# Supplementary material for: A multiplexed DNA FISH strategy for assessing genome architecture in Caenorhabditis elegans
Source: eLife. 2019 May 14;8:e42823. doi: 10.7554/eLife.42823 (PMC6516958; doi:10.7554/eLife.42823)
Supplement: Figure 5—source data 1. [file elife-42823-fig5-data1.xlsx]

## Sheet: Sheet1
Figure 5-source data 1. RNAi clones tested for effects on chromosome territory architecture.
Sequence Name	Common Gene name
F42H11.2	lem-3
DY3.2	lmn-1
C09G4.5	mes-6
M01D7.6	emr-1
R05D3.11	met-2
W01G7.5	lem-2
F54C1.3	mes-3
All clones retrieved from the Ahringer RNAi library
Note that the only clone to give a positive hit (disruption of chromosome territories) was mes-3, which was retested further and verified to target mes-3
A negative result does not mean that the factors play no role in chromosome territory organization. Knockdown of factors that did not show disorganized chromatin was not verified.
