# Supplementary material for: A multiplexed DNA FISH strategy for assessing genome architecture in Caenorhabditis elegans
Source: eLife. 2019 May 14;8:e42823. doi: 10.7554/eLife.42823 (PMC6516958; doi:10.7554/eLife.42823)
Supplement: Figure 5—source data 2. [file elife-42823-fig5-data2.xlsx]

## Sheet: Sheet1
Figure 5-source data 2. Raw data for Figure 5.
Source data for Figure 5b/c
Raw values for volume (um^3) of the indicated chromosome
Figure 5b
chI n2 day 1	chII n2 day 1	chIII n2 day 1	chI n2 day10	chII n2 day 10	chIII n2 day 10	chI CB1370 1da	chII CB1370 1da	chIII CB1370 1da	chI CB1370 10da	chII CB1370 10da	chIII CB1370 10da
52.298	39.859	61.122	175.584	151.864	161.406	45.345	33.955	60.597	90.429	108.685	46.457
26.287	48.373	64.305	73.466	109.111	138.172	43.349	80.94	77.215	69.36	38.845	87.954
65.797	71.948	78.698	169.88	125.549	240.737	50.077	42.919	55.869	123.275	57.411	64.361
42.782	77.712	81.479	91.475	61.815	112.716	50.418	69.079	70.593	56.143	50.32	45.429
53.186	90.985	87.757	87.63	101.224	102.984	64.375	67.737	87.039	90.926	167.532	51.277
92.168	72.033	93.204	106.741	48.232	41.039	43.394	67.857	69.209	74.8	45.553	61.287
31.012	90.031	82.852	104.741	132.802	100.481	133.105	43.081	135.404	55.006	58.488	48.338
115.247	85.257	108.759	58.449	104.252	72.864	50.165	58.59	75.029	65.889	41.585	41.863
57.812	57.09	116.494	64.174	90.084	75.374	43.63	43.183	45.862	65.889	41.585	41.863
83.159	52.816	100.713	61.21	43.841	133.221	73.948	131.207	76.487	78.388	63.192	113.043
77.487	62.822	55.284	107.519	86.003	45.338	60.477	70.079	74.121	51.598	45.352	60.502
48.602	53.193	77.796	58.868	76.518	67.635	57.404	65.428	52.126	34.87	48.802	51.228
47.926	48.901	51.2	126.739	58.14	66.234	73.117	87.619	77.508	42.627	78.479	67.001
86.862	87.56	41.437	107.745	200.258	295.106	51.186	118.987	58.858	60.745	60.516	53.066
47.271	56.136	71.79	150.428	208.592	125.053	75.61	77.402	71.476	60.277	46.88	65.389
38.155	42.549	22.438	161.487	199.307	188.125	53.365	54.911	111.135	65.551	89.848	48.926
56.531	70.04	43.429	77.201	97.851	130.767	104.558	87.753	90.873	32.452	75.652	56.157
73.846	45.838	52.073	72.578	76.311	68.632	44.831	38.631	69.663	29.469	55.133	157.145
85.965	61.794	67.188	53.682	97.143	194.149	149.477	164.321	53.041	74.765	54.003	66.28
126.359	58.787	54.932	110.533	71.688	59.344	40.764	57.615	51.615	113.265	89.957	70.392
59.682	87.725	87.662	110.927	93.387	74.659	32.434	46.514	52.647	78.258	83.187	137.094
85.338	69.955	71.406	122.595	172.281	56.809	47.295	83.282	62.03	99.168	95.404	80.229
75.159	92.608	55.654	103.977	118.596	51.052	107.551	75.779	59.615	83.43	116.388	122.529
74.793	74.909	70.124	91.397	86.053	82.803	58.763	55.524	96.062	74.614	64.491	204.476
107.977	93.513	70.35	55.421	101.15	45.915	53.907	46.721	72.758	49.095	71.797	94.805
82.152	67.554	67.716	52.383	67.48	99.64	46.94	51.7	70.656	138.112	124.331	126.792
71.494	58.379	70.448	83.623	83.511	136.397	56.854	48.165	143.213	128.338	156.836	233.491
84.792	60.125	69.304	61.432	135.668	99.897	42.324	47.662	57.164	45.359	91.771	44.87
118.828	66.484	123.215	114.409	182.576	109.065	47.345	46.873	53.027	59.013	84.356	107.554
67.477	79.515	97.636	119.11	196.276	114.388	48.26	78.673	74.223	76.011	37.807	41.423
70.896	68.491	87.549	67.973	146.9	76.458	65.607	88.366	84.141	39.616	102.094	46.693
39.521	70.255	53.327	64.079	127.898	75.772	63.012	78.874	66.966	34.86	86.077	111.948
74.814	56.83	45.598	63.185	79.867	42.303	72.019	98.492	108.128	54.858	31.522	79.655
79.085	75.948	48.25	90.711	101.502	86.458	90.876	86.331	56.238	86.546	93.661	66.111
51.999	69.73	86.017	66.03	84.046	60.277	37.898	55.464	48.492	63.403	60.118	71.663
44.373	120.884	28.557	76.765	91.366	122.057	56.65	61.777	64.688	40.035	55.675	58.844
69.117	99.721	77.712	124.764	143.129	123.866	60.425	75.789	87.757	48.545	39.916	57.171
56.893	87.183	132.183	69.132	109.723	80.398	39.567	57.682	55.252	49.116	44.19	56.157
79.18	109.086	68.709	91.806	111.705	56.115	50.094	38.314	59.685	50.168	55.259	100.182
117.719	89.707	110.938	78.497	113.367	73.047	52.908	56.281	58.037	40.345	71.054	78.687
84.37	52.242	87.623	89.253	98.791	97.65	59.868	65.329	50.489	68.427	61.358	63.498
79.465	60.189	48.904	61.861	136.71	82.592	41.739	43.257	70.638	71.8	41.916	57.122
40.687	34.24	79.764	78.557	94.478	81.961	90.732	68.875	105.104	59.932	48.714	53.013
84.426	78.944	84.813	70.526	104.509	70.096	44.767	75.3	143.854	112.977	40.437	82.127
126.511	49.735	59.421	142.372	75.98	67.607	47.443	46.795	104.759	142.713	93.277	89.542
50.781	48.686	113.315	103.358	201.987	81.173	54.855	46.714	62.421	73.283	50.471	38.078
83.201	140.784	174.45	144.594	60.333	104.622	60.418	49.915	82.486	41.842	71.593	90.883
			152.061	105.629	184.914				30.124	69.853	58.224
			100.601	169.011	161.053				86.239	62.562	72.871
			175.869	162.532	94.746				43.067	79.891	82.035
			164.057	102.995	126.331
			254.018	105.801	112.818
			110.54	72.11	155.822
			78.705	119.613	181.094
			59.333	100.344	103.22
			75.441	65.213	88.162
			54.33	101.83	97.967
Figure 5c
HT115 chI	HT115 chII	HT115 chIII	mes-3 rnai chI	mes-3 rnai chII	mes-3 rnai chIII
11.83	11.756	9.344	16.425	18.836	21.724
9.626	7.334	8.95	15.988	16.217	15.157
8.218	8.179	10.281	19.928	14.231	14.946
13.731	9.798	14.238	10.696	18.886	13.879
10.784	12.724	9.235	11.133	13.569	21.741
8.714	18.914	11.224	17.854	18.565	18.833
8.348	8.858	12.263	10.098	12.738	8.855
6.242	7.059	9.052	14.446	17.699	15.865
10.496	12.122	12.872	20.917	23.892	23.537
9.218	10.531	8.601	12.235	15.742	15.879
12.907	9.629	13.224	14.175	20.734	13.073
9.39	6.862	14.523	12.798	13.34	12.013
6.211	8.277	10.383	14.168	10.179	20.632
6.619	5.13	8.33	12.337	16.337	17.358
7.957	12.929	10.453	23.445	22.209	17.875
13.143	15.178	10.038	15.749	11.925	15.967
18.189	14.928	17.182	7.82	12.429	12.858
12.499	11.7	6.802	9.387	17.242	12.316
11.569	7.327	8.784	11.587	16.016	15.347
9.214	7.281	9.647	13.284	12.224	12.626
10.411	11.048	12.943	8.665	12.946	16.703
12.031	9.51	10.548	13.428	12.911	16.833
10.841	11.883	13.027	12.777	13.312	19.805
11.566	9.549	10.844	21.058	16.668	23.276
11.02	14.555	12.978	15.108	13.77	15.076
8.333	5.83	8.916	8.83	10.207	12.54
12.215	15.724	10.715	15.506	19.739	19.256
9.185	6.608	7.897	17.072	28.607	18.742
9.646	12.935	9.647	24.033	13.441	15.114
13.644	6.823	12.825	13.587	12.296	14.606
9.407	4.316	6.343	15.442	9.062	14.353
12.83	11.213	13.932	20.578	11.433	14.095
12.317	5.42	11.136	18.949	6.324	8.857
18.565	13.395	9.122	41.166	13.681	35.427
12.444	5.989	8.983	22.775	11.506	29.317
16.589	2.331	5.912	17.546	27.91	15.948
13.226	11.372	12.478	18.365	19.674	20.833
12.636	16.185	11.696	10.762	12.411	10.5
10.239	11.348	24.753	9.241	18.94	13.595
8.111	13.828	9.111	17.971	13.697	21.858
10.021	9.18	17.786	18.765	12.097	13.496
8.1	13.959	16.409	14.614	20.173	24.023
17.192	16.986	13.491	12.303	14.527	10.884
15.943	14.21	15.761	12.864	8.428	12.891
14.954	20.506	22.487	21.209	12.592	16.873
10.861	15.272	10.944	23.636	17.457	22.487
13.291	9.278	15.447	12.013	25.558	11.585
10.977	7.077	9.565	19.945	19.863	29.171
7.287	6.868	8.437	23.243	17.371	8.326
8.751	6.235	7.208	11.988	12.219	15.132
8.462	6.487	5.753	15.979	15.723	21.727
8.565	9.823	15.609	18.228	16.079	12.622
9.14	8.483	5.688	13.478	18.776	14.743
7.987	10.665	7.797	17.238	12.078	4.905
13.539	16.214	11.609	8.938	8.322	7.27
10.654	8.367	8.561	13.965	12.605	5.488
16.794	10.281	8.899	20.769	8.327	14.133
7.762	10.88	10.077	9.913	24.104	13.703
9.396	12.433	13.005	7.71	16.382	9.934
7.741	7.739	5.48	9.336	19.109	10.011
4.727	6.857	5.782	16.163	15.823	18.643
12.469	9.655	12.906	14.549	7.123	9.265
11.08	6.926	8.54	9.12	9.085	8.02
14.722	8.902	9.235	10.454	12.819	19.973
4.453	5.225	7.221	20.198	18.003	13.844
11.506	7.1	9.352	13.437	12.082	6.136
7.422	13.034	6.125	9.593	10.181	25.186
8.217	6.919	10.475	19.024	27.784	20.772
7.825	7.354	6.043	14.622	17.344	19.484
7.854	8.511	5.785	25.967	10.215	32.533
11.067	4.506	9.932	7.493	12.867	19.472
8.692	9.604	6.467	8.254	8.053	10.704
			12.678	15.573	11.032
			13.059	18.526	26.54
			11.553	19.01	15.436
