# Supplementary material for: A multiplexed DNA FISH strategy for assessing genome architecture in Caenorhabditis elegans
Source: eLife. 2019 May 14;8:e42823. doi: 10.7554/eLife.42823 (PMC6516958; doi:10.7554/eLife.42823)
Supplement: Figure 5—source data 3. [file elife-42823-fig5-data3.xlsx]

## Sheet: Sheet1
Figure 5-source data 3. Raw data for Figure 5-figure supplement 1.
Raw values for the volume of overlap (um^3) between the indicated chromosomes
*** Note that all 0s were converted to 0.01 for plotting on log10 axis
A. Aging data
chI-chII n2 day 1	chI-chIII n2 day 1	chII-chIII n2 day 1	chI-chII n2 day10	chI-chIII n2 day 10	chII-chIII n2 day 10	chI-chII CB1370 1da	chI-chIII CB1370 1da	chII-chIII CB1370 1da	chI-chII CB1370 10da	chI-chIII CB1370 10da	chII-chIII CB1370 10da
2.11598	0	0.957812	82.751	67.5296	75.1727	0	0	2.89048	0	0	0.147733
0.22896	1.89766	11.0271	3.28834	16.5196	9.4501	5.08787	0.0598216	0.207708	6.39014	0	6.27774
0	7.39756	2.4081	0	90.5409	75.9509	0	0.394435	4.91535	13.1608	16.403	0
3.56674	0	0	0	0	2.66911	7.42203	13.4848	2.79548	0.105549	0	1.74993
0.18296	0	0	24.7686	15.3055	24.5225	12.4076	7.09107	8.73536	15.802	4.11258	2.35208
0.380654	3.84156	0.182964	0	0	3.73906	2.23913	9.94981	2.09842	2.51702	1.10929	4.43963
0	0	16.1327	7.34444	0	0	15.6225	0	10.809	0	0.595165	0
17.4138	10.7422	5.56984	6.62286	0	0	7.37977	3.1935	1.98562	2.7568	0	2.04557
0	0	17.0058	0	35.7186	0	1.01396	7.93237	3.01029	7.04528	0	6.07022
0	11.6398	20.565	0	16.3614	3.69022	0	0.0390084	23.6781	0	0.950435	0
1.1902	9.4077	0	0	1.01058	0.028381	5.73866	4.55251	1.23263	14.7382	2.98906	2.53835
0.616273	0	0	0	0	0	3.97178	0	0.211332	1.89434	8.17543	23.5861
0	0	0.714933	6.15064	0.0595673	0	20.5122	2.94003	16.2558	0	0.235691	0
0	2.30271	0	52.6194	51.9503	130.528	9.09422	0	23.5791	12.6329	9.23866	5.60841
4.26006	2.44344	1.78512	0	0	76.4199	11.4254	6.62268	18.2382	2.94342	0.151181	2.83428
0.225496	1.16907	0.0704553	80.9308	83.9828	112.026	0	0	0	0.919172	0	1.83456
0	0.243083	0	17.266	0.657758	0.305995	0	0	8.63665	5.3834	0	0.172566
0.0598153	0	0	0.253297	1.07706	0	0	0.337866	4.52043	2.3379	0	0
0	3.45407	5.98166	25.1951	0	0	6.53513	11.4469	0	20.5938	0	3.9504
0	2.02806	1.32388	24.4521	0	1.3483	4.10167	9.26321	0	16.6079	34.4625	0
0	0.0280505	0.376947	0	0	1.35207	0.00713548	0	0	10.3303	6.38642	34.2329
7.1829	0	0	3.33458	0	0.520939	2.35529	8.57689	0.0384586	5.02082	3.6826	19.3792
0	0	0	23.4905	0	0	0.599059	5.74629	1.52436	0	22.2204	21.0344
12.2212	0	3.15816	0	0	0	0	0	15.5553	0	1.04916	0
18.6573	0	1.02116	1.41878	0	0.0637245	3.11259	17.7377	5.91159	18.199	49.161	7.82307
1.04908	1.46148	0	0.299107	6.12253	0.563458	1.25001	0	3.50312	21.7687	52.4141	59.8998
0	3.33091	0.619401	0.648078	19.7024	26.2934	5.38692	11.6146	21.8156	6.33393	0	0
1.43638	3.23227	0	33.36	32.656	61.6218	0.228973	9.56607	0	0.795495	15.9919	25.9947
4.64023	10.8651	1.73922	78.9823	55.5765	86.3311	0	0	1.454	0	0	0.348367
0	0	2.35523	66.0334	53.3863	67.7303	7.2916	7.48899	0	0	0	3.81321
0	12.4777	1.23558	21.5332	17.1006	45.3373	0	0	11.073	0	8.76665	14.2588
0.0106707	0	8.19665	0	0	0.0772874	0	18.2943	10.6965	1.48555	3.85871	1.11966
0	0	0	5.45729	0.144062	0.186889	0	26.7723	21.431	25.699	21.3258	3.83047
0	0	0	20.0861	11.5339	13.8125	9.1503	34.2085	11.4602	12.6927	0	3.36959
0	0.647908	0	25.551	0	0	0	1.71128	0.0140627	0	0.049429	21.8858
0	0	0	10.7456	0	0.0317348	2.22521	0	7.07687	0	0.383617	6.39
11.8121	0	0	0	0	13.1364	0.622982	11.3792	17.418	0	10.6223	0
10.2106	1.13046	0	0	0	0.415658	1.93641	2.50697	12.7665	1.70772	24.7303	0.211089
18.6572	4.9147	0	0.0348863	0	0	17.569	13.837	4.3835	9.3548	6.75292	2.1757
7.02429	26.3043	1.78517	27.2793	2.43969	10.3481	6.90449	14.3196	3.00315	0	0	0
0.798984	0	0.601828	0.521238	8.0417	0.912051	0	10.1261	4.82018	4.52053	0	9.74924
0	2.19323	0	0.130527	0.130527	0.130495	7.86196	2.11951	2.43277	0	1.40113	0
0	2.8485	0	1.49651	4.25296	4.13001	17.8715	0	0	1.11621	0	3.21445
0	0	0	1.23914	0	2.97851	5.56991	0	0	0	0	0
0	0	0	0.644945	23.2514	5.79865	9.60104	6.94657	4.92891	0.0102596	2.34142	0
0	0.665159	3.8238	36.3004	0	0.141391	6.93587	8.50636	0	9.21779	0	0
0	0	0	1.03818	0	0.0108599	3.46799	10.5907	3.66485	0	0.313245	1.45085
			0	88.3297	0.136836				0.926207	0	0
			0.122733	20.5165	0.0563686				0.155041	0.21165	19.1499
			71.2621	46.4611	52.566
			0.439673	0.703805	0.478794
			0.294661	3.14474	0.229021
			38.8316	10.5665	7.58697
			1.78188	3.56298	53.2
			0	5.06288	0
			8.91486	14.8083	10.9603
			5.14016	5.3343	3.30933
B. mes-3 RNAi experiment
chI-ch II			chI-chIII			ch II-chIII
ht115	mes-3		ht115	mes-3		ht115	mes-3
0.475731	1.06128		0	0.321942		0	2.44543
3.82855	2.80969		0	1.42392		0	0.0541094
1.76352	1.89363		0.821288	0		0.981834	0
0.272982	0.0490273		1.00975	0.0201877		1.0959	0
0.112427	2.98466		1.61313	0.0886584		0.794252	0.706492
0.216361	0		2.63057	0		0	0.153721
2.40473	5.789		1.3823	0.831464		2.10081	1.49562
1.01566	1.95023		2.52572	4.59413		0	0.169863
2.50275	0.647953		3.68664	6.69071		1.5439	1.22932
0.80102	1.26492		1.39335	8.92908		0	0.378482
0.0852675	3.21109		5.08436	0		0.005912	6.03504
3.14342	1.1873		2.33551	0		0.512097	4.43972
2.69463	2.19868		3.16785	0.012705		1.69159	0.91938
1.45599	0		3.45351	0		4.98204	4.5013
0.0008111	9.26639		0.120854	8.15019		0	4.76767
0	5.62274		0	2.4116		0.523076	0.338837
0.210438	7.36063		1.59278	2.09477		1.30559	7.8713
5.80763	0.777427		3.56253	0		6.55622	0
0.52309	4.37792		1.70606	0.909228		1.65021	2.22731
0	5.2804		0	0		5.37155	2.55609
0.318553	0.494229		0	2.85097		1.94351	0
2.79869	1.6453		0.0472678	2.29761		0	2.48603
0.594953	0		0	6.95087		0.140223	4.32656
0	5.4986		0.63375	0		1.89447	0
1.4636	1.56491		1.52862	2.70569		0.337126	0
0	1.61148		0	3.82287		0.84078	8.02769
2.8029	0.291512		0	0.814609		0	0
0.375197	3.99347		1.36049	2.31539		0.0515766	8.51435
0	1.44839		0.0523958	0.346484		1.87845	0.926141
0.951521	1.16941		0	0.0836597		3.56919	2.0076
0	1.17958		1.66049	0.294047		1.72384	1.21424
1.92121	0		0.118293	5.21364		2.48015	0
1.46011	0		2.15298	0		0	4.2826
0	2.00776		1.3723	0		0	3.42822
3.99598	2.19461		2.44527	2.36864		0.756295	1.74752
0.571211	3.31148		3.51701	0		1.03081	6.09906
3.65217	4.18517		4.19434	0.728323		4.04087	0
1.96304	0.322757		2.89924	3.80842		2.8644	0.917676
3.35455	1.53872		0	5.16699		1.7601	3.06226
0.260233	8.13979		0.155491	0.524744		1.28702	0.0076142
1.34687	0.530641		0.0143798	0.00171808		1.71628	1.74674
3.37471	2.82299		3.34378	3.2574		2.94816	0.702998
0.225639	4.58155		0.625257	0.866924		2.9001	0.553457
1.11545	5.36072		4.41001	0		0.193497	0
2.62536	5.48839		0.88475	6.82932		3.0826	5.04958
0.152946	0.167319		3.3724	0.926088		0.240801	1.82686
1.98838	3.57943		0.644262	0		1.16445	3.23135
0.408372	2.61877		0.0457345	0.959012		0.394296	3.13765
0	1.79405		0	8.85413		0	3.87101
0	0		3.40103	1.2903		0	2.14965
1.47869	0		1.02453	1.0985		2.34486	0
1.67583	7.24928		0	6.33045		0	3.81653
1.46813	3.78493		0.123243	4.85526		0.718224	3.45031
0	0.0457789		1.25333	0.0316602		0	1.89427
1.63709	1.63021		1.17597	0.179581		1.82733	2.41528
2.70062	4.53474		0	0.179611		4.01722	1.83775
0.531694	0.580938		2.58075	4.06667		2.15464	0.598509
1.37305	5.36221		0.514009	4.99254		4.64744	5.39377
0.721809	6.24582		0	5.7072		0.54926	11.8368
0	1.29214		0.922424	1.50344		0.757025	3.23566
0.408392	1.13726		0.0281678	2.61245		0.60909	0.246426
0.401351	0.0140778		3.73916	0		0	0.524608
0	3.28499		0.0845789	2.31675		0.954112	3.7707
3.5103	3.7919		0.0106242	4.00328		2.5139	3.90471
1.44701	6.89377		0	0.260474		1.54562	0.753551
0	2.43653		0.668936	6.06998		0.0211018	6.04168
0.0915872	0		0	1.41542		0	0.00347166
0	2.54566		0	0		3.07383	0.915448
1.36612	0.0210883		0.478873	2.17581		0.517534	0
2.53159	2.43642		0	1.67951		0.443569	4.27441
0	0		0.595041	0.654925		1.37324	4.09123
1.07732	0			0.654804		0	1.25692
	3.38705			0			0
	7.24943			2.40464			1.36258
	1.27451			2.82012			0.880137
