# Supplementary material for: A multiplexed DNA FISH strategy for assessing genome architecture in Caenorhabditis elegans
Source: eLife. 2019 May 14;8:e42823. doi: 10.7554/eLife.42823 (PMC6516958; doi:10.7554/eLife.42823)
Supplement: Supplementary file 1. — Using the Oligopaint pipeline described in Beliveau et al. (2012), suitable 42mer oligos for FISH were designed and screened against the ce10 genome. The chromosome, start coordinate, end coordinate, sequence, and melting temperature are provided. [file elife-42823-supp1.txt]

chrI	512	554	CTTCTAGATATTTGGCGGGTACCTCTAATTTTGCCTGCCTGC	84.84
chrI	556	598	ACCTATATGCTCCTGTGTTTAGGCCTAATACTAAGCCTAAGC	82.44
chrI	837	879	CCTAAGCCTAAAAGAATATGGTAGCTACAGAAACGGTAGTAC	80.27
chrI	1613	1655	CTTGATGTGCACTACCTTCGCTTAAATACTACATTTTCTGAA	80.05
chrI	1749	1791	CTGACGAAACTTTGTGATGGCTGAAAATATTTTCCTAGCTTT	80.8
chrI	1936	1978	GTGCGTCTACGTCACATGTTGTATAAATGGTTGTAAACAATA	80.2
chrI	3659	3701	ACCCGAGGATATATTCGACAAACGATCTATCTACTAGGAATA	80.02
chrI	3753	3795	TCAGACCCAAAATTCAGCCCGCGAAGGCATGACGTCAGCGCG	91.99
chrI	3808	3850	CAGAAGAACTCTGTCGTCTACCTTAATGCCTCAAATGCGAAC	83.48
chrI	3852	3894	GCTTCGGCCATCCTTCTCGCTCAGAGAATGGATTAGAGTTCT	86.2
chrI	3896	3938	TCAACTCCTCTGTCTAATTTTCAACTGCGGCGGTTGGCGACC	88.28
chrI	4154	4196	GAGCACGCATGTAAAACATGAAATTTTCGGGAAAATTGCAAT	82.1
chrI	4224	4266	AATTATTGGTGAATCCGGTGTGTTGAGGCTTCAATGCATACA	83.93
chrI	4293	4335	ATCCGGTTTGCAGTGCTTTCGAGACCATGTCCAGTTGAGAAT	86.97
chrI	4337	4379	GCGAACGCTTTAAGAAGCTCGGGCTGAATAATGAATTGTTTT	83.44
chrI	4416	4458	GTCTTCGATATTATCCAAACGTGACGTTTTGCGATTTTCGCG	83.29
chrI	4723	4765	CCGAATATCGCGAAATTTCGAGTCTGGGTGAAAACATTGAAA	83
chrI	5226	5268	GTCGAATAACCGTTTCTCGTGATTTGTCACATTATCCTTGAG	81.35
chrI	5270	5312	CAATACATCCACCAGGTTTCAGTCCTTTCTGAAAATGAAAAT	80.69
chrI	5343	5385	AAACAGTTTTCAGAGATTTCTCAACTTTTGAGTCCACCACCA	82.54
chrI	6049	6091	TAAAGAAATCAACCAAATCCTCATCAACCAAATGCCCTGAAA	81.88
chrI	6093	6135	CATTGAATCCATATCAAATCATAACGTCGTTCGGGCGGTGCA	85.09
chrI	6148	6190	CTTCGACGAATTTATCTCCAATTCGTGGATGTTTTCCAATAT	80.29
chrI	6210	6252	AACTCCTCGACGACGTCTTCCATATCAACTTTCGAGAAGAAT	83.53
chrI	6254	6296	CATTAAGAGATGCTTTGTAACACGTCCGATACCCGCTCCGCA	86.68
chrI	6298	6340	CCAGTGCATAGTCAAAGTAGCCGAATAGATTCTGGAAAATAT	80.83
chrI	7100	7142	CAAATTTGTTAGCCGTGTCGTGGTTTATACGAAAATTTCAGA	80.85
chrI	7444	7486	AGTTCAGACCTCATTAAATTTGGGTATATTTCTAGGATCCGA	80.01
chrI	7623	7665	TTTTCGAAACAAGCGGAAGATTCGTCATATGTGGTAATGTGT	82.54
chrI	7667	7709	CGTGCGTTGGCAAACAACAAGAAAGAATCATTCTCTGAAAAC	82.85
chrI	7725	7767	GCCAAAGTAATATTGAAAATCTGCCGTGTTTTCTCATTTTCC	80.41
chrI	7859	7901	ACCTATATTGCAACAACTTTCTAAAAGGTCAGAAATTGCCGC	82.04
chrI	7917	7959	GAAAACTCTTCCAGCTGGTATTATTTCAGACATGGTGCATCG	82.78
chrI	8027	8069	CTTCTGCCGAGAAATTCGAGGTGGAAGAGGTCTTACAAAATT	83.44
chrI	8071	8113	CGGTCACGTGAAAATGGGAAGCGTTCAGGCTCCACACGACGG	90.68
chrI	8115	8157	TTCACCTAGTTTTCAGGTGAGAAGATATCGTACGAGGAGAAT	81.88
chrI	8159	8201	ACCTCCAAATCCTGATCGTGACTACAGGTCGTCGTTCGGAGC	88.25
chrI	8203	8245	TGGAAGAGTTTTGAAAATCTTCGACCATGAGAGAAATAGACA	80.67
chrI	8247	8289	ACGACCAAACATTTTCAGTGGAAGAGCTTTTCCTAGGCCATC	85.02
chrI	8315	8357	TATCCTCAAGTCGTTACGAGGTGTGGAAAAGTTTTCCAAAAT	82.24
chrI	8367	8409	GTAGAAAATGAGCACACCGATTAAGTTTCTCCAGTGGTAGAG	82.02
chrI	8576	8618	AGGTGACCTCATTAGGCCTACCCAAACACAGATTTGTCATTA	84.06
chrI	8715	8757	TGAGCCGAAAGATTATGAAAACTATGGGAATGACGGCGTAGC	84.62
chrI	8772	8814	GCAGAGATTCTGTCTAATTTTCGAGCATATATCTCCCAGTTT	80.65
chrI	8900	8942	TTTTCCATTGATACTTTCAAGGTAATGCCCAGAGGTGTGCGG	85.09
chrI	9735	9777	TTCAGTCCTTCAATAAATCGTTTCGACGCCGATATGTCGGGC	85.71
chrI	9799	9841	CGAGCATTCCGTTGACGTCCTGGCTCGCGCGGCTCCAGTATT	92.44
chrI	9843	9885	TCCGCCTGAAAGAGAATAGTTGAAAACATTGTTTTGAGACTT	81.44
chrI	10107	10149	CATCTTCACCATTGTGAATTCTAGAAGATGATGAAGAGCTCA	80.75
chrI	10187	10229	ACTTTTGTGACGAAAAGACGAGAGGTCACGGATATGATGATG	83.13
chrI	10262	10304	CATCGGGAAAATTATTACGAGAAAGATAAACAGACATGTGCG	80.53
chrI	10344	10386	CTAGGCCACGGCTATCAGTGTCGATTTACGGCATACGGTCTC	87.32
chrI	10438	10480	AGTTTGTAACTCTCATTGCTGCAACATATTTGACGCTCAGCG	84.14
chrI	10488	10530	AGCAATTCTTCAAAAGACTACTGTAGCCTTTGTGTTGACTTA	81.02
chrI	10560	10602	CGAATTGTGACAGCCATATTCAATTTGGTATAGTCTTTTCGT	80.38
chrI	10773	10815	CGGAAATTTGCAAGTTTTAAGGTAGCGAAAACTGATGACTAT	80.72
chrI	11046	11088	ACCTCCATGGAGGCCTCCAGGTATAGGTGAGACTCTTGTATT	86.46
chrI	11090	11132	CAATTCAGAGACAATGCGTCACTGGAAGAGAAAACGAAGCGG	85.2
chrI	11201	11243	AATTTTGAAAGACTCCACCTGTGTATGCCTTCTCGACATAAA	82.2
chrI	11272	11314	ACTGATAACACTTTCAGTCTTTCACACTTTTGGCGCGCAACG	85.53
chrI	11366	11408	GATTATCTTCAATGTTCTAGAAGGGCACATAGGTCATCCTTA	80.24
chrI	11483	11525	GGCTCCGAGAGCTACTCATTCTTGCCGCGTCACCCTCCAGCG	92.23
chrI	11527	11569	ACCCAAACTTCTTCGGTTCTAGAGATCGAGAAGAACGTATGA	83.22
chrI	11643	11685	TGAAACTCGTAATTCTGCTATCTTTTGTTGCGACAGTTGCGG	84.04
chrI	11770	11812	CGAAAAGCAGTGAGTAATGTAGTTTCGAATTTTCGTTTCTGC	81.07
chrI	12335	12377	CTGACCATTCCCTAGTGAGCAAACAAAATTTTGAAATTACAG	80.02
chrI	12603	12645	AAGTTCCTGGAACACTGATGAAAACCATGATAGAGGCGGAGC	85.73
chrI	12807	12849	GTTGAATCACTTGACATCTGGGAAATTAGTATTCCAGGCGTA	82.09
chrI	12851	12893	TCGGATCTGTTAGAAACGGAATACTTATAGGCTTCGTGAATT	81.34
chrI	12895	12937	GTAGACTTTCAATTAATCTGATCCATGGGAGTCAGACGCGGT	84.03
chrI	13049	13091	CTACGAATATGTCAGCTTCTGATGGGACTCCGTAAATCGACA	83.62
chrI	13179	13221	TGTCGTCAGTGAAGTGTAAAGATCTAAACGATTGCGTGTATG	82.03
chrI	13277	13319	CCCATCGAGCACTCACGCCAGGCAGGGAGAGCACCGGTCCCT	95.56
chrI	13337	13379	GTTTTAGACCGGAAATAGGAGCGATGAAAGAGCATAGAAATG	81.31
chrI	13381	13423	CATTTGGAAATCACGTTTAATTAGGTTACGGCGAAAATTTGC	80.66
chrI	13442	13484	GGCTCAAATCCTTCGAAATATAACAACTAGGACTTCCATGTA	80.65
chrI	14372	14414	TCTCAGCTCTGCTGCCTACCCTAGAAGAACTAATAGCGCTTC	85.76
chrI	14456	14498	AATTTGAAAAGTTGGCTCAAATCTAGATTGAATCGGCCGATT	81.89
chrI	14500	14542	CCACAAGTTTCCAAGTTTCCACAAGTCGCCACATATCCCGAG	86.28
chrI	14601	14643	TGGCTTCTCTGTTGAAATACTTGAAAATACCGCGAAGCAAAC	83.15
chrI	14740	14782	TAATTCTTTAAATGACACGCTGTATGTGGTGATTTACGGGCT	82.3
chrI	15093	15135	CACAGAAGAGAATGGTCGCGTGGCAGCCGATGAAGCGGTCGA	91.28
chrI	15137	15179	ATCAATGAGGATTCTAGAGCTCCATGTAAGTTAGTGGTGGTG	82.61
chrI	15411	15453	TAGGTACACACATTCCTGCGTCATCCCATTCTCTTATCACAC	83.92
chrI	15481	15523	CGGAAAAGTGAGAAAGGAGTCAATTTTATGCGAAATTTTGCA	81.36
chrI	15876	15918	ATTTTGAGTGTATAGGTCTCGATTCTCGAAAGTATGACAGTT	80.08
chrI	16202	16244	CGAAATTTTCTGAACAACCGAATTAGAAATATGCTGCTTGTC	80.12
chrI	16460	16502	CCGGCGAATTTCAGTGCTCCACGCAATCGAAGCCCGCTTGGC	92.58
chrI	16504	16546	AAGTGTTGAGAGCCGGAGAACGCCTCGGAGTCAACCCGGAGG	91.94
chrI	16560	16602	CTTCGTGCTCGTAATCAATTCCAATAAATATTCTTTGCCCTA	80.21
chrI	16618	16660	CATCTGACAACTAAAATTTCGGTTCTTCTTGGCTTCTTCTAT	80.13
chrI	16802	16844	TGGACTATTTTACAAACTGAATAAATTCAGCATGTTGGCAGG	80.79
chrI	17016	17058	CACCCTTCAGCACGCGGAGAGAGCCACGAGAAATGCGCAAAG	90.87
chrI	17270	17312	GGGTAGAATAGTCAAAATTGAAAATTAGCCAGCATCGACCGA	82.45
chrI	17416	17458	CCTTCTCCAGACTGTACAGTTAAACCAATTTGAAAAGTGTAT	80
chrI	17555	17597	GAGAGCGATTAAAGCATTTGTGTCGGAAAATATGGGTTAAAT	80.73
chrI	17699	17741	ATATATAGAAATGAGAACATGAGTATTATGCCACGTGGCGGG	81.81
chrI	17771	17813	CCTTGTGAATACAAAGCTTGTGACGACGTGGCCGAGAAGAAC	86.2
chrI	17899	17941	ACAGCGGATCCAATTATTTGCCGAGTTTTGACTTGAGCTCGG	86.28
chrI	18093	18135	AATTGTCCTTGTACCAGTGGAAACCTGAAGGAATTTCGGATG	83.75
chrI	18399	18441	GATTCGCGCTTCAATTTCACATTGTTCTTTTAGAAAAGTCGA	81.05
chrI	19029	19071	CTTCTTTTCCTCAGGACTCCAACCATAATTTATCCTGACTTT	80.88
chrI	19073	19115	CAGATCGATTGCCATTTGTTGCAGTAGTATCTAGTTCAGGAG	82.09
chrI	19117	19159	AATCTCTCGAATCTTCCCTTCAACGCCATCATATCTTTCTTC	81.95
chrI	19161	19203	ATTTGCAATTTCTCCTTTTGGTACACGGCTGTATGTCATTGT	83.04
chrI	19205	19247	CACGGAACATTTGTTGACGGGCTTCTTCATTCAGAATTCTGG	84.39
chrI	20282	20324	CCATACATTTCGTTTGTTTAACTCTCCAAACAAGTGGAACAC	81.02
chrI	20345	20387	TATTATCAATTAATGCCAGTGCAGCCGGTGTATCGAAGCACC	84.87
chrI	20390	20432	TCATTCTGCACGTATTCTCATCGATTGGATCAGCTTCAATCG	83.35
chrI	20923	20965	GGCTCCATGAGCTCAAGATATCCGTATACATAAATTTTCATG	80.05
chrI	21028	21070	ACTCGTTGCCGTCGTTTTGTCAGTGCACGGAGGCTTGCCGGA	92.74
chrI	21072	21114	TGGAACACGCATCAAACGGAAATAAAGGATACACGGTTTACA	83.63
chrI	21116	21158	CGTGACGCGACATTACACGATTTAGCTTAAAATTGTGAAATT	81.01
chrI	21786	21828	GCGCACAGAATTTCGAAAGTATTTTCCAAATTCGGAATGCGC	84.18
chrI	22028	22070	AAGCAGCCCTATTAAATAGTGATGAGGGCGTAAATGAAATTC	81.43
chrI	22269	22311	AATTGTCAAAATTTCAAATAGCTGAAATATTTCACGGCCCGG	81.45
chrI	24673	24715	ATTGCAATTCTCACAATATCCCGACGGAACCCTCTCCAAATG	84.86
chrI	24717	24759	TGACCTCTTTGAATAGTTCATCATAAGTGTCGGTTTCATTCA	80.68
chrI	24958	25000	CCGAAATGAAAGAAGCAAGTGGAGAAAAGACTAATTTCTTCT	80.36
chrI	25045	25087	ATCGCAGCGTCGAAATCATTTGACTGTTTGTTCAGAATGAAC	83.28
chrI	25299	25341	CCAGTAGCTTCTGAAATGTATTCTGTAAGCCGATTCTCGTTC	82.11
chrI	25343	25385	TTCGTCTGGAAACGCCCAAATTTGTTGATCTCTGCACGGTTC	86.53
chrI	25405	25447	TTGGCTGTATAATCGCCTGATATTCGGTTCCCACGTGGATTA	85.12
chrI	25449	25491	TTGTCGACGTTGGAAAGTGGATTTGCTGGAAGAAATTGGGAA	85.21
chrI	25648	25690	ATTTTCCCGGTGAAAATCGAAGGAATCGTCGCATTCTCAAAG	84.14
chrI	25747	25789	CCATTACAGCCGATTTTCGTGAATTTTCCTACATTTCGAACT	81.78
chrI	26101	26143	AGTAGTTAGAAGTGTCAAAATTTCTGCCGGAGAGTCGTCAAA	82.91
chrI	26145	26187	TCACTGAAACGTAACCCGGTAATTTCCACAATTAATGGTCGA	83.29
chrI	26203	26245	GTATGTTTGTCAGGATTTATTAGAAATTGTGGCTGTCCAGAT	80.16
chrI	26347	26389	TTTTCAGCCTGAGAACTTTACTAACAGAAAGATGTGTCATGA	80.76
chrI	26391	26433	ACCACTTTCATGATGCTCACGAGCTTCAGCTTCTTCATCTTC	84.71
chrI	26435	26477	CCTCTTCATCCTCCAAATCTTCATCCTCATCGCCCATTGATT	84.52
chrI	26505	26547	GGATCTTATAGGACGAGCCATCTGAAGTTTCAATTTTAGCTT	80.93
chrI	26619	26661	TGCTCCTCTGGATCATCTTCCTCCATTGGCTCCGGCGATGCA	91.02
chrI	26663	26705	CAACATATTCAAGCCTTCGTCTGAAATATCTGGCCAATTTAT	80.46
chrI	26755	26797	CGTCAGATGACGTGTACGAATCCATTTTCTGGAATTTGAGGA	83.31
chrI	27100	27142	CAAATTTGAAACCGTGAATCAATCTCCGCGGAAGGGCGAGTC	86.63
chrI	27144	27186	TACTGCTGCAAGCGCACTCTATCGCAAATGTACAATTGGCGG	87.55
chrI	27283	27325	GGAAAACTGCTTCAAATATTTAGGTAAACTCTTGAAACCGCT	80.67
chrI	27490	27532	GCGCCTTTAAAATCTCTCGGATTACTGTAGTTTCAAAGAAAT	80.35
chrI	27818	27860	GAATTTGTACACTAAATTGGGCATAAAAGCGTACAAATTCGC	80.42
chrI	28083	28125	TCGAACAAAAGTATTCTAGAAAGGAAATGTGCGCTCCAGCAC	83.82
chrI	28178	28220	GTAGAAAGGGAGGGAATAGGAAATATTAACAAAATTGGGCAA	80.22
chrI	28368	28410	CTGGAAACGAGCCATCGCTACCATCATTACCACGTGGATCTG	86.78
chrI	28845	28887	CTGAACTTTACAGTTTTCAAAGTTTACACCGAACTTCCACAT	80.61
chrI	29083	29125	CAACTTCTGAGTCTAAACCTTTTCCGAATCCTTAAATCCTGG	81.23
chrI	29127	29169	GAGCTCTCGTGAATTCAGTTGTCAATTTATGTGGATAGCAAG	81.5
chrI	29171	29213	GCCAGTTTAATGAAAGTTTTAGTTCCTTTGTCAAGTACTCGA	80.25
chrI	29240	29282	ACTCGAACACCATATAATCCTTGAGTATAGTTCCAAATTGCT	80.45
chrI	29286	29328	GGAATGCAGCAGTGTCAATTTCATTCTGATTCACGGCGGCTG	86.99
chrI	29330	29372	GGTTCTCCGTCTCCAGATGCATGGGATGAGCCGGATGGCCTG	91.41
chrI	29455	29497	CAACTAGATTTCTTACAACTTTCACTGTGTCGATTTACGGGT	81
chrI	29642	29684	ACCAGTTTCCGCCACGAAATATTTCGCGCTTCAAACATGTTG	85.92
chrI	29758	29800	ATCATCACTAACATATTGCCAGTAAGAGTCCGAATATGATCG	80.36
chrI	29802	29844	CATTCGATCAAGCCGTGACGTCAGTGTATCCGTATACTCATT	83.89
chrI	29846	29888	TCGTATTATAAACATGATCCCATCCAAATTCTTCAACTCGGA	80.57
chrI	29890	29932	GGCGGAATATCCTTTTCAGGTCGCTTTCTAAAATCAATATAT	80.07
chrI	29937	29979	TGTTCGATGATGCGAGTAAATTGGATAATTACACGGCGGCTC	84.75
chrI	30051	30093	GGAACTATATGTTGCTGCAGGAGCACTAATTAATGATTCAAT	80.22
chrI	30099	30141	AGTAGTCATTGCACACATCTTCGCTGGTGGCCTAGTTTGTCC	86.9
chrI	30186	30228	TGGCCGACGATCTGGGACTTTTCGGAAATAGGCCGACATTCT	88.73
chrI	30230	30272	CCTCCCAATAGTCGAGATCATCGATATTAAGGAAATCAATCT	80.1
chrI	30296	30338	GTTCCAATCCAATACAGCATATAACTGTGCACATTGCGTGAG	83.13
chrI	30340	30382	ATTGACATTATTCCGACGGCGTGGTGGAGAGAGCAAACCGAG	87.92
chrI	30407	30449	TGCGGCGAGCGAAGAGCACCTGGAAATTTTCAAATTCTTGAG	86.69
chrI	30471	30513	ACGTTCGTTCTCTTGGCATTGGAGTTGGCAGAATTTGTTTTG	84.75
chrI	30737	30779	CTACCAAATTATTACTGGAAAACTAAACTCTGAGAATGCGCA	80.12
chrI	31003	31045	TCGAGTAGACATTCAAAGAATTCCGGTAGTTTTCGCTTCGAG	83.01
chrI	31798	31840	GGTCTATGACAGAGCATTCGATTCAAATAATCCAATTTTCGA	80.17
chrI	31871	31913	ACCACATTTGTTGTCCACCCTTTTCCAGAAATTTGCGACGAT	85.52
chrI	31915	31957	TGATCCATAAGTGATAGGCATCTGTGACGTGATGCAGCCATT	85.43
chrI	31959	32001	TGCAAGATAATGACGAGCCGAAGCTGGTAGATCACTTATATC	82.68
chrI	32018	32060	AACTTCCTGTCATATGAACATGTAGAGTTGGGTGTTTACATG	81
chrI	32062	32104	AAACGGAATAATCTGGAAACGTGAGGGAAATTAGTTCGAGAC	82.17
chrI	32310	32352	CCGACACCCGAAATTTAGAACATTGATTAGAGGCTGCTTGGC	85.29
chrI	32408	32450	TTTACCGATCAACTTCTGGAATCGGATCAAAATTGAGCCAAT	82.56
chrI	32452	32494	ATGGCTTTTCGTCTTTTAGTTGTAGTGTGCATTGTGTAGATC	81.48
chrI	32505	32547	CTGCGAGGTGAGTAAATGAAGAATTTTCGCGACCCGTTTCTG	85.18
chrI	32603	32645	GTCAGCAAAAGAAAATTGGAAATGTCTGTCTGGAAATATTCG	80.08
chrI	33042	33084	CTCTGTTGCCATTCCACCAAAATTTCCTTCATTGTTTTGCCA	84.02
chrI	33334	33376	CACGTTCAAGAATCATCAGCTTCTTCTCCCTCAGCTTCTCTT	84.23
chrI	33378	33420	TCTAAAACCACAACTAGACAAATGTTCTTGTTTTCCACCCTA	80.97
chrI	33433	33475	ACCGCCGAGAAACCCGCTATCACAGACTCAATGCGCACCGGA	92.23
chrI	33505	33547	GCGTTATATTCGAACACCGGCGCACACTCGGATTGAACCAGA	88.08
chrI	33702	33744	TCATCTATCTCTCTCAAAACCCGAATAAACAAAGCCTCCCGT	83.89
chrI	33755	33797	GCTCTCATGCTCTTCTGGAGCCTTCTAGACTGTCTGTAGAGC	85.8
chrI	33799	33841	AGAGACAGCGGAATTGCACTGAAGTGATGGAGAGACGTAGAG	85.95
chrI	33888	33930	CTTCCCTCCAAATAAACAACAATTTCTATCGTTTCTCTGTGA	80.13
chrI	34159	34201	GGCCAATTTGATACGTTTCTCGAAAAGCCATAAATTAGTCGG	82.05
chrI	34388	34430	GCCTAACCTGTCAAAATCTTCCACTTCAAAATATGAGGGAAG	81.61
chrI	34649	34691	GTCTATAATTGTCGCTTCAGAAAACTACACAAAACACACACA	80.4
chrI	34808	34850	GGATTGAGATGAAAGTTCGAAAGGTAATTGGCAAAGTTGAAA	80.93
chrI	34959	35001	ACGGCGGTACCTATGATTTTCTAGCGTGACCTAGAATATACC	83.39
chrI	35019	35061	CGTAGAATTTCCCAGTATATCCTAGCAGTCTTAAGTGACAGT	80.97
chrI	35065	35107	CAGTACGTCCAAGAATTCGTCAGCATGACCTAGGATGTTAAA	82.97
chrI	35109	35151	GTGGCCTACAAATTTTCAGAGTCTTCTAGGATATTCCAGTCT	81.51
chrI	35165	35207	AGGCCTGAAATCATCGCGTGTCCTAGAATGTCTAATAATTGC	83.4
chrI	35333	35375	GAAAGTGTGCAAGAAAGAATGCAACATTGTGCTCGGTGGAGC	86.11
chrI	35415	35457	CAGTGGTCGAAACAATGATAAATTGGACAAACGGAGGACCAA	83.95
chrI	35671	35713	AATTTATTTATTGCATTTCTTCCAAAACAGTGGCCGGTCTCG	82.32
chrI	35883	35925	CGGTGACAACTTTTAAGTTAAAGGCACATAGAACTTTTCTGA	80.38
chrI	36043	36085	AACTTGAGAGCTTTAAAACTCTATTATCAGTTCTTCGCCAAC	80.05
chrI	36130	36172	CTCTCCTGCATACGGACATGATTCTGATTGACAGTTTTCATG	82.49
chrI	36253	36295	ATTAACTCTCCACGGTAGCCAAGAAATTTTCTACGGTGGCCT	85.38
chrI	36398	36440	TACAGAGTGGTGGCCTAGAAAACGATTCATGGCAGAGTTTTG	84.66
chrI	36550	36592	AAGAAATCAAACTGATAAGCCAGTGTCAAAGTCTCGAGGATT	82.05
chrI	36635	36677	AATTAATGCAAAATTTCAGTGGGAAACGAGTTCGTGGCCTAG	83.19
chrI	36746	36788	TTTGAAGTGGCGGCCTAGAATATCAAATAATGGCCTAGAACT	83.12
chrI	36790	36832	AATTGGCGGCCTAGAAATCAAACTAATGACCTAGATTAGGGC	83.38
chrI	36841	36883	GCAGCTTAGATCACCTATTATAGGCAGGTGTAGGTAAAATTG	80.84
chrI	36902	36944	TTGAAGATAGGCGTAGGTTCCTTTGCAGGCATACATAGATCA	83.83
chrI	36946	36988	TATTAGGCAGATGTAGGCCTGATTGTAGGTACAGTGCCGGCC	87.35
chrI	37076	37118	TTCAACTCATGTATGTATTGCCCATAATTACGTCTACTCGTA	80.01
chrI	37511	37553	TCAAGGCGTGGCCAAACACTATTCAAGTTTAATCTCTCATAA	82.21
chrI	37906	37948	ATATTTTCGTTATCAGGTGTAGGCATGAATCGCCATGTAGGC	83.49
chrI	37959	38001	TCTTCTAGGTAGGCGTAGGTTACCTGAGTCAAATTATAGGCA	82.86
chrI	38037	38079	AGGCGTAGGTCACCTTTTAGACAATCATAGTTAGCTTTCTAA	81.27
chrI	38081	38123	AGGGTTAGGACACCTATTATAGGCAGGTTTAATTCCTCTTAT	80.86
chrI	38128	38170	TGCGTAGAACACGTTATAGTCAGGTGTAGGTCACTTTGTAGG	83.5
chrI	38188	38230	TCGGCAGGCGAAGGTCATCTTCTGAGCAAGTTAAGGTTCGCC	89.13
chrI	38271	38313	CCTTCTGGGCATGCCTAGATTGACTAGTAGGCAGGTGTTGGC	87.97
chrI	38642	38684	TGACACCCTTGGTTGGCACCACTGAAGAATGCTGAAACCGAC	88.62
chrI	38707	38749	CAACGAGCCGAATGCATTTTGGTCGGATTATATTGGCACACC	85.76
chrI	38917	38959	TTTTGAGCAGGAAATTGAAGGAGCTGGAGCAGGAGAGCAGCT	88.12
chrI	39092	39134	CTTGTGTGCAGAAGCATTATGGAGACAGGCAGGAGGCAAGTG	87.45
chrI	39230	39272	GGAATTTTGATTCCGCGGAATCCGACGATTAAAGAAATTCTC	82.02
chrI	39274	39316	GTTTCTGATTTCACGGAAATCGGTATTCTCGAAATTTGGTTT	80.84
chrI	39318	39360	GCGGTGTCTATTGTTTTGGAAATGTTGTGTTCATGTTTTATG	80.54
chrI	39437	39479	ACTTCGAAAATAGAAGAAATTCTCGCGTGTCTCCAAAATTAC	80.33
chrI	39554	39596	CAGAAAATTAAGAAATTTGCGAATATTCGTTCCCACGGAAGT	80.87
chrI	39750	39792	AGACCACACAAAATCGAGAGACTTAGTTAGACAAGTAGAGGG	82.19
chrI	39898	39940	AGAGATATAACAGAAAACCAGGATAGTGCGGAGGAAGAGAAG	82.27
chrI	40052	40094	GGGCTAAAGGGTGTGGCCGGCCGATCCAAAACGGTGGCCTAG	93.17
chrI	40241	40283	GGCAACTTGGTTTTCGGAATTTGTGCTATTCTTAGAAATTCC	81.35
chrI	40285	40327	ACACAGCATCGAGTTTTACTGGAGAACACGTAGCGAGCACAG	86.59
chrI	40481	40523	AGACAAGCCAATTTCGAAGCTTATTTGGTATTCATGCGTGTC	83.13
chrI	40686	40728	AGAGGAGTACAAGATCCAAAATATGAATTGTCCGAGAGGAGT	82.22
chrI	40820	40862	CATACGGTTTTCAAAATCTACCTCGCCGACCTACCGTAACCC	85.54
chrI	40873	40915	TAGGATCAAATATCATCGCAAGAAAAGTGTTCGTTCGAAACG	81.46
chrI	41010	41052	CTGCAACAAATCACGTAATGGACAAAATGCGCCCTATTGCTA	84.48
chrI	41054	41096	TATGCAGCAAGACGCAATTGCATTCTTCTGCCAGAATATCGA	84.94
chrI	41355	41397	CGGTTTTCAATAAACGAACAAACATCAACAAGAAACGAGAGA	80.86
chrI	41482	41524	CAAACAATGCGAGTATGTCTAATGGCTCTCACGTAGATCGAG	83.05
chrI	41526	41568	AGTGGAAAATTTGCTAGTATAGACAGTTTAAGGAGGCTCTTT	80.56
chrI	41582	41624	ACCGATTTGTTTATGTCTTGCCGTGGAGCGTAGTTACTGTAA	84.23
chrI	41676	41718	GTATGTACCTTTAAATAGCTGTAACACGAATTGCCTGTGAAA	80.2
chrI	41750	41792	CAATGTAGGGAATTTTGCTGTTTATAATGCAAACTCGCTCTA	80.58
chrI	41800	41842	CAATTTTCGATCGGTATTTCATGCATTTCGACTGATTTTCGT	81.03
chrI	41900	41942	GAGAGGTTGTATTGCTTAGGCTTAGCCGAAAACCTGTAAAGA	83.22
chrI	42027	42069	TGGGTGACCTTTAATGTGTTCAGGGTGTCTAAACATGCACCC	86.05
chrI	42142	42184	GAGCGGGCGCAATCTAATGTTTTATCAAGTGTCTCTTCTTCT	83.52
chrI	42220	42262	CGTCGGTTTGTAATACAGAGAGAGGGACATAGTGAGTGAGAG	83.26
chrI	42266	42308	AATTGAGGAGATTCAGAGAGTTAGAAAGAGAGAGTGAGAGGG	81.85
chrI	42454	42496	TTAGTCGAGAAGTTGTGATTTTCGTGTCGGGAATATTTCACT	81.84
chrI	42498	42540	GAACGCCCTTGCGCCTTTAAAATGTAAAGTAGCATAATTTAT	80.99
chrI	42664	42706	GCTGCCAAAATTCGAAAGTAAATTCATTTATAATCGAACCCG	80.22
chrI	42903	42945	GATTTCTATTTCACCTATAAAATTCGCGTCAAATGGCCCGCG	83.34
chrI	42947	42989	GTCAAGACAGTCATAAAACCAAATGTTATGCAAATGGCGTAA	81.03
chrI	43006	43048	CCGCATGGTCATTGATCGTTTAAGAAGAATGGAGGAGGGTGC	86.17
chrI	43073	43115	CCCAGAAGCGAGAGATTAGAGAATTAGAGAAATGAGAGATCA	80.89
chrI	43123	43165	AGGGTGAAAGGTATGAACAATGAATAAGAAAGGGATGGAAAT	81.07
chrI	43167	43209	TCACAGATGGAAATAGATGGAATAATGAAGTGCATCGATGCA	82.07
chrI	43439	43481	AAAATATCAGGGAAACCAGAAGTGCGCGTTTCCTGTTGTCCG	86.38
chrI	43523	43565	TCCATCACACTCTCAGACAATTTCATTTTCCACATCCTATAT	80.52
chrI	43735	43777	TGAGATCGAAACGATGGAAAACCTCGGATATTACTGATTATG	80.55
chrI	43779	43821	AAGAAGAGAAAAGAATCGGAAAGTTGTGGATCAAGTTCACCG	82.55
chrI	43823	43865	TCTCGAAACACAGTCATCTGGCGGTGCGGAACTTGACGAAGT	88.78
chrI	43910	43952	CGACGAAGAGGAAAACTCAGAAGTACCAAATGTCTTATCTAT	80.31
chrI	43959	44001	AGAGGTAAGAATTGCGTCTTCTAGTGATCATACTTTTCGCCA	82.65
chrI	44063	44105	TTGGGACGAATTCGTTTCATCTTGAAGTACACTAGCAATACT	81.8
chrI	44112	44154	GCGTGAACGAGTATTTTCAATATAATCATGGGCAAAACAATG	80.24
chrI	44160	44202	TGAAAAGTCTATTATTGGATACCGATGGAACTATGACTGCAA	80.42
chrI	44206	44248	TTGTTCGGAATGTGCCTACGATTTGAATCAGTAAGTTACTCT	81.8
chrI	44250	44292	CGATTTATTCCCAAAATTAATATGTGCTTCAGGTGCCACTGC	82.37
chrI	44319	44361	CCGTGTGGTTGGTTTGCTATTCAAAACTATAAATAGTTCACT	80.39
chrI	44363	44405	TTCCGTTCAGAGGTCATCAACCAAGTTCTTCATGTTGAAAAT	82.56
chrI	44407	44449	GGAGCCCACCAGGATCAACCATGTAATCGCAACACTCTTCCG	88.26
chrI	44451	44493	ATCACATTGGCGAGATTTTGTTGGTCCACTCTATTTCTGTGC	84.02
chrI	44495	44537	GAACTGTGATAAAACTAGTATTTTCAGCACAAAGGCTCGAAC	80.6
chrI	44539	44581	CGGAAGCTCGCGCATCTGAAGAAGCTCAAATCAGGATTCAAA	86.19
chrI	44583	44625	CAAGACAACTCGAACGCATTCCAAAGATCGTATCATAACGAT	82.29
chrI	44629	44671	AACCTTCATCAGCCGAAGAACATGAGGAAGATATCGTGGTGG	85.42
chrI	44673	44715	GGCTGAGTACGGAGCTCAAATGCCTTAAGGCGAAACAATTGG	86.56
chrI	44726	44768	GCTGGTTATCATGTTAGATTTTGAACGTGTTAGGTCTTTCAA	80.32
chrI	44872	44914	CTTATCAGAAGCTGAATCATTTCCGGTTGACAATGTTTGAAG	80.88
chrI	44916	44958	CATAAGAAAGGCTGTGTTACTGATTTCGACCATTGATTTGTT	80.66
chrI	45205	45247	AGCTTAGTGGTTTCAGGAAATGATGCTAGTAATCAGAAGATC	80.66
chrI	45705	45747	GCTTCGCGGGAAACTTGAATAATTCGAGACAAAATCTAATTT	80.85
chrI	45849	45891	GGGACTCCTCGAAAATCACATGCTCATTTAAATTTTGAAGTT	80.86
chrI	45959	46001	TTGATGCGGTGTTTCTGAAGTTTTCGCGATAAAATCCGAATA	82.76
chrI	46766	46808	TTAGGCGTGAAAATTCTCGGGCACTGGATGTAGTGAACGCCC	88.15
chrI	47067	47109	GCACACTTTTAAATAAAACTAGAAAATAAATCCCAGGCCTGC	80.12
chrI	47463	47505	GTAAATCGATATGGAGTGCGACGAGACAAAGCTGAGCGACGG	86.63
chrI	47517	47559	GGTGCCGAGTATCCCGACAGATATCGATTCAAAAGACACACC	85.45
chrI	47561	47603	TGCTCGATATATCTTCTCAGGCGATTTGGGCGCTTTCCAGTT	86.62
chrI	47605	47647	AAAAGCGGTAAATTTTCCGACTTTCAAGGGAGAAAAGTGTAG	81.79
chrI	47723	47765	GACAGTGTTGAGAAATATTGGCAAAGCGATGGCCCGCAGCCG	89.19
chrI	48191	48233	GAGACCCATGTGCTTTTAAACTTCAGAATTTTCCCAATTTTG	80.46
chrI	48477	48519	GGCTTCAAGTACAAGTTATTCAGAATCATCAAAATGGGAGAG	80.35
chrI	48526	48568	TATAAGGTAGAGGAATTGAGAATTTCAGAACGAAAATTGCCG	80.02
chrI	48868	48910	TGTAAAATATGTTTATTCTCAGACCTCGTAGGCACGAAGCAG	81.89
chrI	49229	49271	CCAGAAAACAGTCCATTTTCCAGGCACGTTCGAGTCCTTGGA	87.13
chrI	49298	49340	AATCGAATATTCACCGGAGAACCACACGGACCGATTCCCGAT	87.38
chrI	49391	49433	TCACTTGTTCACTTATCACTTCGTTAAATTTACCTCCAGTGA	80.58
chrI	49435	49477	CCAGATAATGAGCCAGTTTTGCATTGAAATTTAGTGCCAAAA	81.48
chrI	49648	49690	CTGCTGTCCTAACCTTCAAATTGTTCCCTGCAAATTTTATTA	80.81
chrI	49719	49761	GCGAGACCCAAACTCACACATTTACCTGTAAAATATAATCGA	81.02
chrI	49909	49951	CGAAGAAATTCAGATGGAAATTCCCGATCCCGAACTGCCGGG	87.32
chrI	49959	50001	TTGATCCGCAAGATTTGGAGATTCTAGACACGCCCACACGGT	87.72
chrI	50316	50358	CGAGTTGCTGTTTAAGTTTGGAGAAATTCCAGAATTTGTCAA	80.96
chrI	50841	50883	GTCTCGCATTGTGTAGTCTGTATTTGGGCGAAGGAGATCTCG	85.33
chrI	50959	51001	GCGCGGAACACGGACCAATTCAAGCGGCGAAAGTAGTGTAAC	88.76
chrI	51118	51160	CGCCTTTAAATATGGTGTACTGTAGTTTTAGCTCGAATGTTG	80.38
chrI	51250	51292	GGGAATTTCCCTCCAAAAGTTAAATTGGTTTAGTCACAAACT	80.83
chrI	51385	51427	CTTGTATATGTGTATCTAAATTGCCATGTCGTGACGAGACCC	82.05
chrI	52298	52340	CACACCGGAGCTTAGTGGCTTAGTAAAACGAGTTCTTCCACA	85.39
chrI	52342	52384	GAGCCGACGAGATTATCGGTCTCCAGCACATGAAATTATACA	83.94
chrI	52468	52510	GCAAATTTGTCGGATTCTTATTTTACTAATCGAACGGATCGA	80.26
chrI	52513	52555	TTTCTATTCAGAAATTGCAAACCATTGGCAGATTTCTTCCAC	81.2
chrI	52557	52599	AATTATCAATGTTGTTGGTGAGTTGGCGATTGCGCTCCACCG	86.78
chrI	53281	53323	ATTGTCGAAAATGAGCAACTGGTGCCGAGCCCAAAATGTGAT	86.74
chrI	53325	53367	GCACCCATATTTAGGTAATCTGAAAGGATGGGTAACCTGAAA	82.08
chrI	53404	53446	TCTACCGAGAAATGCTCAAAACACGTGTGAATCGAGTTATCG	83.21
chrI	53599	53641	CGATGGCTTCGGGATATTTCAATTTTATTCGAGATTATGAGG	80.25
chrI	53885	53927	CCCGTCAAAATGTTTCTGAGGAAGTTTGATTTTCTCATCAAA	80.91
chrI	53955	53997	TCTTCGAATCAAATGGCTTCTCGAAATATATTCCACCACTAT	80.57
chrI	54013	54055	TCAATTTCTTCGAAAACGAGAAATCAACGGCCGATTGAATGT	83.01
chrI	54085	54127	GACATTTCATGCAAAAGGTCTTTGGGCAGAACATAATAATCA	80.96
chrI	54158	54200	GGTTATCGATCGGTTCATCGAGATCTTGAAGCTCAAGTGATG	83.15
chrI	54202	54244	TGTTACAAGAAATCCGACACTTATCGATCGATTGAAAGATGA	80.56
chrI	54266	54308	TCATCGATACTTGACATGGCTGCACTTCAACAACCGGAACAT	85.84
chrI	54310	54352	TATTCCACCATTAGTTCGAGTTATTTCACGTCTTATTCGGAG	80.44
chrI	54487	54529	ACGGCGCGGTTTGCAGTAGAAAACTAAATGTATTTTGATTTG	82.47
chrI	55033	55075	TTCCACTAAGATGTGCGGGTGGATACCGTGGATATTCCACAC	86.4
chrI	55332	55374	CAAAGTTCAAGTTTTCTTCTCACTCTTCACGGCCGCCTTCGA	86.04
chrI	55443	55485	TGCGTTTGCCTGCAAATGTTAACAAAGTACCAGGCGGATGCC	88.26
chrI	55496	55538	TCTTCATGTCTACGTAGAAAATGCAGTCATGAAGTAGGCACG	83
chrI	55564	55606	GGCAATAAATGGGCAAGTAGGCAAAGCAGGCATGAAATAGGC	86.14
chrI	55626	55668	AGGTATGAGACATAGGCAAACATGCAGGCAGGTATGAAAAGC	84.89
chrI	55670	55712	GAAAAGGCAGGTGAGCATGATGAAGGCACATAGGCAGGTAGG	87.27
chrI	55731	55773	GTACAAAATAGATGTGCGCAAAGTAGGCATGTGCAAAGAAAC	82.6
chrI	55775	55817	AGCTCGTCGCCAGGCATGAGGTAAGCGCATAGGCTTGCAAGT	91.49
chrI	55819	55861	GCGAGTAAACACGCGGGCATCGAATAGGCAATTAGGCAGGTA	88.07
chrI	55871	55913	CCATTTGGAAACACACTTACTGGATAGAAAAGAGTGAGAGTC	81.01
chrI	55915	55957	GTAAAATGCAAATGCCAAATAAATTGGATCCGGTGCAGCACA	84.12
chrI	55959	56001	TTCTCTTTGATCTCGTTTGTTCAATCAGACTCCGATAATTGA	80.59
chrI	56010	56052	TTTCACTTGTATTGATCGCTTGGAAGAGGCTCTCGATGACTG	84.27
chrI	56213	56255	AATCTCCTCGGCATCTTTCGGTCCCATATGCTCCGGCCATCC	90.08
chrI	56257	56299	TATACTGGTAATGAGTCACCTCTTGAGTACGCTTCTTTCTGG	82.23
chrI	56345	56387	TAGTAGGCGGACAGGCGTGAGGAAGGTTAGAATATTGATGAG	84.62
chrI	56538	56580	CCAAATGTTAGCAACAATTGTCTAGTCTTCAACAAAGGCTTC	81.11
chrI	56582	56624	GATACTCTTCGTGCAAGTGATTGTTAAGTCCGCCAAAATTAG	81.69
chrI	56650	56692	ACCTATCACAGTTCACCTTATTAGCTCCAATAAAGTGATCTG	80.41
chrI	56759	56801	GGCCGTCTTGTAGACAAGCAGACAGGAGTGGGTCACCATGTA	88.54
chrI	56803	56845	CAGACGGGAGGGTGTAGGTTGTCTAGTGGGCAGGCAGGCGTA	91.7
chrI	56857	56899	GCAGATATAGGCTCACCTATTTCCGCGAAATCGCACAACATC	84.92
chrI	56901	56943	AATTGTGCTTGGTTTATTCAGCTTCACTGACTCCCAAAATGC	83.55
chrI	56945	56987	CAATCGCCAAAATATCGGAGCTTTTCTTATCAACAGGCAACT	83.09
chrI	57026	57068	ATTCAACAACATGTGATGATTCTCCCTGGCTGAAAATGAAGA	82.63
chrI	57111	57153	GTGCGCTTGAGTTAAAGGTTAAACCTAAGCCTATGCCTAAAC	82.87
chrI	57197	57239	AAGCGTAAACCTAAGCAATATGTAGAGGCGAAAGGTAGGCAG	84.28
chrI	57295	57337	ATTGACAGTGATTACCTCCCTGTAAGCCGCAAAACTGGGCAA	87.15
chrI	57339	57381	TCGTCTCCCGTAATTTCTAGGTTATTTGGAACATTCTCAAAT	80.63
chrI	57409	57451	CGAAATCCGAAATTTGCGTGTTGAATGTCTTGAGGAAGTTTG	82.62
chrI	57470	57512	ATCCACACGACTGATCATCTGATTTGGCGGGTACAGTTTCTC	85.45
chrI	57600	57642	GCCAAAATTACATATTGTCCGTGTGTTCTGGGATTTTGGAAA	82.24
chrI	57698	57740	CTTAGGATTAGGCCTAAACACAGGAGCATATAGGTTGGCAGG	84.19
chrI	57742	57784	GGCAAAATTAGAGGTACCCGCCAAATATCTAGAAGCTTCACT	83.27
chrI	57898	57940	TCAGCTCGATTTAGATAGAGTTGTGCTAGATTTCAAGAAGAA	80.1
chrI	58050	58092	CCCGAAAACCTTTCTTTAGAATGTCTGCCTCTTGCCTCCATC	85.02
chrI	58168	58210	GCGGAATGTGGAGCGTTTGTTGAGAAAAGATAAAATTTGGAA	82.45
chrI	58220	58262	TTTCACCCGAAAACCTTTCTTTAGAATGTCTGCCTCTTGCCT	84.81
chrI	58324	58366	CGGAATGTGGAGCGTTTGTTGAGAAAAGATAGATTTTCTACT	81.24
chrI	58381	58423	AATACTATCGAACGACTTGATGTCCAGTCTTTGAATGTTCTT	80.6
chrI	58425	58467	CGAGGAGGCGAAGGTTATTGGTAAGTGTATGCGTGGCTTTCC	87.03
chrI	58469	58511	TGAATTACCAACGGCACGGAAAGCCTGAGTGTACCCTTTCGA	87.79
chrI	58513	58555	TCATCTTCGGAAAGTGTGCTAAGCGTAGGCGCGTTAAGCTAA	86.47
chrI	58653	58695	TTTATCGATTTGCCCAATTTGCCAGAAATTTCGGTTTCCGAA	83.54
chrI	58700	58742	GTCGATGCATTAAGGGTTTGATAATAAAATCGAGTTTGGGAA	80.48
chrI	58759	58801	TTGTCGAATACCTTCAGAATTTTGGTTTCCGAAAGTTTGTCT	81.52
chrI	58865	58907	CCCGTGAAACATGCGTGAACTTTCTTCTCGTTTCTTAATTAG	81.82
chrI	58937	58979	TTATAAATTTGTAAATTCACTTCAAAATGCAGGCGGGCAGGT	82.2
chrI	59014	59056	GGAAGCCCTACTTTCAAATAAGATCAACTCACTGTGGTGGTG	83.65
chrI	59086	59128	GCGGTGGGAGAATTGCAGTCGGCAGAGGCTTGAATAAATTTG	86.86
chrI	59199	59241	AGTCCACCATCATCCAAGCTCTTCAGAGCATCCTGAACTTCA	86.27
chrI	59243	59285	GAGCGACTTCTTATTGCCAACATCCTTCACAAGTTCTACCAG	83.61
chrI	59302	59344	CCAAGCCCATAAGACCACCAAGATTAGCCCAATCAACCTTCT	85.91
chrI	59346	59388	GCTTCCGTGAAAACATAACCATAGTCTACAAATTTTGTGGAA	80.63
chrI	59406	59448	CTCTTCCATGCATCTAGCTGAACAAACATCACATCCAAAGAT	82.54
chrI	59450	59492	TCCAAGCGCCACCAGCTTCTCCAGATTATCCTTATCGTCCTG	87.47
chrI	59494	59536	CCAAAGTGGCTCCACTCGCTGCCAACTCTCGTTGCACAATTT	88.97
chrI	59538	59580	GCATGGTTCTTGATAATATCCACATTTGCTCTTTCTCGGAGC	82.86
chrI	59598	59640	ATTTCTTGTGCCGCTGGGCCAATGGAATTAGTGTGTTCAGCG	87.97
chrI	59647	59689	GAAACTGGGATGTTTTATCCGAAGCAAATTTGCGGCGCTTGC	86.54
chrI	59691	59733	AAGTACAGCGCCAGAGATTTCAGACCACTATTGAGGCTTGAA	85.27
chrI	59735	59777	TGAGATCAGAGCATCTTCGACGGCAGTGACTATCGGCGGGAA	89.17
chrI	59791	59833	GGAACGAATTCAAATCTGACAGGTTCTTTTGAATTTTGTCCA	81.03
chrI	59860	59902	GTACGTCGAGAAATTGAGCAATATCAGATCGAGAGTCATTGA	81.53
chrI	59959	60001	CGTTTGCCGTCATTCTACTCATGGTCAGCGACAAGCCGGTCA	89.17
chrI	60029	60071	AGCGGTTGTCCAATTGCTATTGTTCATATCCTTGCAAACAGT	84.13
chrI	60073	60115	GCACTTCTGCGTGTCCTGATTTGCTTTCAACAAGTTGATTCA	84.57
chrI	60117	60159	ACACTTTTCAATATCGATTTCGATTGTTCCAATTCGGTGTCA	81.52
chrI	60161	60203	GTTCGATGCAATTTTAGATAGTTCCTCCAGATTCGTGAAGTC	81.21
chrI	60289	60331	ACCGACAGATTGGCTCAAACTAAAAGGACTCTAAAATATACA	80.48
chrI	60881	60923	AGACAAACTTTCGGAAACCAAAATTCTGAAGGTATTCGACAA	81.52
chrI	61009	61051	AAATTGGGCAAATCGATAAATTTCCGTTGTGTTTGCCGCCTA	84.73
chrI	61080	61122	TTCCCTATTGGTTCGATCTTCAAGAATTGCGGATTTACCAGG	83.5
chrI	61169	61211	AATCGAAAGGGTACACTCAGGCTTTCCGTGCCGTTGGTAATT	86.96
chrI	61213	61255	TCGGAAAGCCACGCATACACTTACCAATAACCTTCGCCTCAT	86.69
chrI	61257	61299	ACAAGAACATTCAAAGACTGGATATCAAGTCGTTCGATAGTA	80.19
chrI	61358	61400	CACTTCTTCTCCCAACAACCAAATCGTCTCAAGTTCCCGGAG	85.87
chrI	61437	61479	TCGGTTGCCAATTGAGAGTTTAGTGCTCCAATATCAATTGCT	83.75
chrI	61481	61523	ATTCGGTAGACCAACTGTGTACTTCTTGGTTCGCAGGGACTG	86.42
chrI	61531	61573	ATTCGATGGTTTGAAGATGGATCTTCGATTCTTGATTTGGAA	81.22
chrI	61575	61617	GCATTCCGGATAGATGCCATGTGTTCTTCTAGCTTTCTTAGT	83.18
chrI	61668	61710	CGAACTTTTGGCCATAATACAAAGAAAGAAGCAGCAGAATTA	80.81
chrI	61811	61853	AATATCGGTGAAACTAGTGAACGCTTCAATCTCTGTGTACGA	82.59
chrI	61855	61897	TGCTCCATACTGATAGCTTTTCGGAAAGGGTTGTAACTGATG	83.28
chrI	61913	61955	GTCTTTCATGTCTGCCTTGAAATTAGTCTCGTCTGGCCACTT	84.62
chrI	61959	62001	AGATCTCCAATATCATGAGCCACGTGGACAACACTTTTGACA	84.35
chrI	62023	62065	CAACATCGTCGCCGATATTCGATTGTAGTTCTATAAAGGTAT	80.45
chrI	62352	62394	AATTTTGTCGTCTCTGGCAGTTTACCGACTTGCCCATTTACC	85.15
chrI	62409	62451	GGCAAATTGTCCATACTCTATTACTACCATAGGCCCTTATAT	80.15
chrI	62570	62612	GAAAAGTTGAAACCTGGAAAACATAGTTGCATAATTGCATCG	80.48
chrI	62666	62708	TGGAACCTGCCTGCCCTATGTGAACGAGTAGACTGTAGTTTT	86.11
chrI	62775	62817	CTTTAAGCGCTATCAGTTTAGATTCCAGCGAACTGTAGTCAA	81.96
chrI	62819	62861	GCATTCAGTTGATCCATTGAGAAATCGTATTTGAACAAATCC	80.03
chrI	62898	62940	ATTCTTGTTGTAGGTACATTGCATTGATCAATCGTGAGGCGA	83.48
chrI	62942	62984	TGTAATCGCTCAACGGCAGTTATCAAGTTGTCATCTGCAACT	84.65
chrI	63510	63552	ACGCCCACCACAATAGGCTGAAGACAGTGGATTTCAATGGTG	87.33
chrI	63703	63745	GCCTAAGCCTATGCAAGACACGCAAAATATACATTAACATAT	80.29
chrI	63814	63856	GGAACGTGGATCTAATGACATCACATTAAAGAAACTGGATTC	80.27
chrI	63904	63946	CCTTCGAAAGTATCCGAATTGACAACACGATTAACCGTTATA	80.88
chrI	64016	64058	TACTCATTGCAAAGTATTATGAAACTTCCCTTTGATCGACGG	81.18
chrI	64071	64113	TAATGATTGGAAGTGTGAATTCTGAGAGAAGGAGTGTTGGAA	81.72
chrI	64944	64986	GGGAATGTCGTTCATTGTGGCTCGAGGTCAATGGATAAATGG	85.13
chrI	65149	65191	TTAGTTTTCTGGCCGAAGATTTGTATGTTTTCCCGAGAAAGT	82.42
chrI	65495	65537	GCGTATGCCAGATTTTGCAGGAGGAATCATCAAAATTCTCAG	83.26
chrI	65543	65585	GCATGTAATCCTTACGAAGAGTACTTTCTGAGGCTCAATGGC	83.43
chrI	65657	65699	TTAAATATGTTCGCATTTGTTTCTTCCCTCTCTCTTACGCGC	82.63
chrI	65701	65743	TTTCCAGCATTGTTAGTTTATCCACGCTCTTTTCCTCTGTAA	82.17
chrI	65819	65861	TCTCTCACTATCTCTCACATCTATCTCTATCTCTCACAAGCT	80.76
chrI	65874	65916	GCGCGTTAAGAAGTCATGTTTTGATGGACCGTGTCCAAAGGA	86.27
chrI	65918	65960	AATATTTTCGTCGAGTGAAAGGTATGTAACTTCGTGTGAAGT	80.73
chrI	66269	66311	TTCAGGCGGTTTTCAAGGTTTCCCGTTCTTGGTTTCTGCTTC	86.69
chrI	66512	66554	ACCTGCACAAATAACCAGACGAGCCGATATATCTACCTTACC	83.71
chrI	66587	66629	GATGAAGCGTATAAGGCGATGATTTTCTTTAGCTATGCCGCG	83.93
chrI	66734	66776	ACGCAGATCACGTATGAGTTGCTTTTATATACGGCGATCGAT	83.95
chrI	67102	67144	TATTTCTACTGCACAGGTTCATAGCTGACTTAGCCGAATGAG	82.8
chrI	67155	67197	TCGCAATTTGGCGGTTAGCACACTTCCAGGAAGACATAGACG	86.97
chrI	67199	67241	TCACAGTTTCAGAATTCCTATACACTTCAGTAACTACGGAGT	80.87
chrI	67245	67287	CGATCAGTTCCTTGCCGCATTTATATGTTCATCTTAACTTTA	80.15
chrI	67300	67342	CACGGCTTTCATTGGAAACTACAGATAACTGAGCCAAATGCT	84.02
chrI	67362	67404	CCCAGTTCACTCAAGCCCAGAGTAGATGTAGTTTGAGGTTAT	83.77
chrI	67406	67448	ACTTCTCGTTTCCATGTGCGGATACTAGCAGAGTTTCTCCTG	85.09
chrI	67450	67492	ATAACTGAGAGTCATTTCACACACAATACGGTTTATCTGTCG	80.77
chrI	67494	67536	AGTTTCTTCTCACAAGGTTTTCGCTATAGATGAATATCTGGT	80.37
chrI	67558	67600	TATTAAACGCCTCAAGCTTATAGCCGTGACTGACAGTTATAG	81.53
chrI	67621	67663	CCCTATACCACACAAAACCCAAACCAATAAACCCATAATACT	81.29
chrI	67676	67718	TGTCTTATTAGAGCGTAACTTGATCAGGGAAAACGAATTCTC	80.7
chrI	67898	67940	TCCAAAGTGCGAGACACATATGCTATGATTTCCCTTCCGGAG	85.43
chrI	68118	68160	AGTTTCGGGAGAGATATTTACAGGCTCTGGTTCAGGGAACCA	85.93
chrI	68187	68229	TTACAGGAAAATTGTGGTTAGAGTTTCATGGCAGCTTCAGAT	82.43
chrI	68239	68281	TCAACAGTTCAATCCACGGAAACACGGACGAAATGAGTGGTC	85.95
chrI	68283	68325	CCGAGCAACAATGTGGAACGAGACGATTCCAGGTTTTCCATG	86.43
chrI	68371	68413	GCGGTGTTCGTGTTTTGGATAAACTTCTTCGATAAGTAATAC	80.41
chrI	68469	68511	TCCAGATTATGAATTTTCGAAGATTAGACTATTCACGGCCAC	80.84
chrI	68581	68623	ATTTGAATGAAACAGATGTGAGCTCCGGAATAGGCTTAGGCT	84.41
chrI	68836	68878	GCCTTTGTCTTTGGTCAATTTAGCACCATATGAGTGATTATT	80.58
chrI	69071	69113	GTATAGCACCTTTCTCGCGAGAGTGTGTGGAAACAATTTGCG	85.18
chrI	69274	69316	TCGTGTTACTGTGAAAGGCGGAGTACTGAAATATGGAAAATA	81.7
chrI	69397	69439	TCGTGACTTTCATTGTGCACTAATGAGATTTCGATTTCGAAG	81.47
chrI	69877	69919	CAACTCTGAACTTTTGTCCCGAAAGAAATCGAACACCGGTGT	85.05
chrI	69921	69963	ACTAATAAGATCCCTCGAAGCTCGGTATACAAAAGGATCATG	81.34
chrI	70034	70076	TATTTGTTCGTTTCGTTCCTGCACACTCTCCATCTCTTCTAA	82.81
chrI	70094	70136	TACTCTCTCATCTCACAACGCTTCTGTCTACCTGCCTGCGTC	86.92
chrI	70163	70205	CTGCCACTTACCAACAGACTTGCCTCTTGGAGGTCTCTCTCT	87.18
chrI	70222	70264	CTTGTTCTTCCGACTTGTTCTCTCTTATCGAACTGACTTTTC	81.01
chrI	70266	70308	GTCTGCGGGCCTTTCACATTATTTTCCAATTTTATTCGAATT	81.31
chrI	70319	70361	CTGCTTGCTAGGTTTATTGAGTGCCGCATTAATTTTATTGAT	80.93
chrI	70460	70502	GCACTTTCGAAGTGTTTAAAACATTCTATTACGGGATCACAA	80.52
chrI	70804	70846	CAAACTTCTTGGCGAAAATTTCACGAAAATTCAAATTTCCCG	81.14
chrI	71117	71159	GGCTTCGATCGAGATATTTTGTGTGTCAAATATATTCCCGTA	80.81
chrI	71274	71316	GTTGACCGCGTAATTCGACCCGTTTCCCTACGACTGACCACA	88.73
chrI	71362	71404	CATTCCCACACTTTTCGTAAACTTCTGAGAGACAAAACAATA	80.27
chrI	71418	71460	AATCAATAATGCCTATATTCTCCGCATCCCGTAGCCGATCCC	85.29
chrI	71462	71504	CACCGTAATTCTAGAAATCCCACGAAATTTTCCAATTTCTCT	80.32
chrI	71509	71551	AAAGGTCTCTCTTTTATATTACCCAGGCGCAAAATTTCGTGC	82.97
chrI	71607	71649	GCGCCTTTAAAGATTATTGTAAATAGCTTCAAACTTTCACCG	80.03
chrI	71745	71787	ATTACATTACTCTTTAAAGGCGTACATGTCGTTTCGAGACCG	81.99
chrI	71836	71878	TAGAATTTCCAGCGCTCACACTCATTGGGTGGAAGCAGCAGC	88.51
chrI	71938	71980	GTCATCAGTTTTGTTTGAACAGCAGGTGTGAAATTTATTGTG	80.51
chrI	72215	72257	TTAAATCGCTTTGAAACCTCATAAAATCTCCCGCACCTCCAG	83.8
chrI	72280	72322	TGTCGGAAATTCAACAGAATACTCATTTTCCTAGCGAAATCT	80.95
chrI	72389	72431	TAATCAGCTGAAATTCGCTTAAAACTAATTTCGTGCCGGGAC	82.94
chrI	72436	72478	CCTTTTAAATCGGTATGCGCTTTTAGTTTTGTACCGTATCTA	80.04
chrI	72543	72585	GCAGAAATTGAACGAATAATCGAGGATTTCATAGCGAATGGT	81.59
chrI	72659	72701	GGGAACAGCTACAATCACCATCACCAATTCCCGATGAGCATT	86.13
chrI	72703	72745	AATATCGTGCTCGTCACACTCAATTCAATCACAATCACGAAT	82.4
chrI	72747	72789	ACACTCTGAACGCGAATAGGGATCTCCTGTCTCCCGGCAACG	89.54
chrI	72809	72851	GTGTCACCGTCGTTTTATTCGCATGGAATGCCGGCCCGGGAT	90.88
chrI	72943	72985	ACCCAGCGTGGTATCGAGCCCGTAATGCGAATCAGGAGGAGG	90.81
chrI	73060	73102	CATGAAAATAGGATTTTCAGCAGAAACTCCAGGCAAATTGAG	81.17
chrI	73636	73678	AATGAGAGCTAGCGGATGTGACGTGGCTCCGGGAGCAGCTTC	91.05
chrI	73680	73722	CAACCTCCAGCACATCATCACATCATTCAACTGCAGCAAACC	85.83
chrI	73724	73766	CAGCCATGGTTTCATTCAATGATTAGCAGAGAAAATACTGAA	80.54
chrI	74244	74286	GTCTTTTGAATGTTCCCACATCTATTTTGTAACGAATACGGG	80.6
chrI	74424	74466	CAACCCTCCGATTTGCCGGTGTCAGAAAATTGAAAAGTGTAG	84.39
chrI	74638	74680	CAAACCGGACGGAACCTTCCTAGTACGTGAATCCACAAATTT	84.71
chrI	74692	74734	CACACTATGTATGTCGTTTCACGGAAAAGTCGAACACTATCG	82.19
chrI	74736	74778	TCGAACAGACGTCCGGCGGACAGCTGACCTGTGACAAGGAAG	90.83
chrI	74780	74822	TACTTTTCCAATTTGACACAGTTGGTCTCGGTGAGTCATTTC	82.54
chrI	74865	74907	CGGTATTCGTTAGAATGAGACAGGTGAAGATAACAGTTATGA	80.18
chrI	75177	75219	CAAACGTGACGCGGACGGTCTCTGCCATCGCCTGGTAACTCC	91.35
chrI	75221	75263	TTATTTGTGAAACAGCGACATTTTCATCAAACGGATCATCGT	81.87
chrI	75276	75318	GTCGACAGTTGATTTGGAAGATCGAACATCAGTATTTCGACA	82.13
chrI	75320	75362	CGGGTCTAGTTATTTCATCGAACGATATTGATGTTGGTGATA	80.52
chrI	75373	75415	GGAGAATTTGGAGATGTTCGATTGGGAACTTATAAGAATCGA	80.76
chrI	75420	75462	CGCGTTAAAAGTGTCGAAAAGGCATGGAAATGGAATGTTGGA	84.63
chrI	75464	75506	CATTGCTGGATGAAGCCAAGTTTATGGTGTAAGTTATCAAAT	80.72
chrI	75525	75567	TTGGCAAAGCCCAAAACAATGCGTGTTGAACAAAGTCATATT	84.02
chrI	75736	75778	GAAACCTGATGGGCGCACAAATTATTTGTACAATTTAAACAC	80.63
chrI	75890	75932	TCCTGATTGATGACTGATAACTAATGGCAGCAAATAAATCTG	80.06
chrI	75959	76001	TCGCATCCAAATCTAGTGACACTTGTCGGTGTTGTACTGGAT	85.13
chrI	76033	76075	GGCAAATGGTAATTTAATCGATTTACTCCGATCTCGAGGAAG	81.19
chrI	76077	76119	ATGCGTTGGAGAGGAGGCAGTTGATGATGTTTGCGATGTAAG	86.08
chrI	76230	76272	CCTGAGTAATAGTAACTCACCACGAAAAGGGTTACTGTAGCA	82.48
chrI	76289	76331	TGGTTTAGAAATTTACGATTTGCCGGTCTGTCTGAAACCCGA	84.61
chrI	76754	76796	CACAGCTGAAAATGCTAATACAGTACTGCTTTTCGTGGTTGG	83.15
chrI	76798	76840	CCAGCCGTGGTTACTGTACCTCCGGCAAAGTGGAAAATTCGA	88.15
chrI	76959	77001	CCAAGGAATGTGTTATCTGGAATCAAAACAGATTGTTCATCG	80.81
chrI	77029	77071	GACGATGATTTAGTAGCGAAAGTTTCGGATTTTGGATTAGCG	81.62
chrI	77126	77168	GGACGGCACCTGAAGCGCTTAGACATAGTGTAAGTTTGGTTG	86
chrI	77724	77766	CAAAATCCGATGTTTGGTCATTCGGCATTCTTCTTTGGGAAA	83.53
chrI	77777	77819	GGACGAGTACCGTACCCAAGAATTGTGAGTTTTCAGACAACA	84.31
chrI	77907	77949	AAGGCTCCACGGAAAGGGAATCTGCGCGAGAATGAGATCTAC	87.58
chrI	77951	77993	AAATGAGCGACGATGCTAGGATGAAACGCGCGTTGTTTAGCA	87.27
chrI	78146	78188	ATTTTCAGGGAGCCGATGGTCGTTCGGTATGTGTATATTGCA	85.44
chrI	78665	78707	CGAAGATGTCCTTGTGGTATATAGTATTTTGGGTCCCACCAC	83.1
chrI	78719	78761	GCGCCTTTAAATTCGGCCGACCACGTCTCGCCTAAGTCCAGT	90.27
chrI	79324	79366	ACGTTGTGAGATATATTGAGAAGGGATATCGAATGGAAGCAC	81.69
chrI	79368	79410	GAAGGATGTCCACCGGAAATTTTCAAGGTTATGAATGAAACA	81.85
chrI	79412	79454	GGCTCTATCGGCACAAGATCGACCGTCTTTTGGACAGGTAGA	87.2
chrI	80316	80358	CGATTGACAACCATCCGAAATACAGTATGACATCGGCGCACA	85.86
chrI	80360	80402	TCGAAACTTCCAGAAATCCATCGAATTTTCTAGTCCATATGA	80.49
chrI	80510	80552	CGCGCATTTCGGGAGATCCTGGAATTTAAAGGCACAGCGGTG	88.93
chrI	80783	80825	ATTGTATTTTCCGAAATAATTTTCTCTGTTGGGTCTCACCAC	80.48
chrI	80828	80870	AATCGTCATGCACCTTTAAATTTCCTTGCCCACACCTCTCCG	86.34
chrI	80872	80914	CGGCCGATACCCAATCTACGGTTTCTTCAATTTTCCTCTGCA	85.87
chrI	81035	81077	CCGCCACGGAAAATGCAATAAATTTTATATTACTTTTCACCG	80.39
chrI	81251	81293	GCTTCGTAGATTACGCGGAAAAGGTGATTTTGAATGTTGAAT	81.99
chrI	81295	81337	GCAAGTGCGCCCTATGGATAAATGGAGCAGCGTGGCAATTCG	89.14
chrI	81896	81938	CAGCAACAAGCCAGACACCAATACCGCCGTCACCGTTGAACG	89.92
chrI	82020	82062	AAATCAGCAGCTCTTCGTGCGATGACGTCTCGTTTTCCATGC	87.38
chrI	82064	82106	TTCGGAGAATCTGAGCAGGGACATGTTATATGTACAAAAGTT	81.72
chrI	82108	82150	ACTTCGATTCTATCCTGCCGTGGTGAAAGAGGTTCGAAATTC	84.43
chrI	82252	82294	CCCAGATTGAAAGCGCATGCAAATTTTGAACTTTAAAACTGG	82.22
chrI	82317	82359	GTGTAACATGAATATTCAGTTTAAAGGCGCGTGCTAGTTTTA	80.51
chrI	82536	82578	GCATGGTCCAAAAGTCGACAAATCGTGGCCCAATATTTTCTA	84.18
chrI	82639	82681	TCACTGCGATCGCCAGAATTGAGGTGGCCATTGTGAAAGGTG	88.6
chrI	83019	83061	CGTGAAAGTTGGGAACAAAATTTTGTAATTTGAGTGCTTGAC	80.73
chrI	83178	83220	CCAGGTAACAGTAAAGGAAAAGCGGACAAATTTCAACGCCTC	84.37
chrI	83222	83264	GACAAGCCTATCAACAATGGAAACAGTATCAATAATTCGTCT	80.05
chrI	83277	83319	GTCAGAGTTGTTACAATTGACTTGAGAAGATCTCAAAATGCA	80.29
chrI	83326	83368	TGGCTAATCAAATACTCTACTTCTCGAAAAGTGGACCAATCG	81.82
chrI	83403	83445	CGCGGTGTGAAGGCGAAAAGTAGGCATTGGATAATTAGTATT	83.72
chrI	84176	84218	CTTATCATTTTCCAGCAGCATTCAATAGCTACGAAGCATGGC	83.24
chrI	84220	84262	TCGGAACTCCAAAGGTGCCAGCAGAAGACGGATTCAACGTCT	88.81
chrI	84270	84312	AATTGTAGCACTTAACAAAGAAGGCTTCAACTATGCGGCTCA	83.75
chrI	84416	84458	CTTCTTGGATCGTGTGGACATTGAACGACAACTACAACACTA	83.19
chrI	84460	84502	AACAAGGACGATTTCCGATTTGGGTGTGGTCTCGGGCGAACG	89.41
chrI	84504	84546	CACTCGGCGTTATTCGTTTCGGCGGATCACGAGAACAATATC	85.85
chrI	84548	84590	GATGCCGGCGATTTTGGCGAAGTTAGTACATTATATTTTAAA	80.67
chrI	84633	84675	CCGTTGCCATCCGAATAACGAGAAGCCGCATGTTATAAAATT	84.2
chrI	84677	84719	ACGTCGATTTTGTGTCGAATGTTGGAAAAGCTTTTGATAATC	81.12
chrI	84721	84763	CTATCGCTTTGTGCAATTGGTGAGGGAGAGCATTTCATATTT	82.95
chrI	84862	84904	GCAAAACGGTTGGAATACGAAACTCTCGAGAACCGGATGGCT	87.08
chrI	84906	84948	ATCTCGTCAAGCTGTGCCTTCAGACTACCTATCAGACGATTC	84.69
chrI	84950	84992	TGGATTGTTGATAGAGATCGATCGGTTATTTTACAGGGTACT	81.08
chrI	85071	85113	AATCGACTGATCAGAATCTGATTCGTGGCCGTTTTCCTCCGC	86.88
chrI	85115	85157	GAACTTTAGGAACTTGCACCGAACTACTTGCTGCTTGATCCT	84.73
chrI	85165	85207	AGAGGATCTTCTCCAGATGGGATACAACTTTTGATGAAGCTG	82.91
chrI	85209	85251	CATCGGATCCTCCTCTCCATCATCCGAACTAGTTTGTCTGAG	84.7
chrI	85253	85295	GAATATCAACCAGTGTCTGCATTAAATCACCGGGTTCCGTTC	83.95
chrI	85297	85339	GCTCGTCGAGTACTCAAATTGTGTCGGCACATGAATTTGTCC	85.18
chrI	85341	85383	CCATCCGCGGGATGCCTGAATGATAAAGGTGGAGTAGCGTCG	89.07
chrI	85410	85452	ACTCGTTTGCATTAAAGTAACGGCTCTCCTACCTTGAAATCC	83.43
chrI	85454	85496	GTTCTGACTGATTTTCTTTGCCGTTTCACCGATGATTCTTCT	82.8
chrI	85498	85540	TGACTCGTTGTTTCTCCTTACGCTGATCGTGAACCCATTTAA	84.21
chrI	85542	85584	AATTCCTTATCAACGTCGTCATACTTTAAAGGTCTTCCACCT	81.66
chrI	85606	85648	TTGAGCCGTTGTCTTCTCTGAAAGTGTTATTTGCCAAAAGGC	84.42
chrI	85797	85839	AGGTCCATAAAAGGTTCTCAATTGATAGGGCTTGCATGTAGG	83.42
chrI	85873	85915	CCTCTCGGTTACGCCTTACGTTGTGCTAAAACATAATCAATC	82.58
chrI	86103	86145	CTTCTCGATTTCAGCTTTCTGGGCGATCCACTGTTGAATGTT	84.99
chrI	86147	86189	GCCTATTCACATTCAAATCCTTTGCTGCTTTCGATATATTCT	80.44
chrI	86200	86242	GCATAATTTATGGCATGCAGTTTGAACTTCAAGTCATACGTT	81.07
chrI	86334	86376	CAGCAAGTTATTGGAAATAAAACATGTGAGAAAAGCGAACGA	81.03
chrI	86412	86454	ACGCAGAGAGACATGGCTAATAGAGTGTGCAAGACTATTAGA	83.22
chrI	86456	86498	GTAGAGGCAGTGAGACGAATTTCCGACTGGTCAGAATGTAAA	83.98
chrI	86710	86752	TCGGCTACGATTTACAGTTTCCCTTACTGATTTCTACTAAAA	80.23
chrI	86787	86829	GGTACTTTTGAATGGTTATAACACCGGATATTTTGCAGAAGA	80.22
chrI	86832	86874	AGGATCAGATATGTCGATTATTGTGGCCAGCCTCACGCAAAT	85.58
chrI	86876	86918	GCTGTGATCCATTTTACAGAACAACTACGGGTGAGTTTATTA	81.04
chrI	87130	87172	GGAAAACCACAGAATAAAATGAGAACTGACGTCATGCCGACG	84.09
chrI	87176	87218	TGCTCTTCTTGGATTGTGTTTCACAGCTACATCGAATATATA	80.46
chrI	87538	87580	ACGTTCTCATTGCACTATGGGATCTTTCATTAACTGGAATGG	82.43
chrI	87582	87624	CCATCAATGGCTTGTAATAATCTGGAAGAGCAATTACTCGCA	82.54
chrI	87626	87668	AGTCGGCGGTGGACCATTCCCATTGGATCGATATTTTGAGAA	86.65
chrI	87670	87712	GCTACTCGAAATTATTTGGAAATATTTGGCACGACGCAGTGC	83.49
chrI	88102	88144	CGCGGCCACGTGACAAGCAGTGATTTCTCAAATGTTTTCAGG	87.02
chrI	88304	88346	TGTGAATTTATTCGGCCACCGACGTCGTTTTGCGATATTCAA	85.04
chrI	88348	88390	GTGGTCCGAGTGCTATCTTCGATGGATTCCTCCGGCAAACGG	89
chrI	88497	88539	AAGAGGTGACCAAACTTTTCGGATTTATAGGCTCTAAACATA	80.55
chrI	88573	88615	TCTGCATATCCTTACTCGATTCCGGAGATTTCCCGCCCAATA	85.92
chrI	88617	88659	GGATTTAAATGATTTTGATATGATCCGGCCGGATGATTTCGA	81.56
chrI	88661	88703	CAATGTCCATGAATTCATCCATCAACTCATATTCGTTCGTTA	80.17
chrI	88705	88747	ACGGTAGGGATACTTATTAGCTCGGAAAATAAATTACGACAT	80.12
chrI	89049	89091	CCGGAGTTCATGTTATTAACTATGGGCTTTCATCTGAAAGTA	80.78
chrI	89175	89217	TTCAGCATTGATATGAGTTTATGTACGGATCAAGAGTGTCGG	81.82
chrI	89397	89439	GAATCAATATTCGATCATTCGACACTTGAGAAACGAAATCGT	80.19
chrI	89485	89527	GACCAAAAGAGCAAATTGTCGGATATTCGAAATATGCATTTG	80.26
chrI	89552	89594	TTCCCGAACTGTTGAGACGCCTATTTTAAAGAATGTACGGGA	84.1
chrI	90051	90093	TCATTTCAGCGCAAAATCCCTAAATCCGGAATTCCACCGAAT	85.15
chrI	90459	90501	GTTCACCGGAGCAACACCGTCCGTGCCGACAATCGCCCAATT	92.07
chrI	90569	90611	TGATATAGAGAGCCCTACTATTCGGGTCACAAGATTTTGAAG	81.21
chrI	90790	90832	TTTGTCACCTACTTCCTTCATATATGCCCGGTTAATTATGTA	80.25
chrI	91083	91125	GTGCATTTTGGAGTTATCGGTTTTCTTTCCGAATTTTCATCA	81.16
chrI	91318	91360	TCATTATTGGTGGCGTCATCCATGTCTATTTGATTTTCCAGA	82.24
chrI	91378	91420	AAATGAAAAGAACAAGACGATTGACAGCTAGCATGTGCGACG	84.17
chrI	91422	91464	CAAAGTACCGATTTGATTCAGTTGAAGGGACACGAGAACGCG	85.01
chrI	91497	91539	TACATTGGCAAACGCTATGAAATTCGAATGACCGACGGGCGG	87.44
chrI	91556	91598	GATCGCCACTGACAAGGACGCTAATATGGTTTTCAACAAGGT	84.88
chrI	91698	91740	CTGGCTTAGTTTTCGCAATTTTCTCGGCTACCAGGCTACTGC	86.35
chrI	91748	91790	TCGATCCGTGAATTGTGCAAACATCTGAGTTACACAGAGAGT	84.09
chrI	92327	92369	CGCGGCACTACACAATTTTCTATCTCACGAATAAATATTTCA	80.28
chrI	92417	92459	AGGTTTCCAACGCTGAAATGGTTGGAATTAGGGTTTGTTACC	84.29
chrI	92507	92549	TTTCTTTTAATTTCCAGGCAGACGAGCGATGGGACAAAGATC	83.86
chrI	92551	92593	CAATTGAAAGGAGTCCGATTTCTAGGGCAAGCGATGATCTCG	84.7
chrI	92623	92665	CCGGACCCTAAAGAAACTGAAATTTGATCCAGTTTTCTTATT	80.4
chrI	92798	92840	GCCATCAGTTGAAAATGCTGAATATGTACAAAGACTGGAAAA	80.86
chrI	93076	93118	ACTTGTAGCGCTGAAATATGACAGTTATTATAGCGTCACACT	81.65
chrI	93156	93198	CCGTAAAATCTAATAACCAATTTTGAGATGTTGCCACCCGAG	81.89
chrI	93235	93277	ATAACCAGAAAGAGCATCCACCGGTTCAGGAGATCAAAACCG	85.7
chrI	93279	93321	TCCAGCAAGTCGAAGGAACATCGCGTCAGTTCGAGCCGGAAA	89.94
chrI	93323	93365	TCCGGATCACTTCGACGTGGGCCCACGGTTCTACATGAATGT	89.69
chrI	93433	93475	TCGAAAGAATAGGAAGCGAGGATGACAAGTTCGAGGCCTCTG	86.14
chrI	93477	93519	CTTGTCGAGTACCGCGATCACGATTGGTACATCGCTTTGGCG	88.08
chrI	93635	93677	GAATCCAACGCATAATTCTCACGCCTCAACAGACGGATTCGA	85.73
chrI	93679	93721	GACAAAACGCCGCTAGTGAAGTACAAAATCATCGGAGACGGT	85.76
chrI	93727	93769	GAAGTGCTTCCGATTCACTCGTCCCTTCCTCAAACTGGTCTA	86.18
chrI	93771	93813	CAGTCCCAAATATCGTTACAACAAAGGCGTCGAGCTTCGGAT	85.78
chrI	93815	93857	TCGGGATAGTGAATTGGATTGATTTTGTGTTGGACGACGATC	83.53
chrI	93859	93901	CAGACGCACAGGACGATGGTTTGGACAGATGCGGTCGGACCG	91.38
chrI	93908	93950	TGAGTGCCGCGGATCGAGCCAATATTCGACGGAAGCTGCTGC	91.5
chrI	94088	94130	TTCAATGGACCATATCATCGTTCCAGCCACTCATCGAAGAAT	84.2
chrI	94132	94174	GAGAAGGATCCGAATATTGGGCGCAATTTATGGCCAGCGAGA	87.08
chrI	94176	94218	GCTCAGATTCGATGATTTAGTCGTTACAAAGAAGGTGCTTAA	81.05
chrI	94276	94318	AACGGCTACTGGCTGAAGTCTCAAAGATTGGAGGGTCACGTT	87.63
chrI	94320	94362	TGTGTTCGCCGGTGCAAATCAAATCGGAATCATTGAGTCGGC	87.82
chrI	94373	94415	ACGCGACGAAGGGAAGCATGATGGCGTTCGTGGTTCCGTGCT	92.64
chrI	94417	94459	CAGAACAGCACGTTTGCATATTTCGAAGCACTTATCGCCGGA	86.28
chrI	94504	94546	TATTGCCCGAAGACGTGGCCACCGTCTGTTCGGAAAATGCGT	90.49
chrI	94548	94590	TCAGTATCAGAAAGAGCACGTTGTAAGCACAATTTTCCAGAG	82.38
chrI	94649	94691	AATCTGCATGAAACAGCCGGATTATTGCCTCAAATCACTACG	84.04
chrI	94693	94735	GATTCAGCGAGTGCCCATTTTGATCACTCAAAGTTTTATATA	80.33
chrI	94911	94953	GATGGAACGCAGGCGAGTTTCTGAAACGGAAAGGGTTTGAAA	86.57
chrI	95027	95069	ATTTGCAACATTGATAGAATATCATTGGATCGTATGGATCCG	80.11
chrI	95105	95147	ATGGGTTCGGTACCGCTGAAAAGTTGTTGGTCTCGCAGCGAA	89.32
chrI	95202	95244	CAATAAACTCGCCGCGAGATCCAAACCTCAACTTACGATAGC	84.74
chrI	95279	95321	CCAGCAACTAGGAAAATTTTGATAGGGAGAAGCATTGAAATT	80.77
chrI	96407	96449	ACCCGCTCATCAGCCCGCGTGCTTCATCAATCATTCCGTTGA	90.55
chrI	96629	96671	TAAAAGGTAAGAGGAGATCAAAGGTCACGCCACTAGGGCTTG	85.19
chrI	96839	96881	CTGCTGCCGTTGATCATCGTCATCATGAATGATCAGCTGATT	84.93
chrI	96915	96957	GCATCTTCTTCGAGCAGCTCATGCGGAGGATGATCGTCGTGA	88.7
chrI	96959	97001	ATTTGGCTCTTCCACAACCACTTGTTCGAGGACATCTGGAAT	85.8
chrI	97691	97733	CTTCTTCCTCGACAATTTCCTCAACAATTGCTCCATCAGGAG	83.74
chrI	97743	97785	ATGCATTTCTCCATTATCCATTTCTTCTCCAGCCATTATTTC	80.51
chrI	97787	97829	CTCCAAACGTGTGATTCACTATTTGCAAGAGACGATGTTCGC	84.11
chrI	97850	97892	AGAGCAAATCGAATGTCTCGTTGTCGGTTGCTGAGCCAAATG	86.38
chrI	97894	97936	TTCTTGGCAATACGGAAGAGAGCCTCGTTTCGACTTGTTCCA	86.51
chrI	97938	97980	CGCCATTCCAGATTGTGATAGAGGCTGGAAATATTACTATTT	80.93
chrI	98104	98146	TTGGATTTTCAGCACATACACGGGCGTTTGATTACGTGGCCG	87.7
chrI	98164	98206	GCCACGTAGAAACAAAACCGAAAATTGCAGAAAATCCAGGAA	83.63
chrI	98279	98321	TCAAAACCTTTGCTCACCAAGCCACTACTCTGCTGCCCAAAA	87.6
chrI	98342	98384	GCCTTTCTATACGGCAGCTGAATCTGTTGCTGGGATGATGAT	85.81
chrI	98407	98449	TGAAACCTGAAGCTCTCGCTCGTCGAGCATCTCCTCAAGATG	87.31
chrI	98499	98541	CCGTGTCAGTCGTCCAATCATCCACAAAATCACCCGCCGCCG	90.85
chrI	98562	98604	TCAACTCGTACGGATCATGATCATCTTCAGCATCCCGAATAC	83.83
chrI	98606	98648	TCAGTCGCCGCCATAATCTCACGACGTCGTACATAATAGAGC	85.86
chrI	98650	98692	CTTCGTGTTCACCTGAATCCCATACTTCTCCAAAATCACTTT	82.44
chrI	98694	98736	CCACCTCGGCAGGTGTCATTCTCGCGAGCAGCCGGAGCACAT	93.66
chrI	98738	98780	TCCCGAATGTGTGGTGGAAGACGTTGAAGTGAGTATTCTTGA	85.12
chrI	98782	98824	GGAGCTCATCGTGCTCACGTTAACCGGAGCCGGCATCTCGCC	92.48
chrI	98827	98869	CTCAGTGTACCAGTAAATGATCATTGCGTTGCCGATTTGATG	83.06
chrI	98871	98913	CATTCTTCAACACGTACGTCACCTTCTTGCGAAGACGTGGAC	85.88
chrI	98915	98957	CGTGGAAGGGTGGCTGTGTAGACGTGAAGCTGGAATTCGATG	88.09
chrI	98959	99001	ATCCGAACGATGGGATGATGGTGTCTTCCAGATGCGTAGTTG	86.53
chrI	99021	99063	GCGCTTGTTTCGCAGATTTTGGACGTTTTGTGATGCCGTCTG	87.36
chrI	99185	99227	TCTCCAAACCAATTACAGGGAATATCTCTCCAAACTGGCCGT	85.28
chrI	99229	99271	CAGGAAGACTTCACTTTTAAATTGTTTTACCTGTAGGCACAA	80.49
chrI	99276	99318	AAAGAGGAGAGCCTACATCTTTGTATCTTCGATAAATTCGTT	80.32
chrI	99463	99505	GTCCAAACTTTCTCAAATTTCCACATAATATGGCCGATTTTC	80.09
chrI	99615	99657	GTTTTCCAAACTTACGAGGATTGGTGCTAGTATTCTCTGACC	82.2
chrI	99659	99701	GGAACCAGTCCATCACACGTCAAATTTCTTGCATCAACCTCG	85.39
chrI	99703	99745	CCCATCAATAAAGAAAACGAATGCGGCTTTGCCAGTTGTGGC	86.42
chrI	99747	99789	GCGGAAGGGCCGGTACTCGATTGTTGAGGCATCCGAGGGACT	92.13
chrI	100002	100044	TCTCGAAACTTGTGGATTTCCCTAGAGATTTATCGATTTCTG	80.54
chrI	100169	100211	TAATTGTCGATTCCTATCATTCCAGAACTCCATATCCAACAG	80.46
chrI	100213	100255	GAAGATACAAACTACCATCATCGGCGGCTTGTGCTGGCACAG	87.41
chrI	100287	100329	TCCGACACATCATTATCGATATCATGTATCTGCGTTGGCTGG	84.14
chrI	100368	100410	GCTCTGCGAGAGCTCAATGAGAACCTACCGGTCGTTTTGTGG	88.01
chrI	100412	100454	CGTTTCGCGAATCGTTTCAAATATCCGCCATGCATTCGTGGT	86.75
chrI	100456	100498	CTCGCCTTCCTGATTATAGTCGTACATGATGAGCGCATGGCT	86.36
chrI	100547	100589	AGTCGTGGCTCGCGTGGATTGATGGAATACAGGAATACCAAG	86.64
chrI	100591	100633	GAATGGGCACGTTTTGTAGTCCATGTTGTCTTTGGTCTGTGA	85.09
chrI	100684	100726	CACAGCATATAGACCAGATCCGTAAATCAACACAAGCCCTAC	83.23
chrI	101477	101519	GGTTGTTTTCCCTGGGATCCATGTAACACCTGAAACTGTGAT	84.93
chrI	101521	101563	CAGCTCATCACAAATCACTCCGACTTTGCGAACTTTCGTCCG	86.25
chrI	101565	101607	AGCACGTCGGATTCTGTGCATTTCCATTATGAGACCATGGCG	87.26
chrI	101609	101651	AAGTCGTCACGATTGATGTCGTGTGGAAAGATGGCTGTCCCG	87.92
chrI	101653	101695	GACGAAGAATGCGTACGCACGAGAATTACGAACAATTGGTGG	85.15
chrI	101697	101739	GTCCCGGCTTCGCGTAGTTCAGCAGACCACGTTCTTCGCTGG	91.38
chrI	102260	102302	GTACGCCATTAAAGGTCTCGTCACGATTTTGTTTGTTTTCAA	82.09
chrI	102463	102505	AGCAATCCACTCCAACACGGCCTCAAACGTGCTGGCGACCCT	92.87
chrI	102507	102549	TATGTCGAACAGTCAAGTAGATATGTCCCGTTTCCAATTGCC	83.19
chrI	102557	102599	TCAAAATAGGGCGCCGGGTTCTCCTGCTGAGTAAGCGGATCA	89.86
chrI	102601	102643	GTCAAACTCCAAATCGTAGCCATTGTTGAGCACATCCTCTTG	84.15
chrI	102645	102687	ACATATCCAACAAATCATCGTCTAGCAGATGTCCCTGAGCGT	85.05
chrI	102689	102731	TGAGCAATCGAAACATCTTGCATTAGCTGATGTTGCTGCTGC	85.72
chrI	102756	102798	TCTGATCTAGGGAATCATTGTGATGTCCGATGACTTCTTCTT	82.32
chrI	102845	102887	GGTGCAGCAGATGATGTAGATGGATCTTGTGATGTATCAATC	82.27
chrI	102889	102931	CTTCTGATCGTCGATCCATTTCGATCCTCCAACACCTCGTCC	86.3
chrI	102959	103001	CACGGAACCGGACCATCTCTCACATATTCATAGATATAACAC	81.5
chrI	103017	103059	TCGTATTGTTGCGTTGAATATAAATGAGACGCTTCCGAAGAC	82.37
chrI	103064	103106	CATCTCGCCAGGACGGACATTGTTTCGACGAGACACAACTGT	87.79
chrI	103108	103150	CGAGTGCCAGCCGCCAGCCGTGTCTTTTGCCATTTGGAACTG	91.58
chrI	103152	103194	CGTTGTCGTCTTGGACGATGGCTCGGCGAGTTGAGCGGACGC	92.48
chrI	103224	103266	TTAATGAAACTACGGCACTCTGTACATCTCCGGAGGCACCAC	86.33
chrI	103367	103409	TTTTCTCGAAGAACAACAAATCAACAATGTTGACCGCCCAGT	84.27
chrI	103623	103665	AAACGTGATGCCTCAATCTTCTGCAGTTGCCGAATTTTCACA	85.49
chrI	104478	104520	ATTAATCTGATTTGCAACAAAATTCGCCGGCACAAAGTACAC	82.7
chrI	104548	104590	GGTAGGTACGGTGTTCGGCGATTCAAACAATTCGATTGGCTC	86.21
chrI	104592	104634	CAGCTCGGGCTCATTCACCAAATATCGGAGGAGAAGCTTCTT	86.65
chrI	104636	104678	TGTGTGCCCAACCGAGTTTTGCAAGTTTTACGCGAAGAAACA	86.81
chrI	104680	104722	CCACCACGTGGTCCTTCCACTATCTCGTCTTCGAACTGGGAA	88.29
chrI	104782	104824	CGAATTTCAGTTGTGCACCTTCGTGTATATTTACGATATGTT	80.24
chrI	104958	105000	CGACAGAAAATCCATATGCTATATGCTTTTCTCGACTGAAAA	80.11
chrI	105181	105223	CTAGCGCGAAAATTCGAAATTCGTAATTTCCAGCTGAAATAT	80.81
chrI	105453	105495	TCATCCAGATCTAACGAGACGTGCGGATCAGTTGGATCGACC	86.98
chrI	105497	105539	CGCATGTCTTAAATAGTCGTTTCCGTGCGGAAGATTTACGAT	83.54
chrI	105541	105583	GTGGAATTTCACCGGGACACGTGTAGTCGTAGAGAATGAGCA	86.27
chrI	105585	105627	TTTCCATAGATTTGGCCATCGCGGGAGAGGTAGAAAATCTGG	85.59
chrI	106058	106100	ACTCGGTGAGATGAAGTTCGGCGATACGTGGATCTCCTTTGA	86.92
chrI	106102	106144	GATTGGAGCCGTCCGTTGAGACGAGCAACCGGATGACGTCGG	91.17
chrI	106171	106213	AAGTGTTGCTCGCCGCCAGTAGAGCTCCATGGCTTCAGATCG	90.18
chrI	106215	106257	ATTCGAGACGTCTTTTATCGACATGATTTTGGAGCCGTCCAC	84.57
chrI	106259	106301	AGAATGCGAAACAGGCTTTGTGTGGAACAAGTGGTGGGAGAC	87.53
chrI	106679	106721	TGTCTCCGTACATCATTGCAATTTCGGTCTCGTTGGTGAGCA	86.74
chrI	106723	106765	TCAATTATTCGTTCCTTTCTGAGAAGGTAGGCCAGGCAGCCT	86.44
chrI	106783	106825	CAATCACCGTTTTCCGTCATTTCAACTTCATCTTCGAACTGC	83.39
chrI	107056	107098	GGAAATTGGAGACTTCAGCTAAAACTAACCGTTGATTTTGAA	80.62
chrI	107308	107350	TCCGAAGAATTCCCATAAAACTTTGAAGCTTTTCCATGTAAG	80.61
chrI	107404	107446	GTTCTCCTTGAACTCGGAACATTTTCGACGGTGTCGCCGCCG	89.5
chrI	107487	107529	TCGTCGATAGACCCATCGGTATCCATTGGCTTGCGTGTTCGG	88.69
chrI	107531	107573	ACGTCGCTGTTTGCTGGGCCTGGAAAATTTCGATTTTAAAGA	85.52
chrI	107609	107651	AAATCCGGTGGTTGCCCATCCATAAACCCGTCGTCCTCCTCC	90.29
chrI	107664	107706	ACGGGTCCATTTGTATGCGATCCTCGTCTCGATATCGGGAAA	87.06
chrI	107708	107750	TTCAGAATTGGCGGCTCATCCTCTACGATGACCTCCGTCTCT	87.94
chrI	107752	107794	GTGGAGCATCGAGTCGTCGCCGGCGAAGATGGGCTCTCCGAG	93.05
chrI	107847	107889	TTCGAACCGTACTTTCCTCCGTCCTGGAGCGTTTTGGAGCTG	88.88
chrI	107891	107933	ATCGAGCTTGTTGATGCAGAGGCGAGCGCTTCTTCCTTTGGG	89.55
chrI	107935	107977	GCCCAACTCGTAGTCTTCATTGTTGTAGAGCACGGATTTCCG	85.83
chrI	108120	108162	GATTTTCTGCCAATTCTCCCGAATTTTCAGGATTCTCGGACA	83.83
chrI	108267	108309	GCAACGCACGCACGCAAGCATACACCAGAACAACTAAGAGAG	87.62
chrI	108311	108353	GGGAGGAGAGATGGAGAATTTGAAAGAGACGGCGAGGCGACG	88.68
chrI	108496	108538	TCAAATGGAAACGCTGTACGGACAATGCATAGAATAACACGC	84.04
chrI	108575	108617	GTCTCGGCGCGAAAATGCGGATTTTCATTTTGAATTCAAAAT	83.15
chrI	108627	108669	GACGTGATTTGGTACAAGCGTTTAGTGAAAATGTTTCACAAA	81.17
chrI	108799	108841	GGTATCGAGTTCTACAAGAGACACACATTACGAATAACCAAA	80.5
chrI	108915	108957	AAAATACGTCGCTGAAGTTGGCATACAATCTTGAGTCGGATA	83.11
chrI	108959	109001	TGGTAAGAAAGCAGCACCACTCAACTCAGATCACAATCTTCT	84.19
chrI	109148	109190	CGATAAAACTCGCGGATGTTAAGAGCGAATCATTTGGATTTC	81.92
chrI	109263	109305	GATTTATGGGATGCAACACTGCTTCTTTGGTGGGTCGGACGC	87.77
chrI	109332	109374	ACCGCCATATCCTTGTCTGTCAGTTCCTACATGCTTGTTGGA	86.46
chrI	109376	109418	CTGATTTGTAGATTTCCGTCAGGATATTAGTGAAAGCTGCTT	80.99
chrI	109490	109532	TACCAATAAACGACAATTGATTTCTTTCGGCGTAGATCTTGG	81.37
chrI	109585	109627	AACATAATCACAATGTTCTGATCGGCGTGATCACGAAGCTCC	84.76
chrI	109646	109688	TCTCGTACGTCACATGCTTAGCGATGTCGTAGACTAGGAGAG	85.04
chrI	109810	109852	AAGTGTATTCTAATGAAGTTCCTCACCGAGATGCTTCTCGTG	82.82
chrI	109854	109896	AAACTCGACTCCGATTGTTGATTTTGATTCCAAGTTGAACTC	81.71
chrI	110007	110049	CTTGAACAAGTAGTCGTATTCATCGTCACGAGAGCCCATCTT	83.91
chrI	110051	110093	CTGCTGAGCTGTAAAATGATAAAGCTTGTTTGAAAGTTGTGT	81.09
chrI	110130	110172	GGTCACATGATTCATCAGCCGGGCGCAATGTTTTGTTGTAAA	85.92
chrI	110174	110216	CGATATTAAAAGAACGAGACACTGTTTTATCGGCGGAGAATA	80.75
chrI	110222	110264	TGTTCTGTTCCCGACACAAACGCGGAGTCAGGAACCGGTTGT	90.19
chrI	110402	110444	AGAAGTGTGTTATGAAAGAGTATTTGAGGCTTATCATACCCG	80.61
chrI	110467	110509	ACTTTGTTTGTCGACACGATTTCGAAATAGTTGAACAGGATA	81.11
chrI	110589	110631	GGCTGTGAACATCCAGAATAAGCTTTTCCGAACGCGAAATGC	85.83
chrI	110637	110679	AACCCATAAAATCGAACGTAAAACAGGTCAGGCGCACCGGCG	88.7
chrI	110683	110725	CACGTCGGTCTGAGGGTACGCGACGCTAGCCGCAGCGCAAGC	94.58
chrI	111031	111073	TTTTCCAGGTAATCAATCGCCTATAATGGCTCCAACGTAAGT	83.12
chrI	111198	111240	GCGCAGAAAGCAGAGAGCCGATGCCCGCACCAAGGCTGCTCA	94.3
chrI	111242	111284	ACAAGGTGACCGTCGCCGCTGTAAGTTTATTTAACTGTCAGA	85.36
chrI	111286	111328	ACAGAAAATGCTCTTCAAAAGCACTGGTTTTAGGATCCACTA	82.39
chrI	111330	111372	ATCCAAGCCAGCCGTCAAAACTGAGCTATAAGAATTATCTTG	82.4
chrI	111391	111433	CAATTCAGAATGCGTCTCAATAACACGATGACAATTCGAAAT	80.78
chrI	111527	111569	AGACCCAATACTTCAAGCGTGCTGAGAAATACGTCCAGGAGT	86.16
chrI	111571	111613	AGAAACGCCCAAAAGGAAGGACTCAGACTCAAGCGCGAGGCT	90.17
chrI	111642	111684	TGAGCACAAGGTCGCCTTCGTCGTCAGAATTCGCGGTATCAA	88.74
chrI	111686	111728	AGCTTCATCCAAAGCCAAGAAAGGTGAAATTGTGTTAATGAG	82.1
chrI	111761	111803	CCAGATCCTCCGTCTTCGTCAGATCAACAACGGAGTGTTCGT	87.25
chrI	111817	111859	CTACTCTTCCACTTCTCCGTATCATCGAGCCATACGTAGCTT	84.3
chrI	111871	111913	ACAACAAGACCATCCACGATCTCCTCTACAAGCGCGGATACG	87.34
chrI	111950	111992	CACCATCGTCGAGCAGAGCCTCGGTAATTTGAAAACTTATGC	85.07
chrI	112024	112066	GTTCAACATCATCTGTCTTGAGGATTTGGCCCACGAGATCGC	86.14
chrI	112068	112110	CCGTCGGACCACACTTCAAGGAGGCCACCAACTTCTTGTGGC	90.75
chrI	112130	112172	ACTGGAGGATGGACCAAGAAGACCAACCACTTCGTTGAAGGA	87.42
chrI	112174	112216	AGACTTCGGAAACAGAGAAGATCAAATCAACAACCTTCTCCG	83.22
chrI	112246	112288	CCTTCCTTCCGGATAAATCGTTATTGTTTGACGTTGTTTAAT	80.49
chrI	112328	112370	GACTCATCTCGCATTTCATGAAGCGTCTCATCATTCAGATGA	83.23
chrI	112372	112414	CGTAAAACCGCTTTGCTGACTACTCTCCCGAGAACAGTCACT	86.32
chrI	112416	112458	TCCCTACTATGCTCCATCCTGTTTATTTCTAGAAACTTTTCT	80.09
chrI	112462	112504	AGCAAGCTAATTCCCTATGAAGTGAGAGCATTTAGGTTAATA	80.4
chrI	112511	112553	TCCAGATTTAAATCCAGACAACGCAATGTTCTCTCTACAATG	81.19
chrI	112555	112597	CTCCCTCGTGAGCACCTATACCCATTGATTGATGTCGATGGG	86.42
chrI	112633	112675	CTGCTCGCCAAATATGGAAAAGTTGGCTTAAAACTAGAATTT	81.01
chrI	112701	112743	TCTCTGGACTCGGGCCTGACTCCAAAAGAGCGAGCACAGGCT	91.81
chrI	112793	112835	GCGAGGCCAAGATTTCACGTGGCTCCGCGATGATCGTAAGAT	89.12
chrI	112885	112927	TACCGCAGATGCAGAAACGGGTAGATTATTGATATTTTATGG	80.96
chrI	113213	113255	CTAAATTTTCCGAAATTTTCATTTCAGACACGCCGCCGAGTG	83.67
chrI	113257	113299	AGGCTACGGAATATCCGGAAAATCGGCGAGAAAGGAGGTCGC	88.7
chrI	113468	113510	TACACCACTGCAGAACGAGGCCCGCGTAAAACAATTCATGAA	87.15
chrI	113512	113554	ACCGAACTCCAAATTTGGTGGGTGGCCTTGAGTTTTCTAGGC	87.53
chrI	113605	113647	TGTGACGCGCATGAAAGAGGAATTCTGGTCGGATTGGTGCAC	88.53
chrI	113649	113691	CGTCGGAGGATTGAATTTCGTGGAAAATGCTAATTTGTTTAA	80.98
chrI	113827	113869	TCCCTAATTTTCGAACTTGTTCAGTCTTGGTTGCCCAGGTAA	84.54
chrI	113886	113928	TTTGGGACTCGGAGCGATTTTGCGCAGATGCATCATATTTGA	86.26
chrI	113930	113972	CGCAGAGTTTTAATTGAGGTTTGAGCTTGAATTGAGTTTGAA	81.07
chrI	114044	114086	CAAAACAACAGACTTTACGCGCAAATTTCCGAAATTTTCCAG	82.07
chrI	114116	114158	GTTCCTCTTCTATTTCTTCTCCCAATTTTGTTGTGCGGTGGG	84.17
chrI	114221	114263	TCGACCTCTACGGACCCGCTGAAGACTAAAGAGAAGGAGATG	86.42
chrI	114330	114372	TCCAGGACACGAAACTTGCTGAAGTGCTGCCTGAAAGTGAGA	87.88
chrI	114374	114416	GAAGACGAAATGAAGAATGGTATTCAGTTGCCGAATCCGCCG	85.21
chrI	114429	114471	GTCTCACGGCGATTTGAGTGTTTTATCGATTTTCTATGAAAT	80.41
chrI	114544	114586	GAAATGCGAAAGTGAAATTGCTCCAAAGGAAAAGCCGGCGGC	87.73
chrI	114775	114817	CATTGAGTCCATAGAGACTTCAAAGTTCACGCGCAAATGCAG	84.24
chrI	114925	114967	TTAGACTGAATGTCAAATCACAAATACATCACATTTGACGCG	80.62
chrI	115027	115069	TACATCACACTTGCTTTTCGTGGAAAATGGAGCGAAATTTGA	83.1
chrI	115559	115601	CCGACCAGTTATTTAATACGAGACAAAACGGAAACAAAGATT	80.39
chrI	115607	115649	TCCGATTACGGTCAGCTCAACACTTTCGCTCAAGGAATTCTC	85.49
chrI	115651	115693	CGCTTAGATTTTGATCTTAATGGAAAACTGGTAGAACTTGGT	80.17
chrI	115747	115789	CCCTAATCGAGGAAGATGACTTGGAAGTCGGCAGATTCCGCC	87.72
chrI	115811	115853	CCTCTCCACCTCCTGTATTCTGGCGATTGTGGTGTTAACACC	86.72
chrI	115865	115907	GGCAATTCAGAGAATTCACTCAAATTTGCTTAACGATGCCCA	83.39
chrI	116103	116145	CGATGTTATCCCTACGCTAAATGTTCTGTTTTCGAAGGTTAC	81.26
chrI	116250	116292	CCTCTGCGGACTCAACACACCAGATTTGAAATTTCAGGAACT	84.92
chrI	116441	116483	CCGTGACCTCTGGACAGAAACAATGAAGATGGCTCGGAGCCG	89.11
chrI	116521	116563	CGGTTAAAGGCACATGGCTCTTCGGACAGTATATTCCAGACC	85.6
chrI	116565	116607	TCAAGCAGAAATCGACGACAGCAATACGCCGAGGCCGCTGGC	91.68
chrI	116680	116722	ATTTGCGAGGCAATTGTGGTGTATTGGTTTAATTTTACAGAC	81.23
chrI	116826	116868	TGATGCAGTTGAAGCATGCACACGTGAATGCCCACCAGGACC	90.08
chrI	116897	116939	AAGGATCTCGAGGCTACCCTGGAGAATCTGGAGAGCCAGGCA	90.14
chrI	116959	117001	AAAGGAAATGCTGGACCGTAAGTGGAACTAAAGAATCGATAG	82.02
chrI	117060	117102	CTCCATTAAATTATGTTAACTTTCTAGAGCTGGACCACCAGG	80.95
chrI	117119	117161	GACGTCCTGGAGAAACCGGAGATCACGGAAAGACGATCGCCG	89.68
chrI	117231	117273	GCCACGTGGAAAGGACGGAGCCGGTGGAGAGAAGGGTGCTCC	93.6
chrI	117277	117319	GATCAAGGTAATCCGGGACCATATGGAAAACCTGGGCAACCG	87.21
chrI	117331	117373	CCCGATGGCTCTGCTGGTGAGAAGGGAGGATGCGATCATTGC	90.49
chrI	117378	117420	GCCAAGAACTCCACCTGGTTATTAAAGATTCTTCGATTGATA	80.92
chrI	117548	117590	ATCCCTCTCCTCGAAAGCTGGATGATTTAATAAATCTTTCAG	80.77
chrI	117753	117795	CGGCCGTATTGTTATTCAAACATGAATGAATATACTGGTGAA	80.32
chrI	117882	117924	CAGACAAATTTTGAACGGTGGTTGTTGATGCTTTGAGTTTAT	81.38
chrI	117957	117999	GCTTGTAAAACTTGTAAGTTGCTTGTTCGCTCATTCTGAAAT	81.16
chrI	118129	118171	AAGGTGATTTACAACCAGAGGACACCCAATCCAGAGAAGATA	83.67
chrI	118173	118215	GAGACGACTGCTACGTATAGTGAGGATACAAAGCCAGGTAAA	83.35
chrI	118217	118259	CAGTAGTCCTACCTTAAAATTACAGTAACCCAGCTGACTAAA	80.17
chrI	118375	118417	AAAGAGTTGTATTATGATACACTGCGTGGCGTGTAAAATACC	81.24
chrI	118513	118555	TCTGGGTTTTGTTTCAACAATCTCATTTACTCCAATTCCAGA	81.35
chrI	118557	118599	CCCAAAAGGAGAGAAACGCGGCACTGGACAATCTTGCCAAGA	88.61
chrI	118614	118656	TCGTCCAACCAACTCCTCTCACACCAGCCATCACGCCATGCG	91.49
chrI	118672	118714	ACCTCCACCAAAACCCTCTAGCGATAATAACAACTCGAAACG	84.31
chrI	118716	118758	TGAAAGTGAAAGATCAACTGATTGAAGTGCCCAGCGATGAAG	83.93
chrI	118760	118802	GGCCGAGTTGAGAATAATATAGACAATTTCCCGTTCTATCAT	80.57
chrI	118811	118853	GGAAGGAACGAGTGTGAGGCGATGTTGAGCAATCATGGAGAC	87
chrI	118884	118926	GGGTCGCCTATGTGATTAGTATCAAGTGGAAGTATCAAAATA	80.41
chrI	118951	118993	GACGGTGAGAGTTGTTTGGTATTATCATTTAGTTTCGTTTCA	80.1
chrI	119042	119084	TGCATCGCAATGTGTTCATTGTGCTCCCTGAAGCATTATGCG	86.93
chrI	119086	119128	CATCACGAATTACATAAATTATTTTAACCAATGGTGGGCGGC	81.31
chrI	119482	119524	TGAACATGGTGCATTGCATCACCGCTCCTCGACTTGGAAAGT	88.38
chrI	119624	119666	TTGCCTATCACAAGCGAAATCACAAGCCGATTTATGAGGGCA	86.11
chrI	119668	119710	ACGTTGATCTGTGGCCTGGCACGACATGGATGGCAGCTGAAC	90.81
chrI	119712	119754	CGAGCAGGTCACATTGAATAAGAAGTTGGGAGAGGGACAGTT	85.41
chrI	119756	119798	GAGAAGTGCACAAAGGATCGCTGAAGACATCTGTATTTGCAG	83.94
chrI	119804	119846	TCACTGTTGCCGTGAAGACCTTGCACCAGAACCATCTATCCG	87.9
chrI	119848	119890	AATGAGAAGATCTTGTTCCTAAGAGAGGCCAATGTGATGCTC	83.12
chrI	119892	119934	CCTGTCTCATGTAAGCTACCTGTTTCAAGTTGAACTAAACTA	80.58
chrI	119959	120001	AAATTCTACGGAGTATGCACCATGAAGGAGCCCATCATGATT	84.39
chrI	120014	120056	GCGACGGGAAATCCCTGGAGGACGCTCTACTCTCCAAGGAAG	89.55
chrI	120065	120107	CAGCTGAGGACAAGATTCTCTACCTTTTCCACGCCGCCTGCG	89.29
chrI	120136	120178	ATTCACAGGGATATTGCGGCGAGAAATTGTTTGTTGAATTCC	83.4
chrI	120254	120296	CGACTTTGGATTGTCGGTCAAAGGAGTTGCTATAAAGGAGCG	84.83
chrI	120298	120340	AGGGAGGATGTCTGCCGGTCAAGTACATGGCTCCGGAGACAT	90.51
chrI	120379	120421	GGTGAGCCTACGAGCATACATAGACATTGGTAGTGGCGTCAG	86.25
chrI	120423	120465	GTGGCCTAGAAACCTTATCCGCGTCTGAAGGTTAATCAACCT	85.41
chrI	120483	120525	TTCCAGCTACGGCGCTCTAATGTACGAAGTCTACACGGACGG	88.05
chrI	120527	120569	AGACGCCATTCGAAACGTGCGGGCTACGTGGAAATGAGCTCC	90.47
chrI	120571	120613	AAAGCGATCATCGGGAAGAGAATCAGCTTGGCCGTTGAGGTA	87.67
chrI	120615	120657	GCTACCAGTGTTCATTGCCAACATTTTCGAGCAAAGCAGGCA	87.07
chrI	120659	120701	ACGAGACCGAAGATCGCATAAGCTCCAAGCAAATTATTCAGA	84.23
chrI	120790	120832	AAGTGGGATACTGCATAAGCTTGTCAATTCTCTTCCGAGAAT	82.99
chrI	120845	120887	AGAAAACCCGCGGCGGTGGCAGTGTAATAAATATCTGAAAAT	85.04
chrI	120959	121001	AAGCCTAAGTACACAGAGAAAATGTTTGAGGTGAGGTGCGAA	84.38
chrI	121112	121154	GCCTACCTTCCTTCCTATTCTCTTATTGCAAGATCTTTTGAA	80.87
chrI	121171	121213	TCTACTTCTGCGTCATTTGCAAACAGGCTGTTCTCAGTTTTA	83.59
chrI	121370	121412	ATTGATACCATTACAATGCACTAAGCTAAAGGCTGTCAGAGC	82.4
chrI	121845	121887	TCCCTGGTTCGAACTCCTAGAATGGTAGAATATGAGTATACT	81.32
chrI	122057	122099	GTGCGTGATTGGTAAATATGAGGGAACTGCCATAATCAAATG	81.99
chrI	122113	122155	TCGTCTGAGAAAACCTTAAACTGTTCCGTTTTAGTAATTGGA	80.8
chrI	122157	122199	AGGATCTGCTGAATCTCGCTACTATAGCAACCGACATCTTGC	85.04
chrI	122220	122262	TGAAAATTTGATCCAAGTTTATTTAATCGCCGCCACACACAC	82.46
chrI	122314	122356	TCTAGGCGCGAAAATCAAAAGGAGGAGAAGAAGCATTTCCGC	86.15
chrI	122358	122400	TACTCGTGTGTGTGCCGTTTCCGTTTATTTGTCCCTCAGGCT	87.84
chrI	122525	122567	CTCTGTATGTCATTGACTGTTGCGCGAGAGCCTTTTCCCGCG	88.4
chrI	122573	122615	AGCCTCCCACCTACCCGTCGACGAGCCTATTTTCTTGTCGGC	90.83
chrI	122633	122675	ACGTCCCTCTCTCTTCTTGCTCTAGAAACATTCGGATTTTGA	83.73
chrI	122722	122764	GGACTTTGTGGTGGCCTAATATATGGTGTATTTTCCAATTTA	80.16
chrI	122802	122844	TGCACCATTTTAAGCCAAGTAATAAAGCTTTGAAGTTTGGCT	82.28
chrI	123067	123109	TATGGCTTATCCAATTAAACTCGATTGGTGGCCTAGAAAACC	82.38
chrI	123171	123213	ATTACAGTGGAGTTTGGAATACTTACTGCCATGGGCTGTAAG	83.28
chrI	123267	123309	CGACAAACCCAAACTTGGACAATTGCATTTTCTAGGCCATCA	84.61
chrI	123356	123398	AATCGATAAGAACATTGGGAGCCAAGCTTTGGAGTTGGTGGC	86.46
chrI	123504	123546	ACAATTGGTGGACTAGAAACTGAATTTTGAAATTTCTAGGCC	80.67
chrI	123554	123596	CAAATAAGCCTATTTCACTCCTGAATTGAGATAAAACGCTGA	80.18
chrI	123748	123790	TTTAAACCAAAACAGATTGATGGCCCTTGAAATTTCTAGGCC	82.26
chrI	123911	123953	ACCTTCATAACTGTGAAAATTCTCACCATTCTCCCTCTCTCG	82.88
chrI	124079	124121	CATGCCTCACTCGTACACACACTTGAGCATACAGGAAAAGCG	86.03
chrI	124187	124229	CACATCAAAATGATCAAGCTGGTTAATTTTCAAGTGACTCCC	81.11
chrI	124250	124292	GCGTTTTAAAGTTTCTAGGCCATTGTGGGATTTCTAGGTAGG	82.62
chrI	124441	124483	ATCTTACAACATTTAGAAGGTCTCAAAGTCTCTGATAGCCAA	80.24
chrI	124485	124527	ATTGACTCTAATGACGTTATGAGCTCCGAGACTATTTTAACC	80.36
chrI	124660	124702	ATCTGAGGGATTTTCAATAGAGGGTCCCGCCAGGAATTTGAG	85.5
chrI	124712	124754	TACCCTTTCCATCGTCCTTCCCGAAGCCCATTACATCATCAT	86.3
chrI	124855	124897	TCTGCTGCACACAGACAGCTGGCACATGGATGGACAGAATGT	89.3
chrI	124959	125001	GATTGCGAAACCACCTGCTTGGCTGTCAGCGCATAAACTTTT	87.14
chrI	125070	125112	CTTTTGGTGGAATTTTGGGTTATCATGGCTAATACAAAGCTT	81.06
chrI	125115	125157	CGTGCCTTGAACTTTCGCAATTTGAACTTTTGGCCTTTACTT	83.95
chrI	125395	125437	TCGTATTTAGAAGTAGGGTTTCCATATAGGCGGTAAAAGGCT	82.37
chrI	125440	125482	CTGCCTGACAATAAGACGACCGCCGCTCGCCTCAATCCGCGG	92.63
chrI	125549	125591	GATGCACCATGATAATTTTGGGTTACATTTTGAGCCTTTTCG	81.55
chrI	125684	125726	TTCACTCTAACGTCTTCAGAATTTTCGAACTTCTCGATGCAC	82.16
chrI	125728	125770	TAATGCTGTTTGGCGATAACTTTAGAGTAAGAATGGTAGCGA	81.72
chrI	125843	125885	CTCGACGCACTATAACGTTTTCGAAGTAAATTTCAAAATTGC	80.15
chrI	125905	125947	GACCTACATGCACCTTTAATCTTCTTTGGAAACTTTGGAATT	80.67
chrI	125951	125993	CCGAATACTCTCATTTCAGTTGTTCTCGATGCACCATGATGG	83.65
chrI	126036	126078	CCAATATCTGTCTTTATAACGGCGCATTCTGTAACCAAATTT	80.6
chrI	126085	126127	CCACGACATTCTGCTCTCATCGATTCAACATGATAATTTTAA	80.24
chrI	126194	126236	CCTTGCTTATTTGGAAATTACATTTTAAACCGACAACCCTTC	80.19
chrI	126257	126299	CACTATGAGTGCATAATTTTGTGTAAATCGTGGTGGGCCTCT	83.69
chrI	126360	126402	ACCAACAGATTCGGCGTGGAATATACGGAAGATCGGATTTCC	85.48
chrI	126628	126670	GTATCCTCATCCTTCTACCACCTTAATTTGCATTTCTTCTTC	80.01
chrI	127279	127321	TCGCAGATTTTCAGGTAAAATGCCAGTCGTGAGCGTTAGACC	85.86
chrI	127436	127478	CCGTGAGTTTTCGGCAAATAAGCTAACAGTCTAAGAAACACG	82.82
chrI	127611	127653	GAATAGACGGAATGTTCAAGGATGACTGGTATAAAATCGGCA	82.07
chrI	127655	127697	CGTGTTGCCATTCAAACAGAATATCTCGAAATTTCGCCTTCC	83.41
chrI	127709	127751	GGGTCGGATATTTAACATACAGAAGAGAATAGGGAGAGAAAA	80.04
chrI	127934	127976	TTACCCTTGTTCTTGATCGCAACCTCTTTTCTAGATTACTTG	80.91
chrI	128268	128310	GCCTCCGCGTATTGTACGTGAACACGGCGGCCCAAAATTACA	89.69
chrI	128312	128354	CTATCTCACACACGTTAAATGAGTGATACCGTACTCTCTCTG	81.08
chrI	128485	128527	CTCTTTGTCCGTGTACTGCTTTGCCATTTGTGCGCGCGTACC	89.04
chrI	128529	128571	TGCCCGTCTGTCTTTCTCATCATATGCGCCTCGTTTTGTCGC	88.28
chrI	128587	128629	CTTCCTACATGGGTACCTGCGGTTTTCATCGAAAATATCCTT	83.37
chrI	128786	128828	GAGGATATTGCGCAGTTTCTCAACTACAGAACGTCGATAGGC	84.37
chrI	128858	128900	CCGACGTCGGAGCATGTCGCCGAGATTGTTGGTCGTCAAGGT	91.08
chrI	128959	129001	GGCACTGCGCGCCAAGACCAACACCTACATCAAGACACCGGT	91.81
chrI	129016	129058	AATTTTCGTGGTCACCGGACGCCTGGAGGACGTGAACGAGGC	91.42
chrI	129094	129136	ACAGATCCGTGCGTCGAGAAGACATACACAAGGTAGGTGACC	87.08
chrI	129138	129180	AGGCAGCCGGTTCCTGAGCGCCTTGTTCAGTTGTTCCAGGAG	91.69
chrI	129204	129246	GCTATGTCAGAGTTCCGTTAAGAGTTGTCGGACTCGTCGTCG	85.98
chrI	129285	129327	CCCACACGTACATCATTACGCCGAGCCGAGAAAGGGAGCCCG	91.23
chrI	129348	129390	AGAGCATAGAGTTTTGGAGCAAAATTCTCAGCAATTTCATGC	82.22
chrI	129447	129489	TTTTCCATGGCATATATCGTGCTGAAAATCTACTTTTGACTG	80.46
chrI	129763	129805	GCGATAACCGTGATTCTAGAAAACCTCATCAGGATTTGATTT	81.25
chrI	129807	129849	GCGACACACTTCTCTCGAGTTTTACATAGAAGTTGTTCATTA	80.78
chrI	130005	130047	TTCGGCCGTCTCTTGTTTTCTTCCTGACACCGAGTTTCGAGC	87.94
chrI	130049	130091	TTTTCGAGGTCGTACAGTTGTGAATTGGCTGCCACTGCTGTG	87.41
chrI	130149	130191	GCAACCATGGGCGCCGAAACGAGCAGCGGAAGGGCTTGTGAC	93.71
chrI	130193	130235	CTTGGTGTGAATTTTAAACGGTTTCCTTCCATCCGAAATGCT	83.36
chrI	130240	130282	TTCCTCGGGAGCCGTTTAGGGTCTTCACTGAGAGATGATGAT	86.78
chrI	130367	130409	TTGTTGATGAGATATCTCAGTTTGATGCTCAATGACGCCTTG	82.52
chrI	130411	130453	AAACATCCAGCACACAGTAGATTAGTCGAATTACCGATGGAT	82.76
chrI	130515	130557	AACTCTTTCATTCCATCTAACAGGGTAGTAGGGTGAAGAAAA	81.41
chrI	130620	130662	CACATATGCTTGGTTTTATTGCACCGTTGGCTCAGGGAGAGC	86.67
chrI	130730	130772	GGCTTCCGAACTTTTGAACAGTAATCAGATCATATTAGGGTT	81.06
chrI	130924	130966	GAATGTGTTGACAGTGCGGGCCCACTAGTACATGACATCTTG	86
chrI	131030	131072	CGGTACCCTGGACGAGACAAGGAGGTGATGGATTTGCCAGGC	90.21
chrI	131108	131150	GGAAAGGTACAGAAGCTTCACCTCGGATATTATATGCGTTCT	82.75
chrI	131414	131456	AGGTCGCGTGTCGTTTTGATATCCATCTCGATAATCAGAGAT	83.56
chrI	131458	131500	TGATCTATGCCTCAATGACACAGTTCCGCGAAGGAGTCCGAG	87.31
chrI	131710	131752	GCGCTTGTTTTGAGTTACGTGCTCTACGAAATGAATTTAAAT	81.07
chrI	131934	131976	GCGCGTAAATCCAGAGCTACAGTAATCAGTGAAAGAATTACT	82.01
chrI	132102	132144	AGGTGACCGGCCTCCCACATAACGTCGAGGCTGCCCGCAAGG	94.72
chrI	132160	132202	CTTCCAGCGAACCGGAAATCTTCCAGAAACCGACAATGACTT	86.01
chrI	132204	132246	CCGGACAGTTGGCCGGTGTCTCGTTGATGGTGCAGAAGCAGC	91.96
chrI	132263	132305	ATGCAGGAGGCTCAGCAACAATCGATGTTCTATCGAAGAGCA	86.55
chrI	132307	132349	CGGCAACAGTAATCCGTTCAATCAGAAGGAGATGTCGTCGTC	85.58
chrI	132355	132397	CGGAATGGAGAGCTCGTTGGGATTGGACGCGTTGCTCCGCAG	91.72
chrI	132399	132441	TCCCATCGATGCGTAGTTCGTTGACTCCGGAATCTCTTTCCG	87.31
chrI	132474	132516	GAGGACAATCGGCGAAACAAGATCTGCCAACCTACGACTACT	86.35
chrI	132640	132682	TGTCCGCATGGTCGTCGATGGGATTGGAGAAACGCGAGGAAT	89.99
chrI	132820	132862	GTTTTCGTGTTTTCCACTCGGAACCTGACGGCTTCTTATCAA	84.92
chrI	133417	133459	TCATGTCCTCCCTCAAAGGAACATCCGCCGGCTTCGGTCTTC	90.04
chrI	133461	133503	AGCACAATCTGGTCTGGCGGAAACATGAATCTGAGCCCAGGA	89.1
chrI	133505	133547	GTTGGCTTCAGCATCTGCCTCGCCGACTTCATCGACCTGCGA	91.42
chrI	133549	133591	ACAACGATCATACTCTCGTGCCGATCAATGGATAAGCTGTGG	85.37
chrI	133593	133635	CCATTCATCATTCCATTACTATCGTGTAGACTCTCATCTAGC	80.19
chrI	133641	133683	CCATCCTCAACGAGTTCCAAATTCATCTTTCCATTCTTTAAA	80.5
chrI	133730	133772	TCCATTCCCATTTTCTCACCTCTTTACTACATTACTAGAACA	80.02
chrI	134047	134089	CCTCTTTTCTCTCTATCTCTCACCTAGTGTTTAACTCCCAAT	80.93
chrI	134116	134158	ACGGAGAATTGAGAGGCCTTTTATATTTATAGCACCTCTTTA	80.24
chrI	134257	134299	CGATTCGTGTCGTCTCTCCATATTCTGGTATCCATAGCAACT	83.56
chrI	134320	134362	GCGCACGCCCTATACTATACCTTTACTATTATTAAATGCACT	80.65
chrI	134368	134410	ATCCTATCCTGCGTCAATTGGCCGATCAATTGTCCGAATTGC	86.35
chrI	134412	134454	CAATATGCACCATTGCGGGTAATAATAGCACAATAGTTGAAT	80.62
chrI	134497	134539	ATTGTTTCAGACATATATCCGCGCGACGATAAGTGCCACGTT	85.61
chrI	134547	134589	CGCCAAAGAAAACGAGTAGGGATTTGACGTATAGAGGTGAAA	83.18
chrI	135013	135055	CCGTAATAGGTAAAATGTCAGAAAATCAAGGATTCAGTGCAA	80.31
chrI	135496	135538	CACATTGAAGAAAATCCTATAATTGGGCGTGGCCTTAACTCT	82.61
chrI	135540	135582	AAATTTACAGAACGTGTCACCCATAGCATGATTGCCGATTGG	84.18
chrI	135584	135626	CGAGCAGAATGGATATCCAATATCATCTCAAGTCTTGAAAAC	80.07
chrI	135700	135742	GAAGTCAGCTGAAAATCGATATTCGCGATGGCACCGGTGACG	87.23
chrI	135818	135860	AGCACCGTTGAAAATTACACCGCTTAGTGATGAGGAATTTCG	83.96
chrI	135876	135918	CGGATGGAAATGGAGAGGGAACGAGTGAGTTGCGTTAAATAA	84.47
chrI	136063	136105	GTGCCAGCGTATGACACTATGTGGTGCAAACTTCACTCCGGG	88.4
chrI	136243	136285	GTCTATCCAACCAGGCAGAAGACGATTCCGACGATTCATCGT	86.21
chrI	136375	136417	GCGCGGAGAAAATGATCGAACTAAGCCAAATTCCCAACGCAT	86.75
chrI	136446	136488	GATGACGTGGCAAGCACTTCTGACCCACTTCCGGCGATTTTC	88.72
chrI	136490	136532	CGCACATCTTCCGCCGCTCTCCATGGGACGACCACCGCTGAC	93.67
chrI	136584	136626	GATTATGATTTAGAGGATTTCGAGCAGGATGGCGTGGCGAAG	84.76
chrI	136678	136720	AACAGGAGCTAGTGGAGCCGTTGGTCTTGTCAGAAGGTAACT	87.16
chrI	137089	137131	TTCCTGTAGCTTATAATTTTAAAGGCGCATATTCCGCTTGCG	82.92
chrI	137220	137262	CGACGAGCTTGAAGATTTCGACACCGGTCTACTATCTTCCGG	86.08
chrI	137363	137405	TTCGCGCAAACTACGAACAAATGTGTGTCGAGCGGGCGGAGC	90.84
chrI	137409	137451	GAGAAAGAGGAGCAAAATGTACACAAAACCATATTTGAGTGT	80.54
chrI	137467	137509	GCGCCGATTTTCTGTGAGAGATGAGTTTTCTCAATTTATATT	80.39
chrI	137522	137564	TTTAGTTCTTACTGGTAAATTTCTGGGTAAGTCCTGATGACT	80.13
chrI	137651	137693	AGGGATTAGCTGCGTGGCATAACAACTCATCCATCCTCGCAG	87.97
chrI	137696	137738	CAAATCCGCTCTATTGGCAAATAACATGGAAGAGTATAAACA	80.26
chrI	137799	137841	GTTTACCAAACTACACAGACAGCGCTATTGTCTGCAAGTGGC	85.29
chrI	138058	138100	TATTTTCAGCACTCCAACAAGAGGCAGAAACTCAACGGTACG	84.71
chrI	138172	138214	TCACACTGACCTACTCCTTCAGGAAGTCGGCTGCATAGAGAT	86.55
chrI	138216	138258	ACGTTCCTACTACTCAGACGGTGTATATTCAGTGAATAACTC	80.79
chrI	138260	138302	TTCCGTCCGCCCGTGAACTCTCCGATATACTATTTAAAGGAG	84.63
chrI	138304	138346	TCCGGTATTCCTAATACAAGAGGATGCACCACTTTATTGGCA	84.05
chrI	138380	138422	GCCAATGTTTGTAGGTCAAGTAGTTGCTTATGAAATAATGCA	80.74
chrI	138425	138467	AAATGGAGTATCCTGTCCACTAGAGACACTTAAAATTCAAGT	80.27
chrI	138513	138555	ACAATCCCATTTTACCGTGCAAAATACGACAAAGCAACTGGA	84.27
chrI	138557	138599	TGGTCTTAACTCGCCTCGAGAACAAATCAATGAACGGACTTC	84.42
chrI	138601	138643	GGATTGATGGATCATTCATCTATGGTACCACCCAGCCATGGG	85.76
chrI	138648	138690	GCATTAAGATCTTTTAAACAAGGACGGTTAGCTGAAGGTGTA	81.17
chrI	138692	138734	TGGATATCCACCACTTAACAACCCACATATTCCATTGAATAA	80.77
chrI	138742	138784	CGCCACAAGTACATCGATTGATGAGTCCAGATAGATTATTTA	80.43
chrI	138827	138869	AAGTGTTGGGAGACTCGCGTGTGAATGAGAATCCTGGTCTTC	86.54
chrI	138871	138913	TCATTTGGTCTGATCCTCTTCCGTTGGCATAACTACAATGCA	84.43
chrI	138915	138957	TCAAATCTATCGAGAACATCCTGACTGGACAGACGAGCAAAT	83.73
chrI	138959	139001	TCCAGGCAGCACGTCGTTTGGTGATTGCATCTATGCAGAAGA	88.06
chrI	139010	139052	ATGACTTTGTTCCAGGACTTCTAGGTTACTCAACTATCATTT	80.27
chrI	139083	139125	GAAGACGTTCGTTTGTCAAACTACACCAAATACATGCCACAT	82.98
chrI	139127	139169	TCCACCTGGAATCTCGCATGCTTTTGGAGCAGCCGCCTTCAG	90.81
chrI	139171	139213	TCCCTCACTCAATTGTGCCACCAGCAATGCTTCTGAGAAAAC	86.45
chrI	139215	139257	GGAAATAAATGTGAATTCCGGACGGAAGTTGGTGGATATCCT	83.44
chrI	139259	139301	ATTGAGATTGTGCCAGAATTGGTGGAATGCACAGGATATTGT	83.96
chrI	139313	139355	TGTGGATGAGATTATTCTTGGTTAGTTCATACTTGAGTGGTT	80.41
chrI	139372	139414	ATTTCAGGAATGGCAAGCCAGATAGCTGAACGAGATGATAAC	83.49
chrI	139416	139458	AGTAGTCGAAGATCTTCGTGATTACATCTTCGGACCAATGCA	83.64
chrI	139460	139502	TCTCTCGTTTGGATGTTGTTGCTTCATCAATAATGAGAGGAA	82.05
chrI	139504	139546	GACAATGGAGTACCACCGTATAATGAATTGAGAAGAACATTC	80
chrI	139548	139590	ACTTGCACCAAAGACATGGGAGACAATGAATGAAGATTTCTA	82.32
chrI	139592	139634	AGAAGCATACTGCAAAAGTGGAAAAGTTGAAAGAGTTGTATG	80.74
chrI	139636	139678	GGCAATATTTTATATCTGGATGCTTATGTTGGAGGGTAAGCG	81.45
chrI	139749	139791	AATTCAGCTTGAACCATTTAGAATGCTGGAAGGAGGTGAAAA	82.78
chrI	139793	139835	GGCCTGGAGAGATGTTCAAAGAAATCATAAAGGATCAGTTCA	82.2
chrI	139837	139879	CGTATTCGAGATGGAGATCGATTCTGGTTTGAGAATAAACTA	80.2
chrI	139959	140001	CGATGAGACGATGCTTCAGAAGGATGTGAGTTTATTGTAAAC	81.27
chrI	140008	140050	GGTGATGATCGAGTAAGTTAATAGCATGTTTCATTCCAGTCA	80.83
chrI	140213	140255	CACTTATTCAATCCACCTACTGGGATGATAACGATACTACTT	80.01
chrI	140272	140314	GGTTTGGCGTGTATTCCTTTAAGTCAGTCTTTATTTCAATCT	80.28
chrI	140331	140373	GACTCAGCGATTATAGAGTTGATCAAGCTAAGAACTTTCAGT	80.45
chrI	140375	140417	GCTATAGTATCGGTCATTATATGGTTGAACGACGTATCCGAA	81.13
chrI	140420	140462	GTCATAACAGTGCTTGTGACAGCTTGACTACTGACTTTTCAA	82.43
chrI	140464	140506	GAAAGTCCCAAAGTTAATGTCTACAAAGTGAATGGTTCGTTA	80.17
chrI	140554	140596	GCTTTGGAATGGCTTCAAGAAGAGTACATACGGCAAGTTCGG	85.17
chrI	140598	140640	AGAAATAGAGAATACCACGTTGACAGTGAAGAAGCCACGTGG	84.24
chrI	140674	140716	CAGAAGATTGAGGTATTCCACTCTATACCGAATCCATCAGCA	82.45
chrI	140718	140760	GCACGGACCATTTGTACTTTTGTCTCAAAAGAATAATCATCA	80.63
chrI	140820	140862	GGCGGCTAGTGGAATCAATGCAGAGGTTATCATAAAGGATGA	84.39
chrI	140864	140906	AGAATTCTGTGAGTTTACTTCAAGAAATACGTCGAATCTGGA	80.42
chrI	140915	140957	AGATTCTCTTGTCCCAAGCAATCACAAAAGAACGCCGTCAAG	85.19
chrI	140959	141001	CGACTGGACCTGTTCTTCCGTGAAGCCTACGCAAAAGCATTC	87.35
chrI	141013	141055	CTTCAAGATTCGGAAACTTCATTTGACTCATCGAATGATGAT	80.25
chrI	141098	141140	TGGGAATGAAAGCTAATAATGAGTTTGTGAAGAGAATGTTCG	80.28
chrI	141142	141184	ATGACTGCAAAACATAATGAGGATTCGCTCAGTTTCAATGAG	81.75
chrI	141268	141310	TCCAGTCCGTTTTACACTAGGTTCGGTAAATATGTATAATGT	80.06
chrI	141321	141363	TTACATGTTGAAGCAGTAGTCTTCTTTTCTTTGAATGGCAAC	80.72
chrI	141384	141426	AAGCTGTATTTCACTGCGAATAACGGCTTAATGTGCTATTTA	81.33
chrI	141428	141470	CATTCGGGTCTATTAGTCTTTTAGTATATTGTCGCGCATACT	80.37
chrI	141474	141516	CTCGCTTTAATAATCAGTTTGAAACGCGAATTTGATGGTGTT	81.16
chrI	141652	141694	TGATTACTCACCTTCTTTCCTAATTTCCAGCTCCTCAAAAGC	82.27
chrI	141707	141749	TCTATTCAAAATGTGTGATTTGGAGGGAAAGAACAAGGTACT	80.97
chrI	141775	141817	AGTCCCTCAATCAAACCGCCGGAGTTCACATTACCGAAAGTG	86.97
chrI	141819	141861	CAGCTTCGATTATTCAATGACGTGCTGCACAAGTCTGGTATA	83.45
chrI	141863	141905	TCCCTGTTTAGTATGCCAAGTATTATAAGAAGTTTCAGGAGT	80.07
chrI	141915	141957	GCGGAGTACTTGACTTGTAATAATTTCGACGCATTGTTCTCG	82.64
chrI	141959	142001	GATCTCTGACGTCCAGCCGATCGGTCTGCCATTTAATAGGAA	86.14
chrI	142037	142079	ATTCAAATCCGCAAGTAAATACAAACTTCAGGCCATCATGCC	83.37
chrI	142081	142123	ACCTCATTCCCAATAGTGGACCACTCTACTCCTGCTCCACTT	86.84
chrI	142125	142167	TCTGATTCAGAGAATTTGTGCATTCCTGGAAACCTATCGCCA	84.46
chrI	142169	142211	ACGTCTTCATCATCTTCTGCTTTGTCGCCATTAACATTGTCC	83.89
chrI	142251	142293	CGGTTTTCAAAAGCAATATTCAATTAAGATTCCCGCTACCTA	80.48
chrI	142299	142341	GATCGAGACCTCCGTCGGGTGATGGGTGCCGGGATCGCTATC	91.7
chrI	142343	142385	TCTCTCTTCTGCGGGAGCCTTGTCATTTTGCATGGCGTTGAT	88.32
chrI	142387	142429	TGCTCACAGTTTGTAGAAATATTATAACACTGCTTCGAGAGA	80.32
chrI	142439	142481	GCAGTATATTCCATTTGACTCGGCTATCGCGTTCCATAAGGT	84.3
chrI	142483	142525	GAGCCTCTCTCTTGGCCTAGCGCTGTAAATAAAACTGCCAAA	85.9
chrI	142535	142577	CCATCAATTTCAGATCGTCGCATTATTCACCCTATTCTGGTC	82.46
chrI	142579	142621	CCCTTCACACCATCGGCCATTGTGTTAACTTTTATCACGTTG	84.4
chrI	142623	142665	ACTCAAAGCGACCGTGGACTTGCTTGTCTCTTCCAGGAAACA	87.86
chrI	142690	142732	GGTAGATCTCTCAGTAGATTGAACGTTGGCTTGCTTTCAGAT	82.92
chrI	142734	142776	GACGTCGTGCCTACCCTAAGCTATTGGTTCTATGGAACAATT	84.18
chrI	142778	142820	TGGGTTGACGGGAATTGGATTAGTTATTGTTATGAGTATCAT	80.55
chrI	142847	142889	TAGAAGAGCATATCACGCGTTCCGGCTGACTCATCTTTTGAA	85.2
chrI	142891	142933	TTGGGTTTTATGCACTCACTATTCTTCACGGACTTCCTTCAC	83.44
chrI	143006	143048	AGTCTCCCAAATTTGGCTACTACGTTGTTGGACCCATTGTCC	85.89
chrI	143059	143101	GATCGTATAATTGGGTTGATGCAATATTACAAGTCGTTGGAT	80.12
chrI	143105	143147	CCCATGCAGAAATCCTTCCATCAGATATTATATACATCGAGT	80.33
chrI	143149	143191	CGTCGTCCAAGAGAATTTGAATATAAATCAGGACAATGGATT	80.09
chrI	143197	143239	TCATCACCATCTATATCATGTACCTTTAATGAATCTCACGCA	80.18
chrI	143247	143289	TGCCTCAAGTCCACAGGATGAGAATATGAAGTTGTATATAAA	80.21
chrI	143300	143342	CATGGACATGGAAGTTGAGAAGTGAATTGATAAGATCATTGA	80
chrI	143353	143395	CCATTCCCATTAATTCATATGAAAGGACCATATGGTGATGGT	81.18
chrI	143400	143442	GGAATGGATGAATTATGAAGTTGCAATAATGGTTGGAGCAGG	82.14
chrI	143444	143486	TCGGAGTGACTCCATATGCATCCACGCTTGTTGATCTTGTAC	85.37
chrI	143492	143534	CATCAAGTGACTCGTTTCATAGAGTTCGATGTCGTAAAGTAT	80.41
chrI	143548	143590	TGTTCGAGTCACAAGAACTTTGAATGGTTTGTGGATATGCTG	82.82
chrI	143628	143670	GACACACATATTCGTCACTCAGATGTTCCATAAGTTTGATTT	80.08
chrI	144199	144241	CTTACCCAAGGCTCAGAAAATTGTAGTTAGTCTCAACAAATT	80.18
chrI	144270	144312	TTTGCGAGAAGCACTTCCGTGCCACCAACTCAGGCATATCAA	88.34
chrI	144314	144356	TTCACTGGCCTACACGCTAAGAATCATTTCGGACGGCCCAAC	88.15
chrI	144358	144400	CAAAGCTTTCTTCCAATTTATTCAGAGTGAACATAAGGAGGT	80.24
chrI	144406	144448	CATGGTTTTAACCTCTAAATAAAGCAAATTTGCAGCAATCCG	80.58
chrI	144452	144494	TGGAGTGTTCAGTTGTGGACCTGTAAACTTAAATGAAAGTAT	80.83
chrI	144499	144541	AAGGATGTGCAGATGCCAATCGACAACGAGATGCTCCGTCAT	87.97
chrI	144543	144585	GCACACCGCTTTGAAACTTTCTAATCTTTCTACTGTTACTTA	80.09
chrI	144708	144750	AACCTTCCCAAATAATCATCAGACATTGTTCTGTAATTAGGC	80.22
chrI	144821	144863	CACCAACAATGAGTTTGTTCAAAGTATACACCTCGTTTTCTT	80.65
chrI	144891	144933	CGCTTTTATTGTGATCTATGACATTTTCGATGAAATTCGCGA	80.74
chrI	144959	145001	CCAGGAAGTTTGAGGTAAGGCAATATGTGGTGCAGCAATAAT	84.01
chrI	145409	145451	ACATCTTTCTTCTCAGCTTTGTAGAAACGCGGCCAGCTCCTG	87.04
chrI	145467	145509	TTCAGCAGATGAAGCTGGAGTTGTCAGATATCTGTTCGCTAT	83.8
chrI	145511	145553	GAGAAAGCAATGGAAACTTAGATCGATTGAGCGGATTTTGCC	83.27
chrI	145613	145655	CACTAGCACAGAGCATGGAATCTACAGGCGCTTTGTCTTTTC	85.02
chrI	145683	145725	GTAAGCTTCAAACAGGTCGTCTATTCCCTCAAGAGTTTCATT	82.11
chrI	145727	145769	CTGGCTCATCGACTGCTTCTTCCTCTTCTTTTGATAATCCTT	83.16
chrI	145771	145813	GCTAAGCTCAAAACAAGCTCTTTTCCGTCACAATATTTTCTT	80.98
chrI	145825	145867	TCAATGTTTGATGCAACAATCAGTTTGAATGTCACCAGTCGG	83.36
chrI	146015	146057	CGAATTGTTCACTGGGAGTCAGCTTATTTCTTGTACAAAATA	80.21
chrI	146330	146372	AGGCCCTAATTATTGATTAGTCACAACTTCTTACTTCCAACA	80.59
chrI	146421	146463	TGCCGGTCTCGACAAGCGGAGCCTATTCGGAGGAGCTGTTTC	90.93
chrI	146646	146688	GCAAATGAAGGAGCATCTCGTTGTCGGTTGGCATCTGCACAT	87.74
chrI	146690	146732	TTCAGCTATACTTTCATTCAAGTTTACAGGTCCACAACTGAA	80.8
chrI	146734	146776	CTCCGATTTTGGATTGCTGCAAATTTGCTTTATTTAGAGGTT	81.32
chrI	146817	146859	ATTGGAAGAAAGCTTTGAAGTTGGGCCGTCCGAAATGGTTCT	86.42
chrI	146861	146903	GCGTGGAGACCAGTAAACATTGAAATTCCTGAGTTGGTGGCA	86.26
chrI	146905	146947	GAAGTGCTTCTCGCAAATGTACTGCAAATAAGATGTTAAAGT	80.68
chrI	146959	147001	GACCTTAAGATGCCACTGCGTTTAAATGCGTCCGCTTTAATC	84.42
chrI	147048	147090	AACTCACAAGCATAGTAGTTCTCAAATCAAACTTGTGGAACG	81.43
chrI	147092	147134	TGAGTGACAAAGATATGTGTCTCCAAAATTCCCGACCTTGCT	84.39
chrI	147136	147178	GTCTTCCACGTTCTTGAGCACATCCACAAACCATTCATAGTT	83.81
chrI	147180	147222	TGTGAGTTGAGCACACCCATAGGAAATATACTTTACGGCAAC	83.35
chrI	147243	147285	TTGATGTTCGTTGTACAAGATCAACAAGTGTCGATGCATATG	81.53
chrI	147287	147329	GTCACTCCGATTCCTGCTCCAACCATTATTGCAACTTCATAA	83.69
chrI	147331	147373	CATCCATTCTTGGTTACCATCACCATATGGTCCTTTCATATG	81.27
chrI	147386	147428	GGCGATCCTGTATTCAATGATCTTATCAATTCGCTTCTCAAC	81.46
chrI	147430	147472	CCATGTCCATGGTCCAACTGCTTTTATATACAACTTCATATT	80.12
chrI	147482	147524	GGACTTGAGGCAATCGAGAATGCGTGAGATTCATTAAAGGTA	83.32
chrI	147526	147568	TGATATTGATGGTGATGATACAGTAACCCATTGTCCTGATTT	80.6
chrI	147591	147633	GGTACTCGATGTATATAATATCTGATGGAAGGATTTCTGCGT	80.02
chrI	147675	147717	TGCGATCAATTACAAATAACACGATGGGACCAACAACGTAGT	83.49
chrI	147733	147775	CTGTAACAAATATTGAAGAAACTTCTTGAACCGAACAGTGGC	80.89
chrI	147819	147861	AGTGCGTAAAAGGCAATATTGAGAAGATGTGTGAGCCGGAAT	84.74
chrI	147863	147905	GTGATAAGCTCTCTTAATGAAACATGGTAACGCGAAAACATA	80.16
chrI	147915	147957	ATGACAGCGACCAATGCAATTCCTGTCAGACCTGTAATTGTG	85.06
chrI	147959	148001	GAAGAACCAGTAACTGATTGAAGGAAGGAAGTTGGATCTGAA	81.94
chrI	148032	148074	AGGGAGTTTGTTAATGGTGCGTATTCTAGTAAGATTGAATGC	81.15
chrI	148120	148162	GAGACAAGCAAGACCTTCTTGACTTTGAGTTCCAACGTGATA	83.28
chrI	148164	148206	AATTGACACAATGTCCAACGGTGTGAAGAGTGGCCCAGAAAG	86.38
chrI	148208	148250	GCAAAGAGCGCAACGATCTAGAAATGTTCAGTTATTATAGAG	80.12
chrI	148762	148804	GGATAACATCGCTATATCATAAGTTCACATCTGGCTGAGAAA	80.53
chrI	148807	148849	CATGTTCGATGCAAAGATCTTTCCTTTCATGCTTGTATTCTA	80.43
chrI	148894	148936	TCCTACTTGCATTAAACCTCCGCATTACTGTACAGATAATAA	80.26
chrI	149067	149109	GAACGCAATAGCCGAGTCAAATGGAATATACTGCGCAATGAC	84.19
chrI	149111	149153	TCTCTCGAAGAAGTGTGATTATGTTTCTACAAACTGTCAGCA	81.57
chrI	149155	149197	ATCAACGCCATGCAAAATGACAAGGCTCCCGCGGCACCACGA	92.33
chrI	149199	149241	AATAGCGATTCCAGCTCCCATTACTCGTCGGAGATCCCTGTT	87.02
chrI	149243	149285	CCGCCATGTAACGATAATCTGAAAACTAAATTAACATGAGCT	80.29
chrI	149312	149354	CGTTCGAAGAAAAGAACAAGATTGATGGCAACAAAGCAGAAG	82.5
chrI	149356	149398	AATGAAAACGTGTTGGCGATAGGTCTCCAAGAACGCTGAAAC	85.19
chrI	149400	149442	TGTGGATCAAAGTTAGCGGTGCTGAACTGTTGATGGATCGAT	85.61
chrI	149444	149486	ACGACGGCAAATGAGTTCAGAGAAGATGTTCTAAAAGTTATA	80.57
chrI	149497	149539	GTCAGAGTCCTCCTGAATACTCACTCTCCAATACTTGGCTGA	84.38
chrI	149541	149583	GTTCTTTCGATTGAACGGCAGTCCAACTGGTTGCTTGTCAGG	86.61
chrI	149585	149627	TATCCGAGAACAGAGCATTGAAATCGTCGTAAGTCAGGTACT	83.33
chrI	149640	149682	CACTCCTGCATAGTGCAACACTTCATTGAATAATCGAAGCTG	82.94
chrI	149684	149726	CACTTTCAGTAATGTGAACTCCAGCGGTTTGATTGAGGGACT	84.65
chrI	149760	149802	GTTCTTTCCCTCCAAATCACACATTTTGAATAGAGTTTGCAG	81.07
chrI	149907	149949	AAATTCTCAATACTTTGATGCCATATTAGTTGTGACCTCCCT	80.84
chrI	149951	149993	CACACGAGAACTTTCTACAGTGCTCGCAAATTCTATAGGACT	82.86
chrI	150028	150070	TTAGAACTTTTACTATCTCGAAATATTGCCGACCATAGGACA	80.06
chrI	150072	150114	GAGTTTCACCTCACGGCTAATGAACCTACAAAATGTTAATCG	81.58
chrI	150116	150158	CGCTAATCCCGGCCTAGTTTAAATTCAGATCAGAAGAAATAA	80.91
chrI	150180	150222	GGCTCTCTTGAACCAAAACCTTTTATATGTAGTTTTGTACGT	80.22
chrI	150254	150296	CGCTACTGCTGTTACACGTAATTAAGCTGCATTAAGAAATTA	80.24
chrI	150314	150356	TTATGTTAATGGGAAACACGCCGGAACATTCTAGAACGTAGT	83.02
chrI	150376	150418	ATGCTGAAATACTCACCATTAACAAACTCTCTCAAGACTGTC	80.9
chrI	150423	150465	CTCATTGAAACTGAGCGAATCCTCATTATGTTTTGCAGTCAT	81.75
chrI	150467	150509	CGAACATTCTCTTCACAAACTCATTATTCGCTTTCATTCCCA	81.65
chrI	150511	150553	GCACTTGCCAGTTCCTCACGAGATATTGTCTCATTTAATATA	80.73
chrI	150613	150655	TTTGCGTAGGCTTCACGGAAGAACAGGTCCAGTCGGTCTTGA	88.6
chrI	150657	150699	GCGTTCTTTTGTGATTGCTTGGGATAAGAGAATCTGAAATAA	80.57
chrI	150711	150753	ACGTATTTCTTGAAGTAAACTCACAGAATTCTCCTCATCCTT	80.43
chrI	150760	150802	ACCTCTGCATTGATTCCACTAGCCGCCTGTCTAATTTGATCC	85.68
chrI	150864	150906	AGACAGAAGTACAAATGGTCCGTGCATTGCTGATGGATTCGG	85.98
chrI	150908	150950	TAGAGTGGAATAACTCAATCTTCTGTCCAGTTTCAAAACGAA	80.6
chrI	151026	151068	GTACTCTTCTTGAAGCCATTCCAAAGCATTTACACCATAAAT	80.55
chrI	151073	151115	CCTTCGCGCCACAATCATCATTTGCAAAGTCAGTAGTTAGGC	85.53
chrI	151117	151159	TCACAAGCACTGTTGTGGCCAATAGCAATGCGACGATTAACC	86.6
chrI	151161	151203	GTATCGGCCAATTCCATAGCAAACTGAAAGCATTTTGGTTTG	82.84
chrI	151205	151247	TGGAACTAGATGCAATAGCTCACTTAATGGCACACATGCTAA	83.23
chrI	151249	151291	CAATTAGGGTGAAAACATAAGTGGTGTCATTATCAGTCCAAT	80.18
chrI	151296	151338	GATTGCATAAATGGAACACATGGTTCAAGTCCAGTTGTGTTC	82.37
chrI	151340	151382	TTGGAATGGTTGCGGGCACGGGTCACCTTCCTTGAAGAAGAA	89.5
chrI	151385	151427	CTGGAGTGATAAATACATTGCAATGCGGAATTCAAAAGAACA	80.98
chrI	151446	151488	TTGGAAAGTAACTTACATCCTTCTGAAGCATTGTCTCATCGA	81.74
chrI	151490	151532	TCGGTGGTTGCTTTGATAATATCTCGAAGTGTAATACTATGA	80.03
chrI	151607	151649	CGGGTGAATTGATCCTTTATGATTTCTTTGAACAACTCTCCA	81.42
chrI	151651	151693	CCCATTTTCACCTCCTTCCAGCATTCTAAAATAATAACGTTT	80.59
chrI	151716	151758	GCACTGAGAAAGAAACAAGTATGCGTAATTTATTCTGCCTAG	80.43
chrI	151826	151868	GGTGACATACAACTTCCAGAGTTTATGCCTGCTACAAATTTT	81.67
chrI	151870	151912	AGTTTGACCAAAAGAAGCCGTTAGAAGTTTACTCGTGAGAAC	82.39
chrI	152024	152066	TCACCGCATTTTAAGTTAAGCATTCCACTTTAAACCCAAAAC	81.33
chrI	152068	152110	ACCCTCCTACATAAGCATCCAAATATAAAATATTGCCTCCAT	80.68
chrI	152113	152155	ACTCTTTCAACTTCTCCACCTTTGCAGTATGCTTCTTGTAAA	82.28
chrI	152157	152199	TCTTCATTCATTGTCTCCCATGTCTTTGGCGCAAGTCCGAAT	85.96
chrI	152201	152243	TCTTCTCAATTCATTATACGGTGGTACTCCATTGTCCCTTCC	82.73
chrI	152245	152287	TCATTATTGATGAAGCAACAACATCCAAACGAGAGAAATGCA	81.77
chrI	152289	152331	GGTCCGAAGATGTAATCACGAAGATCTTCAACTACTATGTTA	80.05
chrI	152343	152385	GCTATCTGGCTTGCCATTCCTGAAATTACAACCTTTATTATA	80.14
chrI	152398	152440	ATGAACTAACCAAGAATAATCTCATCCACACTGTACTCCTTT	80.3
chrI	152443	152485	ATATCCTGCGCATTCCACCAATTCTGGCACAATCTCAATGCA	86.43
chrI	152487	152529	ATATCCACCAACTTCCGTCCGGAATTCACATTTATTTCCTCG	83.44
chrI	152531	152573	TTCTCAGAAGCATTGCTGGTGGCACAATTGAGTGAGGGAACC	87.45
chrI	152603	152645	TTCCAGGTGGAACATGTGGCATGTATTTGGTGTAGTTTGACA	84.84
chrI	152647	152689	CGAACGTCTTCACCTTAAAAGAAACACTGAGTTTAAGGTATT	80.05
chrI	152716	152758	CTGGAACAAAGTCATATGCAATAATCTTCTGCATAGATGCAA	80.42
chrI	152761	152803	CCAAACGACGTGCTGCCTGGAAGATTTGTTCGTCTGTCCAGT	88.32
chrI	152805	152847	GGATGTTCTCGATGGATTTGATTTGCATTGTAGTTATGCCAA	81.87
chrI	152849	152891	GAAGAGGATCAGACCAAATGAGAGAAGACCTGGATTCTCATT	82.63
chrI	152893	152935	CACGCGAGTCTCCCAACACTTCAAGTTTAAATATTTATACTT	80.03
chrI	152959	153001	AATAATCTATCTGGACTCATCAATCGATGTACTTGTGGCGGA	82.42
chrI	153024	153066	TGGGTTGTTAAGTGGTGGATATCCAGGTACACCTTCAGCCAA	86.39
chrI	153068	153110	GCCCTTGTTTGAAAGATCTTAATGAGGACACCCATGGCTGGG	86.44
chrI	153124	153166	AATGATCCATCAATCCATGAAGTCCGTTCATTGATTTGTTCT	81.45
chrI	153168	153210	AGGTGAGTTGAGCCCATTTCCAGTTGCTTTATCGTATTTGGC	85.2
chrI	153212	153254	GTGTAAATGGGATTTCTGTCTTTCCCTCACATTCTTTATCAA	80.14
chrI	153417	153459	TGCATCCTCTTGTATTAGGTATACCGGACTCTCCTTTGAATA	81.85
chrI	153461	153503	ATATCGGAGAGTTCACGGGCGGACGGAAGTGAGTTATTCACT	86.88
chrI	153507	153549	ATACACCGTCTGAGTAGTAGGAACGTGCATCTCTATGCAGCC	85.79
chrI	153551	153593	CTTCCTGAAGGAGTAGGTCAATGTAACGTCATTTCTCTTCCG	82.93
chrI	153646	153688	CGTCGTATCTTTGAAATTCCTCATTTTGTTGGATTCCTGAAA	80.63
chrI	153756	153798	AAATTTCTAGGTCACACATGCTCCCTTCACTACATTTTCACA	82.25
chrI	153800	153842	GATTCGTGCATTTTCTCACTGAACGCGCAAATTTCCGGTCAG	85.9
chrI	153870	153912	CCACCCGAAACAATTATTTTCGTATCATTTTCGCACCTATAT	80.48
chrI	153959	154001	GTATTGGGCGACGATGGCAAGGTCAGTAAAACAGGAAATTGT	85.19
chrI	154045	154087	GGAAACCACCACTTTGTTGAAATTCGAAAGATACACATTTTG	80.42
chrI	154164	154206	CACACAGAGCTTATCAGTAAACAGCTATCAGTGATTTTGAAA	80.06
chrI	154345	154387	TAGCACAGAAAATAGTACAGACACGTTCAATTGAGCTATTCC	80.83
chrI	154413	154455	TGTCCATCTTCCTTAACTGTTTGCAATTAGTCTCTCTTTACA	80.56
chrI	154501	154543	TCGGCTCAAGATCAAAAGCCTCTTAAACATTTAAGATAGCAG	81.24
chrI	154545	154587	CCGCTCTGTTGACAAATTTTCCACCCGGTCCTCCGAAAGGAA	88.37
chrI	154607	154649	CCTAGACCATGACGGCACCGATCATGCAATTTGCCTGCTTAT	87.33
chrI	154705	154747	TATGTGGAATAAATTCTAGGTCAGGAGGTTTTCTAGGCCACG	82.73
chrI	154781	154823	TGAACAGTATAGCTATGTACAGCACATGTTTTGAGCGCATTG	82.67
chrI	154825	154867	CGTGCGCCTTAGAGTTTTAGTTGACCTGAAAATATTTGAATA	80.32
chrI	155046	155088	TAAAACCGGCTCTACCCATTTTAGTGCTACCAGCCGACAACC	86.84
chrI	155114	155156	GCTTGGAATGTGACAATCACAGAGTTTTGGAATTTTCCTAAT	80.91
chrI	155646	155688	TGAAACCTGCCCGCGAGAACTTGCAAATATTCAATTTTCTCA	84.26
chrI	155785	155827	GCTGGCGTTTTAACTTAGGCTTCCATAGACCTAATATTTTCA	81.19
chrI	155856	155898	TTGAACAATTTAGGCCCAAAACCTTTGTTCCTACAGTACTAC	81.39
chrI	156027	156069	GGAGAGCGTCTTCGAAAGAAGGAATCCTCCTGCGCGGGATCG	89.89
chrI	156108	156150	ACTAGAAAAGATGCAGAGAGATTCACAGAAAATCGGGAGAGA	82.35
chrI	156189	156231	CTTCATATTTCGAACCGGTTCATTTTCATTGGCATTCGTATT	80.95
chrI	156262	156304	GATGCTATTGTTGTCAGTTTGACGTGATGGCCGTGTCATGGG	86.47
chrI	156365	156407	GGCGTTTTCTAGGCTACTTATTTTGGTAGAGTAGCTGTTAAT	80.7
chrI	156575	156617	GACCACTAAAATGTTTCGTCATTAAAATTTTCTAGGCCACCA	80.7
chrI	156621	156663	TGCTTGACTACTAACCTTCTTGGCCATCACAATTTCTAGGCC	84.58
chrI	156698	156740	CACTAACAAACTGTTCAGGCCATAAAGTTTTCTAGGTCCCTA	81.96
chrI	156793	156835	CGTCACCAAAGTTTCTAAGGCCTTTAATTTTATAGACGACTT	80.06
chrI	157063	157105	CATTGGCATTGGCAAATAAATAAAATTGTTAGTGACGTGGTG	80.68
chrI	157512	157554	GAGTCCAAAATAAGCAAATATCATCACGAAAAGCTCCGAACG	81.94
chrI	157901	157943	GAAACTTAATCAAAATGCCGAATAATTGTTTCATTCCCGCGA	81.3
chrI	158097	158139	GGAAAGAAATTTGGCAAAACGGCGAAATTGACCAAATTGACC	83.52
chrI	158332	158374	ACAGTTATATTTGGAATAGTGGGACATTTACAAGGGAAGTCG	80.81
chrI	159152	159194	TGGTAACAAGTGAAATGGAGAGAGAAAGAGAGTGTAAATACA	80.13
chrI	159197	159239	AGGGAACAAACACTTGAAAATCAAAATTGTCGGAAGGAACTA	81.65
chrI	159350	159392	TGTTGTCCTACTTCCGTCCTCTACACAACGTCGTCTTCTTCT	85.45
chrI	159464	159506	AATCGAAAGGCGAGGAAAGCAAAACGGGTATCAGATGATGAT	84.65
chrI	159791	159833	GCTTAGGTTTAGGCTTACTAATCCTAATCCGAAGCATAAGCT	81.66
chrI	159848	159890	ACCTCTCCTACTCTTTTAAGCTTAATGAATGCCCTAGCTTCA	82.54
chrI	160116	160158	GTTCCGTAAATCTTGTACCTTATGTCACATGGCATTAGAAAT	80.09
chrI	160186	160228	GGAGTACAAGTTAAACATTTATGATATGTGGATGGGTGCAAT	80.24
chrI	160231	160273	GCTCTATTGAACAAACTATGTATCAACAGAACGCGTTAACAT	80.23
chrI	160391	160433	GCGATTGCAAAGGTTTAGACGGCGTTAAGATCTTTGTCGACG	85.28
chrI	160435	160477	TGGTTCAGCCGCTGAGAATGTGATTGCCGCCGGAATATTGTC	88.57
chrI	160479	160521	TCTCGTTGATTGAGTCTTTCGAGAAGAGCGCCAGAATGACGG	86.4
chrI	160523	160565	AGAATGAAGAGACCGTGGAGGAGACCTGGGAGAATTTTAAAA	83.84
chrI	160685	160727	AGAACTTTCAGAAAATTTCAGCGCTCACCAATAGCAACGACC	84.22
chrI	160796	160838	AATGTCGACAGTCCGGCTTCACACATTGGCATTGCCATTTCT	87.65
chrI	160840	160882	CAGACTACTGTAGACACGTTCTTGTGGAGTGCCACGTGCACG	87.72
chrI	160926	160968	CCGTGGCGAGAAGGACGTCCACTTGGATTACCGGGTCCAGGT	91.97
chrI	161496	161538	CGCCAAAACGTTTTCTTCGAACATTTTAGGATTATGTGTTGA	81.11
chrI	161603	161645	CAGATACTTGCAATAACAGATGTAATCACAGCAACTGCATTA	80.29
chrI	161652	161694	CAATAAACACAAAACAAACGATTGCCATACAGACTACCGTAA	80.63
chrI	161696	161738	GCAATCGATCCAATTAAGTCAGTGCCAACAGTCAGGATGATA	83.42
chrI	161740	161782	GAGAATTGCAGAGTCACAGTCAAAGAGTGTAGCGTTGAATTG	82.76
chrI	161784	161826	TTTCTTCATGAAGAATTGTTCGGATATGTTGCATTGCACGTG	82.27
chrI	161828	161870	CTTTCTGCCCATTCAGACATTCCTTTACCGAGAAGTGTCAGA	84.28
chrI	161872	161914	GAACGCTGTGACAATTGTTCTGAAAATTTGGAAATTATTCGG	80.52
chrI	162372	162414	TTATCATCTCCCATGTGATATTTTACAAGTGGAGGGTTCCCG	82.98
chrI	162416	162458	CGCATCCATCCACGTCGGAAGATTATCATAAGATGGGCGGTA	86.32
chrI	162538	162580	TGTCTCCACGAATACCTGGCACGTGCTCGAGCCGATCCATCA	90.61
chrI	162582	162624	TTGTTGAAAGAGTCGTACTGAAAATTGAATGGCCTAGTAAGT	80.9
chrI	162636	162678	ATGAACTTACCTCTGCTTTGATCTCGATATTTGGAGGGTTGT	82.89
chrI	162680	162722	ACTATTACTGTAATAGGAAAGTAACGGTTGAAGACTGGCCTG	81.5
chrI	163097	163139	AACTTAATATTCGACAACGAATCCACCAGCTTCGAATTTGAT	81.32
chrI	163151	163193	GCAGGTTCAAAGGTCGTTTTCATGGTGACTACTCCATAAGTT	83.58
chrI	163195	163237	CAACGCATACATCCCAAGGAGCACCATAATGCACGCTACACG	87.46
chrI	163340	163382	TTGCAGAGGAATACAATTGGAGCTAGGATCGTATAGGTGAAG	82.56
chrI	163384	163426	GTAGTCGAGGAGCAAGGCGAGCGAGGCAGTTAGGCAGAACAA	89.81
chrI	163428	163470	ACATCTGGAAGAAGAGTTTTATTCAAGCTAGCCCACGTTTTC	82.53
chrI	163497	163539	TTACCTGAGGCGTTGGCGTCAAGAATCCGATTCCAAAAGCAA	87.27
chrI	163541	163583	ATATTGGTAAGTGAGGTGATTGTAATCGATGGTCCAACATCG	81.96
chrI	163602	163644	GGCGAGGTCTGAAAATTGCAATTTCACGATGCTTTTACAATA	82.32
chrI	163837	163879	CATCTGTGAAGTAGAATAAAAGCATCATCAACTCCAATTCCA	80.11
chrI	163915	163957	GACGGGAAGCCCATCCAACAAATTGCTCCAAACGAGGCGACA	89.89
chrI	163959	164001	TGCAGCCATCGGAGTGAGCAATGATGTGGCAACCAGATAGAA	88.04
chrI	164040	164082	GACCTGAGTCAGAAGTAGGAAGAATCCGATTGTCATTAGAGT	82.16
chrI	164084	164126	TAGCTTCAATGGCTCCTCGAATCATTTCACGATTTGCTACTT	83.38
chrI	164128	164170	TCACTGAAGATGGTGAACTGAACGTGCTCGAAGGCAGAGGAG	87.49
chrI	164203	164245	TCCTGGGAAAAGTATAATTAGGAAATGCCGAGTGCTTGCCAG	84.76
chrI	164274	164316	GAATCGCGAAAATTTGATTTCCCGCAGAAAAGACTGAAATTT	81.63
chrI	164674	164716	TCACCTTAAACGCCAATTTTCCTTCTGGAGTATCAGACCTCG	84.26
chrI	164740	164782	TGGAGCTGATCCTCTCGGTCGGTGGTTCTGAAAGTTTCAATA	86.06
chrI	164915	164957	CTCAAGTGAAGTCCCAGGAAAATATCCAGTCCGCTATATGGC	84.32
chrI	164959	165001	ATCCGGATAGGTGAATACACTTGTGGTACCATTGTTTCTCCG	84.11
chrI	165015	165057	AATTGCCATGTGGTCGTTGAAGAGTTTTCTAGTCCACCACCA	85.82
chrI	165207	165249	GTCCAGGTTTCTGTTCAGTTTTCCCTGTTGTTAAATTCATTA	80.56
chrI	165453	165495	AACTGCCGCCGATAGTCGATTGTCCACAGTATAAATCTGAAA	84.1
chrI	165551	165593	AGTGCGCCTTCCTGGAGAATACTGGAATTTTCGCGCTTGGCG	89.74
chrI	165623	165665	ATGTCGAGTCCGTAGTATTCCAGCCAGACACGGGTTTCACTG	87.29
chrI	165883	165925	ACCAAATCACAATAAGAAAGGGAGAAAGGGAAATCGAATTAG	80.19
chrI	165959	166001	CTGACTGGTGGAGGAAGGAGGCTTCAAGGTCAGTAGTCACTT	87.09
chrI	166039	166081	CGAATATCTGGCTCTAAACGAATGTGCACAAGTCCTGAACTG	83.64
chrI	166083	166125	AACTAGGATGGATAAGATGCTCACTGAAAATTGTCCAACTTG	81.2
chrI	166264	166306	TCGTTCGAGCGCGTTTTGCCCATGCACCCTTAACGGAGATTT	89.67
chrI	166308	166350	ATCGACTACTCTATAGAGCGCGTTGGTGATTTTGAAAATGAA	81.89
chrI	166695	166737	ATTGGTGGCCAAGTTTTCCCATTTCGACGACCATAAAGTTAC	84.18
chrI	166915	166957	CAAAACACAAGCACGTGAAGCAGAGAATGCAGAAAACAAGAC	83.86
chrI	166959	167001	CTGTCACAAAATTGTAGAAGTGAGGGAGGGAGGGCTATTGCA	85.57
chrI	167112	167154	GGAAACTGTACGTACTTCTGCGAAATGGTGCACTTTTAGGAT	83.59
chrI	167156	167198	GCGGCCTAGAAATTTACATGGTGCTCTAGAAGTCTAATAGAT	81.48
chrI	167256	167298	CCTAGAAATGCAGTTGGTGGACTATAAATTCACTTGGTGGCC	83.91
chrI	167332	167374	GTGGCCTAGAAATTAACCTTGAAGCTTAGAAGTTTGTTTGAA	80.54
chrI	167379	167421	AGAAATTCACTTGATTGCCTATGAATTCACTTGGTGGTCGAG	82.59
chrI	167423	167465	ATGTTCGTGAAAGCCCAGATATTTACTTGGTGGTCTAAAACA	82.24
chrI	167539	167581	AAATTTGTCAAGGGACTGAGGAATTCATTTGGCGTCTGGAAA	84.05
chrI	167614	167656	CTGAAAATTCATTTCATGACCAGTGAATTTACTTGGTGGTCT	80.62
chrI	168592	168634	GTTTGCTTTCTGGCCAAAGGCATGGAGGGAGGCGGGCACCTC	92.6
chrI	168640	168682	GCAAAATTGACCTAAATAAAGGTGATATGCCAGTGATAAGGA	80.24
chrI	168686	168728	TTTAATGATCCGAAACCGCCAAAAGTGCATAGTTTCTGCGTT	84.3
chrI	168779	168821	GTTTGCCGGAGAGGAATGAAAATTGGAAATTTGTACGGGTAA	83.13
chrI	168887	168929	GGAAATTGGTGGCAAAACGGTAAACACTTCTTATTATCCAAA	81.01
chrI	168932	168974	ATGAGGGATGGAGAAAACTGGAAACCTTTGCAGAATTTTGGA	83.95
chrI	169073	169115	CACCAATACAAATGATGGCCTAGAAAGTTTGGAGCGACCTAA	83.59
chrI	169155	169197	AAGGGATGTGAACTAGAAATTAAGATGGTGGCCTAGAATTAT	80.38
chrI	169213	169255	GAGGTGGCCTAACTCTTCAAATTCACGAAATATTCTAAAGTT	80.04
chrI	169289	169331	TCGAGATAATGACCGAACTTTTCATAAGCTCTCCACATCAAT	81.66
chrI	169333	169375	GTGGCCTTGAAATTCCGACATGGCCGAATTTTCGTAAGTCGA	86.32
chrI	169619	169661	TGTCAAATGGTCAGTTGCAAAGAAAACAAACCTGCGGTCAGG	85.86
chrI	169721	169763	GAATAAGAAGGTGTCGCCTATTAGAGATTGGAGGATGTTGAG	81.68
chrI	169778	169820	GAGGAAAATGATGAGGTAGAACGGAATTGAACATGCAAATAA	80.49
chrI	169831	169873	TGGGTAGGAGAGGGAAGGTAACACTGTGTGTTCTGTGTTTGG	86.38
chrI	169875	169917	AAGGATTGAAGTGGTGGACAAAAGGACTCTTGGTTTAATACT	82.07
chrI	169919	169961	TTGCCTGTTCTGATCAGGTTCAGAGGTATTTCAGCAATAGCT	84.22
chrI	170189	170231	GCTAAAGCACTACAAATGTGAAATTGATGCCTAAAATTGGAG	80.18
chrI	170688	170730	CTAGCCTCTGTCAAACAGTTTTCCGGTATCTTCGTGTGTGTG	84.6
chrI	171593	171635	CCGTGAACGAGTTTTGTTTAAATTTCAGGTCGCTTTCAATAT	81.01
chrI	171660	171702	ATTTTCCTGCTTTTAGTAATGCTTGGCCAAACGTCTTCACGT	84.23
chrI	171772	171814	CGAAAGTTCTACGCCACGTTTTAAATATTTGTAGCCTAGAAA	80.21
chrI	171820	171862	TCACTTCCCGAGTGGCCTACGTTTCCCTGAGCATAACTAGTC	87.06
chrI	171864	171906	CGAGAAGTCCAGTCGACCGTTACTGTCTACAAGATTATCGGC	84.79
chrI	171908	171950	GATAATCCGTTTCGATTTCGATGTCCACTCATTCACTAGTCG	82
chrI	171952	171994	TTGTCGTCGTTGCAACAATGTGGAAATTACTAAATTTTGGCA	82.4
chrI	172114	172156	TTATGTACCGTTTAAGTTTCAGCTGAGAGACAGCGTGGGATT	84.08
chrI	172203	172245	ACTCTCTCATTTGCAAGTTTTGAGTTTTCATAACTCGGAGAG	81.21
chrI	172410	172452	AACCGCATGACCTCACCTCATTGTAGCCTCTTTCGAAATCTG	85.71
chrI	172454	172496	AACTTTACAACTCATGTTTCCTAGTGATATCCGCCTCCATCT	82.61
chrI	172498	172540	GCTGTTCTCTTTCCATCTTCTCCTAACTGTTTTCGTCTATTT	80.88
chrI	172717	172759	TTTTAGAGATAATCAGGATTTCGCAAGCCACGGACTTCAGTC	83.28
chrI	172761	172803	GCCTCATTTCGAAAGTTGTGAACTCTGCAAGTCATGTTGACT	84.06
chrI	172832	172874	CCTCCTTCACTCAAGTGGTGATCGTTTTCTCACTTCTCTCGC	85.44
chrI	172900	172942	GAGAGTATCAGTTATGTCTCCAGGACGCCGTGTGACGTCATC	85.92
chrI	172959	173001	TACAGCGCCCGGCAGAAGACCTGTTTTGACATGCCATTCGTG	89.74
chrI	173134	173176	GCTCAGCAAATGGCGTAACTAAATGGTGTGAAATGTTTGATA	82.11
chrI	173265	173307	GTCACATCACACCATTCTTATTTCTCTATTTGAGGTCCAATT	80.01
chrI	173345	173387	GACGTCACATATTTGCCATTCACAACTTTCTAAACTTCAAAC	80.07
chrI	173440	173482	CAAACATCACCACCTCACTGCAGTCCACGATGCCACGTGTGG	89.77
chrI	173496	173538	TCGGATATGAGCAAGTAGGTCATAAATTGAGCTCTCACTAAG	81.26
chrI	173540	173582	AAGATGAAAGAAAATTATTTAGGAAGACGGTTCAGTGGTGGA	80.92
chrI	173590	173632	TTGGAATCCCGTACGCCGAGCCACCAATTGGAGCCTTGCGCT	92.92
chrI	173696	173738	GAGTCCGCAAAATGATGAGCTACTAGGGCAGGTGAGGCGCCT	90.07
chrI	173804	173846	AGCACTGTCTCAGCCTGAACGTATTCACTCCAAAGTGGGAGT	87.38
chrI	173863	173905	GGCTTCCCAGTGATGGTCTTCATCCATGGCGGAGGCTTCGCT	91.56
chrI	173931	173973	CGCTTCCATCGCACGAAACCTTTGCACCAAGGACGTCGTCGT	90.68
chrI	174058	174100	CAGACTGCCGCACTCGAGTGGGTTCAGGAGAACATTCAAAGC	88.35
chrI	174102	174144	CCGAGGCGACCCTGATAATGTTACAATCTTTGGCCAAAGTGC	86.51
chrI	174146	174188	GTGGAGCATCTGTGGATCTGCTTTGCCTATCGCCGCACTCGA	90.18
chrI	174223	174265	AATGGAGAATGTGATTTTGCGATGCGGACTAGTGAGCAGCAG	86.17
chrI	174267	174309	TCAGTTGTCGAGGGAGTTTGCGAGATACCTTGGATGGGAAGG	87.44
chrI	174311	174353	ATGGTAAGTGATTGAAATGTCGCTTAGTCGTAAGATGTTAGA	80.34
chrI	174355	174397	TTGCATTGTCATCAGAGTTGGATTGAGTTTGTTTAAGCGTAA	81.66
chrI	174420	174462	AGTTCCGTTGGCTACTTGGCCTACCACACTCAGCCTGGGAGC	91.23
chrI	174470	174512	GCAAGGCTCAAGACATTTCCTATGTAGTTATTTCTATTGCAA	80.25
chrI	174605	174647	GACAACGACAGTGAAGACCTTCTCCAATTCATCGACCAGCAA	85.65
chrI	174653	174695	TACAAGATCGAGATGGGCATAAACCCGAAAAGAGGATTCAAG	83.18
chrI	174697	174739	TTCCCAGGCTGGAAGCTTGTATTTTGTGCCAAACTTTGACGG	86.84
chrI	174741	174783	ACTTCTTCCCGAAACCACTTAACCAGCTTAGAAAAGAAGCTC	83.44
chrI	174785	174827	AAGATGCAAATAATGACAGGAACCACCAAGTACGAGGGTCTA	83.92
chrI	174857	174899	TTCTGAAAATTTTCTATTATAGTCGCCCTCGGTGCCTTATCG	82.02
chrI	174959	175001	GAGCGTGCTGACGATGTGCTGCAGATGGTCTACGACTTTTAT	86.71
chrI	175042	175084	TCAGATTGTGAAGGTAGGTGGCATAGAGCCTACAGGGCCATC	87.32
chrI	175086	175128	CCAGTGTTTCAGTTCATTGGAGACTATTCTATCAACTATGGT	80.51
chrI	175138	175180	TGGCTAACATTATGACGGATCTTCAACACGATGTATACTTCT	81.36
chrI	175182	175224	CAGTTTGACTATCATAACTCTGCAGGATTCGGAGTGTTCCGG	84.29
chrI	175243	175285	GTGAGTTTAGGCAGGATGGGTCAGATTTTCTAAGCTCTGGGC	85.78
chrI	175405	175447	ATTGCTTAGGCTACTTCATCCGTACGACCGTAACCTGTCACT	85.79
chrI	175449	175491	CGATTCTAATAGTGTACCTTATCTGAACAGTATTGCCGAACT	80.23
chrI	175499	175541	TTAATCCTGAGACTCCGAGATTACCTAGCGGTCCCTATCGCT	86.07
chrI	175550	175592	TGCCCATTTGGCTCAATATCCAATTTTCAGGCTCCACACATT	85.53
chrI	175594	175636	ACGGAAATGAGATATGTGCTCGGCAAAGGAATAATCTCGAAA	83.26
chrI	175638	175680	CCGACCAAATGATAATGATAAGAAGATGCTTCACGTTATGAC	80.24
chrI	175743	175785	AAGCTGCTTTCAGAAACCCTAATGGAGAAAACCAGGAGACTG	84.7
chrI	175798	175840	GCACGACTCGGCACACCCGTTCCGCCATTTCAAGATTGATCT	89.57
chrI	175842	175884	ACGATTCTGAAATGGTTGAGGACTATCAGGAACGGAGAGCCG	86.22
chrI	175903	175945	AGCATTAAATGTTAGCAGGGCTCAGATGTGAAATTGCTGTTA	82.72
chrI	176177	176219	AAACGATGTATAAGCTGGCACCATTATAAATTATCCGCATAC	80.17
chrI	176695	176737	TAGTAACGGTAAGGTTGCCTAATTTGTTTGAACTTTGAAAGC	80.71
chrI	176739	176781	CGCACAGCACCTACAGTAATCAATCTCCTTAAAGAGTGTTTT	82.32
chrI	176783	176825	CAATACCAAACATAGGAGTTTGTAGAAACATGAAACCGAAGG	80.5
chrI	176829	176871	CACATTTTGAAACAGGTGTCACATTTATGTATCTGCACTTGA	80.75
chrI	176873	176915	GCTATGCAGTCAATGAAGCATAACGAGAGACATGTGTTCATT	82.6
chrI	176917	176959	CGAATGGAGTCAATGAGTCATAAGGTTCTTCGTTCTCATTTT	81.13
chrI	177096	177138	GAATAACGATTTGTACAGTGATGCCCATAATTGTGCATGTTT	81
chrI	177156	177198	AACGCAATCATGACACAAGCTCTATAGCATCTCGTGAGTTCA	84.14
chrI	177285	177327	ATTTCTCGAACGTTACCTGTTAATGTTAACTGCGCCTACCAT	83.26
chrI	177329	177371	CCGTTCAATCCCACTAGTCAGTTATTCTTTGCAATTAAATGA	80.31
chrI	177488	177530	TCATCACCACGACCATTCAAATCGTTCATCTTCCTAATCGAC	83.22
chrI	177532	177574	ATTCCCGCATTAAATTTCTCTGTTGGGTATCAATGACTACCC	82.41
chrI	177750	177792	TATCAAGATAAAATCAGTTTGCGTCTCGCTTCGATTTTCTCA	81.05
chrI	177885	177927	TCCGGAGACTGCCTGAGAGTTAAAACTAAACATAATTGTTAT	80.48
chrI	178088	178130	GAAGCTTTATTCCTTGCTCAAACTCGAGCAATGAGAGGCAGT	84.89
chrI	178210	178252	CCTCTGCAGGGAAAAGATCTATCAAAAGGTTATCAACTAACA	80.82
chrI	178560	178602	AAGGTGACATGTCCGATCAATCGCTGGTCCAGAAGGTTCCAC	87.89
chrI	178604	178646	CTTGGCTCGTGTTCTCAGGTGAGTATGCGCCTTTAAACATTG	85.22
chrI	178648	178690	GGTACTGTATGCACCATAACGCAAAATTGCAGATTTTATAGT	80.6
chrI	178823	178865	CCGAATCGCTTGTTGTTTAGCGGCGTTTCTAAATATTTATTT	81.05
chrI	179118	179160	CAATTGAAAATAAACGTGGTCGCCAATACGAGAAAACTCGGC	83.51
chrI	179233	179275	TTCTACAGGGTTAAATTTCACAGATGGCCGAGTTTTCTCAGT	83.15
chrI	179281	179323	GTCACAGGCTTCTAGTTTATTATATTCATCTCCGCGGCGCGC	85.85
chrI	179353	179395	GTTGTTCAATCCCTCTCTCGGATCCAACCAACGCCCTCTGCG	89.3
chrI	179418	179460	TCTCAAATTCCGTTTGGCTTTTCAATAACCGTGCCTTATTGT	83.12
chrI	179462	179504	CAGGAATTTCAAATTTCCGGTCAACAATTCGGATTATTAACC	80.07
chrI	179586	179628	GAAACTTTTCAGCTACTGTACCCAGCATTGCTTTAGAATTTA	80.42
chrI	179729	179771	AAGTACTGCAGCCAAGAAATAATTTGTTTCGTGCCAAGACCC	84.4
chrI	180066	180108	AGACCTCAACGATCACATTACCTATGCGCCTTTAAAGCTACC	84.28
chrI	180141	180183	TCCTTTTAAAATCGCCGGATTTTCTCCGTCTCTTTTCCCATC	83.78
chrI	180215	180257	TGAGAATATCTCTGCACCCTCCAACGAACCCAACACTATATC	83.76
chrI	180259	180301	TGCGCACCGTCCTTCAACGATGTCATCTTCCTCCTACTTCGA	88.28
chrI	180382	180424	GGTTTATAGCCAAATGGACTCATTCAAACGATTACAATCCAA	80.53
chrI	180431	180473	ACGTCAGTGAGCTCACTGCGAAAATCTGAAGAGAATGTGAGT	85.23
chrI	180567	180609	GTAGCAGCAAATTAAGCAAAGATATATATTTCAGGCCGACGA	81.25
chrI	180611	180653	AGACATACAACACAAAACGATGCTTCATCCACGTCAATCACT	83.6
chrI	180655	180697	TCGATCGCGATCGCCGTCGTCGAGCTCTCGATTTTAATTTAT	86.11
chrI	180699	180741	GGTAATTTGTTTGCCTGCAACTCAGACCAACGCTTAGTCGTC	85.39
chrI	181286	181328	CGACCGTCTTCACAATCGCCGCCTTGCTCTTTCTGCTCGTCA	90.27
chrI	181353	181395	CTACCAAATCGGAAATCTTCTCATCCCGCACATCGTCATGCA	85.82
chrI	181397	181439	TTCTGCTCGTTTTGTGCTTCCTGGGACTCACATGTGCGACGC	89.65
chrI	181441	181483	TATGCGCTTTTCCACGGTGCCACGTTTCAGTTGCTCGTCGTG	89.79
chrI	181485	181527	TACAAATCCGCAAATCGCCGCTGATTCCATGGTAAGTGTGGT	87.22
chrI	181676	181718	GCGCCAATGATCACAACAAACGTGGTTTCCGGATTCCTAGTG	86.67
chrI	181720	181762	CCTTCTCGTCATTTTCGCAGTCTCCTACTTGCTCATCGCTGT	86.52
chrI	181764	181806	TGAATGTGAGCTTTTCCCATGGCGAGACCCATGTAACTTTAA	84.71
chrI	181848	181890	CAGCTTTTGAAGAGCCAGAAACTTCAATCTCGTACTCCGTCG	84.67
chrI	181892	181934	CGAGGAGTATTGTGCGCCGAAGACGATTCAACTCTCACTATA	84.75
chrI	182032	182074	GTCCCGAAATTCTTCACTTTTATCACATGTGTCAGGCTTTAA	81.58
chrI	182134	182176	TCTCAATTAATAATCACACGATCCATCTTTCCACCCGTCTCG	82.91
chrI	182178	182220	ACCTTTGCATCACATCTCGACACTCGAACTTTGGTTTTCCGG	86.16
chrI	182235	182277	TATTGTGTAGCTGGCACATCCATAGCGCAAACGCCTCGCGGC	90.8
chrI	182279	182321	TCCACTTTTGGCGGCGATTCTTTCAGATCTTTTCGGAGATCT	85.62
chrI	182429	182471	TCCTTATCCTCGTCGGTAGGCTTTTCCGGGTAGTAAACCGAC	86.87
chrI	182473	182515	TGTGTGTAGCAAATTCCACGTGGATCTGCCTGAAATTTGAAA	84.15
chrI	182541	182583	CGAACCGAGCTCATCCTTGTCTACTGGACATCCGTGCAACTT	87.64
chrI	182585	182627	CTCCTGTGCTCGTGCTCGGCGTCGTCTCGGATTCTGCAAAGA	90.93
chrI	182742	182784	GACACGGCTTTCCATCTGGACCGATTTCCATTCTGAAATTAA	83.8
chrI	182819	182861	AGCCGTTTTAGGGCGTAAACTTATGAAACTATACATAGTCTA	80.04
chrI	183006	183048	AAATCTCGAGATGAGGGAAATCGTGGCGCGCGGGAATCAAGC	89.47
chrI	183308	183350	GCCCACCTCAAGCATTTTATCACCTGAAACTCGTCACACTTT	85.17
chrI	183352	183394	AATTTGTTTGCAGAAATATGCGAAAATGAGCGTTACTCAGCT	82.21
chrI	183421	183463	GCTTCTGGAGTGGGATGGAACGAAAACGGCGAGAAAGGCAAG	88.67
chrI	183508	183550	AAAATCGTCGACGAGGTGGTTCTTCTCTATCACGCTCTGGGA	86.88
chrI	183552	183594	GGAGGCATTAAGTGAGGATAACCAGGAGATATATGATTTGTA	80.07
chrI	183795	183837	GTCCCAACTCCACTTTTCGAGCTATCAATACAACATTTAAAA	80.39
chrI	183839	183881	TTGCTGTCAGCAGGGAATCGATCACAATCAGGTGCCATGGAT	88.17
chrI	183883	183925	CATATTGTCTGAAACTACTGGAATTTCCAATCACAATCACCG	80.54
chrI	183959	184001	CCTATTGAGCTCCAACGCCTCACAGCTCCATTGGGCCGAGCA	91.55
chrI	184069	184111	CCATGAGAAATTATATGGAATTGGCGGCGAACTTGCTGGAAA	84.29
chrI	184113	184155	GTGGATTACGTGGTTTTCGAGAAGTCGCCTATTGACCTGATG	84.57
chrI	184157	184199	GAAAGTGATGGGAACACTGAAGAAAAGTGTGGAAATGGGAAA	83.02
chrI	184201	184243	CCAAAGAATAGTGCGTGGAAAACGAGTTCTTGAAATAATGTT	80.82
chrI	185075	185117	TGAAATACTTCCCTTGTTAGGCTCACTAGGGAATGACCAGAA	83.64
chrI	188593	188635	CCTCAGGCCTAGGCTAAGCTTAGGATTAAGGGTAGGCTTTGG	86.31
chrI	188692	188734	AGCACGCAGCTTAACAGCAAAGCTTAAGCACACAGATTGGGC	88.07
chrI	189067	189109	AATTCTCGGTCGTCCACATTCTCTCATATATCGTACATCGTT	82.2
chrI	189134	189176	TCTTCGTGAGATTTTCGAGCTCACTGGTAGTTTGTCCAACTT	84.09
chrI	189178	189220	TATCAGTGGCTCATAAGGATGGAGAACAGTCCAAGGTTTGAG	83.95
chrI	189660	189702	TTTGATTGATGATCTCGTGAAGCTCGCCATGATCGAAACCGT	85.7
chrI	189704	189746	ACGGCCACCGTACCATGAACGAAGTGACACGTGGAAATATTC	86.91
chrI	189753	189795	CGTGAAAACCGGAATCCAAGAGTCTCTGAAATCGGCGCACCG	88.42
chrI	189810	189852	TTCGACATTTTCGATTTCCGAAGAATGCGTGAGATATCTGAC	82.29
chrI	189854	189896	GATGGTTGTTGGCCGAACGAAGACTTGAACAGCCGTCTGCGG	89.83
chrI	189904	189946	GAATCGTTTGAATTGACCGGTGATAGCAGTAGTAAGAAGAAG	81.03
chrI	189959	190001	TTGATAGTGCGTAAATGGAATTCTACCAAAAGGAGATCTACA	80.38
chrI	190419	190461	TGCATGGAAAATGCTTCGATTGATACCCTTCTTTCGGAAACG	84.2
chrI	190563	190605	ATCGATCTCTCCTTTGGCTCGACGATTTCCGGAAAACATAAA	84.24
chrI	190607	190649	GAACGCGTGGAATGGTGTAATGCAAATCCTGAATGAGCTCCT	86.26
chrI	190696	190738	TCCTCTGGGAAAAGCGAAAATCCTACACAACGGAGCCACTCC	87.91
chrI	190761	190803	TCCACAGTCGTCTGCCAGGCCGATGTTCGATTCGGTCATCGG	90.96
chrI	190821	190863	TCGATTCTCAAATATTCGCTGTCTCTAATGCCAAATGTCGCA	83.38
chrI	190865	190907	TCTTCCCAGTGCCGCTGCGTTGACCGAAACGATTGTCAGATT	89.3
chrI	190909	190951	GGACAGTATCACGAGAGGGTCTCCGTAACACGTGGGATACCG	87.86
chrI	190959	191001	ACTAGCTCCGGCTCATTTGAAGTTGTTCGGCTGATTTCGGCG	88.36
chrI	191017	191059	AATTTGATGAGAATTCGAGATTCGCCAACGATGAGAGAGTTC	82.27
chrI	191061	191103	AGTTGGAGGTAAGTCACTATGCCACGTGGATGGATTTCCTTT	85.34
chrI	191190	191232	ACATAATCGAATGGGTATTGCTGGATCCGAATGCACATAGTC	83.38
chrI	191234	191276	AAATTACTCTATCAGTTGTGCCAGTATCATCCAACGTATTGT	80.63
chrI	191278	191320	TGAATCAGAAGCTTCTTCTAGTGGTTAGTTTATTCCGTAGGG	81.38
chrI	191376	191418	CCTTTCGCCTCTTTTCTCTCATTGCTATCAATTTGTTGAAAA	80.93
chrI	191594	191636	CTTCAAACTCTGAAACTATGTAAATTAGCTTGCTCTCCAGCT	81.08
chrI	191658	191700	TCCGACCACTCGAAGCTTCAATTGAAGAGATTGTGAGATATG	82.99
chrI	191702	191744	CATGATAAGCTCAAGAGCATTCTCGGTGAGCATCGGCTGTCG	86.91
chrI	191779	191821	GCGACTGAAATCACTCTGCCTGCATTTGTGCTCTGCCACGAA	88.74
chrI	191823	191865	TGCTCTGAAGTATCCGGATAGATCTTATGAGTTTAATGTTGG	80.26
chrI	192735	192777	GAAGACGAGTTTCTCCAATCAGCTCGCCATTTCTCAAAATGG	84.12
chrI	192869	192911	CTGTCAGTGGAGTGACCGACGAAAAGTGCTTGTCGAGATGCT	87.69
chrI	192913	192955	CCGAGCTGGCCGCCACAAGATCTGAAATTCGAGATAAACTTC	86.07
chrI	193612	193654	GGAGATGGTGAAACAATCAGTGAAACCGATATCTTCATAATC	80.07
chrI	193656	193698	AAAGCGTACTCTTTCCACGTGTATTCGTAATGTGTCCGAAGG	84.32
chrI	193759	193801	CATTTCGATCACATAAACGTCGAAATCTATCTGGAATTGCTG	80.53
chrI	193833	193875	ACGCCACTTGTTACGGCAGAATGGAAAAGAAGCAGAAGAAGA	85.9
chrI	193902	193944	GAAAATTGTGATGAAAGATGAAAAGTTGCTGGCGGTAAGGAA	82.26
chrI	194720	194762	GCCACAATTCCAAATATGGTTCGATATCTCAAAGTCTATCAG	80.1
chrI	194772	194814	GTCCGAAATCCAACGCGGCGAAGTTCTTGTAGGTTTTGTAAC	85.4
chrI	194816	194858	CGAATTTCAAAATTTTGCTCGTCTAATTTGACGCCTGCTCTG	82.63
chrI	195020	195062	GACACCTCGACATGGAATCGATTTCCCACTGCCAATCATATT	84.69
chrI	195064	195106	CGAAAACCAACAAAATCATCCAATCTGATCACGGCCGCCAAC	86.08
chrI	195148	195190	CCGATTCTCAGATTTTGGAGCATTTTCAAGCAGCAACCGGCT	86.79
chrI	195386	195428	ACCACCGAATCGCTTGTCTTTTACGCGCACTGACAACCAGTG	88.51
chrI	195452	195494	ATGAATATCTGAAAATCGCGTTTCAGCTGACTTATCGATCGA	81.88
chrI	196086	196128	CAGAAATTGTGGAGCTCTGCGATGACATGAATCTTCGGTACG	84.78
chrI	196157	196199	GCGGCTCACCATTTGGAGCACTTTGAGCGTTTCGAAACGAAA	88.02
chrI	196201	196243	CGCATTTTCTGTTGAGAAATTTCTGAAATCTGGAATTGATGG	80.28
chrI	196276	196318	TTATAAGCAGTTGAACGAAAATTTGACAGAAGACGCGATCAG	81.57
chrI	196320	196362	GCAATGAGGCGAGAAGTAAGGCCGTGGAATATAAATTGGTGG	85.14
chrI	196709	196751	TTCATGACGAACGAAGAAACCTAGTTTGGTGGCCTAGTTTCC	84.57
chrI	196813	196855	CGAACATATTCGGCGAAAATTATTTCAAAAGCTTCCGAACAA	81.28
chrI	197207	197249	CATCTACATCGTCGACATTCTCTCAACAATTTGGCTCCAGCT	84.45
chrI	197260	197302	GTCCTCAAATTCTACCGATTCTCGCCCGCTTCAAGCACATTT	86.15
chrI	197330	197372	GCCTCATATTTCGACAAACGAGAAATCATTTCTTCAACATCT	80.48
chrI	197457	197499	ACGAGCTACGACTCGAGCCATTTCGTTGCGGATTTGATAGAG	86.38
chrI	197534	197576	AAGGAATGTTTTGTGCATTTTGAGCCGACTTTTGAAAGATCA	82.41
chrI	197578	197620	CTGTGATGGGTGATGAAGATGAGACGATTATCGATCCGATTC	82.89
chrI	198039	198081	TAAATTTGCTGGGATGTCTTAAGGGAGTTAATGCAGGTATGA	81.92
chrI	198171	198213	TGGGAATGCCGAATAATATATTTTGGTCGAGTAGGAGAATAA	80.26
chrI	198215	198257	TAGACAAAGTTCAAATATATTCCCAACAGGGATGGCTTCACC	82.29
chrI	199073	199115	GCAGCCAGTTTAGGTCAATAGGTCGTAAATATCGTTTTGGGC	83.96
chrI	199117	199159	CGTTTACAACTGGGCTGTGTGCAACTAGAGGTGCACTTGGGT	88.4
chrI	199476	199518	CCTGGTTTACAACTACCTAACGACTTTTGGTAGACTAGAAAT	80.36
chrI	199588	199630	GGGCGGATACCTTTTCGGATAACTTCACTAAATCAATTTATC	80.24
chrI	199733	199775	TCCTCGACAAGACCCTGAAACTCGTTATCCGATCAAAATCGG	85.17
chrI	199842	199884	ATGAAAATGTTGCTCACCAGTTTCAATTTTGTTCTGATGCAC	81.71
chrI	199900	199942	ACATCAGCACGTATTGATAACTTGATTTAATGAAGTTACCCG	80.11
chrI	200009	200051	CACCTCTGCTCTCCATACTCCAACTAATTTTAATTGCAGAAG	81.26
chrI	200053	200095	GAAATAGTAGTCCGCTGCCTTGCCGAATGCGTCGACTCCATT	88.01
chrI	200097	200139	ACTCAACGTGATTGCTCGTTACGAACGCCTGAACATTGAGAC	85.86
chrI	200141	200183	ATTCGGAATTCGGTGTGAAATGGTTCTTCAAATTATCCCGTC	82.83
chrI	200185	200227	TTTCTGAAACATGGATTTACTACGCATTCCTTCGCGATTGCG	84.13
chrI	200232	200274	ATTATTTGACCGACTTTCGGCGAGAAAACGAAATACAATGAT	81.51
chrI	200276	200318	TAGATCGTACGAGTTTAGACCGAATTGACAGATCACAGGAAC	82.3
chrI	200320	200362	ATCAATCTTTTGGTGGAGATCTATGTGGCCGAGGGTAACTCG	85.23
chrI	200390	200432	TACAAAATAGACCGGATGTTCGGCAGGTTATGAATAAGAGTT	81.71
chrI	200434	200476	AAGGAATGGTTGAAATTGCTGTCTTCGAATCAAATGGACTCG	83.04
chrI	200478	200520	GGAGTTGACTATTGTGCAGTGGATGTGGTAATTGTTTATTTT	80.61
chrI	201338	201380	TACCTGAATTCAATTCTTCGTTGCAATTTCAACGAGTACACC	81.7
chrI	201440	201482	ACTCTGGAAATCGAAGAAGCCATTTCTAGCATGCCGTTGGCT	87.06
chrI	201486	201528	CAATCGATCAAATGCGGCTTATGATTATAGCCAACGCGACGG	85.32
chrI	201530	201572	AGCTTCGAGCCACAATCCGTTGAAGAGCACGTTGTTCGAGCT	89.17
chrI	201594	201636	CAAATCGGCGAAAATCCGGTGGAAATGTGAAGGGAATTAATG	83.62
chrI	201662	201704	GCCGAGATGCTCACCGAGAATAAAGCATACGATGTACGGAGC	86.6
chrI	201872	201914	CGGAGCCTAACTAGTAACACTTTTCAATTTCCAAACAGAAAA	80.45
chrI	202006	202048	TCATTCAAAGAAGGTCGAAAACTTTTCGATTTTCCGGTTTCC	82.11
chrI	202150	202192	GGGAGCACGAGTGTCTCCAATGGACATCTGTCGCTGCCGAAT	90.1
chrI	202194	202236	ATCGATATCGATTTAATTCGAATCTGCAAACAACACGTGACG	81.55
chrI	202238	202280	TCGGTCGGGAGATCCAAGAATGGCGGACATAAATCTACGAAC	86.21
chrI	202282	202324	TGCATCCACGTGTCCCGGTGATGAGTGACCTGGCGATTGCCG	92.65
chrI	202335	202377	GCGTTGAGCAAGATTACAATTGAATATCGGAATGATATGGAA	80.36
chrI	202379	202421	GGGTATTCGGATTTTGGAATTTGGATGCAAACATTTACAGAA	81.12
chrI	202442	202484	GTTAAAGGTACATGCGGTCGGGTCTTGCAGCGAAATAATGCA	86.36
chrI	202515	202557	TTTGCGCGTAAAACGTGATTCAATCTCGAATTGTTCTATAGA	81.21
chrI	203082	203124	CCATTCCGTCTGTATTGGCCAACTGTCGAAACTCGAAGAATA	84.4
chrI	203126	203168	GCGAAACGCGTACCTACCGTATGAAGCAGCAGGCGGTCACCG	91.42
chrI	203191	203233	TCGTGTCGAACCAGTCTGGCACGTGGCAATTCGGGTGACGAA	91.19
chrI	203252	203294	AACGGGTGAGAAAAGAGCATCAGTTTGAGAAGAATGATTTGG	82.82
chrI	203326	203368	CGGAAAGCTGTATCGTCGGGTTTTGATGCACTTTGTGAGCAA	86.48
chrI	204043	204085	ACGCAGAGATCTCAAAATTCTATGCTCCCGTAATAGATTTAG	80.47
chrI	204334	204376	GATGTGATCTACAAATACGAAACGGACGTCGGAGTGATCGCC	85.39
chrI	204378	204420	GCTCAAAGAGCACACCAAATCGAAGCTCCCGTCGAAGCTGTG	88.58
chrI	204422	204464	TAAGTGCCACCTCACACATTGCCTCTAAGTGCTTCTCCATCG	86.66
chrI	204505	204547	CATCTCATCTATGACTACCCGTATCACGTTTTGCACACAATT	82.2
chrI	204549	204591	GATGTATGATGACGAGAAGAACGCTTCCAAGGTGAAAGGCTT	84.59
chrI	204593	204635	TGAAAACGATATTTGACGCGCGAGCTGACCAACGGGATTCGT	88.17
chrI	204663	204705	TCGTGAGGCTCACCAGGCTTATAGGTACATACGGCGGCTAAA	88.06
chrI	204874	204916	CTTCTAAACTTTCATCGGCGATACGTGAACAATTTCCAAAAT	80.81
chrI	205093	205135	CGTGAGAGGAAACGTTCGGATACAACGTGTTGAAATAAACGG	83.86
chrI	205183	205225	ATTGCGTCAATTGCCGATTCCCACCATTTCGCAAAAGGTTTG	86.46
chrI	205307	205349	TGCCCGGGTGACTACTCGACGACTGACCTAATCACGTGGAAA	89.12
chrI	205351	205393	ATGGAAAGATGTATTCACAATTGCCGACGGAATTTCCACTCC	83.98
chrI	205419	205461	ATGGAAAATGGTATAAAACTGTGTGGAAGAAGGACGACGTAC	82.2
chrI	205463	205505	CAGGATGTGCTTGTTGAGCAAATGTTTGATGTTACGAATAAT	81.05
chrI	205518	205560	CGATGCTTCGGACGTATAATGTTGTCCCGTTAGACACTGAAT	84.17
chrI	205562	205604	GGAGTTATAGAGTTTTGTGGTGGAACTGTTAGCTTAAGTTCG	81.05
chrI	205928	205970	GGTCCCGTAATAGTGACAGCGATATTCCATTTATTTCACTTC	81.08
chrI	206423	206465	GAAGTTATGTGTGGTGTGACACGAGAAGGCGGTCTCCACCGG	88.96
chrI	206467	206509	GTTCAATTCAGAAGAAGTTTCGGCGAGTAAAGTGTCGTCAAT	82.6
chrI	206511	206553	TGAGACAAGTACAGACAGAGTCCACAGAGACACGACGACAAG	85.54
chrI	206696	206738	ACTTCTTCTACACCAACTTTTCGACGGCGCAGATTTGGCGGC	88.65
chrI	206755	206797	AGGCAGAGCTTGGCCACGTGGAGTATTGGTAGGTTTCGAACT	88.77
chrI	207095	207137	CGTCGAATATTCTATTCGATCAGAAATTGTGCACATTTGTGC	80.98
chrI	207141	207183	CGATTTGGGAATGATTTTGGAGTATAGTAAACGAACGTTGCC	81.87
chrI	207185	207227	TTCCCGAACAAGTTCCATTCCGTATAACTCGAGATGTGCTCG	85.23
chrI	207239	207281	TTGAAGGAATCGAGAATGGACAGTTGGCTGAGGAATGTACGC	85.68
chrI	207283	207325	ATTATGGAGAAATTGAAGGAAAATGGAAAGGTACGGCGGTCT	83.46
chrI	207687	207729	AATTTCCAAAATTTCCAGGTAATCCTCGGTGTCGCCTCTGCT	85.96
chrI	207731	207773	ACTCCGCGAAACGATGACAAATTTCCGAGAAGCCGAACAGGC	88.47
chrI	207790	207832	ACATTTCTGAAATGGCCATCGGACGGCTTCGAGAAAAGCTAC	86.15
chrI	207903	207945	AGTGCTGACAATTTATCGCGAATGTTCTGCGGATGGATGCCG	87.5
chrI	208651	208693	GGCTTGGCAATTTTAAGTTCTCTAGCTACAAATTGAACCAAT	80.93
chrI	208959	209001	ACGACCAGCACTACTTGCAAAGTCCGAAAATTTAAGTTTAGA	82.39
chrI	209021	209063	GCTCCCAAACCAGAAACTCACGATATAGAAATTATTTCCAAA	80.25
chrI	209158	209200	ATGTGCTAAACTCCAAACTGTACGATTTTCCACATTTCAGAA	81.45
chrI	209202	209244	TCCAAAATTCGTAAATCTGCCAAATCCCTTCGGCGCAATAAT	84.3
chrI	209274	209316	AACCTTTTGCCTCTATTGTCTCTGGCGCAGAAAATTGAAATT	83.21
chrI	209360	209402	TCCGGATGTATAATCGCCTACACGAATCTATTCAATCGATCG	82.45
chrI	209439	209481	AACAGTCACAAGGCGAAAGCGACAGTCACGTGGCAAATTCGT	88.55
chrI	209483	209525	GATTTGTGTCGTGGCGATGGTGTGAAGCAGTGTATTCCGCCG	88.68
chrI	209527	209569	GATGAGGTTCAAACAGTTGTATCGGGTGAGAAAGATTATCGA	81.82
chrI	209608	209650	GGAATTCCCGTCACAAAACTTTTACAGAATGTGAATTTTCGA	80.95
chrI	209781	209823	TGAGTTACCACCCTTCTCTTCAAGTAACAGTATTCAACAATA	80.17
chrI	209890	209932	GCTAAACCACTTGCCCATGTAGAATACATAATCAATTCTGAA	80.17
chrI	209954	209996	TTCAGACATCAAAACCGAATAGCCTAATCGCATGTGTCATTG	82.74
chrI	210047	210089	CACAAACATTTAAAGACAGCAATCGAACACTGGATTCTGATA	80.46
chrI	210124	210166	TGCCGACTCTCGAATTATCAATTTTGCAGGCTTTGTAAGGAT	83.69
chrI	210209	210251	AAATGTCGATTTTCACTGTGGTTCGGAATCCGATCGATCGGT	85.58
chrI	210253	210295	GTATCAGGCTTCACGGATAAATGTTTAAGAGAAAATGTCTGG	80.27
chrI	210316	210358	GCCGGATGTAAGACTGTGCGTTTTATTTGCTAAAATCTTTTA	80.85
chrI	210571	210613	TAACTTTTATCAGGGTTTAGGAAAGTTAAAACTTCGGGCAGC	81.52
chrI	210615	210657	GTTTCGCATAATGACCTAAAACTTTCTGGAGAACTAGGCTAT	80.86
chrI	210760	210802	ATTCTGGAATACTAGGCTGCCAGGGTTTCTAGGCCACATAAG	85.23
chrI	210824	210866	CAGAACGGTCTAGAAAAGTGGATAACTAGGCCACCAATTTTC	82.4
chrI	211107	211149	ATGCATAGATTCGCGCGGAATCCGTATAAAGGAATCGATTTC	83.54
chrI	213468	213510	CGGCTAAATAATTTTAAGAATCCATTTGCCACGTTTCATCAC	80.26
chrI	214080	214122	TGAATCACGTGGATCGAGATTTGATCATCCAAGAGCTCAGCA	85.23
chrI	221745	221787	GGAAGTGGAGAGACGCAAATCGAAGAGACGCCTTTTCAGACA	86.62
chrI	221916	221958	AAAGTCACTCCGTGGAAAAGTGGAATTTGGATAATTTTGTTC	80.96
chrI	222013	222055	TTCAAAACCGGAATTATCCAAATTCCACTTTTCCACGGAGTG	83.12
chrI	222231	222273	TCGTCTCTCCGATCGGTGGAGTCTCTTTTGAAATTCGAAAAT	83.98
chrI	222508	222550	GCTCAAGCCGTTGATAACAAGCCGTTATAAACTTATATAACT	80
chrI	223034	223076	ATTTGTTGAGAAACTCGAGTAAATGCTGGAATGTTCTAGAAC	80.18
chrI	223119	223161	CGGCGAACTTAAGAAAATTCTGGAAAGTTCTAAAACCTTCTA	80.15
chrI	223263	223305	GAATGTTCTAGAAAATCTTGTTTGCCAAAAGCTCTCGGAAGG	82.07
chrI	223307	223349	CCGGAAAAGTTTCTTATGATTTGAAGAACGTCTAGAAACGTT	80.31
chrI	223539	223581	GCTGGTATACAAACAATAGTCAGTCAATCCCATGGATCAAAT	81.19
chrI	223959	224001	TACATGGTTTGGACGGACAGAGTATTTGCTTTATTAGTAGTA	80.04
chrI	224178	224220	CCAGACAGTCACTTCTCCAAATCCATCCTTGAAATTTTCTTT	81.6
chrI	224280	224322	TGCTCTTGAATTGAAAATGTCTGGGATATCCTCTGGAATATG	80.96
chrI	224366	224408	TTCCATTTCTCTGGCTGTTTTGTTCAGTCAATCGGATTAGCT	83.57
chrI	224410	224452	GCTGTGACTCTGTCCATATTGTCCGGAGTAATGAGGAGATAC	83.62
chrI	224454	224496	TTTAGGAAGTAGAACAGTCATACTCTTGGCTGGGAAGTTTCG	82.78
chrI	224498	224540	GAACATTTGCAATCACATTGTCCATTGGTGAATAATAGTCGT	80.85
chrI	224545	224587	AGTTGTTCGTTCATTTCGAGTAACATATCCTCAGAGTATTGT	80.33
chrI	224654	224696	CGGCATTTGAAAAGTCTTTAGACGTTTCCAAAATGAAATCCA	81.26
chrI	224707	224749	AACATAGTATTAAAATGACCACTGTAAGCTTCGAACCGGAAC	81.12
chrI	224751	224793	CAGTCTGAAATCCTTAACATTCCACTTTGAAATAAGCTGGTA	80.08
chrI	224820	224862	CTCTTTTCCCAGTATTAAAACGGTGAATGTGTGGCATGTTAC	81.94
chrI	224864	224906	ATGAATTGAGGAAATAATTTGCTCGAGCACCAACTACGTACC	82.52
chrI	224908	224950	CCTAGTTGCTTTTCGTATATGGTCCGATAAAACAACCTGTAA	80.91
chrI	224959	225001	TTTATAATGTTCCTGAGCATATCATGTCAAGAGTGTCTGAGT	80.25
chrI	225153	225195	GAGAATAAAGTTTCCATGACATTGATCGCAGTGGGCTGTTTG	83.29
chrI	225252	225294	AGAATTCACTCTTTTGAGAACCTGTTACAATACGTGTACTGT	80.54
chrI	225336	225378	CGGTGTTCATTACAAATGTATCAATTTACACTCACCAGTCTT	80.21
chrI	225387	225429	GCGCTTTGTAATGACGTGGAGATATCCTGATTTGATTTATGA	81.24
chrI	225462	225504	CTCCCAATATTCGCAACTCATCAATTCCAAAATTGCTCAATC	81.31
chrI	225506	225548	AGATATGCGAATTTCCCGAATAGTTCGTTTAATCTGTCCATA	80.5
chrI	225551	225593	CGATCATGCTCATCAACTCCAAAATTTTCCAACATCAAATTC	80.43
chrI	225601	225643	CTGCGGTATCGAATTTCCACCAAAATATTGAAGTTGAATACT	80.45
chrI	225857	225899	TCATTGAGTATAATTCGAGCATCCACTCCGCACGAAATTTCG	83.53
chrI	225908	225950	ATCGGTTCGACATAAAGCTTGTAGACTTTCACATTTACCGTA	81.72
chrI	226144	226186	ACTTCTCAGATCGACTTTTCCCTAGCTCAAAGTGATCCTCTG	83.62
chrI	226222	226264	CGGGTTTAAGTTGAAATATTTCCCTTACCGGTCAAAATTCTA	80.22
chrI	226384	226426	TATCTCCAGTGCATTTATAAGAAACGAGCAAGTGCATCGACG	83.39
chrI	226428	226470	GCTGTTTTAGCGGAAGTTCAGGATCTACTTGATTGTTAATGA	81.17
chrI	226530	226572	GCTCATTTCGAATTTTGTGCAAAACTTCTTCGCTGAACAATT	81.91
chrI	226622	226664	TGATACCTGTCTATAATTAGGGATATCAGTCCGCTGTATTGA	80.4
chrI	227327	227369	AGAAATACAGTAAACTTCTGCGACTCCTAACTGTATGGTAAG	80.2
chrI	227558	227600	GGAAGAGATTGGCGGAGTGGAAGGTCGTCTGAGCTCCTGGCT	90.76
chrI	227651	227693	GGAGCTTCTTTTCTAAATCTTGCTTCGTCTGAGCTTAAAGCT	82.46
chrI	227731	227773	AGGTAGTGAGGGTTCAGGAAAGTCGGAGTCCGTCTCTTCGTC	87.71
chrI	227783	227825	ATTTTGTCTTTATTGTCTATGTCTTCCGCTGTAACCTCAAGA	80.69
chrI	227827	227869	ATACAGTTGATTTAGTGATCGTTCCAACGTGGAGTTATTGAA	80.75
chrI	227871	227913	GAACTCGTGCCGATTCAATGTTTCCTTCTTTACTCGGAATGA	83.55
chrI	227915	227957	TCCACAATTTTGCCCAGAGGCCATGTGTGTCTTGGCAACATT	88.03
chrI	227959	228001	TTGTCCGACGAGAACAATGTCTCCTTGTTTAGGATCTCGAGG	84.88
chrI	228018	228060	TCTTTTGTCTTTCTCTCAGAAACAGGAGATATGATGTCGACC	81.54
chrI	228062	228104	ATTTGCCACAACTTTGCAACTGTTGTTTCAACTCTGGCTAAG	83.76
chrI	228106	228148	TCTTCTCGTGATTTGCTCTGTTGATCGAGCTGTCTTTGGAGA	85.03
chrI	228150	228192	ATTCCATCGGTTCGTCTAGATCAACTTCATTCGGTGCATCTA	83.75
chrI	228194	228236	TGAACTTTTGGTAGTAGAAAGTCGATTGGGCGGAGAGCCGTC	86.49
chrI	228246	228288	GATCTGTGTTGTCTGGTGTAAGTGGACGGTTGTTAATCATCC	83.48
chrI	228290	228332	TGCACCTGTCTTAACGTGCTGGACAGCTCGAAGAAGGTTAAC	86.76
chrI	228365	228407	TTCGCAATTCCAACAATCCTCTCGTACACTCCACCTTGCCAA	86.94
chrI	228466	228508	TGAGTTGCTTGGTGCGTAAAGTCTGATGTCTTGGTTGACCAT	85.84
chrI	228510	228552	GGTGGCCGAGTGTAAATGTTGGTGCATTGTCACAGTAGATAT	84.71
chrI	228594	228636	GCAAGTAGTTGGCTGTAGTAGCGTCTGGAATGAGTTCTAGAA	83.74
chrI	228638	228680	GTAGCTCTAGTCTTCAGACAAGTGTAGATAAGAGCATAGGCT	81.75
chrI	228691	228733	GTCATCGTCTGTCTTGTATTGTATTGGACCCAAATAGTCGAG	81.87
chrI	228735	228777	CTACATGGTCGAATGGTGCAGAAGGTACAGTTCTGCAGTTTG	84.88
chrI	228779	228821	AGTCGTGTGTCGTAATTGTATTTAAAGGGTCGTGCTTTCACC	83.59
chrI	228860	228902	ATTTTGCGATCATTTCTGATCCAAAAGTGCAGTCTTACCGTA	82.53
chrI	228904	228946	TGCCAAATAGTGTAATGGTAAGTGGGTATTTCGTCTGTGGAC	83.25
chrI	228948	228990	CTTCCACAATTAGACACAATCAGATGTGGAACCGGATTGGGT	84.71
chrI	229004	229046	ATGTTTGTTTCCGTCCTCGTCTACTGGGTTACGCAATGTGTC	85.73
chrI	229048	229090	GCAAAGTGATTAAGTAACCGTCTGTAACAACTGGAGAAGTTG	81.49
chrI	229119	229161	TTGTCTCTGTCTTTGAATTCGAGAATTCGTATTGTCTTGCAT	81.09
chrI	229163	229205	ACTGAGCATAAGAACAGTTTCCTGTTATATGACTCGGTGACG	82.79
chrI	229245	229287	GACTTCAATCGCACCCATTGTGCACGTTTGAAGTGGATGGTC	86.79
chrI	229314	229356	ATCGAGAAATTCTTGCCAATTCTCCACGAGTCTGGAGGTAGT	84.9
chrI	229358	229400	TACCCGTCTTTTGTTGAATATGCAGGTTCAGGAGGTTTTCCT	84.47
chrI	229428	229470	CAAAGTACGTCGCCAATCTTCCGCGCAGTTGTCTTCAAGATG	86.38
chrI	229490	229532	GATCGTCAGCCCGTCTGGGTCGTATAAAGTTACGCGGAGTCA	88.14
chrI	229534	229576	TCGGTATAGTCAGCTTGATAGTCTTGCATATAGTCTTTGAGA	80.58
chrI	229625	229667	CAGTTTCCAACAAGTCTTTAATCGTCGATAGTCTATGTCTCA	80.35
chrI	229669	229711	TCACCAGAAATAACAATCATTTTCTGTCTGGCCAGATTAGTC	81.18
chrI	229713	229755	GGATCGTATGATATCTGTTAAATTCAAAATTGGCGTACCTGT	80.08
chrI	229758	229800	CTTTGCCTTCTCGGCGACGTCCTTGAACATCTCCTCGATGAT	87.64
chrI	229802	229844	CCGGCAATGAATTGGCTTCGACCAAGTATTGAGTCAGGTCTT	86.03
chrI	229846	229888	TACCATTTGTGAAGATCCTTGATGTAGTCCATATGCTGCTGC	83.38
chrI	229945	229987	AAGTCTTCAGTCTTAAGTGCGATACGCGTCAGCAACAATGCT	85.68
chrI	230022	230064	CCTTCCCAAGCTGCCACCACCGGAGTCGGGATCAAGACTTCC	91.44
chrI	230066	230108	CTCCAAGATGAAAAGTCATTCTTCTTTGAAAACCGAGAAACT	80.46
chrI	230273	230315	GGTGTGCCGTGGCCTAATATAGGTTTGGTGGTACAATAAATA	83.32
chrI	230479	230521	AGAGTAATTTGGTGTAGAGTAGGTATTTGGTGTAGAGTAGGT	80.4
chrI	230524	230566	GGTGTAGAGTAGGTTTTGGTGTAGAGTAATTTGGTGTAGAGT	81.2
chrI	230568	230610	TTGGTGTAGAGTAGGGATGGAGGGAATTCAACACCGACTGGT	87.01
chrI	230685	230727	GGGACCTAGTTGGGATTGTTTTCACTTGAACACGAAAACAAT	83.07
chrI	230759	230801	CAAAACGAAACGTCCATTCCCGCATCGAATTGCCTCATAGGC	86.81
chrI	230815	230857	CTCCTGCCGCTGCAGCAGTCAGGGAATCCGACGCTCCACGCT	94.68
chrI	230859	230901	CCATCGCGACTGGAGACCAAGTTCTTCTTTCTTCTTATAGTC	82.9
chrI	230915	230957	GCGCCGGTTAATTACTCCATTGCCAACTAGCTGTCGGGAAGT	88.2
chrI	230959	231001	GAAGTCAAATGTCCTTGCGGACGTGGAATATAACATGTTTGA	82.71
chrI	231321	231363	AAATCCTCCATCCATCCAGAGTTCTTGTCTACCCGTCTTGTC	84.99
chrI	231365	231407	CTATTCCTCCTTTTCTTCTTGTCTCTAGCACACAGGAGACTG	82.63
chrI	231436	231478	GAGCTGCCAGCAACTAGTCGCATCGTTAATGGCACCTTTGCC	88.93
chrI	231490	231532	GCTGTGAGCTGTTTTAAGTGCTATTACACTATAGTCTGTAGA	80.17
chrI	231557	231599	TCGTCTTTCGTCTTGAACCATATTAACAGCCGAGATTTATTA	80.46
chrI	231617	231659	AGCTTCAACAATGTGGTATCAGATACCGGTGAGGAGTGGTGA	86.04
chrI	231752	231794	TCCTTGGTTGGTATCGGCGTCTGACCGGCTGGTGTTGTTGCT	91.4
chrI	231818	231860	GTGGTCCAAATAGTTGTGGAGCAGGAACGCGAAGTGGTGGTG	88.54
chrI	231871	231913	GCGGCTGGTACGAGTTGTGGTGGAGGTTGCTCTTCGGATGGT	91.3
chrI	231915	231957	TGGCGTGTGAGCATTGAATCCTCCAGAGACTTCCATCGCGAG	88.88
chrI	231959	232001	AGATCCTGTTGATCGCTGCGTGCACCACATCTATCTTGTCGT	87.58
chrI	232047	232089	AGAGCCTTGTGGAGCCGTCGCAGTCGTCGGGCCATTTGGGTC	93.75
chrI	232135	232177	AACCAGTCTTCGAAGAACTCGGATGGAGATGTGTCGTCGGTG	87.25
chrI	232179	232221	CGTCGGGTCGAACGGTCTGAGAAGATTTTAGAAAATTAATAA	80.87
chrI	232399	232441	TCCACTCAGCTGTCAACTTACGTACTACCAATGAAGAATTGC	83.2
chrI	232443	232485	GATAATGTGCATATTAGATGCAAAACGACGAGAAATAGCGAA	80.3
chrI	232499	232541	AAGTCGAAATTGTGCTCTGGGAGCATGAGTTTGCCAAACTCA	86.28
chrI	232676	232718	ATGTGTACCTGTCGTCTATCAAGTCTTCGACTATCGAAAACG	82.44
chrI	232720	232762	GAGTCGTCGAAGTTCATATTGAATCGTCTCTTCACGGCCCGG	86.48
chrI	233589	233631	GATTTCAATTTTGAGTTGATTTAAAGCAGTGAACCTACCACC	80
chrI	233887	233929	CGAATAACTGCTTTTGGGTCCCGAAGATCATTTTGCGAAGAA	84.17
chrI	233931	233973	TGGCAGAACTGTTGCATCTTTTGGTACGATGGAAAGACCGGG	87.31
chrI	237817	237859	CGTGTGAGTACGGTAGGCTGCTGCAGATGTGGTGTGAGCTGT	89.92
chrI	238284	238326	AAATCGTACTATAACCGAATATAGTCAAAGGGTCGCTCAGTT	81.21
chrI	238345	238387	GGTTCATCTTTCGAGCTGTTTCCTGAGAAATTGTACAGGATT	82.42
chrI	238389	238431	TCTGAGTCGTGAACTGAACACGCTTTTCAGGTAAACGTCGTC	85.48
chrI	238433	238475	GATGTCCTGGAAATCAAATGTTAGTCTTTGTATCGATGGAAA	80.07
chrI	238478	238520	TGGTTTTCTCAAGGAAATAGTCGGAAAGTCGGTCGATGCACC	85.71
chrI	239262	239304	AACTGGCACTTACGTATAAATAATATTATGGGTTTCGTCGCT	80.73
chrI	239462	239504	GAAATTAGCCAGCTTTAGTTTCGGTGTATTACCAGAAAACAA	80.5
chrI	239699	239741	TTTTGCAGCCATACGTGGACCATAATTCTGGCGACCACTTTA	85.94
chrI	240346	240388	CGCCGACTATTGGGCATCGACAGATGGTGTTCTCAAAATACC	85.99
chrI	240413	240455	GCGCTCTGCAGGTGTCGTTTTCCTTTGCAAAGGACTGCCCTT	90.19
chrI	240464	240506	TGTGTCTCTATACAACATCTCATCTGTCATGCAAACCGACAT	82.81
chrI	240508	240550	CCAACATACTCGAAATCCCAATTGATGTAAGTTCTTGTTTCT	80.3
chrI	240699	240741	AGACGGTTTGCCAGCCCTACTGATGTAAGCTAAAGGTCCTAC	86.26
chrI	240761	240803	GTCTCCTTTGCTAACTACAAATGGTAGGCAAAAGAACATATT	80.23
chrI	240830	240872	GAGACAGCGTAGGCAGGCAAAAGATTCATAAAAGAGAGATAG	82.1
chrI	240897	240939	GTGGCTTGAAGCCTCTGTTGATGTGATAAAAGTAACATTTTA	80.55
chrI	241286	241328	TTCCTGTAACTTCTCCCAAAGACGATACGATGATCAAAATAT	80.36
chrI	241483	241525	AAATTTCAGGCATGCTCTCGAACCTTCAGGAAAGATCGAATA	83.31
chrI	241527	241569	GCAGAAAACCTGTAGACTAGGAAAACAACTTGGAAGTTTCTT	81.41
chrI	242026	242068	GGTTACAGAAATTTTATGATGCTCAAACACTTCCTGGAAACT	80.6
chrI	242206	242248	GGTCGCCAGAATTATGGTCCACGTATGGCTGCAAAATAATGT	85.18
chrI	242453	242495	CACCGAAACTAAAGCTGGCTAATTTCGATGAAAATTATGAGT	80.52
chrI	242664	242706	CGTAAGTGCCAGTTAGTCTGATGGCATTGATGAACTTTTATC	81.54
chrI	242778	242820	AGCGGACTGATATCCCTAATTATAGACAGGTATCAAAATTGT	80.03
chrI	242867	242909	GTTCAGCGAAGAAGTTTTGCACAAAATTCGAAATGAGCATCG	82.93
chrI	243044	243086	GGAGATAAACAAGAACAAGGTGAAACACTTATTCGTGTAAGT	80
chrI	243191	243233	GAAATATTTCAACTTAAACCCGGACTTTCGAATGACCACTCT	81.31
chrI	243260	243302	TTTGAGCTAGGGAAAAGTCGATCTGAGAAGTGTTTCAGACAA	82.86
chrI	243488	243530	GGTAAATGTGAAAGTCTACAAGCTTTATGTCGAACCGATTAA	80.01
chrI	243577	243619	ATCTCATACACGATTGCTTGATTGGAGTAGATTGTAAGTCAA	80.45
chrI	243795	243837	ATTCAACTTCAATATTTTGGTGGAAATTCGATACCGCAGCAG	82.05
chrI	243862	243904	TTGGAGTTGATGAGCATGATCGATTTATGGACAGATTAAACG	81.22
chrI	243906	243948	CTATTCGGGAAATTCGCATATCTTCGATTGAGCAATTTTGGA	81.65
chrI	243950	243992	TGATGAGTTGCGAATATCGGGAGAAGAGCTATTTGGAGAATT	82.83
chrI	244042	244084	AAGCGCTGGAAATGAAAGACTGGTGAGTGTAAATTGATACAT	82.48
chrI	244086	244128	GTAATGAACACCGTCGAACAGATGTTTGAATCACTGCTTTAG	81.71
chrI	244145	244187	TACACGTATTGTAACAGGTTCTCAAAAGAGTGAATTCTCGTG	80.8
chrI	244241	244283	AAACAGCCCACTGCGATCAATGTCATGGAAACTTTATTCTCG	84.09
chrI	244436	244478	TCAGACACTCTTGACATGATATGCTCAGGAACATTATAAAGA	80.11
chrI	244494	244536	GTTTTATCGGACCATATACGAAAAGCAACTAGGGCGGTACGT	84.27
chrI	244549	244591	GCAAATTATTTCCTCAATTCATTGGTAACATGCCACACATTC	80.53
chrI	244594	244636	GTTTTAATACTGGGAAAAGAGTTCCTTTCAATCCCAAGAGAC	80.34
chrI	244689	244731	CCGGTTCGAAGCTTACAGTGGTCATTTTAATACTATGTTTAG	80.03
chrI	244779	244821	CGTATTCAATGTACCATTCAACACCCAACCCGTTTCGAGGGT	85.97
chrI	244860	244902	GGATATGTTACTCGAAATGAACGAACAACTGGAAAACGACTA	80.96
chrI	244907	244949	CACCAATGGACAATGTGATTGCAAATGTTCAACGAAACTTCC	82.95
chrI	244952	244994	CCAAGAGTATGACTGTTCTACTTCCTAAAACGTATCTCCTCA	80.89
chrI	245021	245063	CAGCAAAGCTAATCCGATTGACTGAACAAAACAGCCAGAGAA	84.04
chrI	245065	245107	GGAAGTGTCACATTCAACTTATACTATCAGCATGACAAAGGA	80.84
chrI	245115	245157	TATTCCAGAGGATATCCCAGACATTTTCAATTCAAGAGCACG	82.04
chrI	245219	245261	AAAATTTCAAGGATGGATTTGGAGAAGTGACTGTCTGGTATG	81.37
chrI	245469	245511	CCATGTAGCCTGTAGACCTCGGACAAGAGTTGGGCGCTGCCT	90.98
chrI	245861	245903	CCATGGGATTGACTGACTATTGTTTGTATACCAGCCGTTCGC	84.89
chrI	246044	246086	TGTTTTCGGCCGAAATTAGACTATTTTGCAATATTTTGCGAC	81.34
chrI	246714	246756	CACAGACTAACATAGCTGTGAAACTGGACAATTTCTTAATGT	80.09
chrI	247256	247298	TCCGAAGTGAATGAGTTTTCACTATCAATTCTACTAAACCCT	80.33
chrI	248065	248107	GACAAGTTCTCCAGTGAATTCTTCCAATTACATTGAAATCCT	80.24
chrI	248148	248190	TTAGCCTAAACATTGCGCATGCGTAATTTCTGAATCTTGTTC	82.16
chrI	248235	248277	TTTTAGAGGGAAGTCAACAATGTTATTTTCGCACTTGTGGCA	82.92
chrI	248279	248321	AGAGTTGAAACTACGGTACTGTATATGGGTACACCTTTTAAA	80.03
chrI	248344	248386	TTGAGACCGGAGCACATAGATATTCTCAGTGTGTATTTGTCT	82.33
chrI	248612	248654	AAGGATTTCCTTGTTAAGCTTCAACAGCGTAAGGGAAGGCCT	85.86
chrI	248658	248700	GGCAATCATCATGCGTGTAAGTTCGGCGGCGCTGAAAATAAA	86.9
chrI	248745	248787	TCCGCCATGGTCCGACCCTGACGAAGTGGTATCTCTCCAGCA	91.47
chrI	248789	248831	GTGAACTCTGACGTGATTCCAGTGCACAAGCCTTGTTGCAGT	87.44
chrI	248833	248875	ACGACAGCCCACAGATACCGCAGTAATACGGATAGGGAAGGG	88.15
chrI	248877	248919	TGCAGATGGTAGACGTGGCGAGCCCTGAATGTTGAAACTGAC	88.08
chrI	248959	249001	TGTCCGAAATTCATCATTACAAATGGAGCATTGGAATTGTTG	81.18
chrI	249027	249069	GGGTATCTTGAGGCTCTTCCATTTCCTGAAAATTGTAATTTT	80.53
chrI	249178	249220	CACCCTGATTTGTTTAAATTCTTCAATCTTTGGATTCCTCGC	81.12
chrI	249409	249451	GGAAAAGCATGACCTTGTAATCGAAAATCCTTCAAATACGAT	80.58
chrI	249520	249562	TCTTTCAGGTGTGAATCGTTTTCTCTTGTTACGAGCATCATT	82.27
chrI	249564	249606	GCTCCGGCACCGCCATCTGACCGGCCTAAAATAAGAATGTTT	88.59
chrI	249686	249728	TTTCCAACGTCCGCCGATTCCTTTACACCGTATCGATCGATT	86.43
chrI	249833	249875	TAGCTGTCCGAGTGGATGGTGTTGGAGTGGTCGAATTTCTGA	87.21
chrI	250105	250147	GGAGAATGAATTGTTGAACTTGGAAACACCAAAATTAGCTCT	80.88
chrI	250683	250725	TGTGTTCCTGTAATAATACTAAGATCTCGCCACGACAAAGCG	82.98
chrI	255809	255851	AAGAACTCACAAATTAACAGCCATTTGAGCATCACCAAGTGA	82.87
chrI	255858	255900	GTGAGCACGTCGGCTCCGACAACCACTGATCCTTTGGTCAGT	90.07
chrI	255924	255966	TTGTCGTCTCCCGAAATGGAATTGATGAATTCTCCGATCTGG	84.44
chrI	256120	256162	GCCACGCGAGATGAAAACAAAAGAGAAAATTTAGTGAAAACA	81.37
chrI	256206	256248	GCAACAGCCATGCAATTCTTAAATATAACAGGTTCAACTACT	80.63
chrI	256310	256352	GACTCACCGCTGGCACCAAATCTTTCGCTAATCTCTTCGCAG	87.24
chrI	256354	256396	CCACTCTGAATATCGTTGAATTCCTCTACAAATTCCAGTGAA	80.84
chrI	256433	256475	CCGGAAGGAATACTTTCGATGAGTTTTGAAGTGCCACCGGCA	87.23
chrI	256498	256540	GTGGATTCCTCTGATGAGGTGGAGGTGGTCTCTTCGGAGGAG	88.06
chrI	256542	256584	AGTGACGTCAGTGGAGAGGGTTGATGGCTCGGTTTCGGCCAT	91
chrI	256696	256738	AACCAGCAAAACTCACTAGGTAGTGTTTTAACTATACGGTGC	82.16
chrI	257114	257156	ACTCCCTAGTCAGATATGTGCTCTACACTTTTAAATTTTGCA	80.64
chrI	257212	257254	AAATTTCTAGGCCACGGCAGGTTGGTAGGGTGAAGCTGCAGA	89.22
chrI	257428	257470	GTGCTCTCGACCATCTGCTTCGTAGTTTTCGGGATATTCGAC	85.36
chrI	257472	257514	AATCTTTGGCTCTTCCTCAGACATTTTCAGAATTGGGAATGC	83.03
chrI	257523	257565	ATCTGTGCTCAATGAGCTATCAATAACACTTCCATCCTGCTC	83.24
chrI	257602	257644	TCTCCGTCATCTCCAGCTTCTGATGGGTCACTTACTGCGACG	88.18
chrI	257646	257688	GGATTGGGTTGTGGTCACTGTAAAATTGGAAATTTGGAAGAG	82.26
chrI	257726	257768	CTTCTTCGACCAGCTATAATGCCACGCTTTTAGCAAGTTTTA	82.69
chrI	257780	257822	CAAAGAGCAACCAATTTTAAAACTGTGTCTCCAGGTTTACCG	82.26
chrI	257824	257866	AACTTAAGGGCGTGTCCGTACAGGGTTTGCCCGTTTTATGGG	88.43
chrI	257919	257961	CGGGAAATTGAGTCATAAGTATGACGTCAGCAGCCGCGCGGC	89.56
chrI	258035	258077	TCGTGTCATCTCCTTCTCTTTCAAAACTCGTCTATCAGCGAC	83.8
chrI	258079	258121	CGTCAACCTCAATCGGAAGGGAGCTGAACGTAATCACCTCCA	87.5
chrI	258123	258165	GGAGTGGTTGGCATCATTTCAGTCGTATTTTCAGCGGCGAGA	87.15
chrI	258167	258209	TGTTTTCTCAGTGGATTCATCCTGATCCTCCATACTATCATC	81.33
chrI	258211	258253	CGATTGTTGCCTGGGAGAAGTTGAACATACCGCCGTCAAGCG	88.63
chrI	258289	258331	GGTTCACTTCTAGGGAGGTGTCGTTCGGCGAGAGTTCGATCA	88.08
chrI	258333	258375	TCTGTACTTGTCTCGAAGGTATCTGATCTGAAAGTTATGACA	80.73
chrI	258414	258456	GCCTAGAAATCTCAAACCTCGGCCTCCAGCTCTCACTAGCTG	87.48
chrI	258467	258509	CTAAACATCGGCAAGACCTCTTTTCGACTACTCCCTTACAAA	82.96
chrI	258558	258600	ATCATTTCTTCTTTCGGAACAGCCATCATCGGCATATCATCA	83.42
chrI	258602	258644	ATCAGGCATTACGGGTGTCGTTGTGTCTTTTGCCAGCGGTTT	88.68
chrI	258646	258688	CGAACACATCTTCAGAATTTTCGTCTTGCGCGAAGGAAACTG	84.4
chrI	258730	258772	TTTTGGCCTAGAAAATGAAATGAGAAGCTAGACCATGTGGGT	83.51
chrI	258798	258840	AAAACTTTTATAAGCGTCTAGAAAAGTAGAAACCTCGGCCAC	81.22
chrI	258853	258895	GTGACCTAAACAATTTTGGTAAAATAGGCCAGCAAAATTTCC	80.52
chrI	258946	258988	ATTTTGTAAACCTAGGTCACCAGGGTTTCTAGGCCACACAAG	84.61
chrI	259017	259059	TCTGGAAAAGTGCAAAATTAAGCCACCAGGATTTGCATGGTG	84.85
chrI	259076	259118	GTGAACTAGAAGTTTATCGGTCATCAACTTACGTGTCGTTGA	81.76
chrI	259120	259162	ATGCAATGAATAGAATAAAACCAAATGGTATGCGCATCGCTG	82.37
chrI	259302	259344	TCAAAATTAATTCGCGTGGAACTGGTTAAGATGATCGAAGAT	81.18
chrI	259565	259607	CTACTTAAATTTAAAGGCGCACGGATGAATTTCCAGAAAACT	80.79
chrI	260263	260305	CGCAAGTGATTGTTTTGTCTGTTGTTGCTTATGTATATGCTT	81.09
chrI	260332	260374	GTGACTACACTGCACACCTCTTGAAACGGATTATCCGGCCGT	87.79
chrI	260388	260430	GCCGAATTATGCACATTCCTATGCTATGTATTGTGAATACTT	80.18
chrI	260800	260842	TGAACCGTGATAGCTGCGCCGTGAAGAGAAGGGAAAAGTAAG	86.71
chrI	260844	260886	AGTTATCAAAACCAACGACGCACTAATGAAAAGGAACACAAG	81.93
chrI	260955	260997	GGCAGGACAATAGGAAGGAAACTGGAATTTTATATTTCATCT	80.04
chrI	261025	261067	GATTAGGTAGTGTTAATAGAAATCGGGACTCGTGGCCTATCA	82.24
chrI	261095	261137	CCACATTCGTCAACCATACGTGTGAATTTAAAGGTAATCTAT	80
chrI	261170	261212	CTAAAGCTAGGTTTTGAACTATGGAGCTTTGAAGTTTCTAGG	80
chrI	261321	261363	ATAAATGTTTCAGTCATGGCCTAACTTGACATTGGTGGCCGA	84.89
chrI	261382	261424	CACGATTTAGAACATGAACTTGGCAAAACTTCAAACAAATCC	80.53
chrI	261612	261654	AGGCCACGCAAAAGAAAATTCTAGTTCATGGGAGTTGAAAGA	83.85
chrI	261656	261698	GTCTCGGAAGCTAATTTTAAAAGCACAAGATAGAGGAAAACC	80.49
chrI	261738	261780	TATGTGAAAAGGATTAGAATTTCAACACGGCCACCACCGCCG	86.33
chrI	261787	261829	AATCATTTTGGGAATATATGTCGTTTTCGCGTATTTCTCACC	80.55
chrI	261953	261995	CAGTGTTTTCCAAGTGCAGAAAGGAAGAAACCGACGCTTCCT	86.33
chrI	262071	262113	ACACTTTCACCGAAAAGTTATTGTGTCATCACGTCATTCGCC	84.08
chrI	262218	262260	CTTCCACGACCATAAAAGAAATTTACGGAACAATCTAGCAAA	80.48
chrI	262388	262430	TCGCACCTAATGATCCATGAATCTTCAAACAGAAAATGAGGT	82.3
chrI	262432	262474	AATCTTAGGTGGCCGAACTTTTGTTTCTGAAGAAAACTCGGC	84.16
chrI	262519	262561	TGAAAACAAGAAGTTTCTAGGCCATGTTGATAAACCTTCAGT	81.29
chrI	262573	262615	TAAGCCATTAAATTACTACTGAACTGAAAACCTAGGCCACGG	82.09
chrI	262659	262701	CGGAACCTGCTATTATGAAGCAAAGTTTTGTGCAATAAAAGT	81.19
chrI	262836	262878	CAAGTGAAAGTGAGTATGACTTTGACCTATACGCGTATTGTC	80.94
chrI	263053	263095	ACGACAACGTGGCCTAGGATACCGCCATGCTCTAGAAATCCC	88.6
chrI	263097	263139	TTGTAGCCTAGAATTTCCCATTGTGGCCTGGAGAAGTTTAGC	84.66
chrI	263183	263225	GCCTAAAATGCTATACGTGGTCTAAAATTCCTCATTGTTGAA	80.33
chrI	263243	263285	GATTTTCTATTATGGCACTGGATTCTCGCCGTGACCTAGAAT	83.06
chrI	263287	263329	CGTAATGTGGCCTGAAAAGTTTAAGCGTGAAAAGTTTAAGTA	80.73
chrI	263376	263418	CCTTGAATTTTCTATTATGGCCTAGAATTTCGCATCGTGGCC	83.05
chrI	263420	263462	GAAGAAATTTGCAGAGTGGTTTTGAAATTCGGTTTGTGACCT	82.46
chrI	263464	263506	GGTGCTATATTGTGGCCTAAATTCTTCCATCATAACGTATGA	80.88
chrI	263511	263553	CATTTTGACCTGAAAATTCTTTGCGTGGTCTAAGATTTCTCA	80.75
chrI	263593	263635	TGATGGCCTAGAAATTGCTCCCGTGACCTAGGAAGTTTCAAA	85.44
chrI	264146	264188	CAGTGTTAACGGCGGTGGAAGAGCTTTACCTTTACAAAAGGT	84.94
chrI	264225	264267	CAGGGAAGAGTTTTCTCAATTTGACGGCCACGTGTTCTATAG	83.58
chrI	264397	264439	GGTGACCTAAATACTTATTAATTCACCTTCTTGACCTCTCGA	80.19
chrI	264474	264516	ACCTCCCAGACACTTATCTACACTTTACATCATTCCTCCCGG	84.65
chrI	264585	264627	TGTGTATGTTATCTGAAATCTTGGAAGGGTGTTGCAACAGAG	82.44
chrI	264674	264716	CTTCAGCTTTCTCAGCAAGTTAGGTCTTAAGTCAAAAGGACT	82.08
chrI	264730	264772	TATAACGATTTGTAGTTTCTAGGCCATGGAGTACTCTCCGAA	81.94
chrI	264813	264855	TCACGTGTTTATGCTACTGTAAGCGAGCTATATACGTTCTTC	81.46
chrI	264889	264931	CACTTTAAAATTTCTAGGCCACGCTGTCGCCATAATGGAATA	82.73
chrI	265039	265081	AGCCACAAAAGTTACCTAAACTGATGAAATAAAGACATAGGC	80.23
chrI	265083	265125	ACAGATTTATAAATCCTATAAGCATGGGTGTGTCACAGGTAA	80.4
chrI	265131	265173	TGGAAAGTGAGGGAAAGTAGGAAGATATTACTGGAAAGTTCT	81.16
chrI	265213	265255	CGTCGAATCACGGAGACTCGTTTGTAGGGCTTCCAGGTAGAT	86.99
chrI	265778	265820	AGAAGAGATACAAACGCTGCGTCCTATCGTGGGTTCAGTTGT	86.24
chrI	266297	266339	AGCATTTTATAAGTCAAGGACAAGTACAACCGAGATAAGTGA	80.41
chrI	266377	266419	GGTTCTTTGATCGATGCAAGGGCAGAAAGTGAATAATGCATG	83.5
chrI	266783	266825	GCAAGACAATTTGGGACATAATTTTGGGACATTGTAAGAACA	81.06
chrI	266930	266972	AAGTTGTCACTTCAAGACCGCATAAGTTTATACCACTCGAAC	82.2
chrI	267007	267049	GACATAATTGAAAATGAACTAATCAGCCGCTGCCCGGGATGG	85.45
chrI	267243	267285	GTGGAAGTCAAGTGATGGTAAGTACCTATTTTGTTTCAATCA	80.01
chrI	267337	267379	CTGTGTTCTGATGTTGAAAGATAAGGGAACATGGACGAGTTG	82.55
chrI	267673	267715	GTTGTAGCTGACAAAACCATCCAAAAGATATTGTAGGTTACA	80.16
chrI	267729	267771	AAAATTAGAAAACTCGAATCAGATATCCTTGGCCGGAATGCG	82.73
chrI	267826	267868	ACTGTCAAGTGGTCAACGTAAAAGGTGTGAAACCCTTCAGAG	84.64
chrI	267911	267953	CTGAGAAGCAACGTTCGAAATTCTTTTCCAATTCCATCTATT	80.64
chrI	268017	268059	GCCTCTTCCCGATTAGGATTCTGAATTTCGGATTTCGGGAAA	84.57
chrI	268061	268103	GAGAATGGCAGATGGATGTAATTTCATTAATCATGTTCCTCA	80.12
[truncated: 850,940 more rows]
