# Supplementary material for: A multiplexed DNA FISH strategy for assessing genome architecture in Caenorhabditis elegans
Source: eLife. 2019 May 14;8:e42823. doi: 10.7554/eLife.42823 (PMC6516958; doi:10.7554/eLife.42823)
Supplement: Supplementary file 2. — A subset of oligos were selected to create the Oligopaint library. The chromosome, start coordinate, end coordinate, sequence, and melting temperature are provided. [file elife-42823-supp2.txt]

chrI	1749	1791	CTGACGAAACTTTGTGATGGCTGAAAATATTTTCCTAGCTTT	80.8
chrI	3852	3894	GCTTCGGCCATCCTTCTCGCTCAGAGAATGGATTAGAGTTCT	86.2
chrI	4337	4379	GCGAACGCTTTAAGAAGCTCGGGCTGAATAATGAATTGTTTT	83.44
chrI	5343	5385	AAACAGTTTTCAGAGATTTCTCAACTTTTGAGTCCACCACCA	82.54
chrI	6254	6296	CATTAAGAGATGCTTTGTAACACGTCCGATACCCGCTCCGCA	86.68
chrI	7667	7709	CGTGCGTTGGCAAACAACAAGAAAGAATCATTCTCTGAAAAC	82.85
chrI	8071	8113	CGGTCACGTGAAAATGGGAAGCGTTCAGGCTCCACACGACGG	90.68
chrI	8315	8357	TATCCTCAAGTCGTTACGAGGTGTGGAAAAGTTTTCCAAAAT	82.24
chrI	8900	8942	TTTTCCATTGATACTTTCAAGGTAATGCCCAGAGGTGTGCGG	85.09
chrI	10187	10229	ACTTTTGTGACGAAAAGACGAGAGGTCACGGATATGATGATG	83.13
chrI	10560	10602	CGAATTGTGACAGCCATATTCAATTTGGTATAGTCTTTTCGT	80.38
chrI	11272	11314	ACTGATAACACTTTCAGTCTTTCACACTTTTGGCGCGCAACG	85.53
chrI	11770	11812	CGAAAAGCAGTGAGTAATGTAGTTTCGAATTTTCGTTTCTGC	81.07
chrI	12895	12937	GTAGACTTTCAATTAATCTGATCCATGGGAGTCAGACGCGGT	84.03
chrI	13381	13423	CATTTGGAAATCACGTTTAATTAGGTTACGGCGAAAATTTGC	80.66
chrI	14601	14643	TGGCTTCTCTGTTGAAATACTTGAAAATACCGCGAAGCAAAC	83.15
chrI	15481	15523	CGGAAAAGTGAGAAAGGAGTCAATTTTATGCGAAATTTTGCA	81.36
chrI	16560	16602	CTTCGTGCTCGTAATCAATTCCAATAAATATTCTTTGCCCTA	80.21
chrI	17416	17458	CCTTCTCCAGACTGTACAGTTAAACCAATTTGAAAAGTGTAT	80
chrI	18093	18135	AATTGTCCTTGTACCAGTGGAAACCTGAAGGAATTTCGGATG	83.75
chrI	19161	19203	ATTTGCAATTTCTCCTTTTGGTACACGGCTGTATGTCATTGT	83.04
chrI	20923	20965	GGCTCCATGAGCTCAAGATATCCGTATACATAAATTTTCATG	80.05
chrI	22028	22070	AAGCAGCCCTATTAAATAGTGATGAGGGCGTAAATGAAATTC	81.43
chrI	25045	25087	ATCGCAGCGTCGAAATCATTTGACTGTTTGTTCAGAATGAAC	83.28
chrI	25648	25690	ATTTTCCCGGTGAAAATCGAAGGAATCGTCGCATTCTCAAAG	84.14
chrI	26347	26389	TTTTCAGCCTGAGAACTTTACTAACAGAAAGATGTGTCATGA	80.76
chrI	26663	26705	CAACATATTCAAGCCTTCGTCTGAAATATCTGGCCAATTTAT	80.46
chrI	27490	27532	GCGCCTTTAAAATCTCTCGGATTACTGTAGTTTCAAAGAAAT	80.35
chrI	28845	28887	CTGAACTTTACAGTTTTCAAAGTTTACACCGAACTTCCACAT	80.61
chrI	29286	29328	GGAATGCAGCAGTGTCAATTTCATTCTGATTCACGGCGGCTG	86.99
chrI	29802	29844	CATTCGATCAAGCCGTGACGTCAGTGTATCCGTATACTCATT	83.89
chrI	30099	30141	AGTAGTCATTGCACACATCTTCGCTGGTGGCCTAGTTTGTCC	86.9
chrI	30407	30449	TGCGGCGAGCGAAGAGCACCTGGAAATTTTCAAATTCTTGAG	86.69
chrI	31871	31913	ACCACATTTGTTGTCCACCCTTTTCCAGAAATTTGCGACGAT	85.52
chrI	32310	32352	CCGACACCCGAAATTTAGAACATTGATTAGAGGCTGCTTGGC	85.29
chrI	33042	33084	CTCTGTTGCCATTCCACCAAAATTTCCTTCATTGTTTTGCCA	84.02
chrI	33702	33744	TCATCTATCTCTCTCAAAACCCGAATAAACAAAGCCTCCCGT	83.89
chrI	34388	34430	GCCTAACCTGTCAAAATCTTCCACTTCAAAATATGAGGGAAG	81.61
chrI	35065	35107	CAGTACGTCCAAGAATTCGTCAGCATGACCTAGGATGTTAAA	82.97
chrI	35671	35713	AATTTATTTATTGCATTTCTTCCAAAACAGTGGCCGGTCTCG	82.32
chrI	36398	36440	TACAGAGTGGTGGCCTAGAAAACGATTCATGGCAGAGTTTTG	84.66
chrI	36841	36883	GCAGCTTAGATCACCTATTATAGGCAGGTGTAGGTAAAATTG	80.84
chrI	37906	37948	ATATTTTCGTTATCAGGTGTAGGCATGAATCGCCATGTAGGC	83.49
chrI	38188	38230	TCGGCAGGCGAAGGTCATCTTCTGAGCAAGTTAAGGTTCGCC	89.13
chrI	39092	39134	CTTGTGTGCAGAAGCATTATGGAGACAGGCAGGAGGCAAGTG	87.45
chrI	39554	39596	CAGAAAATTAAGAAATTTGCGAATATTCGTTCCCACGGAAGT	80.87
chrI	40285	40327	ACACAGCATCGAGTTTTACTGGAGAACACGTAGCGAGCACAG	86.59
chrI	41010	41052	CTGCAACAAATCACGTAATGGACAAAATGCGCCCTATTGCTA	84.48
chrI	41582	41624	ACCGATTTGTTTATGTCTTGCCGTGGAGCGTAGTTACTGTAA	84.23
chrI	42027	42069	TGGGTGACCTTTAATGTGTTCAGGGTGTCTAAACATGCACCC	86.05
chrI	42498	42540	GAACGCCCTTGCGCCTTTAAAATGTAAAGTAGCATAATTTAT	80.99
chrI	43073	43115	CCCAGAAGCGAGAGATTAGAGAATTAGAGAAATGAGAGATCA	80.89
chrI	43735	43777	TGAGATCGAAACGATGGAAAACCTCGGATATTACTGATTATG	80.55
chrI	44063	44105	TTGGGACGAATTCGTTTCATCTTGAAGTACACTAGCAATACT	81.8
chrI	44319	44361	CCGTGTGGTTGGTTTGCTATTCAAAACTATAAATAGTTCACT	80.39
chrI	44539	44581	CGGAAGCTCGCGCATCTGAAGAAGCTCAAATCAGGATTCAAA	86.19
chrI	44872	44914	CTTATCAGAAGCTGAATCATTTCCGGTTGACAATGTTTGAAG	80.88
chrI	45959	46001	TTGATGCGGTGTTTCTGAAGTTTTCGCGATAAAATCCGAATA	82.76
chrI	47561	47603	TGCTCGATATATCTTCTCAGGCGATTTGGGCGCTTTCCAGTT	86.62
chrI	48526	48568	TATAAGGTAGAGGAATTGAGAATTTCAGAACGAAAATTGCCG	80.02
chrI	49435	49477	CCAGATAATGAGCCAGTTTTGCATTGAAATTTAGTGCCAAAA	81.48
chrI	50316	50358	CGAGTTGCTGTTTAAGTTTGGAGAAATTCCAGAATTTGTCAA	80.96
chrI	51385	51427	CTTGTATATGTGTATCTAAATTGCCATGTCGTGACGAGACCC	82.05
chrI	52557	52599	AATTATCAATGTTGTTGGTGAGTTGGCGATTGCGCTCCACCG	86.78
chrI	53885	53927	CCCGTCAAAATGTTTCTGAGGAAGTTTGATTTTCTCATCAAA	80.91
chrI	54202	54244	TGTTACAAGAAATCCGACACTTATCGATCGATTGAAAGATGA	80.56
chrI	55332	55374	CAAAGTTCAAGTTTTCTTCTCACTCTTCACGGCCGCCTTCGA	86.04
chrI	55670	55712	GAAAAGGCAGGTGAGCATGATGAAGGCACATAGGCAGGTAGG	87.27
chrI	55915	55957	GTAAAATGCAAATGCCAAATAAATTGGATCCGGTGCAGCACA	84.12
chrI	56345	56387	TAGTAGGCGGACAGGCGTGAGGAAGGTTAGAATATTGATGAG	84.62
chrI	56803	56845	CAGACGGGAGGGTGTAGGTTGTCTAGTGGGCAGGCAGGCGTA	91.7
chrI	57111	57153	GTGCGCTTGAGTTAAAGGTTAAACCTAAGCCTATGCCTAAAC	82.87
chrI	57470	57512	ATCCACACGACTGATCATCTGATTTGGCGGGTACAGTTTCTC	85.45
chrI	58050	58092	CCCGAAAACCTTTCTTTAGAATGTCTGCCTCTTGCCTCCATC	85.02
chrI	58425	58467	CGAGGAGGCGAAGGTTATTGGTAAGTGTATGCGTGGCTTTCC	87.03
chrI	58759	58801	TTGTCGAATACCTTCAGAATTTTGGTTTCCGAAAGTTTGTCT	81.52
chrI	59199	59241	AGTCCACCATCATCCAAGCTCTTCAGAGCATCCTGAACTTCA	86.27
chrI	59450	59492	TCCAAGCGCCACCAGCTTCTCCAGATTATCCTTATCGTCCTG	87.47
chrI	59691	59733	AAGTACAGCGCCAGAGATTTCAGACCACTATTGAGGCTTGAA	85.27
chrI	60029	60071	AGCGGTTGTCCAATTGCTATTGTTCATATCCTTGCAAACAGT	84.13
chrI	60881	60923	AGACAAACTTTCGGAAACCAAAATTCTGAAGGTATTCGACAA	81.52
chrI	61257	61299	ACAAGAACATTCAAAGACTGGATATCAAGTCGTTCGATAGTA	80.19
chrI	61575	61617	GCATTCCGGATAGATGCCATGTGTTCTTCTAGCTTTCTTAGT	83.18
chrI	61959	62001	AGATCTCCAATATCATGAGCCACGTGGACAACACTTTTGACA	84.35
chrI	62666	62708	TGGAACCTGCCTGCCCTATGTGAACGAGTAGACTGTAGTTTT	86.11
chrI	63510	63552	ACGCCCACCACAATAGGCTGAAGACAGTGGATTTCAATGGTG	87.33
chrI	64071	64113	TAATGATTGGAAGTGTGAATTCTGAGAGAAGGAGTGTTGGAA	81.72
chrI	65657	65699	TTAAATATGTTCGCATTTGTTTCTTCCCTCTCTCTTACGCGC	82.63
chrI	66269	66311	TTCAGGCGGTTTTCAAGGTTTCCCGTTCTTGGTTTCTGCTTC	86.69
chrI	67155	67197	TCGCAATTTGGCGGTTAGCACACTTCCAGGAAGACATAGACG	86.97
chrI	67406	67448	ACTTCTCGTTTCCATGTGCGGATACTAGCAGAGTTTCTCCTG	85.09
chrI	67676	67718	TGTCTTATTAGAGCGTAACTTGATCAGGGAAAACGAATTCTC	80.7
chrI	68283	68325	CCGAGCAACAATGTGGAACGAGACGATTCCAGGTTTTCCATG	86.43
chrI	69071	69113	GTATAGCACCTTTCTCGCGAGAGTGTGTGGAAACAATTTGCG	85.18
chrI	70034	70076	TATTTGTTCGTTTCGTTCCTGCACACTCTCCATCTCTTCTAA	82.81
chrI	70319	70361	CTGCTTGCTAGGTTTATTGAGTGCCGCATTAATTTTATTGAT	80.93
chrI	71362	71404	CATTCCCACACTTTTCGTAAACTTCTGAGAGACAAAACAATA	80.27
chrI	71745	71787	ATTACATTACTCTTTAAAGGCGTACATGTCGTTTCGAGACCG	81.99
chrI	72389	72431	TAATCAGCTGAAATTCGCTTAAAACTAATTTCGTGCCGGGAC	82.94
chrI	72747	72789	ACACTCTGAACGCGAATAGGGATCTCCTGTCTCCCGGCAACG	89.54
chrI	73680	73722	CAACCTCCAGCACATCATCACATCATTCAACTGCAGCAAACC	85.83
chrI	74692	74734	CACACTATGTATGTCGTTTCACGGAAAAGTCGAACACTATCG	82.19
chrI	75221	75263	TTATTTGTGAAACAGCGACATTTTCATCAAACGGATCATCGT	81.87
chrI	75464	75506	CATTGCTGGATGAAGCCAAGTTTATGGTGTAAGTTATCAAAT	80.72
chrI	76033	76075	GGCAAATGGTAATTTAATCGATTTACTCCGATCTCGAGGAAG	81.19
chrI	76798	76840	CCAGCCGTGGTTACTGTACCTCCGGCAAAGTGGAAAATTCGA	88.15
chrI	77777	77819	GGACGAGTACCGTACCCAAGAATTGTGAGTTTTCAGACAACA	84.31
chrI	78719	78761	GCGCCTTTAAATTCGGCCGACCACGTCTCGCCTAAGTCCAGT	90.27
chrI	80360	80402	TCGAAACTTCCAGAAATCCATCGAATTTTCTAGTCCATATGA	80.49
chrI	81035	81077	CCGCCACGGAAAATGCAATAAATTTTATATTACTTTTCACCG	80.39
chrI	82064	82106	TTCGGAGAATCTGAGCAGGGACATGTTATATGTACAAAAGTT	81.72
chrI	82639	82681	TCACTGCGATCGCCAGAATTGAGGTGGCCATTGTGAAAGGTG	88.6
chrI	83326	83368	TGGCTAATCAAATACTCTACTTCTCGAAAAGTGGACCAATCG	81.82
chrI	84416	84458	CTTCTTGGATCGTGTGGACATTGAACGACAACTACAACACTA	83.19
chrI	84677	84719	ACGTCGATTTTGTGTCGAATGTTGGAAAAGCTTTTGATAATC	81.12
chrI	85071	85113	AATCGACTGATCAGAATCTGATTCGTGGCCGTTTTCCTCCGC	86.88
chrI	85297	85339	GCTCGTCGAGTACTCAAATTGTGTCGGCACATGAATTTGTCC	85.18
chrI	85542	85584	AATTCCTTATCAACGTCGTCATACTTTAAAGGTCTTCCACCT	81.66
chrI	86147	86189	GCCTATTCACATTCAAATCCTTTGCTGCTTTCGATATATTCT	80.44
chrI	86710	86752	TCGGCTACGATTTACAGTTTCCCTTACTGATTTCTACTAAAA	80.23
chrI	87176	87218	TGCTCTTCTTGGATTGTGTTTCACAGCTACATCGAATATATA	80.46
chrI	88102	88144	CGCGGCCACGTGACAAGCAGTGATTTCTCAAATGTTTTCAGG	87.02
chrI	88617	88659	GGATTTAAATGATTTTGATATGATCCGGCCGGATGATTTCGA	81.56
chrI	89397	89439	GAATCAATATTCGATCATTCGACACTTGAGAAACGAAATCGT	80.19
chrI	90569	90611	TGATATAGAGAGCCCTACTATTCGGGTCACAAGATTTTGAAG	81.21
chrI	91422	91464	CAAAGTACCGATTTGATTCAGTTGAAGGGACACGAGAACGCG	85.01
chrI	92327	92369	CGCGGCACTACACAATTTTCTATCTCACGAATAAATATTTCA	80.28
chrI	92798	92840	GCCATCAGTTGAAAATGCTGAATATGTACAAAGACTGGAAAA	80.86
chrI	93323	93365	TCCGGATCACTTCGACGTGGGCCCACGGTTCTACATGAATGT	89.69
chrI	93727	93769	GAAGTGCTTCCGATTCACTCGTCCCTTCCTCAAACTGGTCTA	86.18
chrI	94088	94130	TTCAATGGACCATATCATCGTTCCAGCCACTCATCGAAGAAT	84.2
chrI	94373	94415	ACGCGACGAAGGGAAGCATGATGGCGTTCGTGGTTCCGTGCT	92.64
chrI	94693	94735	GATTCAGCGAGTGCCCATTTTGATCACTCAAAGTTTTATATA	80.33
chrI	95279	95321	CCAGCAACTAGGAAAATTTTGATAGGGAGAAGCATTGAAATT	80.77
chrI	96959	97001	ATTTGGCTCTTCCACAACCACTTGTTCGAGGACATCTGGAAT	85.8
chrI	97894	97936	TTCTTGGCAATACGGAAGAGAGCCTCGTTTCGACTTGTTCCA	86.51
chrI	98342	98384	GCCTTTCTATACGGCAGCTGAATCTGTTGCTGGGATGATGAT	85.81
chrI	98650	98692	CTTCGTGTTCACCTGAATCCCATACTTCTCCAAAATCACTTT	82.44
chrI	98871	98913	CATTCTTCAACACGTACGTCACCTTCTTGCGAAGACGTGGAC	85.88
chrI	99229	99271	CAGGAAGACTTCACTTTTAAATTGTTTTACCTGTAGGCACAA	80.49
chrI	99703	99745	CCCATCAATAAAGAAAACGAATGCGGCTTTGCCAGTTGTGGC	86.42
chrI	100287	100329	TCCGACACATCATTATCGATATCATGTATCTGCGTTGGCTGG	84.14
chrI	100591	100633	GAATGGGCACGTTTTGTAGTCCATGTTGTCTTTGGTCTGTGA	85.09
chrI	101609	101651	AAGTCGTCACGATTGATGTCGTGTGGAAAGATGGCTGTCCCG	87.92
chrI	102507	102549	TATGTCGAACAGTCAAGTAGATATGTCCCGTTTCCAATTGCC	83.19
chrI	102756	102798	TCTGATCTAGGGAATCATTGTGATGTCCGATGACTTCTTCTT	82.32
chrI	103064	103106	CATCTCGCCAGGACGGACATTGTTTCGACGAGACACAACTGT	87.79
chrI	103623	103665	AAACGTGATGCCTCAATCTTCTGCAGTTGCCGAATTTTCACA	85.49
chrI	104680	104722	CCACCACGTGGTCCTTCCACTATCTCGTCTTCGAACTGGGAA	88.29
chrI	105497	105539	CGCATGTCTTAAATAGTCGTTTCCGTGCGGAAGATTTACGAT	83.54
chrI	106171	106213	AAGTGTTGCTCGCCGCCAGTAGAGCTCCATGGCTTCAGATCG	90.18
chrI	106783	106825	CAATCACCGTTTTCCGTCATTTCAACTTCATCTTCGAACTGC	83.39
chrI	107531	107573	ACGTCGCTGTTTGCTGGGCCTGGAAAATTTCGATTTTAAAGA	85.52
chrI	107847	107889	TTCGAACCGTACTTTCCTCCGTCCTGGAGCGTTTTGGAGCTG	88.88
chrI	108311	108353	GGGAGGAGAGATGGAGAATTTGAAAGAGACGGCGAGGCGACG	88.68
chrI	108915	108957	AAAATACGTCGCTGAAGTTGGCATACAATCTTGAGTCGGATA	83.11
chrI	109376	109418	CTGATTTGTAGATTTCCGTCAGGATATTAGTGAAAGCTGCTT	80.99
chrI	109854	109896	AAACTCGACTCCGATTGTTGATTTTGATTCCAAGTTGAACTC	81.71
chrI	110222	110264	TGTTCTGTTCCCGACACAAACGCGGAGTCAGGAACCGGTTGT	90.19
chrI	110683	110725	CACGTCGGTCTGAGGGTACGCGACGCTAGCCGCAGCGCAAGC	94.58
chrI	111330	111372	ATCCAAGCCAGCCGTCAAAACTGAGCTATAAGAATTATCTTG	82.4
chrI	111686	111728	AGCTTCATCCAAAGCCAAGAAAGGTGAAATTGTGTTAATGAG	82.1
chrI	112024	112066	GTTCAACATCATCTGTCTTGAGGATTTGGCCCACGAGATCGC	86.14
chrI	112328	112370	GACTCATCTCGCATTTCATGAAGCGTCTCATCATTCAGATGA	83.23
chrI	112555	112597	CTCCCTCGTGAGCACCTATACCCATTGATTGATGTCGATGGG	86.42
chrI	113213	113255	CTAAATTTTCCGAAATTTTCATTTCAGACACGCCGCCGAGTG	83.67
chrI	113649	113691	CGTCGGAGGATTGAATTTCGTGGAAAATGCTAATTTGTTTAA	80.98
chrI	114116	114158	GTTCCTCTTCTATTTCTTCTCCCAATTTTGTTGTGCGGTGGG	84.17
chrI	114544	114586	GAAATGCGAAAGTGAAATTGCTCCAAAGGAAAAGCCGGCGGC	87.73
chrI	115607	115649	TCCGATTACGGTCAGCTCAACACTTTCGCTCAAGGAATTCTC	85.49
chrI	116103	116145	CGATGTTATCCCTACGCTAAATGTTCTGTTTTCGAAGGTTAC	81.26
chrI	116680	116722	ATTTGCGAGGCAATTGTGGTGTATTGGTTTAATTTTACAGAC	81.23
chrI	117119	117161	GACGTCCTGGAGAAACCGGAGATCACGGAAAGACGATCGCCG	89.68
chrI	117548	117590	ATCCCTCTCCTCGAAAGCTGGATGATTTAATAAATCTTTCAG	80.77
chrI	118173	118215	GAGACGACTGCTACGTATAGTGAGGATACAAAGCCAGGTAAA	83.35
chrI	118614	118656	TCGTCCAACCAACTCCTCTCACACCAGCCATCACGCCATGCG	91.49
chrI	118884	118926	GGGTCGCCTATGTGATTAGTATCAAGTGGAAGTATCAAAATA	80.41
chrI	119624	119666	TTGCCTATCACAAGCGAAATCACAAGCCGATTTATGAGGGCA	86.11
chrI	119848	119890	AATGAGAAGATCTTGTTCCTAAGAGAGGCCAATGTGATGCTC	83.12
chrI	120136	120178	ATTCACAGGGATATTGCGGCGAGAAATTGTTTGTTGAATTCC	83.4
chrI	120483	120525	TTCCAGCTACGGCGCTCTAATGTACGAAGTCTACACGGACGG	88.05
chrI	120790	120832	AAGTGGGATACTGCATAAGCTTGTCAATTCTCTTCCGAGAAT	82.99
chrI	121370	121412	ATTGATACCATTACAATGCACTAAGCTAAAGGCTGTCAGAGC	82.4
chrI	122220	122262	TGAAAATTTGATCCAAGTTTATTTAATCGCCGCCACACACAC	82.46
chrI	122633	122675	ACGTCCCTCTCTCTTCTTGCTCTAGAAACATTCGGATTTTGA	83.73
chrI	123267	123309	CGACAAACCCAAACTTGGACAATTGCATTTTCTAGGCCATCA	84.61
chrI	123911	123953	ACCTTCATAACTGTGAAAATTCTCACCATTCTCCCTCTCTCG	82.88
chrI	124485	124527	ATTGACTCTAATGACGTTATGAGCTCCGAGACTATTTTAACC	80.36
chrI	125070	125112	CTTTTGGTGGAATTTTGGGTTATCATGGCTAATACAAAGCTT	81.06
chrI	125684	125726	TTCACTCTAACGTCTTCAGAATTTTCGAACTTCTCGATGCAC	82.16
chrI	126036	126078	CCAATATCTGTCTTTATAACGGCGCATTCTGTAACCAAATTT	80.6
chrI	126628	126670	GTATCCTCATCCTTCTACCACCTTAATTTGCATTTCTTCTTC	80.01
chrI	127709	127751	GGGTCGGATATTTAACATACAGAAGAGAATAGGGAGAGAAAA	80.04
chrI	128529	128571	TGCCCGTCTGTCTTTCTCATCATATGCGCCTCGTTTTGTCGC	88.28
chrI	129016	129058	AATTTTCGTGGTCACCGGACGCCTGGAGGACGTGAACGAGGC	91.42
chrI	129348	129390	AGAGCATAGAGTTTTGGAGCAAAATTCTCAGCAATTTCATGC	82.22
chrI	130049	130091	TTTTCGAGGTCGTACAGTTGTGAATTGGCTGCCACTGCTGTG	87.41
chrI	130411	130453	AAACATCCAGCACACAGTAGATTAGTCGAATTACCGATGGAT	82.76
chrI	131030	131072	CGGTACCCTGGACGAGACAAGGAGGTGATGGATTTGCCAGGC	90.21
chrI	131934	131976	GCGCGTAAATCCAGAGCTACAGTAATCAGTGAAAGAATTACT	82.01
chrI	132307	132349	CGGCAACAGTAATCCGTTCAATCAGAAGGAGATGTCGTCGTC	85.58
chrI	132820	132862	GTTTTCGTGTTTTCCACTCGGAACCTGACGGCTTCTTATCAA	84.92
chrI	133593	133635	CCATTCATCATTCCATTACTATCGTGTAGACTCTCATCTAGC	80.19
chrI	134257	134299	CGATTCGTGTCGTCTCTCCATATTCTGGTATCCATAGCAACT	83.56
chrI	134547	134589	CGCCAAAGAAAACGAGTAGGGATTTGACGTATAGAGGTGAAA	83.18
chrI	135700	135742	GAAGTCAGCTGAAAATCGATATTCGCGATGGCACCGGTGACG	87.23
chrI	136375	136417	GCGCGGAGAAAATGATCGAACTAAGCCAAATTCCCAACGCAT	86.75
chrI	137089	137131	TTCCTGTAGCTTATAATTTTAAAGGCGCATATTCCGCTTGCG	82.92
chrI	137522	137564	TTTAGTTCTTACTGGTAAATTTCTGGGTAAGTCCTGATGACT	80.13
chrI	138172	138214	TCACACTGACCTACTCCTTCAGGAAGTCGGCTGCATAGAGAT	86.55
chrI	138425	138467	AAATGGAGTATCCTGTCCACTAGAGACACTTAAAATTCAAGT	80.27
chrI	138692	138734	TGGATATCCACCACTTAACAACCCACATATTCCATTGAATAA	80.77
chrI	138959	139001	TCCAGGCAGCACGTCGTTTGGTGATTGCATCTATGCAGAAGA	88.06
chrI	139215	139257	GGAAATAAATGTGAATTCCGGACGGAAGTTGGTGGATATCCT	83.44
chrI	139460	139502	TCTCTCGTTTGGATGTTGTTGCTTCATCAATAATGAGAGGAA	82.05
chrI	139749	139791	AATTCAGCTTGAACCATTTAGAATGCTGGAAGGAGGTGAAAA	82.78
chrI	140213	140255	CACTTATTCAATCCACCTACTGGGATGATAACGATACTACTT	80.01
chrI	140464	140506	GAAAGTCCCAAAGTTAATGTCTACAAAGTGAATGGTTCGTTA	80.17
chrI	140820	140862	GGCGGCTAGTGGAATCAATGCAGAGGTTATCATAAAGGATGA	84.39
chrI	141098	141140	TGGGAATGAAAGCTAATAATGAGTTTGTGAAGAGAATGTTCG	80.28
chrI	141428	141470	CATTCGGGTCTATTAGTCTTTTAGTATATTGTCGCGCATACT	80.37
chrI	141819	141861	CAGCTTCGATTATTCAATGACGTGCTGCACAAGTCTGGTATA	83.45
chrI	142081	142123	ACCTCATTCCCAATAGTGGACCACTCTACTCCTGCTCCACTT	86.84
chrI	142343	142385	TCTCTCTTCTGCGGGAGCCTTGTCATTTTGCATGGCGTTGAT	88.32
chrI	142579	142621	CCCTTCACACCATCGGCCATTGTGTTAACTTTTATCACGTTG	84.4
chrI	142847	142889	TAGAAGAGCATATCACGCGTTCCGGCTGACTCATCTTTTGAA	85.2
chrI	143149	143191	CGTCGTCCAAGAGAATTTGAATATAAATCAGGACAATGGATT	80.09
chrI	143400	143442	GGAATGGATGAATTATGAAGTTGCAATAATGGTTGGAGCAGG	82.14
chrI	144199	144241	CTTACCCAAGGCTCAGAAAATTGTAGTTAGTCTCAACAAATT	80.18
chrI	144452	144494	TGGAGTGTTCAGTTGTGGACCTGTAAACTTAAATGAAAGTAT	80.83
chrI	144891	144933	CGCTTTTATTGTGATCTATGACATTTTCGATGAAATTCGCGA	80.74
chrI	145613	145655	CACTAGCACAGAGCATGGAATCTACAGGCGCTTTGTCTTTTC	85.02
chrI	146015	146057	CGAATTGTTCACTGGGAGTCAGCTTATTTCTTGTACAAAATA	80.21
chrI	146734	146776	CTCCGATTTTGGATTGCTGCAAATTTGCTTTATTTAGAGGTT	81.32
chrI	147048	147090	AACTCACAAGCATAGTAGTTCTCAAATCAAACTTGTGGAACG	81.43
chrI	147287	147329	GTCACTCCGATTCCTGCTCCAACCATTATTGCAACTTCATAA	83.69
chrI	147526	147568	TGATATTGATGGTGATGATACAGTAACCCATTGTCCTGATTT	80.6
chrI	147863	147905	GTGATAAGCTCTCTTAATGAAACATGGTAACGCGAAAACATA	80.16
chrI	148164	148206	AATTGACACAATGTCCAACGGTGTGAAGAGTGGCCCAGAAAG	86.38
chrI	149067	149109	GAACGCAATAGCCGAGTCAAATGGAATATACTGCGCAATGAC	84.19
chrI	149312	149354	CGTTCGAAGAAAAGAACAAGATTGATGGCAACAAAGCAGAAG	82.5
chrI	149541	149583	GTTCTTTCGATTGAACGGCAGTCCAACTGGTTGCTTGTCAGG	86.61
chrI	149907	149949	AAATTCTCAATACTTTGATGCCATATTAGTTGTGACCTCCCT	80.84
chrI	150180	150222	GGCTCTCTTGAACCAAAACCTTTTATATGTAGTTTTGTACGT	80.22
chrI	150467	150509	CGAACATTCTCTTCACAAACTCATTATTCGCTTTCATTCCCA	81.65
chrI	150760	150802	ACCTCTGCATTGATTCCACTAGCCGCCTGTCTAATTTGATCC	85.68
chrI	151117	151159	TCACAAGCACTGTTGTGGCCAATAGCAATGCGACGATTAACC	86.6
chrI	151340	151382	TTGGAATGGTTGCGGGCACGGGTCACCTTCCTTGAAGAAGAA	89.5
chrI	151651	151693	CCCATTTTCACCTCCTTCCAGCATTCTAAAATAATAACGTTT	80.59
chrI	152068	152110	ACCCTCCTACATAAGCATCCAAATATAAAATATTGCCTCCAT	80.68
chrI	152289	152331	GGTCCGAAGATGTAATCACGAAGATCTTCAACTACTATGTTA	80.05
chrI	152531	152573	TTCTCAGAAGCATTGCTGGTGGCACAATTGAGTGAGGGAACC	87.45
chrI	152805	152847	GGATGTTCTCGATGGATTTGATTTGCATTGTAGTTATGCCAA	81.87
chrI	153068	153110	GCCCTTGTTTGAAAGATCTTAATGAGGACACCCATGGCTGGG	86.44
chrI	153461	153503	ATATCGGAGAGTTCACGGGCGGACGGAAGTGAGTTATTCACT	86.88
chrI	153800	153842	GATTCGTGCATTTTCTCACTGAACGCGCAAATTTCCGGTCAG	85.9
chrI	154345	154387	TAGCACAGAAAATAGTACAGACACGTTCAATTGAGCTATTCC	80.83
chrI	154705	154747	TATGTGGAATAAATTCTAGGTCAGGAGGTTTTCTAGGCCACG	82.73
chrI	155646	155688	TGAAACCTGCCCGCGAGAACTTGCAAATATTCAATTTTCTCA	84.26
chrI	156189	156231	CTTCATATTTCGAACCGGTTCATTTTCATTGGCATTCGTATT	80.95
chrI	156698	156740	CACTAACAAACTGTTCAGGCCATAAAGTTTTCTAGGTCCCTA	81.96
chrI	158097	158139	GGAAAGAAATTTGGCAAAACGGCGAAATTGACCAAATTGACC	83.52
chrI	159464	159506	AATCGAAAGGCGAGGAAAGCAAAACGGGTATCAGATGATGAT	84.65
chrI	160231	160273	GCTCTATTGAACAAACTATGTATCAACAGAACGCGTTAACAT	80.23
chrI	160685	160727	AGAACTTTCAGAAAATTTCAGCGCTCACCAATAGCAACGACC	84.22
chrI	161603	161645	CAGATACTTGCAATAACAGATGTAATCACAGCAACTGCATTA	80.29
chrI	161828	161870	CTTTCTGCCCATTCAGACATTCCTTTACCGAGAAGTGTCAGA	84.28
chrI	162582	162624	TTGTTGAAAGAGTCGTACTGAAAATTGAATGGCCTAGTAAGT	80.9
chrI	163195	163237	CAACGCATACATCCCAAGGAGCACCATAATGCACGCTACACG	87.46
chrI	163541	163583	ATATTGGTAAGTGAGGTGATTGTAATCGATGGTCCAACATCG	81.96
chrI	164040	164082	GACCTGAGTCAGAAGTAGGAAGAATCCGATTGTCATTAGAGT	82.16
chrI	164674	164716	TCACCTTAAACGCCAATTTTCCTTCTGGAGTATCAGACCTCG	84.26
chrI	165207	165249	GTCCAGGTTTCTGTTCAGTTTTCCCTGTTGTTAAATTCATTA	80.56
chrI	165959	166001	CTGACTGGTGGAGGAAGGAGGCTTCAAGGTCAGTAGTCACTT	87.09
chrI	166695	166737	ATTGGTGGCCAAGTTTTCCCATTTCGACGACCATAAAGTTAC	84.18
chrI	167256	167298	CCTAGAAATGCAGTTGGTGGACTATAAATTCACTTGGTGGCC	83.91
chrI	167614	167656	CTGAAAATTCATTTCATGACCAGTGAATTTACTTGGTGGTCT	80.62
chrI	168887	168929	GGAAATTGGTGGCAAAACGGTAAACACTTCTTATTATCCAAA	81.01
chrI	169289	169331	TCGAGATAATGACCGAACTTTTCATAAGCTCTCCACATCAAT	81.66
chrI	169831	169873	TGGGTAGGAGAGGGAAGGTAACACTGTGTGTTCTGTGTTTGG	86.38
chrI	171593	171635	CCGTGAACGAGTTTTGTTTAAATTTCAGGTCGCTTTCAATAT	81.01
chrI	171908	171950	GATAATCCGTTTCGATTTCGATGTCCACTCATTCACTAGTCG	82
chrI	172454	172496	AACTTTACAACTCATGTTTCCTAGTGATATCCGCCTCCATCT	82.61
chrI	172900	172942	GAGAGTATCAGTTATGTCTCCAGGACGCCGTGTGACGTCATC	85.92
chrI	173440	173482	CAAACATCACCACCTCACTGCAGTCCACGATGCCACGTGTGG	89.77
chrI	173804	173846	AGCACTGTCTCAGCCTGAACGTATTCACTCCAAAGTGGGAGT	87.38
chrI	174146	174188	GTGGAGCATCTGTGGATCTGCTTTGCCTATCGCCGCACTCGA	90.18
chrI	174420	174462	AGTTCCGTTGGCTACTTGGCCTACCACACTCAGCCTGGGAGC	91.23
chrI	174741	174783	ACTTCTTCCCGAAACCACTTAACCAGCTTAGAAAAGAAGCTC	83.44
chrI	175086	175128	CCAGTGTTTCAGTTCATTGGAGACTATTCTATCAACTATGGT	80.51
chrI	175449	175491	CGATTCTAATAGTGTACCTTATCTGAACAGTATTGCCGAACT	80.23
chrI	175743	175785	AAGCTGCTTTCAGAAACCCTAATGGAGAAAACCAGGAGACTG	84.7
chrI	176695	176737	TAGTAACGGTAAGGTTGCCTAATTTGTTTGAACTTTGAAAGC	80.71
chrI	176917	176959	CGAATGGAGTCAATGAGTCATAAGGTTCTTCGTTCTCATTTT	81.13
chrI	177488	177530	TCATCACCACGACCATTCAAATCGTTCATCTTCCTAATCGAC	83.22
chrI	178210	178252	CCTCTGCAGGGAAAAGATCTATCAAAAGGTTATCAACTAACA	80.82
chrI	179118	179160	CAATTGAAAATAAACGTGGTCGCCAATACGAGAAAACTCGGC	83.51
chrI	179462	179504	CAGGAATTTCAAATTTCCGGTCAACAATTCGGATTATTAACC	80.07
chrI	180215	180257	TGAGAATATCTCTGCACCCTCCAACGAACCCAACACTATATC	83.76
chrI	180611	180653	AGACATACAACACAAAACGATGCTTCATCCACGTCAATCACT	83.6
chrI	181397	181439	TTCTGCTCGTTTTGTGCTTCCTGGGACTCACATGTGCGACGC	89.65
chrI	181764	181806	TGAATGTGAGCTTTTCCCATGGCGAGACCCATGTAACTTTAA	84.71
chrI	182178	182220	ACCTTTGCATCACATCTCGACACTCGAACTTTGGTTTTCCGG	86.16
chrI	182541	182583	CGAACCGAGCTCATCCTTGTCTACTGGACATCCGTGCAACTT	87.64
chrI	183308	183350	GCCCACCTCAAGCATTTTATCACCTGAAACTCGTCACACTTT	85.17
chrI	183795	183837	GTCCCAACTCCACTTTTCGAGCTATCAATACAACATTTAAAA	80.39
chrI	184113	184155	GTGGATTACGTGGTTTTCGAGAAGTCGCCTATTGACCTGATG	84.57
chrI	188692	188734	AGCACGCAGCTTAACAGCAAAGCTTAAGCACACAGATTGGGC	88.07
chrI	189704	189746	ACGGCCACCGTACCATGAACGAAGTGACACGTGGAAATATTC	86.91
chrI	189959	190001	TTGATAGTGCGTAAATGGAATTCTACCAAAAGGAGATCTACA	80.38
chrI	190761	190803	TCCACAGTCGTCTGCCAGGCCGATGTTCGATTCGGTCATCGG	90.96
chrI	191017	191059	AATTTGATGAGAATTCGAGATTCGCCAACGATGAGAGAGTTC	82.27
chrI	191376	191418	CCTTTCGCCTCTTTTCTCTCATTGCTATCAATTTGTTGAAAA	80.93
chrI	191823	191865	TGCTCTGAAGTATCCGGATAGATCTTATGAGTTTAATGTTGG	80.26
chrI	193656	193698	AAAGCGTACTCTTTCCACGTGTATTCGTAATGTGTCCGAAGG	84.32
chrI	194772	194814	GTCCGAAATCCAACGCGGCGAAGTTCTTGTAGGTTTTGTAAC	85.4
chrI	195386	195428	ACCACCGAATCGCTTGTCTTTTACGCGCACTGACAACCAGTG	88.51
chrI	196276	196318	TTATAAGCAGTTGAACGAAAATTTGACAGAAGACGCGATCAG	81.57
chrI	197260	197302	GTCCTCAAATTCTACCGATTCTCGCCCGCTTCAAGCACATTT	86.15
chrI	198039	198081	TAAATTTGCTGGGATGTCTTAAGGGAGTTAATGCAGGTATGA	81.92
chrI	199476	199518	CCTGGTTTACAACTACCTAACGACTTTTGGTAGACTAGAAAT	80.36
chrI	200009	200051	CACCTCTGCTCTCCATACTCCAACTAATTTTAATTGCAGAAG	81.26
chrI	200232	200274	ATTATTTGACCGACTTTCGGCGAGAAAACGAAATACAATGAT	81.51
chrI	200478	200520	GGAGTTGACTATTGTGCAGTGGATGTGGTAATTGTTTATTTT	80.61
chrI	201594	201636	CAAATCGGCGAAAATCCGGTGGAAATGTGAAGGGAATTAATG	83.62
chrI	202194	202236	ATCGATATCGATTTAATTCGAATCTGCAAACAACACGTGACG	81.55
chrI	202442	202484	GTTAAAGGTACATGCGGTCGGGTCTTGCAGCGAAATAATGCA	86.36
chrI	203252	203294	AACGGGTGAGAAAAGAGCATCAGTTTGAGAAGAATGATTTGG	82.82
chrI	204422	204464	TAAGTGCCACCTCACACATTGCCTCTAAGTGCTTCTCCATCG	86.66
chrI	204874	204916	CTTCTAAACTTTCATCGGCGATACGTGAACAATTTCCAAAAT	80.81
chrI	205419	205461	ATGGAAAATGGTATAAAACTGTGTGGAAGAAGGACGACGTAC	82.2
chrI	206423	206465	GAAGTTATGTGTGGTGTGACACGAGAAGGCGGTCTCCACCGG	88.96
chrI	207095	207137	CGTCGAATATTCTATTCGATCAGAAATTGTGCACATTTGTGC	80.98
chrI	207687	207729	AATTTCCAAAATTTCCAGGTAATCCTCGGTGTCGCCTCTGCT	85.96
chrI	208959	209001	ACGACCAGCACTACTTGCAAAGTCCGAAAATTTAAGTTTAGA	82.39
chrI	209360	209402	TCCGGATGTATAATCGCCTACACGAATCTATTCAATCGATCG	82.45
chrI	209781	209823	TGAGTTACCACCCTTCTCTTCAAGTAACAGTATTCAACAATA	80.17
chrI	210209	210251	AAATGTCGATTTTCACTGTGGTTCGGAATCCGATCGATCGGT	85.58
chrI	210760	210802	ATTCTGGAATACTAGGCTGCCAGGGTTTCTAGGCCACATAAG	85.23
chrI	221745	221787	GGAAGTGGAGAGACGCAAATCGAAGAGACGCCTTTTCAGACA	86.62
chrI	223034	223076	ATTTGTTGAGAAACTCGAGTAAATGCTGGAATGTTCTAGAAC	80.18
chrI	223959	224001	TACATGGTTTGGACGGACAGAGTATTTGCTTTATTAGTAGTA	80.04
chrI	224454	224496	TTTAGGAAGTAGAACAGTCATACTCTTGGCTGGGAAGTTTCG	82.78
chrI	224751	224793	CAGTCTGAAATCCTTAACATTCCACTTTGAAATAAGCTGGTA	80.08
chrI	225153	225195	GAGAATAAAGTTTCCATGACATTGATCGCAGTGGGCTGTTTG	83.29
chrI	225506	225548	AGATATGCGAATTTCCCGAATAGTTCGTTTAATCTGTCCATA	80.5
chrI	226144	226186	ACTTCTCAGATCGACTTTTCCCTAGCTCAAAGTGATCCTCTG	83.62
chrI	226622	226664	TGATACCTGTCTATAATTAGGGATATCAGTCCGCTGTATTGA	80.4
chrI	227783	227825	ATTTTGTCTTTATTGTCTATGTCTTCCGCTGTAACCTCAAGA	80.69
chrI	228018	228060	TCTTTTGTCTTTCTCTCAGAAACAGGAGATATGATGTCGACC	81.54
chrI	228246	228288	GATCTGTGTTGTCTGGTGTAAGTGGACGGTTGTTAATCATCC	83.48
chrI	228594	228636	GCAAGTAGTTGGCTGTAGTAGCGTCTGGAATGAGTTCTAGAA	83.74
chrI	228860	228902	ATTTTGCGATCATTTCTGATCCAAAAGTGCAGTCTTACCGTA	82.53
chrI	229119	229161	TTGTCTCTGTCTTTGAATTCGAGAATTCGTATTGTCTTGCAT	81.09
chrI	229428	229470	CAAAGTACGTCGCCAATCTTCCGCGCAGTTGTCTTCAAGATG	86.38
chrI	229713	229755	GGATCGTATGATATCTGTTAAATTCAAAATTGGCGTACCTGT	80.08
chrI	230022	230064	CCTTCCCAAGCTGCCACCACCGGAGTCGGGATCAAGACTTCC	91.44
chrI	230568	230610	TTGGTGTAGAGTAGGGATGGAGGGAATTCAACACCGACTGGT	87.01
chrI	230915	230957	GCGCCGGTTAATTACTCCATTGCCAACTAGCTGTCGGGAAGT	88.2
chrI	231490	231532	GCTGTGAGCTGTTTTAAGTGCTATTACACTATAGTCTGTAGA	80.17
chrI	231871	231913	GCGGCTGGTACGAGTTGTGGTGGAGGTTGCTCTTCGGATGGT	91.3
chrI	232179	232221	CGTCGGGTCGAACGGTCTGAGAAGATTTTAGAAAATTAATAA	80.87
chrI	232720	232762	GAGTCGTCGAAGTTCATATTGAATCGTCTCTTCACGGCCCGG	86.48
chrI	238284	238326	AAATCGTACTATAACCGAATATAGTCAAAGGGTCGCTCAGTT	81.21
chrI	239262	239304	AACTGGCACTTACGTATAAATAATATTATGGGTTTCGTCGCT	80.73
chrI	240464	240506	TGTGTCTCTATACAACATCTCATCTGTCATGCAAACCGACAT	82.81
chrI	240897	240939	GTGGCTTGAAGCCTCTGTTGATGTGATAAAAGTAACATTTTA	80.55
chrI	242206	242248	GGTCGCCAGAATTATGGTCCACGTATGGCTGCAAAATAATGT	85.18
chrI	243044	243086	GGAGATAAACAAGAACAAGGTGAAACACTTATTCGTGTAAGT	80
chrI	243795	243837	ATTCAACTTCAATATTTTGGTGGAAATTCGATACCGCAGCAG	82.05
chrI	244086	244128	GTAATGAACACCGTCGAACAGATGTTTGAATCACTGCTTTAG	81.71
chrI	244549	244591	GCAAATTATTTCCTCAATTCATTGGTAACATGCCACACATTC	80.53
chrI	244907	244949	CACCAATGGACAATGTGATTGCAAATGTTCAACGAAACTTCC	82.95
chrI	245219	245261	AAAATTTCAAGGATGGATTTGGAGAAGTGACTGTCTGGTATG	81.37
chrI	247256	247298	TCCGAAGTGAATGAGTTTTCACTATCAATTCTACTAAACCCT	80.33
chrI	248344	248386	TTGAGACCGGAGCACATAGATATTCTCAGTGTGTATTTGTCT	82.33
chrI	248833	248875	ACGACAGCCCACAGATACCGCAGTAATACGGATAGGGAAGGG	88.15
chrI	249409	249451	GGAAAAGCATGACCTTGTAATCGAAAATCCTTCAAATACGAT	80.58
chrI	250105	250147	GGAGAATGAATTGTTGAACTTGGAAACACCAAAATTAGCTCT	80.88
chrI	256120	256162	GCCACGCGAGATGAAAACAAAAGAGAAAATTTAGTGAAAACA	81.37
chrI	256498	256540	GTGGATTCCTCTGATGAGGTGGAGGTGGTCTCTTCGGAGGAG	88.06
chrI	257428	257470	GTGCTCTCGACCATCTGCTTCGTAGTTTTCGGGATATTCGAC	85.36
chrI	257726	257768	CTTCTTCGACCAGCTATAATGCCACGCTTTTAGCAAGTTTTA	82.69
chrI	258079	258121	CGTCAACCTCAATCGGAAGGGAGCTGAACGTAATCACCTCCA	87.5
chrI	258333	258375	TCTGTACTTGTCTCGAAGGTATCTGATCTGAAAGTTATGACA	80.73
chrI	258646	258688	CGAACACATCTTCAGAATTTTCGTCTTGCGCGAAGGAAACTG	84.4
chrI	259017	259059	TCTGGAAAAGTGCAAAATTAAGCCACCAGGATTTGCATGGTG	84.85
chrI	260263	260305	CGCAAGTGATTGTTTTGTCTGTTGTTGCTTATGTATATGCTT	81.09
chrI	260955	260997	GGCAGGACAATAGGAAGGAAACTGGAATTTTATATTTCATCT	80.04
chrI	261382	261424	CACGATTTAGAACATGAACTTGGCAAAACTTCAAACAAATCC	80.53
chrI	261953	261995	CAGTGTTTTCCAAGTGCAGAAAGGAAGAAACCGACGCTTCCT	86.33
chrI	262519	262561	TGAAAACAAGAAGTTTCTAGGCCATGTTGATAAACCTTCAGT	81.29
chrI	263097	263139	TTGTAGCCTAGAATTTCCCATTGTGGCCTGGAGAAGTTTAGC	84.66
chrI	263420	263462	GAAGAAATTTGCAGAGTGGTTTTGAAATTCGGTTTGTGACCT	82.46
chrI	264225	264267	CAGGGAAGAGTTTTCTCAATTTGACGGCCACGTGTTCTATAG	83.58
chrI	264730	264772	TATAACGATTTGTAGTTTCTAGGCCATGGAGTACTCTCCGAA	81.94
chrI	265131	265173	TGGAAAGTGAGGGAAAGTAGGAAGATATTACTGGAAAGTTCT	81.16
chrI	266783	266825	GCAAGACAATTTGGGACATAATTTTGGGACATTGTAAGAACA	81.06
chrI	267673	267715	GTTGTAGCTGACAAAACCATCCAAAAGATATTGTAGGTTACA	80.16
chrI	268061	268103	GAGAATGGCAGATGGATGTAATTTCATTAATCATGTTCCTCA	80.12
chrI	268832	268874	GCCACTCTTGCACCTCCAGCGGAAAGAAAGCTTTTGAGGTGT	88.75
chrI	269494	269536	CTCCTACTATACCTATACCTTATCACTACAGTATCCCTGCCG	81.27
chrI	271198	271240	GGAGGAAGATTTCTTCTACGTTTTGATTTGCAATTTCTCGGG	81.94
chrI	271951	271993	TCCCTTTTCCTGAATACTAATTTGGTGTGCTCCAAGAGGAAA	83.22
chrI	272845	272887	CTTGCAAAGTGACACAATTCGGTATATCGATTTCTCTGAAAT	80.34
chrI	274043	274085	GATCTATAGAAAATTGCCGGCTGTTCCTAAATGCCCTTTCAC	82.94
chrI	274530	274572	GACGACATGTGTATACATAGGACCACCACAGCTGTTCCTTCC	85.28
chrI	275111	275153	AGAGCGCGTTCGCGTCATGAAAACAAAATGGCGGCCGAACTT	90.18
chrI	275699	275741	AGCAATACTTTTGAATTCCTTTGCTCTCCCTATTCAGCTTCT	82.26
chrI	276066	276108	CAAATTTTCTGATAATGAGGAAGGACTTTGGCGGAAAATTCA	80.93
chrI	276715	276757	TGTGTCTAACCGTTATGTTGCTGTCACCTCCAAGTGGTACAG	85.32
chrI	277300	277342	AGGCAGGAGCTTGTACTAGTAGAGGACATTTGTCGCTTCTTG	85.03
chrI	277748	277790	TGGCAAACTCTTCCACCATTCGATTTTACAGGAGCCTCAAAG	85.01
chrI	278442	278484	AGTCGGTTTTCTAGATCACAAGGTCATCTAAACTTTTAGGAA	80.29
chrI	279398	279440	GAAGTTTCTAGGTCTTATGGGTGAAAATTGTCAAATGACAGA	80.04
chrI	279926	279968	GAACTCATCTCTACACTTCTCTCGTCTTCTCTGCGTCTCTCC	84.19
chrI	280302	280344	TTACTTTCAGCCAAATAGACTGGAAAAGGAGCCGCTCATCGA	85.38
chrI	282661	282703	TGGAAGTTACTAGGACCCTGAATAGAATTCTAGGCCATATCG	82.01
chrI	283453	283495	GCCTCCTCCCGTCTCCCAGTATTCTCAATTCATTAATCATCA	83.91
chrI	284365	284407	GCGGCTACGATTATCGACGTGGAAATATATTTCAAATGAAAT	80.38
chrI	284671	284713	AAATTCTCATCAAGCCTTTTGGAGATGAACTGGAAACCCAAA	82.95
chrI	285046	285088	TGGAAACGGCGTGGCTATTTCAGCGGAAACGGGAATGGAGAC	89.54
chrI	285634	285676	TATCAAGTGAGTGGGCGGAGTGTAATTTCGGCGGGAAATTCA	86.73
chrI	286230	286272	AGCGATATATCGATTACCCTTTCTCGGAAAACTCGTAATAAA	80.14
chrI	287266	287308	TGTTTAAGTTTTCACATTTGGATTTCTAGCCCACCAATAACG	80.83
chrI	287778	287820	ACATTCGCCAACATTGCTAGATTCTCCTGAGCCACCTGTTGT	86.95
chrI	288214	288256	TTAAATGCCTTAATTTAGCCATGCGCCTGGAAGGTTACTGTA	83.57
chrI	289048	289090	AATTCCTCATTTCCAATGAATTCGCCCATTTTCCGATGGAAG	83.34
chrI	290381	290423	TGTATAATCCATCTCGGTTAAATTGTTGGTGAGACAAAGTGT	80.86
chrI	290841	290883	GTGCATGGATGTCGTGTTTCGCGCACGCGCTAGAGTAGTCAT	89.17
chrI	292212	292254	AAATTTAATCTATGATCTTTCAAGCTCCGCGAGTTTGAGGCG	82.73
chrI	292692	292734	TGTCAAGAATTCAGTCCATAGTTCATATACTCCAACAACACT	80.35
chrI	293363	293405	GACGCCATTGATTTGTGCTCTTTTCAGGCAAAATTTTAGATT	81.64
chrI	294080	294122	GAACGATTTCCTGTCTCCCGTAGAAACCAATTAAACGAAAAC	81.76
chrI	294910	294952	ACAATGCGTATTTCCTCTGCATGCAAGACTAATTTCCGATTG	83.06
chrI	295416	295458	TAAAATGGTTAGAGAACTGGGTCTTGATGCGATCCTAACAAA	81.86
chrI	296040	296082	CAGTGCGCTCTCGATGATACTCTCACATTTGACCTTTCTCGC	85.6
chrI	296282	296324	GCCTAAAGTGAGCCAAAATGCTCTTTGAATTATTCATTCATC	80.12
chrI	296634	296676	TGGAGACGTAATACGATCACTAGCAATCTGAATTTCTACTTT	80.09
chrI	297171	297213	TCGATCAAACTAGCGAAATCCGCCCGTTTAATCCGTTTTCCC	86.07
chrI	297745	297787	TGTCTTTCTTCTGGCTTCTCCTCTTACTTCTTATTCTTCTTC	80.26
chrI	298036	298078	GCGGAGTGTCGTACTACTTATTTCCGGATTATAAAATTCTGA	80.46
chrI	298531	298573	ATTTGTCTCCAATCATTTAGAGGCCAAAAGACCTCCTCTCAA	83.11
chrI	298857	298899	AGATTTCCTTTGTACAAGGGCTTTCGTGAGGCGGTAAATCGC	86.17
chrI	299301	299343	CGTTCCGAAGTCTAGAAATGCCCTGGCGATGCTCCCGTCGAG	89.97
chrI	299705	299747	ACACAGACACTTACACGCGCCTTTTCACTTCTCATTTCCCAC	86.12
chrI	300115	300157	GCCCGGTTGATCCCTTTCTTGGATAGTTTTAGTCTTCGTCCG	85.67
chrI	300817	300859	CCACCATCATCAAATCTACCACCACAATAACATTAATTCGAT	80.21
chrI	301548	301590	CTGTCTTCCTCTTGTACTCAACTTTTACTTGATGATAGTCGA	80.11
chrI	302102	302144	ACTCGAGTATTCATCCTCTTCTACTGCTGCCATAAAAGGTCT	83.36
chrI	302402	302444	CGTTCGAGATATTTCTGAGTTCTGAATTTCTGTTGATTGCAA	80.37
chrI	302653	302695	GGAAGATCGCCATCCTTGTCATGTCAATCATTGTATTATATC	80.05
chrI	303207	303249	CCAATCAAGTACTCACCGGATTATGTGATGCCTATGAGCGAG	84.27
chrI	303446	303488	GTAGTCGATATGGTGAATGATGAGCTGAGACTCGGATGGCCG	86.15
chrI	303691	303733	GGTGGCGTTCAAGATGAAAGGGTATTATACGAATTTGAAGGT	82.49
chrI	304188	304230	AATTGGAGACTGTGAGGCGAGATGCACTTCTAATATGGTGTG	84.32
chrI	305211	305253	GCTCACAGAGCCCGAAAGCTTAGGATTTTGAAATTTTATTCG	82.2
chrI	305940	305982	AATCACTGTTCGCATAGATTTGGCCGTCGGAAAGTCGTTCGG	87.09
chrI	306370	306412	TCCAGCAACACCCGAAATAATGGTGGATCCACCGGCTCCGCC	91.76
chrI	306862	306904	CCCAGATTATGAAATCACTTCGGTATAAAATCCAGGTGGTAA	80.78
chrI	307228	307270	ATCTTCGACCTAACCCAATCCGCCCACTCTTTTGACGTAATA	85.03
chrI	307643	307685	AGTTTGCGAGTAGCCGGAATGTTTCTAGAAGGTTTTGGCGGG	87.24
chrI	308588	308630	CAATAGTTGGTTTCAACAACTGTCTCCACTCGACTTTTCCAC	82.82
chrI	309252	309294	TGTGTATCCATTACACCGATACAGAAAAGTGCGGCGATTGCC	85.99
chrI	309580	309622	GACCGTTGAGATTAACAACGTGAATACGAGAACCGTTAAGCC	83.57
chrI	309806	309848	GGCATGATCACTATTATTACAAGACCGCGAAATTTTGAGAAT	80.46
chrI	310902	310944	TCGCAAAACTAGATAAGAGCTACAGTTTGCTGCGTGTAAGCG	84.64
chrI	311462	311504	GCTGCGCGAATTGTGGGAACGATGCGTAGATTTGCTTCAGGA	88.67
chrI	311827	311869	CTAAAACCAACCTTTCCGTAGGCTTCAGCAGGAAGTGGCACA	87.22
chrI	312067	312109	GGATACTCATCTCCCAACAACTTGTACATTATTGGAATAAGC	80.02
chrI	312324	312366	TTCCATGAAATAATCGAGCTCCTCCTTAGCTTCAGCATCATC	83.11
chrI	312544	312586	TCCTCCATAGAGGTCGTCAATGCCTTCAAGAACTCGCACCAC	87.54
chrI	312764	312806	CAAGCATATCGCAAGCAGTTGCCTTCTCCTCAAGACCGCTGG	88.6
chrI	313125	313167	GTAGCGTGGAATTGTTCCTTTCCGACAGCATATCCGATGAGA	85.38
chrI	313364	313406	GGAAAGCACATTTTCGAGTTTCTGAAGAATGAATGGAAGATA	80.41
chrI	313613	313655	AGCATCATTGACGTAATTGGTGATATGAGCCATAATTTGCTC	81.64
chrI	313959	314001	ATGCATGAAAGAAGAGTCTCGAGAATTGGTCCAAGAGCTCCT	85.1
chrI	314244	314286	CCATCTGAATCATCCTCGTCGCTGGTTTCATTGCAAACTTGA	85.13
chrI	314473	314515	GGCATCCGCGAAGAATAAGCAGGGCTATGTAGTTTCCGGTAA	86.7
chrI	314723	314765	ATCCCAGTCTCTGGCGAGAACTCGTCGCAGAAACACCAAAAC	87.96
chrI	314959	315001	CAGTGAATTGATTGACGTCCATTGTAGGGAACCCTGAAAATC	82.84
chrI	316125	316167	AGAATGAGCATTCTACGAGTTTCGCGCCATTTCTGCGTAGCG	87.09
chrI	318848	318890	ATAGGTGACAATCTCGGGCGGTACAGAACGAAGTGTCTCTGG	87.06
chrI	319747	319789	GCTGCGTGACATCGGCTAGCAAATTGCCCATTCCAATGGCAA	89.45
chrI	320021	320063	CATCGCGGAACCCTCGAAGTGCTCAATCGACGGAAGAATCGT	88.82
chrI	320279	320321	TGAGTTTCTAGCGATACATGAGGAGACGAGAACTCCCGTGAT	85.27
chrI	321165	321207	GCGAGCTTGACCGCAATCGCGTCCGCATGCCGAATCGTGTCG	93.11
chrI	321418	321460	GAAGAGCGTCCGCCGACTTGATCGCAGTCATAAGGTGCTCTG	88.94
chrI	321667	321709	TCTTGATCCAATCACCACTTCCCAGCAGGTTCTGCACGATCT	87.68
chrI	321915	321957	CCTTCACCAGTGAAGTGTCCCTCGTAGTACTGTCGCTGGCTG	88.5
chrI	322220	322262	GAGATGATCCTCGAAGTATTCCGGAATCTCCTGTGAGCACAG	84.9
chrI	322772	322814	CAAAACGCAACTCACGCTCAGTAGACACTTCTTCAGCTCTTT	84.78
chrI	323044	323086	TTCTGAACTGCTCCTCGTCTTCCTGGCCCATTTCTACCTCTG	87.33
chrI	323900	323942	TCCATTCGAGCTAAAATTCAACAAATCCAAGCATGACGTGAG	82.97
chrI	324348	324390	TTTCCGACTCGGATGACGATGAAGAGCCGGGAAATTTGGGCT	89
chrI	324934	324976	CATTTAACTTCTTATCGCGAAAGAAATTGAGCTGAACTGAGA	80.24
chrI	325772	325814	CCAGAACCCGCTGAAACTCTGCCATTCGTATTCGAAATGCCG	87.56
chrI	326959	327001	AGTTCGACATTCAATACGGAGTCCGATGTGTGCGTGCTCTAA	86.22
chrI	327862	327904	CTGGTCGCATTTGCTCGAAGTGCTCTTCTGCTTGCAGTTACA	87.36
chrI	330225	330267	ATCTCCGTGTAATCTACTCCAACCAAAATGAGACCTATTCTA	80.84
chrI	330523	330565	TCTGAGGAACGAAAGACGCGGAGCCATCAAGGAGCTCAGAAA	88.53
chrI	331311	331353	GAGTCACACAGTTGTTCCGTAATTAGCTTCACTTACATCTCC	82.06
chrI	331915	331957	TTCCAAATCCTTAATGGCTCATCCGGTCATTGGAGAGATATG	83.15
chrI	332697	332739	TGAAAACGAAGGAACAAGCCGCTCAACGGGATCCCAGTGGAA	89.32
chrI	332917	332959	TCTGTACACTCCACTCATGTTTGCCGCCTTATCAGGTAGGGC	87.58
chrI	333959	334001	GCCAAAAGTGAATGGAAAATATGAAGGAGCTGAGGAATATCC	81.73
chrI	335856	335898	AAGAAGCGTCTCTACAGTACGCAAAACTGATTTCCACGTGGC	85.88
chrI	336112	336154	TCCTGGAGCCAAGAAACGGTGCACACAGTGCAAAGTATGGAG	88.34
chrI	338469	338511	GTTTCCTTAGTGTGATTCCCAAACTGCTTAAATTCTAGGAAA	80.22
chrI	342142	342184	CAGAACCCTCATTAATATTTCACTAGTCCAGCACACTAACCC	81.98
chrI	343352	343394	ATCTGATAAAGTTACGATCGTTCCAGGATCACGAAAATCGAA	81.63
chrI	343959	344001	TACCGTGTACTTCTTCGACGGAGGCCGGTGATATCCAGTAGG	87.63
chrI	345421	345463	AGTGACGTCATCTTTATGATAACTTCCAGAACCTTCTGCGAT	82.68
chrI	345641	345683	GTGACCATGACCATCAGACGGCGGCCAAGGATCCTGAGGATC	90.11
chrI	346404	346446	GGTACGGGCGGTGCAGGCGTAGATCCACGTCGCCAAAATTTC	90.83
chrI	346686	346728	GGATTTCTGGAGATTTAGTGGTTATAGAAGGATCCAGAGACG	81.33
chrI	347011	347053	CGGTATTCTGCTTCTTCAAGTTTGTAATTATATTGACGCTGA	80.05
chrI	347784	347826	CCGTACGTCCACATGACAAAGGAATCCACGTGGGACGAGGCG	90.16
chrI	348287	348329	GCCCTTACCAATTAAATCTTACCAATTTTCCGCCATGATCCC	83.27
chrI	348618	348660	GACAAGGTTTGAGCCGAAAATCTAAACTTTTAAGCTGAGATT	80.63
chrI	349384	349426	ATCGAATCGTTTCTTCAATTTGGGACTACTTTCCGATGGAAG	82.37
chrI	349724	349766	GGCCACATGGCGATTTTCTACACGAAAAGTTGTGTAAAAGAC	83.47
chrI	350711	350753	CCGATTTCCTTCATAATCAATGGATTTCCACAAATGGCAATT	81.25
chrI	351824	351866	CGAGAAATTCGAATTCGAGTCTCCCAAAATTCACAAAATCAT	80.72
chrI	352959	353001	TGAAAATCCCTTGTCACAAGTACCTTCTCCTACTACATTCAC	81.64
chrI	353947	353989	CGCCAAAGGAGCTTCTTGTACGGTAAGTGAGTTAAGAAATGG	83.69
chrI	354618	354660	TGCACGGAGCAACACGGAGCAGAACGAGTAGTATTCGGAAGG	88.65
chrI	355515	355557	TGCGCCTTTAAATTCCACGTTTTGTAGTCCCGCCACGATAGT	87.04
chrI	356926	356968	ACTTCACGATGAGGCGCTCATATGTGTAGGAATTTGTGATGG	84.53
chrI	358318	358360	CCATTGGATCCAGATTCTCCTCTCCAACACTCGTTTCCCGAA	86.42
chrI	358625	358667	TGGCACGAGGTTGTCGAGAAATCTATTGAAATTCTGATAAAT	80.99
chrI	359376	359418	AGAGGAATAGGGTTGTCTGAGTAAGACTGCAAATTATCAAAA	80.55
chrI	359959	360001	ATCAAAGTGGAACTGGGACTTTCTGAATAGGACTTTCTGATT	81.82
chrI	360355	360397	CTTCGCACGTAGCAACTCTCCAACGATTCCTTCAGTTGGTAG	85.61
chrI	360754	360796	TTTGAATGCTTCGAGAATACGCTCGTCTCCGCAACGTCTTAA	85.41
chrI	361095	361137	TCAATGGATGCAGGAATTGAATTGATCCTTTGCCAGAAACGC	84.68
chrI	361411	361453	AGTCTTCCCACTGACAAGAAGTCTCGAACACTTTTACTTTCA	82.78
chrI	362035	362077	GCAACTGACACGGTGGTTCAGTAGCCAATATAGGTTTCCAGA	85.49
chrI	363205	363247	CATCCGTATTTTGGTTTCATGAGAGATTGGAGATCATGAAAT	80.2
chrI	363531	363573	GATAAGATAGCAGTTAAGGAGCGGTGGTAGTGAGCTCATCCA	84.65
chrI	364053	364095	AAGGCGCATGCAATTCACTTAAGCCAGGGTCTCGAAGCGAAC	88.71
chrI	364502	364544	AAATTGCATCATTTTGCAGGGATGAATGGTCAAGCGGATCGC	86.11
chrI	364793	364835	ACGGCCGTCAGCTGCACATTCGTCCACTGCGAGAAAGTTCGC	91.76
chrI	365090	365132	AAACGTACCCGGGAATGACTCTGTTCGATAATCATCCAGTGC	85.43
chrI	365528	365570	AATTCAGATTCGACAACCTTGCCAACCTGATTCGCTCGAGCA	87.08
chrI	365929	365971	GAACATCGTCGCCAGTTGTTTATGCTTCAAAATCTAGTAATA	80.16
chrI	366740	366782	TCGGCCTTCGACAGTCTCTCACCAATCGACACCGACAATTGC	88.91
chrI	367002	367044	TCAAACCAAAGACAATGGAGTTCCACGAGACTGAGGATGATG	84.41
chrI	367574	367616	GCGTCAGATGTGGCGAAAATTATACTAAAACCTGTTTAACTT	80.57
chrI	368182	368224	CTCCAGCAACATCATCACCTAGTTTTCTGTGAATTTTGAATT	80.73
chrI	368793	368835	CCATGAGCCTCTGAATCTCGATGGGATCCCTTGGCACTGCAG	89.17
chrI	369124	369166	GAGAAGTTCGTTCATTCGGCGGAACAGGGCGCTTAGGCGGAC	90.52
chrI	370297	370339	TTTGAGTCACCACAAATACTGGAATGCAAGATTTCGTAGAAA	81.31
chrI	370611	370653	CGTCCTTCAAACTCCAAGAGCCCGCAAATCGCGTTCTCGTTG	88.69
chrI	371480	371522	AGAATCCGGCTAGTCGGCACACATTCCGTGAATTTTGCAGTC	87.28
chrI	372675	372717	TTCCGTGCTCCTTTCATCACAACGACCACTTGCTTTTCTGAA	86.09
chrI	377281	377323	ATTCCAAGTGTTGTTTAATCTGACGAGCTTCTTCTCCAGAAG	82.2
chrI	378434	378476	GGCATGAGTCAGGCACGAAAATCTAGAAACATAATTTTGATT	80.74
chrI	378762	378804	GGTGGAACTATAATTAAAGTGTCCAGACCGCCGAGCTTCTCA	85.19
chrI	379007	379049	ACGCGAGTCTTCTCACGACGGCTTTACCCAGTGTGGACGTTG	89.86
chrI	379304	379346	TGTGTTGGTATTGAGAATGTTGATTCTGCTGAGCTGCCGGCT	87.14
chrI	379574	379616	GATCCCGAGAGCTTTGAGATCCGAACTTATTGAAGTCCATAA	82.74
chrI	379807	379849	TATGGGAGTTGTTGAGTGAACATCATATGTGGATGCTGTTGT	83.25
chrI	380094	380136	TAAGTTGTAATCGCCGTTAGGAATTGACGTCCTTTCTGGCTG	84.5
chrI	380399	380441	TTGGAGATAATCCTAGTCCTGGTGCTTCACTCAATCCTATTC	82.41
chrI	380770	380812	CTGGTGCTTTCGGAGTGCTTCTTTGCGATGGGCAGCTGCTGC	91.48
chrI	381184	381226	GCCCGCGGCCTCCTCGATCGACGAAACCGGTGCCTCCACCTG	95.82
chrI	381442	381484	TTGTGCTTGTGTACATCCGGTGGTTTCGATAATCTGAAAATG	82.84
chrI	381747	381789	AAAGATCACTATTTTCAGGAAAGCGTCATTTCCAGCTTGGAG	82.72
chrI	382089	382131	CGCACAGAAGACTCTAACGAACATGTTAGGATGAAGAAATAT	80.7
chrI	382580	382622	CGCTATTTTCCGGTAAATTTTCAAATGAAACTGTGTTGCGGA	82.5
chrI	383023	383065	TACCAAGATGCTCATCAAATGGCTCCGGAACCCGTGGAAGCA	89.16
chrI	383352	383394	GCCGCCCGTGTCAAAGAGCTAATTCGAGTGAGGAATTGAGCG	88.37
chrI	384011	384053	GCAAATTCCTGATTTTCAGCCAATTTATAAGGATTTTCACCC	80.38
chrI	385061	385103	CGATTCTGAAGCCGGATGAGGTGCTGAATAGGATCACGAAAC	85.71
chrI	386079	386121	GAATTCCGGAGAACTACGTGGCAATTGATGACGTCAAACGGC	86.39
chrI	388032	388074	TGAAAATTTAAATTTCAGATGGGAAAACACGGGCGCCGCAAC	85.22
chrI	388861	388903	GAAGCTCATCGATTATTCGCTGATAGACACCGTCGGCACCGG	87.71
chrI	390426	390468	ATTGATGTTCGGAATCATTACAATCTCCATTCTCGGAGTATT	80.6
chrI	391629	391671	CATTTCTCTCCAATTCAACATTTCTTGAAGAACGTCAGTTCT	80.43
chrI	392223	392265	TTTCCTTAGCAACATAGCGCGTTTGCATCAAGAAAGGCGGGA	87.5
chrI	392713	392755	GTAGAATTTCCTCGTACATCCTGTGCCTAAGCAGGTTTTCAG	83.42
chrI	393011	393053	GGCGTAGGCGTTGAGATCCGTTCCTCCTTCGGAAGCCTGATC	89.9
chrI	393403	393445	ATTCCAAGCATTCGTTTCAACAACTGAGAATCATCGGCAACG	84.45
chrI	394093	394135	CCCAATAAAATGCCAGCAATCGTACTTAAATACCCTGAACCA	82.76
chrI	394321	394363	AGTCGAAAGGCTCGTTCGATGTTTCGACGACGGATTGTGTCG	87.71
chrI	395242	395284	CTGTGGCAGAATTGTGAACGGCGTGCAAGGCCACGACCCGTG	92.42
chrI	395708	395750	CCAGACTACGAAATATCCTAACTTGGTAAGCCTCAGCCTAAG	82.61
chrI	397039	397081	AAATTATGACTTTTCCGGTCCCAGAACGAATTACAAAAGCAA	81.78
chrI	397959	398001	TTCATCCACCCAAATGTTTCATCACTTCCCGGCCACCGCAGG	89.93
chrI	398959	399001	CCGGACGGGCTAACTGAAAATGAGAAGCTCAAAGTGAAGGAG	85.87
chrI	400069	400111	TTTGATAGAGACGCAGACACAGAAGAGACTGGAGGCGTCCAG	87
chrI	403309	403351	CGGAATTCGAGATTCCAGGAAATTCGATTTTCGTAAATTTCA	80.58
chrI	404312	404354	TTTGACGCGCGAAAACTACAGTAATACTTTAATTGTCTACTG	80.08
chrI	408520	408562	TTCAGATTAGACGTTCGTCGTGGCTCAATCCGTAGCTCGCGG	88.44
chrI	410414	410456	GGACGATTGTATTGCAAGAATGAATTCGACGTGCGTTCTCGC	85.41
chrI	410864	410906	GGTGTTTTGCCAGAATAGCAACTTCCTGAAAATTTAGAACTA	80.58
chrI	411892	411934	GCATTCTTTGAATTTTGGCTTCTCGTAATATACGAAGGTTGA	80.49
chrI	413428	413470	GGGCAAAGATTGAACAATCTGAGTTAAATCGTTTCCATACAA	80.7
chrI	416017	416059	CTGAGCGGTTTGTAGTCCAATGTTGGTAGAGTTAATAGGTAA	81.6
chrI	416568	416610	TTTGCCATAAAATTATATTACCATCGTCGGAGCCTGATAAGA	80.63
chrI	417589	417631	AATAAATTGGGTCGATGAGTAGAAAACTGCAGAAATTGCACA	81.67
chrI	418018	418060	TTTATCGAATTTGTGAAATTCCAAAAGCCTGTCGTAGTTCAC	80.79
chrI	418293	418335	CCTAAAACATCCGACATAGAAATTGTATGGCCTAGAAAGTGT	80.92
chrI	418688	418730	AACTGCTCTATCACACTAAACACGACGACACTCGTGGCCGCG	88.75
chrI	419659	419701	GGTCAAGTGATGACGTAATAGAGCGCGTGGAAGAGGAGTGAC	86.29
chrI	420047	420089	ATATTTGCTGGAAATTTGGAAAATTTAGCGACTTGACCGTGC	82.53
chrI	420915	420957	AAATCTCTCTTCCAGGGCTGCAAATGAGTATATCCTCCATAC	82.77
chrI	421572	421614	GAAGAAGACGAAGAAGTGGACTACGTGGCAGTTGACCTTTAC	84.31
chrI	421915	421957	CGGCAAATTACAATGCGAGAGTTAACAGTAAGGTATGGAAAA	81.54
chrI	422238	422280	AGGCTATATACATATAAGTGTGGACCCAACAAGTTTGTTACA	80.33
chrI	422577	422619	TTCCCGAAATGGAATATGTCGAGGATTTTGTGGATTTCCTGA	83.32
chrI	422876	422918	TTTTGGATCAGGAAGAGTTTAAGTGAGTAGGGTGTGCGGCAA	85.55
chrI	423543	423585	ATCTCGTGGAGCTCATCGAGCAATGTGTTACGTTTCGTGACC	86.64
chrI	424139	424181	GGACTCACGGGAGATGAAAATTAATCTTTAAGAATTGTGCTT	80.35
chrI	424705	424747	CTTTGTCAACACTGTAATTAGGAAGGAGTACACCGCCGGGCG	86.95
chrI	426507	426549	TTCTCCTTCAATTCTTCCAGATTCGAATGAAAACTTGCTCAG	81.45
chrI	426918	426960	CGTTCGCCTGGCTCTTCAGCTCATTCTTTTGTCTCCAGAGCT	87.97
chrI	427560	427602	GGGCCTCGCAACGAAAGATCTCACTACTATCACCAGAAATCC	85.42
chrI	427864	427906	AGGTTATATGCAAACGACTACTTGCCATTCGATTCTTTCTCC	82.28
chrI	428940	428982	ATGACTTTGTTGTTCCTAGAGATTCTGGTTTTCAAAATAGGC	80.36
chrI	429328	429370	TTTGTGAAACAGTGAAAGAGAAACGGAAAACAGGCGGTGTCA	85.2
chrI	429952	429994	CCGCCTGCCTACCTCAATCTATGTGCTGAAACATATGCGAAC	86.06
chrI	430855	430897	TTAGTGAACCTACTAGAAGTCGCCACGGTTTTCAGCAGCAAA	85.43
chrI	432674	432716	ATTCTATAATCCAACCACACAACTTTTGGCAACAAAGTGTTC	81.09
chrI	432894	432936	TTGCTTCGAATTGTAGGTTCATGGAGTTAGCCATTCTGTCTA	82.89
chrI	433662	433704	AGTGTCAGTTGTTCAGTTTCTAGCAGTTGATACGTGTGTGTG	83.37
chrI	434601	434643	AGCTAGTTGTCATCAATTCAGCGATACTTAGAGATTGAAAGA	80.28
chrI	435523	435565	CCATCTGACCAATAACAAGGGCTCATCAATCACTGACGAGGG	85.73
chrI	436140	436182	CAAATGATCCAAAATAATCTTTCGACACTGAAATCACGACCA	80.61
chrI	436770	436812	CCCAGTACTCTTTCCAATCTGGTCAACATTTGAAAGGCTGTT	83.88
chrI	437711	437753	TGTCACATAACTGTGAAGAGTACTTGAGATGACAAGTAGTCT	80.82
chrI	438024	438066	CGCTAGTTATTTTCGTAATCTCCGCGTTCGATCTCGAGCTCC	85.19
chrI	438381	438423	GTAGGTTGCCTGTGTGCCTGTCGTCTGACGTTAAGGCGGCCT	91.3
chrI	439222	439264	CGTCAAAACAATGTGTACTACTAGCCGAGATATGAGTTGTTA	80.47
chrI	439544	439586	TACGCAATATCGATGAGGAGTGGTGGTCCATTCGATACAGTC	84.75
chrI	440123	440165	CGATTTGTTCGCTATAGTTGTCTAGTTTTGAAATCGTTGGAA	80.3
chrI	440680	440722	TTCTTCTCCGTCTTCTTCCTCTTCATCATCGAATATTCCAGA	82.08
chrI	441348	441390	AATTGCGCAATCCACATTGATACAGAGCAACCTCAATTGTTG	83.62
chrI	441852	441894	ACCCAGCTAAGCCTAGGCCCGGTTACAGTCCATAAGACAACA	88.36
chrI	442115	442157	AAATGTGCGCGTTACACACACATAAACATCACTTCTCTCATA	82.36
chrI	442399	442441	ATCGCTTCCGGACCATTGCTAATATAATATATTGGCTACCGC	83.18
chrI	442739	442781	AAATCTATTTATTAGTTCTGGACACGCGGAGTCAGAAAGTCC	81.82
chrI	443227	443269	CTGCCCTCCCGGGTGTCTCCGTGTTGTTCAGGGTGTTGTCCA	92.46
chrI	443816	443858	CCTGCAAGTTTTCACCTGCTCTGACTCATTTCCGCGAGCGCG	89.89
chrI	445077	445119	CTGCGGATAGTGGTGAGTTTATTATATTATCAGCTGTTCTCT	80.24
chrI	446496	446538	AAAGTGGTTTTCGAGTAGATTTGTGGTTTTGCACACGGTGGA	85.19
chrI	447019	447061	TCCACAGCGACTTTTGTGCTCTCTGCCGCATTTACAGGTATA	86.59
chrI	447883	447925	TTGTTGTCAGCCAGAAGCAATAAAGGCCTAATTATGATGATG	81.68
chrI	448313	448355	AATCGTTTCTCCCGTTTATCGAATCTCCACGTCGCACTGTAA	85.16
chrI	448671	448713	GTTACCTTGACTATCGGGAAGAGATTGAAGGTTCCAAAGACG	83.11
chrI	448892	448934	GGTCGAGGAAATATGATAGCAATAATTATTGTTACGTGGCAA	80.09
chrI	449340	449382	TCTAGTGAATCTCCGCTTCTCAATATGCTTCATAATTCATCA	80.28
chrI	449648	449690	TGAAGAGAGTATTAGGATGTAACGTATCAACTGGAGAGAGAT	80.21
chrI	450519	450561	AATTTCGGTGGCTTACAACTCGATCGCCGAGCTCGATTTATC	85.71
chrI	451326	451368	CCTCTTACAACAAATTGGACAGTCTGCCCGTCGAATGGCTTC	86.24
chrI	452532	452574	TCATGATGACCTTTTGTCCTTACAGAATCTTCTCAAGTTCAT	80.65
chrI	452834	452876	AACAGCTGTGAAGGGATCCGAGAAGGGTTTTCGGTCTTTCTA	86.25
chrI	454521	454563	CACACAATAATTCACAAATGGTGTAGTATCATGCCGGAATTT	80.78
chrI	455475	455517	GCCTGAGCGGCTTGAAATTGGGTAATCTAAATTTATATGAAT	80.55
chrI	456952	456994	GAGATGCCCAAAGCTGAGGAAAATTTCGATGAAAATGAATAA	80.94
chrI	457313	457355	GCTGAAATGGTCGGCTTTACCTGAAAACTTGGAGATTCTCAA	83.88
chrI	457592	457634	AGTGGCCACCGAGTCGATGAAAGTCGTAGAGGCTGTGCATCC	89.8
chrI	457833	457875	GAATGTATCTGCTGTCAATACGGAAATTGCGATTGCAAATCC	82.35
chrI	458145	458187	AAGACGCTGGATTTGTCGGATAACTCGTTGATCTCGCTGAGC	86.58
chrI	458448	458490	CCATTCTGGGAGCATAATGCGGCCGAGTGGTTCTCGTTGCAT	89.6
chrI	459575	459617	TTCCTGCGCGACTACAACTCAACAATCTGTGTTCCATTCTCA	85.55
chrI	459827	459869	TATCACGCATTTGTGAGCTATTCGAAGAAGGACGAGAAAATG	82.34
chrI	461036	461078	ACGATGAGCTCGGACAGATTCTACGGAAGCACACGAGAATCG	87.13
chrI	461568	461610	CTTCTTGTTGTCATTTGCGGATGCTTATGAAGCTTGTATTTT	81.19
chrI	462450	462492	GATGTACAAGAAGATGACACACGACGCACGCGACAAATATCG	84.8
chrI	462829	462871	AACTTCGACGAAATTGCACTTGTGTACTTTGGCCAGGCAGGC	87.91
chrI	464190	464232	CACGTGCACAAGCAGATCACAAGTGGGTCTTCGAGTTATCCT	86.73
chrI	464467	464509	CATTGGAACATTCGACGTTTCTTGGAATAGCCAGACTTCTGG	83.89
chrI	465184	465226	TGTTGTTTTGGTGCATTTGTAGAGAGTATTGGTATCTGGAAT	81.09
chrI	466147	466189	ATAAAACAACGACACTCTGCTCGTGAGGATCCGCCCATTCCG	87.92
chrI	467333	467375	CCTAGAAAATTCGAAAACTGTTCAAGCTTACGTAAAGTGTGT	80.41
chrI	467901	467943	CCTAGGTCACCATGTGGAAGGCTAGATCACCAAGTGGAGCCT	88.42
chrI	468332	468374	GGAGCATCGTTTGAATTTTCTAATTTCTGAAAGAAAACCGGA	80.88
chrI	469287	469329	GGTTCTCCGTGGGAAGGTGTGTCTAGACACTTGAACTTTTGC	85.93
chrI	469947	469989	GCTCTACCGCTAAACCTCGTTTGGACTCCACGTGGACAACAC	87.95
chrI	470885	470927	AGCAAATTCCGAAGTCAGAAAAGTTGAATTTCCCTCCAACAA	83.02
chrI	472286	472328	CCACTCTATCAGACTACTCTTAGCACTAATCACAATGTACGA	80.7
chrI	472515	472557	TGCCTTTGAAGAAGTCGCTCGAGCCTCGACCTTCTCCGACTG	89.58
chrI	474032	474074	TGCCTCGTGCAGGCCGCGTCTCCAGTCAGTGCAGTGCAGAAA	93.71
chrI	476398	476440	TTCAATGACACCACACAACTTCCTGTTATGAAGGTCTCAATT	82.35
chrI	477511	477553	TATATGCACAATAGAGAACACTCAAGACCCGCCCACCCTAGG	86
chrI	478282	478324	ATCCGGAAAGTATTACATTCTCCTTCAACACACGGAATCCGT	84.07
chrI	478638	478680	TTTGTTGCGAACTTTCATCCGAATCTCGCGACGAAAGAGGAA	85.84
chrI	479055	479097	GGATGCACCATACTCGATTCACGTGGTGTTGAATCTTTTCCA	84.87
chrI	479674	479716	CAAAATTTGAAAGTCTGAAATTAAGCCGTTTCCGCTAAAACG	80.68
chrI	480004	480046	AATCGAAGCCATCTCATTTCCTGACCAACCATCGATTTCTTT	83.65
chrI	480631	480673	CGCGGTCTTCAATTACAGTGAAGAATTTGGCGGCAGAGCGCG	88.94
chrI	480912	480954	TGCTCATCGATTATTCAATATCACATCGGAAGATCTCTATGT	80.02
chrI	481471	481513	TCGCTGGAAACACTAAATTTAGATATCTCCTGTAGATTGTGA	80.06
chrI	481917	481959	AGTATTCGTTTCCCATCCACGTGCCATAATTCTTGCATTTTC	83.14
chrI	482431	482473	GTCATTTCTCTTCCATACCCTGCTCTAGCGGGTTTCTAGGCC	86.44
chrI	482786	482828	GATCGCTGAGGAGGATCCAACGATCGGAGGCATCGGAGGCGG	91.94
chrI	483883	483925	ATGGAGCTCTGACACTTGCTCCCACCAATACAAAATTCCGAA	85.8
chrI	484464	484506	TACCTTACAAACTATGTAGGTCAACTGCCTGCTTTCAAGGTG	83.23
chrI	484941	484983	GGAGTGCAACGTGGCACACTTGTTGAATCCCGCCGTATTGCA	90.06
chrI	485521	485563	CCAATTGAACTGTTATCAAATCTCCAAACGATGCGATCCAAC	82.19
chrI	486069	486111	GAGGAACCCACTAATTCAGTCCTAGGTTTAGGCATAGGCTAA	83.53
chrI	486679	486721	GTATTTCCGGTTAATAGGCCAATGAATACTCCGTGCTCGTAT	83.02
chrI	487647	487689	GAAATGGAAAATGGAATCGAGGCGGCAAGACTTCCAATAGCC	85.55
chrI	488328	488370	CCTCGCCAAATTAAAGATTTGCAGACTTTTAAGCTTATAAGC	80.01
chrI	488682	488724	CAAACTGTCAATCGATAACGATATTTGGTCGACTAACAATGT	80.09
chrI	489310	489352	GTCTTAAACTTCTGGTTTTGTAGGAAAGATAATGCAAAACGC	80
chrI	490002	490044	ACTGCCTGCCCAACTCAATTCATCGCAACTTCTTCTCCCTGC	88.6
chrI	490559	490601	GCAGTTTCAAACTTTAGTTGCTAAGCGTATTTTCAACAAAGC	80.67
chrI	491446	491488	TTTCGGCGACACTGCCTTCCTTGTCTGGAATTTCATTTCCGC	87.68
chrI	491697	491739	CGGATTCTCGTGGCTCTTTATTTATTCGATCAGTAAGAGAAT	80.51
chrI	492066	492108	CTATGATGCTCACAAGACCGGAGAGGTGACTTCTCGTCTGGC	87.27
chrI	492286	492328	CTCCCTCGTCACATTCATCCTCGTCCCAATTATCTTCGTCGC	86.44
chrI	492947	492989	CAGTCCGATCCTTTTCCTGCGAGAACGTCGAAGCCGATCGCT	89.84
chrI	493299	493341	GTATATGCCGGAGAATGTTGTTGGAAAGATCGAGTTCAGAAA	82.23
chrI	493564	493606	CGTTGGCGTCAATTTCGGTTCGACAAATCGTTTGCCGGTTTG	87.39
chrI	494455	494497	GAAATACGAAACAAACGTCGGAGAGAAGGGAACACAAATGTC	82.86
chrI	495011	495053	CTCGTGGATAACTGCTCATATTTCAGAATTGAGAATTTCGCT	81.18
chrI	495950	495992	TCGCCAGATCGGGACCTCAGCCAGCCGCGTCAATCAACGTGG	93.57
chrI	496455	496497	CCGGCGTTTAGAGTCTGAAAATATATAACGGGAACACTAAAA	80.87
chrI	497720	497762	CGCCTCGCTGCCCGTAGTTCAGTGTCGAGTAATTCGCATTCG	89.09
chrI	498517	498559	AGTAGTTGAAGATCGAGATGATTGTAGAATAGTAGGACAGGA	80.21
chrI	500088	500130	GACGAGCAGGCAAATGTATTTTACAAGTGAGATATTCTGAAA	80.23
chrI	502122	502164	GTGGTGAGACCCGAGTTGTTTTGGAGCAAAATTCTCAAAATT	83.44
chrI	503178	503220	CTGGTGGAGGGAATTGAGGTGGTTGCAGTGGATATTACGCTG	87.06
chrI	504253	504295	TTTGCTTGCGGATTGGACGTCGAAAAGGGCCTAAAATTCTCA	86.37
chrI	505669	505711	AAATTGCGGATGGAATGAGTAGAAGAGCCGGGTTGACTTTCC	85.98
chrI	506028	506070	CCCACTTCCACATGGAATATCAGGCTCTGAAAATTAAAATTT	80.7
chrI	506528	506570	TTCCTCCACTGGACAAGATAACCAAGATTCGGAGACGGACCT	86.88
chrI	506950	506992	GAAAGTCGGTGGCGTCATCCAGCCCACCTCAACGACCTCGTT	91.3
chrI	507196	507238	CGATCCATCCGACCAAGCACGCGTCTGTGAAGCGGTATTTGC	89.65
chrI	507484	507526	TGTCGGCGAACGCCTACTGATTTGCAAAGAACTCTCGCAGTT	88.1
chrI	507782	507824	CAGTATCAGAGGTCTCTTCGTTGACAAGGAGGGCACTCTTGG	86.21
chrI	508036	508078	GGCTTCGTGATACTCAGGTCTCTAAAGTTAAATTAAACTCGT	80.53
chrI	508430	508472	GTTGGCGGAGAGTGATTCGATGGGATTTGTGGATTTCAGAGA	85.66
chrI	508682	508724	CTACGCCAGCTGGAAGTTCCATTGGATCCAGATCATCAATTC	84.82
chrI	509048	509090	GTTGTGGTAGGTTATTCTAGTGAATACACCCATGTTAAGCAG	80.97
chrI	509390	509432	ATGAATTCCATGGAAACACGGAGGCAAAGGTCACAGTACTGC	86.2
chrI	509855	509897	TGGTAGATCATGAATATGTTGCCAAGTAACGCGAAAATCTTG	81.57
chrI	511337	511379	GGAAGAAAGCGTATACCCGTTAATGAAATCAAGTTAATGGAA	80.17
chrI	511639	511681	CCGGCTTTCTTGCCAACAGCGACCATGTCATCGAGGATCGCC	90.84
chrI	512640	512682	GATCCACAATTTTCAGCGTTCCCTCAGGAGTCCATCGTCCAA	86.85
chrI	512860	512902	TCCGACGTGTCCGGCTAGCGAATCTCCTTCCATCGAGACAGT	90
chrI	513178	513220	CGAAATCAAACAACATCTTCTTCAAAGTCGACTTGTTCACTT	80.77
chrI	513399	513441	AGGAAGCTGATCATCGAATCGGTCGCCGCGATGCCACTGTGC	91.54
chrI	513661	513703	CATCGGTGACTGGTTCCATCACAACAAGTGTGCTCAAACTTG	85.47
chrI	513897	513939	TGTAGGTGGCGAATTCGGTGATGATCCATTCGGCGCGATTCT	88.95
chrI	514148	514190	GCGTCTTCGAACAGGAAAGCCTGGAGTTCGTCGTCCTTCAGG	88.96
chrI	515047	515089	TCATCGGATCCACCAGTGGCTTGACATTTCCCGAATAGGTGA	87.47
chrI	516169	516211	CCGAAATTTTGATCTGCCATTAAACTTTTCGGAAAAGTCTCA	81.01
chrI	516691	516733	TCTTTATCACACTCTCCGCACATTTCGGAACAACTTTGACCT	84.44
chrI	517032	517074	CCAGGTTTTGAGGGAAAACGATTTTCGAAGAACTTTAAATGT	81.01
chrI	517934	517976	GCCAACAAAACATTTTGTACAATTTTCTTGTTGGTCTTGCTC	81.07
chrI	518677	518719	TCGACTCGGTATGAGAAGGACAGAGCAGTAGTAAGGAGCACA	86.18
chrI	518959	519001	GTTATGAGCAATCGGGCTTCTCGGTCGGAAAACAGATCACAG	85.9
chrI	519344	519386	CAAAACTTTCGGGAAAATTCTCAGAAAAGGCGTCAAAAGCTC	82.72
chrI	520184	520226	ATTTCTCGGTGGCATACAAATAAATACAAGTTATTGTTCGGG	80.48
chrI	520618	520660	CCGAAGAGCGTTAACAAGAAAACATTTGATAGAAATGACACA	80.61
chrI	521376	521418	AACAATTTCAGGGATTACTTGCTGTTTCCCATCGCTTCACCG	85.35
chrI	521739	521781	GTGGTGGTTGTGTGTTGTCAATAGGATTTATGCTAATTCCTG	81.79
chrI	521959	522001	TCTGGAACTGTAGGACTGTAACAAGCAAGGATCCCGCTCTGG	87.3
chrI	522543	522585	TGTTTGCTTTTCGAAATCGTTTCAAACTGAAAGCCGCGCTTT	85.17
chrI	522900	522942	ATGTTCAAATGAAGCTGAAGAGTTCCGGCTAAAAGTATATGA	80.9
chrI	524729	524771	ACTGTATTGATGAACGATCAGACCAAGTTGCATTCAAATTTC	80.77
chrI	524949	524991	CCTGGTTACCGTAAGCTTATTAAAATTCTGAAAACACCCTAC	80.28
chrI	525959	526001	TTCCAGCCATCCGTTCTTGATATTCTCTCCATAAATTTTCGC	82.52
chrI	526637	526679	AAGCCCTATAGCACACATCTATCTGAAACTGGGAATGTTGTT	83.09
chrI	527160	527202	TGTGGCCTATGTTTACAGGTTTTACGGACAGCCTAGCCCGAG	87.65
chrI	527499	527541	TCCCATCCAGCATCTCTACCTTTGCCGAGGCAGAAACTGAGG	88.79
chrI	527822	527864	TAGATTTTCTCTAGGATTGATTCCCGGTTGAGCCACGTCACT	84.81
chrI	528073	528115	AAACAATTGAATAAGTGAGTGTGGAAGTCACGTCATGAGCGC	84.01
chrI	528472	528514	TGAACAGGAAGCTTTCGCTATGGAGCAAAATGGATTCCGTCA	85.93
chrI	528957	528999	TGGGATCTATCCTTACCTGGAAAACTGTGTAAAATTTCGAAT	80.75
chrI	529458	529500	TCGGATGGAATAGAGATATGGTTCCGTAAATTCATTCCAATA	80.15
chrI	529823	529865	TTTTAGAATTCTGGTCGGCTAGATGTTTTCGGGAAGTGCTTC	83.56
chrI	530193	530235	AAAGCGCCTCCCGCATCATCACGCGTATATATGTATATATAT	82.5
chrI	530697	530739	TCTGTTATGCTTCTTGGTGTTGGTCCGGTTCCTTTCTCTCTC	85.34
chrI	531053	531095	CCGGCGCCTCAACGTTCTCAATTGGCAGTGGATCAGGCAACT	90.9
chrI	531402	531444	CTAGGCCAGGGACATTGAGAACCGCGTGATGAAGAGTACTTT	86.4
chrI	531760	531802	TCCAAGACTCTCGAACAGTTTCGCTTCATTCCAGGACCGATT	86.31
chrI	532156	532198	GAGCCATCGACGAGAGCTCCAAAGAAGCAGGTGAAGCCAGCT	90.14
chrI	532445	532487	GTCGCCAACAGGTTCCATCCAACTGTCACAGCCTCTGCACCT	90.52
chrI	532779	532821	AAGGAGGATCTCGTCTGCCTGTCCAACTGGAACGTCATCATG	87.47
chrI	533244	533286	TGTATGTCAAACGGTATCCCTTATTACACGATTAATTGTGGA	80.48
chrI	534254	534296	TATCTTTGCTTTCGATGGATCTTCCTCAAAAGTAGACACACA	81.74
chrI	534636	534678	ATGCTGGGAGTTTCGAAGCCAACTCAAAATGCAGACGGATAC	86.22
chrI	534945	534987	TTGTCTCCACACTTACACAGCGATTAGGAGGTATTAATTAAT	80.24
chrI	535416	535458	AGCACGCTCCATCGCACAGTTTGAACGTCGCGGGTCGAAGTT	91.52
chrI	536002	536044	CACATCGACAAGCAGGCCAAGCAAAGCCGCTCCGAGAAGAAG	89.85
chrI	536222	536264	CCCAGATGTCTGCTATTGAGAACTTGAAGCCAACTCGTGAGG	85.66
chrI	536501	536543	GTTTCCTGATGACCTTGCAGATACTCTTGTTATCGTTGTATC	80.99
chrI	536910	536952	TCGACCAGCAGCCAATGGCAAGTTACTGCGAGCTGTTATAGA	87.67
chrI	537338	537380	CTGCTATGTCGAAATCACGAGTGACACGTCATCGGCGGCGCC	90.35
chrI	537734	537776	CGCCGCGTCTGCAAGTTCAGAGGCATCCACGTCAAATGGCGT	92.02
chrI	539465	539507	CGTGGATCACAACACGCGCACGACCACCTGGCAACGACCGAC	92.92
chrI	539687	539729	TCATGTAAATAGAACGACACAATGGGAAGATCCGAGAACACA	82.78
chrI	540017	540059	GGGAGGGCGAGAAATTCTTTGATTTTAGCTATAAATTGATGT	80.36
chrI	540310	540352	TCTTCAAATCAATCCAGCTTCATTTGTTAACCCGGATCATCT	82.38
chrI	540959	541001	CAGAGATTGCTGTTACCGAGGAGAATAAGGTGAGATTTTGGA	82.89
chrI	541346	541388	AGGTAACCTGGTTCTGGCAATGGGTTCGAAGTCTGGACCAAG	87.93
chrI	541604	541646	TCGAGATGACGGAAGGATTTGGAAACGAGTAGTCTCCCGTTG	86.04
chrI	542313	542355	GGGACCCTTTGGTCACTCATGTCTCGGCTGTCTGCGTCTCTC	89.8
chrI	543421	543463	GAGAGAATTAGAGAAGGAGAGGAAGAGGAACTGCTCACTGGT	84.27
chrI	544196	544238	ATGATGATAATACTTTTCCAGTGGAAGAGTTTTCCGCATTTC	80.39
chrI	544664	544706	AAATCTTCGGCCACCAATTTTCATAGACATTCTAGGCCACCC	84.98
chrI	545406	545448	CTAACACCACCGTCCGGCCGTTCAAACGAAAATTTAGGCCAC	87.77
chrI	546031	546073	CGGAGTGCGACCGTGGCCTAGAAATTTATATTTCTTATAAGA	81.75
chrI	546703	546745	ACCGAAATTCATAAACCATTATTTACACAGGTGATTCTTGCC	80.67
chrI	547283	547325	TAGTAGCCAACACCCGACCATTTTCTGCCAAATACCTATAAT	82.98
chrI	547843	547885	CATTTCTTGTAGATCAAACCGCAACAGTGGATAAGCGCGCTC	85.39
chrI	549474	549516	TCATGATCTCATGTCTCCCGTATGACTCATTCCTTCGATATA	81.65
chrI	550015	550057	TGGTGAGATGCCAGTCGCTTTGTAGGCAGGCGTAGTTTGTCT	88.85
chrI	550292	550334	TTGCGTTGGTCGGTTTGTAAGCTGTCGTAGGCTGCCTTGTAG	88.16
chrI	550880	550922	TTTATTATTGCGACGGTGATCATGTGCAGTGGTGGATGTTAG	83.7
chrI	551728	551770	GGTCTCGAACTGAAGGATAATGTGCGCGACGGGTACACGCCG	90.07
chrI	552469	552511	TTCGGAGATTTCTGTGGCCACTACTGCCAAGCCAACGACATC	88.17
chrI	552743	552785	ACAAGTGGGAGCTGGCGGTTTATAACTATGCTACAGGATACT	84.8
chrI	553207	553249	CGTCGGAATCGTCTCGATGATCATCTTTATCTTCTGCACCGT	85.02
chrI	553448	553490	CAGAATTGGTTGCAGCATAGCCCGGATCTTCCGTCAGGGAAG	88.33
chrI	553854	553896	TCTCCCTACTCCTCGCCTACGTCTACACCCTCACGTTCTTCT	88.12
chrI	554232	554274	TTGACAACCTCGTTCACGACTTTGAATCGATGGAAAAGTGCC	85.15
chrI	554920	554962	CACACAAACGTGAGTAGGGCTTAAATGGTATGCAGGCACTGT	86.08
chrI	555203	555245	GGATGAACGGATTCAGATTATGCAGGACTGGCGGACCATCGC	88.21
chrI	555474	555516	TTTTATCCATCTCCATTGGAGTAACTGGATACCTGTGCTTCT	82.6
chrI	555720	555762	AGTCGGCTTCTTCAACTCTTCTATGTGTACTTCCACTTGGTA	83.45
chrI	556135	556177	GTCGCAGTGCTACAAACTACAAATTCAAAGCTACAAACTATA	80.21
chrI	556929	556971	GATTTTAGGAATTTCTGCGACCTTCTCACTCATGTCCTCCAG	83.34
chrI	557496	557538	GGAAGCGTTTGAACATGCGAAATTTGTTAATTATCGTGTGTA	81.1
chrI	559410	559452	CAATGAACTACACTGTTCCAAATCGAATTCGTAACCGATATT	80.16
chrI	559753	559795	AAAGCAGTACGGAGTGATTAATAATGATGTCGTCACCAATGA	81.88
chrI	560682	560724	TCTCTATGAATAAAACATTTGCAGTTTTCCCTGTACGAATCG	80.2
chrI	561504	561546	CCATTTCACAGATGTCGATGTTTGCAGAAAAGTGAATAAGTT	80.86
chrI	562812	562854	TTGGCGGCTCTTCCAGATTTGGGATATCCCGGATGGCAGTGC	90.62
chrI	563232	563274	TTGGGAGGTCTCAAAACTGAACCAAGCAGTTCCAGGAGCTGA	87.82
chrI	563525	563567	AGCAATCTGGAAGCAAAATGTGATCACTGCCATTCAAATTTT	82.62
chrI	564618	564660	TCGTATCCATGACCGGAATGTTCGACATGGCCATGCTTCGCC	89.34
chrI	564873	564915	TCAAGCCCGACGGAGAAGTCAATCTGGATTGGTTTGCACCGG	89.39
chrI	565146	565188	TGACGTACTTATCGGGTCTGCAATAAAATGTTTTATCGTGTA	80.68
chrI	565716	565758	AATCGTTTTGCAAGCTCACTTCTGTCACTACTTGACAAATAC	81.65
chrI	566366	566408	AAGTAGTTGGAAGAGCAAGTCAGTTTCCATTTTGCACGAATG	83.09
chrI	566779	566821	GCGGAGGCACATGTGATATTATTGTGCTAATTTGTAATACTT	80.39
chrI	568829	568871	ACACACACCCGTATGAGTATTATATACTTCCAAGGAAACATT	80.31
chrI	569482	569524	TCTCTAGAAACTCAAAAGTTGGCCTGATCAGAACTTGTTGGA	82.99
chrI	570573	570615	TGATTGATTCCATCATTCTCAGACAAATGGAGCTTGGTTGAG	82.57
chrI	571921	571963	GCTTTTGTTCAAGTTAGCAAGACAACCATTATAAAGCTTTCC	80.22
chrI	572434	572476	TATGTGCTTAATCCTCCCAGGTAAGCGAGTGACGGTTCTCGT	86.92
chrI	572856	572898	TCTCTGGTGACGCAACGCAAGAAGGCAGAAAACAAACCTTCT	87.27
chrI	573398	573440	GTAAGTGTCAAAACCTCAGCCAACCGACCTAAGCCTAAGCCT	86.73
chrI	573737	573779	GGCAACTGGAGCCTGAGTCTCCTCGACAACTGGAGCTGGAGT	90.71
chrI	574082	574124	AGTGTGGGTGAGGGTGAATGTGTGGGTGGGAGTGGTGCGAAT	91.43
chrI	574488	574530	CGACTTGTCCTCCGAATCCTTGTGGTCCCTGGGAGTACGAGG	89.42
chrI	575031	575073	CAGGCGACACGGCCAATAAGACGGCTACCAAGACTCTCATCG	88.82
chrI	575559	575601	CACTTCCACTGCGGCACCTAATCAGGCGGAATAACATGCTTT	87.48
chrI	575939	575981	GCACCACGGGCGATTTAAAGGAAATTATCAGTTTTCTGAATA	81.78
chrI	576721	576763	TATGCATTGTTCTCAGTGCACCTTGATCAATTGAGTAGACTT	82.08
chrI	577188	577230	TCGCCATGGAAAAGCCCTAATGGTCATGAATAAGCTGTAAAG	83.81
chrI	578323	578365	AATTGGTAAACTTTGCAGACTAGGCTGAAACGTGGTATTTGC	83.15
chrI	579163	579205	GGTATTTTGAAGCCGCTGTACTTCAAACCCTTTTCATATTCT	81.69
chrI	580044	580086	CCTTTATTCCAAACTTCCGCCAGATTGCATCTTATTCAATTA	80.6
chrI	582506	582548	CCTCTTCTAAATTCACTTGTTCTCCAAACTTCACTGATTTCC	80.36
chrI	582834	582876	CTGTCGCAGATAGTGTGACCGCAAGTGCCTATACAAGGGATT	86.5
chrI	584290	584332	CTTTATAAGTTTGCCTACCGTACATTTACCGTAAAACAACCT	80.07
chrI	585179	585221	TTCACAGGGTAATCCAGGACTCTCATTTGATCCAGAAGAAGA	83.48
chrI	585771	585813	CAGGCCTAGCGGCATCCATGTGAAGGAAGCGTATTGTATTTA	85.71
chrI	586118	586160	GCTCTTGTAAAAGGCGTTCTCTGAAACAAATAGTGGTGTTAA	81.58
chrI	586959	587001	TTCCGCGGATCGAATTTCTAGAAATTACCTTTCCCGAGGTTT	84.32
chrI	587356	587398	AGCTCAACAATGTTATGAATGGTGGCTTTATACTGTTTCAGC	81.82
chrI	587602	587644	TTTGGGAGAAGCTCGATCATTACGGAAAGACAACGGACACGT	86.44
chrI	588738	588780	CCTCAAGATTCACAGAATCCGCATCTGAAACTCCGAATTTGA	83.57
chrI	589699	589741	GGCTGTAAATTCAAATGTTTAGTTTTCAACAACTCTTAGCGG	80.13
chrI	590546	590588	CACTCAGAGTTAGATCTTTTGACCTCCAAAATCCATGAAAAT	80.13
chrI	591531	591573	CGACTTACCTTTATCATTGATGACTTCTCCTTCCCGCGCTTC	84.51
chrI	591818	591860	TCGAACATTGTGATGACGTCACGGTATTTAAGCACGGATTGC	84.96
chrI	592157	592199	CTGCTTCAGTAAGCATTGTAGTTTATAGTTTGTGGTTTGTGT	80.45
chrI	592564	592606	AATGTTCCTTACATCAAATCCCATGGCCGTTTCGGTGAATGC	85.62
chrI	592795	592837	GACACGTTACAAAGATTTCGAAGCGCCCAATTTTCGGAGAGG	85.36
chrI	593259	593301	AAGTTCGTCAGGTGCCGATTGCAAAGAGCACATATCTCCTGC	87.22
chrI	593645	593687	ATTGCCGTCTATGATGGGATAGATCAGCTCCTTCAATGAGCT	84.93
chrI	595061	595103	CTAAAGTGATGTGACGTCATGACTGAGTTTCTAGGCCACGTT	84.17
chrI	595351	595393	AAACGGTGACTTCTTAACGTTCAAGGCTCCATTGCCCTTTGG	86.5
chrI	595590	595632	TACCCTCTTTCATTCTCAAATATCGCTTTCTAGCCAACATTG	81.17
chrI	595839	595881	GCTGGACAAAGCTTGGATACTCAATTCTCACAGAGTACCCGG	85.58
chrI	596303	596345	GTGTTCAAAGATTCCACCAAAGTTTACAAACTCACCTTATCA	80.49
chrI	596566	596608	GAACATGCTGGTATCACAAAAGTCTGGAACTTCACAGCGAAG	84.04
chrI	597689	597731	AAACACACTTCTCAGCACATTCCACCTGTGCACCGCCACCGG	91
chrI	598104	598146	TATTAACAGGCCTACATGTGAATATTAAAGGTGGATTAGCGC	80.99
chrI	601301	601343	TTGGCATAGTTGATACATAACTGTTCAAAGCTGTTGCATTGA	81.66
chrI	601608	601650	CTCAGAGACACTATATCGCAAAACTACAGTTTCTGTCTTCAT	80.4
chrI	603008	603050	GGATTTCGGTGCTCCGTAGAACTCTCTGAATAAAATTTTAAA	80.1
chrI	603251	603293	CGCTCGTTCACACCTTCCAGTGCAAATGGCTCGTTCTGGAAA	88.58
chrI	603637	603679	AGAAGGCTTCAAATTTTACGTTCAGGTCAATTTAGGTCATAG	80.17
chrI	604421	604463	CCAAAAGCCTCTAGAACAGGACCAGCTGACAGAAGTGTCTGC	86.84
chrI	604883	604925	AGAACTTAGAACTCACTTGTGGTAACAGACATCGGCGATTGC	84.45
chrI	605636	605678	CCAGAATTTCGTGATTTTCGCCGAATTCAATTTTCTTGAACC	81.7
chrI	607004	607046	GAGCTTGAGTGTCTCATTCGACTTGATCTACACAGATCTACT	82.12
chrI	607553	607595	GCTGATATTGAGTCAAATGACATTTAGTTAATCCAGCATCGG	80.46
chrI	608383	608425	CACTGGTAACACGTGGTTGGGTGAAGAGAAAACTCGACCACC	87.03
chrI	609487	609529	CACAATTTTCATAGCCTAGAAATTTAAATGTGGTGGCCTAGA	80.33
chrI	612272	612314	CCAGAAATGCTCAGGTTCTCTAAACCGCTGGTTTTCCGGAAA	86.13
chrI	613381	613423	ATATTGGTGAGACGCAGACAATTAGAGTCACTCGTGGGCTCT	85.88
chrI	614567	614609	ACCACGTGGGCCGATGATGTAAGTGCACCAGATTACACGCGC	90.55
chrI	614959	615001	GACCACCAATCCGTGACGATTTCCGAGCGACTTCCGATCACA	88.79
chrI	616158	616200	CGCAGCGATTTCTCTGGCTGTTTCAATTACGGTTTGATCTAC	84.1
chrI	623682	623724	CTCCGCCGGAACCACGACAGCGAACAAGTTTTGTGTTGACTG	88.78
chrI	625608	625650	GCTCGTTTCGCATTTTCTCGGAGTTCCTGAATAAGTTTTAAA	81.78
chrI	627261	627303	GGATCATTTCGTCAAGATTGAGCATTCCCTCATCCAGCCATG	85.13
chrI	630312	630354	TAACATGTAAGGTAACAAGGTGGGTTGGTTTTCATGAGAAAA	81.32
chrI	632711	632753	GAAATTTTCGCTATTCTTCGCGGAAAATCATTGAAAACCTGA	81.22
chrI	634105	634147	AGTGATGGTTAAGGTGTCGTAGAGATCGATAAGCGTGTCGAA	84.42
chrI	634479	634521	CGAGCTTTCGGATGTCCTCGCCGAGATTGGTGCCTCCGATAC	89.89
chrI	636230	636272	TTCAATACCTCAAGCCCATTTTGTCAAAAGTTGGGATAATTG	81.01
chrI	637116	637158	AGAGAATTGTTTGGAGAAGGAACGACAATTGGCAAAGCAGCT	85.27
chrI	637556	637598	AATCTCGAATATGCTGTCCGGCCAGCTTTCCAACACGGATGT	88.07
chrI	638174	638216	GGCTTTTCTTTGCAAATTCTGAAGGGTTCTTCTTTGCAGATG	82.8
chrI	638471	638513	TAGCTTGAGCAATCAAATCGGAACGCGTCGGAGCTGTCTCGG	88.95
chrI	638890	638932	TTGAAATTTGTCTGGTAGATACGGTAGCTTTAAAGGCGCATA	82.03
chrI	639856	639898	GCGTAAAATTCAATGTATAGCGAACATTCACGGATTTCTGGC	82.23
chrI	640475	640517	TAGGCTGTAACTTTCCACATACACTTGGTGTCAGAGAGTCCC	84.87
chrI	641630	641672	TTTCCATGTTATTTACCGTACCGATTAGACGAATGAACAGGA	81.58
chrI	642607	642649	CACTACGTGTACGTGCAGATGGCCTAGAAATGCTAAAATCTG	83.52
chrI	643492	643534	GTAAATGAAGATGATTTGAGCAAAGTTATGACGTGGCCGCGG	84.44
chrI	643835	643877	CGACCGTTGATCATTGTTTCAGTTGATAGGTAGGCAGGCGTG	85.99
chrI	644355	644397	GAGAAATATTCTAGGCCATCGATGTTAATGACGCCATTTCAT	81.24
chrI	644628	644670	AGGTTTCCCATGCCCTTCTCCTCTCACGTGGTATCAGAGTGT	88.2
chrI	645318	645360	GCCCTATTGATAATCTTAGCCCGTGTAGTCTCTTGTTTAATT	80.69
chrI	645702	645744	CATCGTAGGCACATCCCTGGTGAACCACGTACTCTTGACCTG	87.59
chrI	647141	647183	CGAGTCAGCGTTGTTGTGCAGCCTTTGCAATGGATATTATAT	84.11
chrI	647927	647969	CCGGAGACCACGTGGAAAGCCAAATTCAATAAGTTTGGTGTC	85.48
chrI	648332	648374	GCAAAATGTTCGTAAAACACCAGGAAAGAATTTTGCGCTTAA	81.82
chrI	648758	648800	CGACGCTCGTCAGAAATGGCCGAATTGCCCGTCAATCTCGAA	89.3
chrI	649028	649070	GTGGCCTAGGAACCTTTGATCTACAATGTGATTGAATTTTAT	80.22
chrI	651933	651975	GCGCAAAACTAAAATTCAAAATTTCGTTTCGACCAATACACC	80.93
chrI	652323	652365	GGAACACATTATTGGTTGGCTGTTAATAGTTTTGGTAACCAT	80.72
chrI	653720	653762	GGTCTAGAGTATGAAACAGCAGTCGTCTAATTATAATTCGGC	80.58
chrI	654454	654496	ACTATGATTGGGATGAAGAAAAGAAGGAATGGGTGCCGAAGG	84.73
chrI	654871	654913	ACGGAAGATGTTGTTATATTAAGAAGGAATCTGTCGAGCTTG	80.77
chrI	656675	656717	GATGTTGGATTTGAAAGAGGAAATGACACAAAGTTGTCAGAA	80.76
chrI	658527	658569	AGGAGACGGAAGAGGATGAGGAGAAGCGTCGGAAAGAGTACG	87.66
chrI	660054	660096	TGCATGAGTCTCCTCGTACGCCCACAGAGAGCACAACGCCAC	91.04
chrI	660402	660444	AAAATTCTGCAAAGTTTGAAGCTTCAGTACCCTTCAAAGGTG	82.27
chrI	661709	661751	GCTTGAGCTGATCTTTGTCTCTTTCAGGATCTCATCGGATCC	84.29
chrI	663099	663141	ACGACAATAACATCAGAAGCGAGCTCGGCAGCCTTGTTGAGC	88.31
chrI	663384	663426	AATCTGCAAGGAATCCTTGTTAACCTTGATTTTCGAGCCGGG	85.2
chrI	664321	664363	TACGCAGATTTAAAGTACAGAAGAGCGCATTTGCACATTGCG	84.32
chrI	664688	664730	TGCTGGTATCCAGGACCCTTGTAATCCGTCATACAATCCCAA	86.16
chrI	664915	664957	GCGACGTTTCAAGTGGAGCACGTCCTGTTCGCTTTCCTTGTT	88.61
chrI	665335	665377	GAGGTGTCACTGTTGCAAATTCGGATTGTCTGAATAAATATA	80.16
chrI	666207	666249	GTGCCACGTTCCTCGATATTCGTGAAGAATGGAGATGGGTGG	86.83
chrI	666718	666760	CGTGCCCGTCGCCAGCGGTTTCGTGACTTCATAGGTGCCGTT	92.76
chrI	667338	667380	ACCTTTCTTCCTCGCCTACATGTATACCTGCCTACCTACACG	85.68
chrI	667753	667795	GTGCTCCTGGGCAATTGAGACTATTCGAATCGGTGTAGTAGG	85.29
chrI	668830	668872	GCCACGTATCATTGAATCCACGTCAGCAGAGTCGGGAATTTC	86.04
chrI	671788	671830	GCGCATTTTCAAAGTCTCACTTTATATTTATTCAGGCAATCC	80.05
chrI	672406	672448	GAAAATTATGTATGCTGCAAAATCACAAGTCGGCGGCCGAGT	85.58
chrI	673024	673066	ATCGAATTTTCGCGGTATGCCCATTCACAAGAAGCTCCAGCT	87.25
chrI	674269	674311	CTTAATGCAGGCAAGGGATGTATTGAAATATGTACAAATGCT	80.66
chrI	674560	674602	CGTGGCCCAGGCTTTGAAATTTGATTATTTGATCAAGAAATT	81.52
chrI	675553	675595	GCGGAAAGAAATTTTGTTTGCCTGTCTAACGAGTCACAAAGC	83.79
chrI	679954	679996	CCACCCTGATTTATATTCCCATAAATATTTAATGTCCCGCTT	80.03
chrI	680490	680532	GGTTATTAAACAACGTGAGGCGATCGATTATTCCACACAAAT	81.66
chrI	681413	681455	AATGTCTACCTTATTGTTGGCGGTGAGTTCGGCCCGCGAAAT	88.24
chrI	682911	682953	CTAGGCCACGAATTTCCTCTTCCAGGTTGACTTTATGTCACA	84.32
chrI	683251	683293	AGACACCGTAGTGGGAATAAAAGAAATGGGCCGTGGCCTGCT	89.23
chrI	683942	683984	ATTATTGACTCGTCGTGTGGGACATTTCAATGGATTTTCCGT	83.62
chrI	685549	685591	CTTTCGAAATGCGGCTAAGTGTGAAATCAATAATATTGACCT	80.56
chrI	685888	685930	TATCGTAGGCATCCCAAGCTCTCAGTAATCCCTTAGGATATT	82.98
chrI	686178	686220	TTCTTCACTTTTCGAGCATCTAGCGCCGACGTTGGTAGGCTA	87.31
chrI	686567	686609	GCATCCAAGACATGTTTCGGGAGATAACTATAGAAATGAAGT	80.79
chrI	688112	688154	CGTAATTTCTAGCGAAGTGGCGAATTTATGATGATTTTGCAA	80.96
chrI	689028	689070	CCTGCAATGTCACCTCGATCACGTGAAATGCTGTCAGACAAC	86.3
chrI	689294	689336	AGCCGTGGCAAAGAATTGGATGGATTCGATCGGTTAGCATCC	87.3
chrI	690378	690420	AAATCCAACCCAAAATTTAACCAATCGGAAGACTTTCCTGCC	83.43
chrI	690631	690673	ATACAAATTATGGTCAGATGTGGATCAATAACCGCCGTGTCG	83.47
chrI	691017	691059	TTTTGTCAGTACTGCTCCCTGTACATTTCGTTGCTCTACTTC	83.16
chrI	692245	692287	TGCCGATATTTTCCGGGCGCCGTCTCTTCGAACTCGGATACG	89.78
chrI	693655	693697	TATCCTCAATAATCGTCGAAGCTGTCTCAATTGTCCGATCGA	83.48
chrI	694616	694658	GTGGATAAGTGATCGGCATCCTATCGAGATCGGTTTTAGCTG	84.08
chrI	695250	695292	GCCAGCTTCTGCCGTCGTTCTCGATCGTATTCCTCTTCGAGT	88.34
chrI	696811	696853	TTCGTCGATCAAGTGGCTCGGCGGCTCTTCGCAGCGGCAGCT	94.63
chrI	698194	698236	GCTCGTTTTCCGCCTGAATTTGCCTGTCGAGCACACGCTGCT	91.14
chrI	700756	700798	ACACGAGCAAGACGGTAGGCTCTAGAGGCGTTTATCTGGAAA	86.97
chrI	702285	702327	CATCACAAAACTTGGTGGCAATCGTTTCGCGGGTGTACACTT	86.76
chrI	702523	702565	TCCGAGCTCCGACGTGAAGCTGTCAAATTGCGCGGAGGCGGA	93.39
chrI	702807	702849	CAAGTGGCTGTGGCTGCCGTCTAGACGTCTCAATCATCGATG	87.9
chrI	703048	703090	CCAGATATGCCGGCCAACTACCGTTCGGGAAGTGATTTCGCA	89.22
chrI	703339	703381	CACCATCTGCCACTCGATCTCGGTTCTCGTACGCTCATCGCG	89.65
chrI	703701	703743	AGCTCTTCGCCGCCTGCAACATTTTCGGCAAATGCTCCAGAG	90.16
chrI	703959	704001	CGAGCCAGTGGGCCAGTGGGTGCAGGTTTACCTGGAAAGCAA	92.03
chrI	704472	704514	GCACTCGAGTTGGTATACGGATCCACGAGTGAGATGACACGA	86.82
chrI	706414	706456	GATACCTACCGTAACCGCATTTGTAATATCATCAGTGTCATG	80.92
chrI	706644	706686	ATGCTCGCGTTACACTGTTCACAATCTGAAGATTTCGTTTTA	82.53
chrI	708136	708178	CGAGGCGCATGTGCAGAGTCCCGCCATTAATTCTGACCAGAA	89.33
chrI	709472	709514	CCAAATTTGCGAAATTCCTAAAACTGGAAATTGACGGTTTTC	80.86
chrI	710196	710238	TTATGAGTGACATTTGAGCATGCCAATGGGAGTTTCATTGCT	84.12
chrI	711823	711865	GTTGTTGCCGATGCAATATTATTAATCCATCGAATTAGCCAA	80.82
chrI	713262	713304	TCATTCCACTCAATCCGCACAGTTTCTCGAGTACAGTACTCC	84.88
chrI	713536	713578	CTCCGAGACATTGATAGAACACTAGGAACAAGCGAATCGCAA	84.18
chrI	715663	715705	GTCGAATTAATGCGAAATATGGGAAAATTCGGGTTAAAATCG	80.1
chrI	716005	716047	TTTAAAGGCGCATACCTCGAAAGTTAAAATCGTGCCAGGACC	85.09
chrI	717288	717330	CGTCGGAACTCATAATTTCGCAGTTTTACCCATTGTCTATGA	82.28
chrI	718709	718751	GAATTTTCGTTGATCCCGCCAATCTCGGTGATTTTCTGAGCC	85.49
chrI	719573	719615	CGATAAATCGGCGAAGATCTGCTACTATCTCGTCTGAAAACG	82.94
chrI	720157	720199	CTGGAATGCTCTCTACGCATCGAATCCACCTCATCAATCAAG	84.49
chrI	720486	720528	TCAGCTCGTTAATGTTCCAAATGTTCAATTGCGCGCCGCGAA	87.93
chrI	720749	720791	TGGCGAGACCTTCGAAAGAGGCGACCACACCGAAGCGGCGGT	94.41
chrI	722135	722177	ATGCTCCTGCAATTTCCGAACGGATTCAGCTGTCAGATGAGC	87.29
chrI	724664	724706	AGGTTTTACGCCAAAATCACATGGTCCGACAGTGGAAACAAT	85.25
chrI	726559	726601	ATCCAGCGTAATTCCAACCAAACTGTGCACACATTCAGATGA	85
chrI	726779	726821	GGACTTTGTAATGGGTCACGTGGATTTGTGGAGAAATTCTCT	83.54
chrI	730297	730339	AAGTTCTCAGTCCGCATTCCCGGGAGTGATGCTCCGTTGATT	88.89
chrI	730587	730629	GTTAGATATCTCCTTTTCGTGGGTTCTCTCACGTGGTGTCAG	83.95
chrI	731947	731989	CTTCGCATTCGGGTAATGATAATAGAAGAATTGAAACTCACA	80
chrI	732243	732285	TAGGGTGACTCAGTGGTTGTGTGATTTATCGGCGTGAGCTGG	87.63
chrI	732797	732839	AGGGTACTGTAGATGTACTGAAGTAGTTCTGTAAAAGGTACT	80.29
chrI	733329	733371	GTTGGCTTGAACAAATGGGAACCTCGAATCGCCTCGGGAACC	88.82
chrI	733599	733641	TAGTTGAAATCTACTTTGGTTGACAGGTGCATCGACTAGACT	82.49
chrI	734214	734256	AAAGTTGAACGAGACATGGTGCATGGAAGGTAGGTAGGTAGG	85.19
chrI	734740	734782	ATTATCGTGATACTTTGACACAAATTCCTCAATAGACGCCAA	80.96
chrI	735043	735085	ACAAATGATTTCTTGGCGGGAATCTTCAGGAACAGCTGAAAA	84.15
chrI	735371	735413	TAGGTCATCGAGCGAAACTTTTGTGATACTTTGGCAATGGTC	83.76
chrI	735635	735677	ACGTAAATTTCTAGGCCACACATGCAGAGTGCGGACTAATAA	84.27
chrI	735905	735947	ATTATCATCCAACCAATACACGATTACTTCGATAACCTCGAA	80.32
chrI	736246	736288	AGCTAGGCAAGTAGGTAAACTCACCAAATGCCTGAAAACAAT	83.68
chrI	736788	736830	GCAGGAAGGCGTAGGCGTTGATCCAGGCAGGGTCACGTCTTG	91.58
chrI	737324	737366	TAGTCAGGTAGATAAGCAGGTAGTCGTAGACCGGGTAGGCGT	86.85
chrI	737760	737802	AGTAACACGAGAGAAAATATTTGAACTTTTGTCTCGACCAAG	80.05
chrI	739082	739124	AGTTGATTTCTCCGGGAGTGGGCTTTCTACTGGAGACCTCAC	87.25
chrI	740428	740470	TATTCCAATTTCCCACCACACCAATTCGTTCTTTCCGCATTC	84.35
chrI	740853	740895	TGATCCTGGTCCTAATCCCATGTTTCTGGCAAGCTTGGCTAC	86.9
chrI	741769	741811	ATGCTTCTCATCACCAACGAATCCACTCAATTTTCACTCAAG	82.78
chrI	742618	742660	CCTCTTAGATTTTGAATTTCGCGGCAAAACTTGTAGAACATT	80.99
chrI	743212	743254	CTTACCGTAATCCCAGTGGTTCCTTGTACTCCTCTCGGACAC	85.93
chrI	743473	743515	TTTTGGAAATCGTTGGCGACATCGGATAGCATGCTTTTCATC	84.45
chrI	744857	744899	TTTAAATGTCTACTATTGTAGCGATTGTGTCGACACGTGGTG	82.08
chrI	745494	745536	GATCCAACGAAAAGTGAGTAAAGAAATGATGCGCTGGCGCGG	86.77
chrI	746692	746734	TCACCCAGCTGAGCTCACTCCATAATTGCACACAAAATTCTC	85
chrI	747079	747121	ACGCAACAATTGGGCTTATCGGGCCACCTGGACTCGCAGGCC	93.23
chrI	748474	748516	AATCTAGAAATTGATTAGGCGCAGACTTGACACGATCTTGGG	83.35
chrI	748734	748776	CTTAAGCTCTCCGACTGATTTAGGATATCAGACTAAGGGCCT	83.17
chrI	749169	749211	GTCTGTGGACCTAAGACTTTGGACCTCGAACTGCGGCCCTTA	88.51
chrI	749490	749532	AGCTTTCAGGGTTTCAGGGTTTCAGGCTTTTAGGCTTTCAGG	86.4
chrI	749773	749815	TTTCAAACTTTCAGGCTTTCAAACTTTCAGGCTTTCAGGCTT	83.52
chrI	750046	750088	TTACCTGATTCTCAGCCAGCAAGAATCCATCCCAAACTTGCT	85.82
chrI	750590	750632	ATTTGAATAAGTTCTGACTTGATGGCCGAACGGATACATCAA	82.22
chrI	750816	750858	TGACAGCAGGTTGTTGTGGGAGGTTGGAAGAGTCCTGAAAGG	88.01
chrI	752275	752317	TTGCCTGTTGAATACACTTTGGTGGTGATCGATTCTTTCTCC	83.75
chrI	752534	752576	ACCTCCGTTACGCTTGTTGGTGATCTGGAATTGAGGAAAATT	84.78
chrI	753729	753771	CTTCGTGAGTCGTTCCGATTGGCTGCACAGACACAAGCTCCG	89.33
chrI	754133	754175	CAATCACTCTGAAATCGATGAAAAGATTGTAAGTTGGGCTTA	80.28
chrI	754853	754895	ACACTTTTGAAATCCCTAGGAACAGGTTATAAACAGCGATGT	82.14
chrI	755216	755258	TGAAACATGGAGATCTAAGGGTTTTGGTAAAGTTGAGTAGAA	80.51
chrI	756731	756773	TCATAGATAACAACTAGCCGCTTTCGGTCATGCAATTATTAT	80.81
chrI	757197	757239	ACGACGATGGAGAAGAAGCTGAAGGCACGACGCACTGTTTGC	89.39
chrI	757814	757856	GCTTAGGCTTACGTTTTAGCCATATGCTAGCTGATCCGGAAC	84.64
chrI	758823	758865	TTTACCGGAGAGTTTAAGTGCAAACATAAATTCCTGAGATCC	81.13
chrI	759704	759746	TATTTCGAGTTATACATGATCATCGTCCACGATTGCACGGAT	82.76
chrI	760340	760382	CAACATTGATCTGAACAATGCCGGTGAATGGACAAACGAAGT	84.42
chrI	760792	760834	CTTGAAAACTAGCGAAAATATAAGCCACCAAGTCGCGCGCCG	86.67
chrI	761196	761238	GTCGCAGATTCTTCAGTTGGTTTGGGAGATGATGGCGGAGCT	88.15
chrI	761557	761599	CAAAAGCAAATAACACATTTTCTAGGCCACCAACAGAATTTC	80.55
chrI	762049	762091	CGTTACGTCATAATTTACCTGTTAAACCAGGTAACCAACAAT	80.21
chrI	762518	762560	AGGTAGGTAACTAGTTAGGCTGGTAGGGAGGTAGACAGGTAG	84.46
chrI	763293	763335	TAGCGCCCTTTCCTTGTTATGACAATCTCGATAATCTAATAA	80.27
chrI	763662	763704	GGAGACGTGTAATCATCATGTCTTATAACACTTCCTTGCTCA	81.7
chrI	765174	765216	CGGGTTTTGGGATGTGATGGTGGATATGAAGAATTCGAAATA	82.48
chrI	765650	765692	GTAGGTCTAGAAGGCTGCCTTAGGTCTAGGTCTAAGTCTAGG	83.62
chrI	766415	766457	GCTATGAGTTCACGAGATCCTCCACAAATCCACATGTAGGTT	84.09
chrI	767118	767160	CCTTACAGCATCCCTAAATTATCCCTAAATTATCCCTACAGT	80.16
chrI	767703	767745	ACCGACGCCTATATCACACTACACACTTATTCACAGGTACTG	83.48
chrI	768413	768455	AAATTTGTGTACCTTCTAGAATTGAGGCCCGACGAGAAAAGT	83.24
chrI	768827	768869	TTCTGAGGTAGTCACTACGATGCTCCGCTTGCTCTGACCACG	88.19
chrI	770588	770630	TTCATGCGCGAGAACTGTGCCTACTCTTGCAATTTCTGTTGA	86.05
chrI	771156	771198	TGCTGAACATGGTAATTTAAATTTCCTAGGCCAGTGTATATG	80.1
chrI	771879	771921	AGATCAGCTACATCGTGGCGGTTAATGATTTGTCAAAGTTCG	83.69
chrI	772222	772264	CGGTTCCTTTACAGCGGTCCCAGCTTTTGAAGTTTTGAGTAA	85.07
chrI	772744	772786	ATTAAGCATTTCATGTACGCGCCAAAACGCACGGATTTCTGG	85.87
chrI	773353	773395	GATGAATCCAGATGGATATGAGTATTCCAGAGAAAAGGTTGG	80.81
chrI	773827	773869	TGCATTCCTACTCCCAAATGTGGTTGATACCATATGGACACA	84.24
chrI	774959	775001	TGAAGAATTTCAGACGAAGCTTCTGGAGGATCACATGATTGG	83.39
chrI	775275	775317	GTGGGTACTCTATAATCGACACCACAACTATGGAGCCGGTCG	86
chrI	775620	775662	TTAAACTTAGCCTTAGTCTTAGACTGAGGTTTAGGCTTAAGC	80.29
chrI	776224	776266	AGTCTTACAGCTCTGCTATCGGGATCAGGTCTCCAAGTTGTG	85.92
chrI	776688	776730	CTGGAACGACAAAATGCAAATCACAAACTACAAACTAGAAAC	80.16
chrI	778010	778052	CTTTGGCGGGAATTCAAAATGTTATTTCTTAACAACTTCCTG	80.28
chrI	779824	779866	CCACAACTTAAAATTCAGCAAATAACCAGGAAATGGGCGTGG	83.81
chrI	780434	780476	GAAGTAGGTGTGTAGGTAGGGACTTGAAAATAGCAGCTATGA	82.38
chrI	781123	781165	CAGGCAGGCATGTTAGTAGGCAGTTTTGACAGTTTTGAAGTT	84.24
chrI	781819	781861	CTTTGCGGGAATTTAGACTGATTTCTCATGGTTAGAAACGTG	81.74
chrI	782444	782486	TCTGAGGTAGGTGTTGTTGACCACCACGTAGCAAAACATGCT	86.76
chrI	782766	782808	ATAAACCTTCCAATTTCCCAATCCCATGTACTCCTACTAATC	80.65
chrI	783156	783198	GCAAAGAGCCAAAAGTTTCGAATTGTCAAAATTGCTCGGAAA	83.02
chrI	783531	783573	CTATTGTGTTGATTACGATCACCGTCTCTAGGTTGCCTAACC	82.96
chrI	783846	783888	TTTCCGTCACTACAACCTCTAATTTTGTTTTGTTCGAAGGAC	81.52
chrI	785066	785108	TATAAACCATTTCTCTAGGCCATCCTGCAAAATTTCCAAGAC	81.47
chrI	785446	785488	TGGTTTGAGCTGCCGCCGGAGAATATATACATGCATGTCTAA	85.38
chrI	786004	786046	AAATTACAAAATGTTTTAGTGACCGTTGGAGAAAACTCGGCC	82.18
chrI	786356	786398	GAAACCGTCATGTTTCTTGCTCAAAATTACACCCTATTCTCG	81.85
chrI	786910	786952	GCTTCTTCGCCTGCCTTCCGACGTGTTTACCCACACCACCAC	90.79
chrI	787910	787952	GGCCCAATCACAAAGCCAGCAGTTTTAAGTTGTCAAATTTCA	83.92
chrI	788781	788823	GGTTGGGTCCCGAATTTCAGTTTTATTATTTGGAGTGTATAA	80.17
chrI	789220	789262	TAAAACACCCAGCTCCGCCCACTTATATATTAGTTGACTCCG	83.98
chrI	789630	789672	TGCTCTGGGAGACGTGTGAGAGGCATATAAGTTGGATTAGTT	84.71
chrI	790486	790528	CGGCAATTATTTATTATTCTCCTCACCTTCTCAACACTCCAT	80.99
chrI	790852	790894	CCTAGTTCTTTTGACGGTCAGGCCAATTTTCCAATTCGATGC	84.48
chrI	791294	791336	GCGCACGTCACGCATGGCCTAGTGACTTTTACGGTCAGGCCG	91.77
chrI	791689	791731	AGCACATTTCCTGTGTATGTACACTGATGATAAATCTCCTTA	80.29
chrI	793228	793270	GGGAAATCATCCGTAAATCCATTCAAGTCCTCTTTATTTTCT	80.09
chrI	794256	794298	CTCAACATGTCTTCTTGCCGAATTTAATCAACTTTGACTTCT	80.58
chrI	794681	794723	ACCGTTTAACTGGCTACGATTACATACAGACTTGTTTTAGAA	80.55
chrI	795446	795488	GCTTTGAAAATTTTCTGCCGTAAATTGTCAATTTTCTGCCGC	82.49
chrI	795891	795933	GGATTACGCACGATTTGACACCATCGACACCAATTTGGAAAT	84.31
chrI	796504	796546	CCCAGATATATCCAAAGTCTTTCTCAAGACCACTCTAGATCT	80.76
chrI	796782	796824	GACACCAGTTCCTAGGTCTCACATTCAGGCTTCTAGGCGGAT	87.11
chrI	797315	797357	GCTACCAAAATGTTCAATTCACAATTTCCGAACTAATTCGTG	80.26
chrI	797727	797769	CTTCATAGCAGTGGCCTAGAACTCCAACTGTCAGTAGTCTGT	84.68
chrI	798499	798541	TGAGCTGCTCACAATAATGGGCTTGTTGTAATAGGCGGCAGT	87.1
chrI	799269	799311	GACAGCAGGGCTTTCCACCAGAATAATTCCACTTCTTCACAA	84.94
chrI	800380	800422	GGCTCGTAAAATTCCGATAAAATGGCTTGTTTGTAATTAGCT	80.85
chrI	801445	801487	ACAGTTACAGTAGTCATAATCATTTTGTGTCGGGTTTTCGAC	81.15
chrI	802725	802767	TTCTACAATTGTCGTTGCCGTTTCCTTTATCCCATTTTCATA	81.41
chrI	803274	803316	TTTTAAATCACTCTCAAACTTTCCACTTTTCCAACTTTCGCG	81.11
chrI	803883	803925	TTTCTCAAGATGGAGGTACATATGTGCTTTAAATGTGCACTA	80.79
chrI	804492	804534	GTCAGCTGGGACGGATTCTCGCCGCGTCAGGCTTCGACGAGG	93.22
chrI	804820	804862	GACGACAAAGGGCAATTTGAGTATTCATATGCAAAGTGATAA	80.58
chrI	805608	805650	CGCAGCCAACTTCGCGTGTGGTGCTCCAGTTAGCCGAAGTAG	90.53
chrI	805856	805898	CGGATAAGCATCTGCAAAAGGTTCAAATTGTGAGTTTTGTAT	81.08
chrI	806670	806712	TGTCGAGACCCAATTATACTCAATTGAAAGCTCACAATGAGC	82.39
chrI	807254	807296	TTGCAAAACAATTTAAAATTTGAGCCAGCAAGGTGTCTGCTG	83.17
chrI	807639	807681	AATAAAACTGTCAATTTGAATAAATGCACACAGCGGGAGATG	81.12
chrI	808351	808393	CGTTAGGCTGCCATATTGCTATGTAGTTGATGCACCATGTCC	85
chrI	809719	809761	AGGCTACGATAAAACTCCCTATGCCCGGCAAAACTTCTAGGT	86.29
chrI	810075	810117	TACTCAAGATCCTACCAAAGATGCATGCCTACCTATGACCTA	83.03
chrI	810533	810575	AAGTTCCTGCCCTCTTAAAGTTCGGAAGTAGGCGCCGCAAAA	88.24
chrI	810957	810999	TCAGGAGGTGATTTCCAGTGGCGAATCGCTCCGCGAGCATCG	91.2
chrI	811594	811636	TCTATTCAAATAGTGCACATAGCCGTAAAACATTGGTGGTGG	82.61
chrI	812318	812360	GGAAAAGTGCGACACACACAACCAGCCGTCCACCACCGCCAC	92.37
chrI	812750	812792	CTTGGTGAGTCTCTTTACAGTGAATCTTGAAATTTGTGTTGT	80.41
chrI	813625	813667	TGGTGCATTGACCTGAACTACCTGATATATCCTACTTGATAT	80.87
chrI	814150	814192	TTGGAGATGGAGCGAAAATGAAAGAGAAAGAACGAGAGAGAG	82.94
chrI	815014	815056	GAATTGAGATATAGGCCGTTGAAGTTGCATGATGCAGTTCAA	82.85
chrI	815563	815605	TCGATGCAAAGACATTGTCAATATAGCCGTGACGCGACGGGC	88.2
chrI	816075	816117	GCTCATCTCGAGCTGCCAATCTTGCACATTAAGCAATTGGCT	86.69
chrI	816514	816556	CCCATCTTATTCCGCTTCATTCATTGTCGTGATTTTAAGATT	80.51
chrI	816918	816960	ACCTGATGAGATTTTCACCCTTCTCTCATTAGTCTATTTCAT	80.12
chrI	817856	817898	ATTTCGAATGGGCGCCAATTATTGCTCAATTCCCATCAGATT	84.37
chrI	819510	819552	TGCCATTCATTTCACACAGTAATAGTACCACACAACACCCTT	83.46
chrI	819802	819844	TTATTGTGAGATGATGACTGTACATTATTTTGAGTGCTGCTG	80.14
chrI	820107	820149	TTATGCGAGACACGGCAAAGACGCGCTCAAGAAACTGATAAG	85.93
chrI	820955	820997	ATATACAGTGAATTTTACCAATTCCTAGTCGATGCACCATGT	80.74
chrI	821707	821749	TCGCCTCTTGTTTACTCGCTCTAAATTTCAATCCGTCGCCAA	85.64
chrI	822086	822128	CCTGACACCATGTGCTCAGTTACAATTGGAGGGTTTTGTCGG	86.35
chrI	822733	822775	AAAACACTCATACACATTGCCACGTCATTTGGATGGAAGGGA	84.98
chrI	823239	823281	ACGTGTGGCGATTCGTTTGATGAGAATACTATTGTGGTGAGT	84.25
chrI	824316	824358	CTAGATTTTCTATAGGATGGCCTAGATTCTTAAACAGGGTGG	80.28
chrI	824816	824858	CCATTATTTAATTGATTTGCTTTTAGCCACGCCGCTGCTGCT	84.96
chrI	826120	826162	GGATCGGTTCCAATAATGTATCCAAATTGACATGTGTTAGTT	80.29
chrI	826535	826577	GACGAATTTATTTAAGAGAAGAATAAGATGCTTTGGCCCAGA	80.11
chrI	826906	826948	AAAGTGCGTGCCAAATATACTTCTACAATTCGGTAGTTAGTA	80.49
chrI	827617	827659	CCAATAATCTTTTACAGGACGTCGAAAAGCAGCGTATTTATG	80.64
chrI	828014	828056	ATTTCCAATTTCCAGACAACCAACCAATCCTCACTGAACGAC	84.05
chrI	828234	828276	CGAAGATCGATTGCTCGGCTTGTGGGCAGCAGATCTCAGGGA	90.04
chrI	828455	828497	ATGCGGCTGGAGAATATGCTTCCTGAAATGGACAAGAACGCG	87.39
chrI	828698	828740	CGGATCACTGATGATCAGCTCAAAGTTTTACGGTAAGTCGTC	83.28
chrI	829349	829391	CAAGCCTAAGCCTTTCACCTTCCTAATTTTCAGGCAGGCCCT	87.36
chrI	829904	829946	CACTGGTTCCGCAACACACTTTTCAAGGTTTGTTTATTTATT	81.38
chrI	830203	830245	TTGTGCCTGTGGTGATAGAATAGTTAGAGCAACTATCAGGAA	82.43
chrI	831301	831343	AGAGAAGAAACCGGAGCCAAAGAGCCAGACACCATCGTCTTC	87.67
chrI	831664	831706	GCCGAATCACGAGAGTTCCGATCGATTTGTGAGAACGCCGGG	89.14
chrI	831959	832001	GAGCTCCCAAAGTTCCAGCCGGCAGAGCTTTTGAAAATGATC	86.8
chrI	832262	832304	ATGGATCTTAAGGACTCTGCGTTGGATCTTTCGGGCTCTTCA	86.18
chrI	832482	832524	TGCAAGTGCAAATGATGAAGAGCGTGTTCAACGAGTACAAGA	84.89
chrI	832915	832957	GGATCTTGCCAGTTTCCCGTTCCTCAACACGTTCGACATTCA	87.11
chrI	833209	833251	GTACATTTGTCTTCCAAGAAGAAAAGAAGCTCCGTGAGCATC	82.77
chrI	834609	834651	CGAGTATCAATTCCATCTCTCAATGCCTCCTCATACTACTAC	81.14
chrI	835912	835954	CGGAACCTGCTAACCTACCTACTAACTTGCTAATCTTCAAGG	82.81
chrI	836321	836363	CGCTTGGATTTTCTCTTATGCAACTTGCCATTCTTCTTTTAT	81.01
chrI	837926	837968	GCCGAGCTAATTTTATTTGACTCTATCCGAATTCTGCTAATT	80.09
chrI	838219	838261	AGACGAACTTGGTTCCGCTCACCTTGAGATTGGAGACTAGGA	86.85
chrI	838757	838799	CAAGAACTTGCTGTCCTCCACCAACACCTGCTGCTCCACCAC	89.78
chrI	839619	839661	CTTTGACACCACGTGGATTTTCAAAACGCTGAAAATAAGTAA	81.13
chrI	839915	839957	GCCAGCTGTGTCTGAACGGAACTCCGCTCAAGAGAACCAAGC	89.47
chrI	840188	840230	GAGAAACCTGATCGGATCCCAATATTGTGAGCCATGCAATGG	85.17
chrI	840577	840619	AGCGGCAGTTCTTCGCTCCGGATAATGCTGCATCCTGTGTTC	89.42
chrI	840926	840968	CTAAAATGGACTTTCTTCATGGGATTTCCACAGTTTTCACCA	81.75
chrI	841358	841400	AAGCCGTGTTCCGTCGTAAGAAGTGCTCGAGGTGTGGAGTCT	89.38
chrI	841674	841716	CCTCCGATTCTCACATATCACATAAATACCACCTCGTAATAA	80.11
chrI	842076	842118	ACTCAAAGATTGCTGCTCAATATAGCTCGCGAAGACTGATTT	83.3
chrI	842821	842863	AAAGCGGCGCCCGTGCAAATTTCAGCGAATATGCAACCGACT	90.32
chrI	843696	843738	GGGAGCAGTTTGAAAACTAACCTATGAAGAATCTTCTTCCTA	80.65
chrI	843959	844001	GAGACCTTCTTGAAATTGAAGTTTGATCTCTTTCAAGGCGAC	81.72
chrI	844298	844340	TGACATGGTTTCAGATGGATTGTTGGAGCGGGAACGTGATTG	86.25
chrI	845959	846001	CTCCTTATTCCGACTCCGACGCAAAGTGAAAATTGACGAGGA	85.46
chrI	846596	846638	TCACCCTATGCAAGTTCTCCGACGACTTCGAACTCCTAACAG	85.9
chrI	847041	847083	TGAGGAAATTGGATGGTGGAAGAGTTTTGGCATTTCTAGGTT	83.68
chrI	847834	847876	CCTAGTGGCTTATTTCTAAACAACACGCGCATAACATCGGAG	83.77
chrI	848443	848485	TGGCCCAGCATATTTACCTACGTGGCCGTAAAAGAGAAAGTT	85.62
chrI	849284	849326	ACCTTGAAGAGAGAGGCACAGCAATAGATAAATTGAATTACA	80.71
chrI	850142	850184	AACGACGCATTGAGCCACCGGACCCAGATGAGCAAATAAACC	88.58
chrI	850649	850691	AATGCCTCTTCGCAAGACCGGGATTAAATAGTATTTTACTTC	81.16
chrI	851052	851094	CCTGCAGAAAACTTAGGCCATCTACCAAAATCCTAGGCCACC	86.04
chrI	851423	851465	AGAAAATCTAGGTCACTCCCTACAAAACCTAGGCCACCCTGT	85.92
chrI	852109	852151	ACCTTGAGTTACATGTATACAAAGTGACAGGAGGGAAAGATA	81.1
chrI	852537	852579	TACGAACTCGCGAGCACAGAAATACGACACGTTTTCTTCTCA	85.12
chrI	853293	853335	ATGTTGCATCCCATTCGACGTGAGGAGTCTCGGAGTCTCTCC	88.18
chrI	853821	853863	CAAATTTTCAGGTAGCCGATCCATACGCCGGCCAATTTCAGA	86.32
chrI	855652	855694	AAGCTGGTGTAGTCGACTTTATTTATTGCTTAAGTAGACTCT	80.11
chrI	858676	858718	CACGTTCGTGGCGGAAAACACTTGAAAACTGCACAATTGCAC	86.57
chrI	861488	861530	AGAGTCATCGGCATCAACACGGTAAACTTCGTCGGCGGTACG	88.71
chrI	861731	861773	AAACTGGTGCAATTCCATTGTAAACTGTGCGATTGCAAGTTC	83.89
chrI	864473	864515	ATAGTAGATGATAGAACTATTAACGAAAAGTACGCCGGGCTT	81.12
chrI	864739	864781	GTGTGCGGAGGTGGTTCTGACGTGTACGCCGGTGCCGACTTC	92.5
chrI	865800	865842	TCCCAATATGAAATGTCGTATTCTAATCACTTCAGCTGTAGT	80.24
chrI	868643	868685	CGATTCATCTCCAATGTCACTTGGACTATCCGATGCGTTTAA	83.25
chrI	870293	870335	TTTGTTCGGCAAATTGCATTCAATCAGATACATGAGGTATGC	82.21
chrI	872033	872075	TTTGTTACTACATTTTCCACACTCATGTTCGATCTTCCACTA	80.62
chrI	873620	873662	GGCGAACATGTCTGTAAAATCAGAAATCAGGAGAAAATTCAA	80.66
chrI	874646	874688	CACTCACCAATAAAACCGCATTGTGTGATCGGAACGTTACAC	84.29
chrI	875618	875660	CATATCACATATCGTAAGTGAATTCGTGTCACGTTGCTCCTC	82.13
chrI	875872	875914	TGTAAAGTATTGCAAGCGACTGTCGCGTATTGATCAGGTACG	84.39
chrI	876203	876245	CGACACCTTTTCCAGATGAAGGATGTCGAATTTCCAGCAATT	84.02
chrI	876430	876472	GCGCGTACAGCTCGTGCGACGACAGCACCTTCATCGCGTCCT	93.34
chrI	876710	876752	GCCGAGATCTTTAAGTTGATGGCAGAGTTTTATAGGTTGATG	81.36
chrI	877877	877919	CACTACTCGTTGCTCATCACATATTTCCACTGCTTGATCCGT	84.42
chrI	878385	878427	GAAAGTGAGAAAACGGATGACTTACATGAATGATGTTGGACT	81.29
chrI	879458	879500	GCCTAGTTTTCCAGCATAATCCAACTCACTTCTCGGCGATCG	85.81
chrI	879827	879869	GCGGTGATACGTGTTTCGAGGGTATACATGCTCACACAACAA	85.7
chrI	880194	880236	GGCCTAGGAATCTCAAAGGCAGGCCATATCATATTGCAGGCC	87.31
chrI	880568	880610	TGGGCCAAAATTTCAAAAGTATGTAGTAGGTTTCAACCCTCA	82.51
chrI	880825	880867	TTTCATAAGCCTAATACGCAGCTACTGGTCTAAGCTCTGACC	83.76
chrI	881168	881210	AGCACACTCTCGCCGGTGCCTTCCGTCACGATCACAGCCTGC	93.6
chrI	881642	881684	TTTTGCGGAGTCTTATCACATACTGATACGAAAGTGTTTGTA	80.65
chrI	882416	882458	ATCGGCCCAAACGTGTCATGTGCCGTGGAGCTGCTCGTTGCG	93.21
chrI	882788	882830	TCGTGTCGTCGAGCGCCCTCTCGCGTCTGCAATGTCTCGGCG	94.07
chrI	883145	883187	CTGCCGTGTTTTACGCAATTTCAGGTAAAATTGATACAATTG	80.53
chrI	883525	883567	ATTCAAAGCTAAAATCAAAGGGCTGTTCCATTACGTTGTGAT	81.88
chrI	884023	884065	TCTAAGACTAATTGGGCTTCGAAGCTCCTAGAGCCCTCTAGG	85.31
chrI	884405	884447	CGATTCCGCAAATACAATCCCAGTTCTAGACTCTCAGGGCCC	86.63
chrI	884666	884708	AATTCTCTGGGAATTTGGACTAACACCACCTACTATTACTGT	81.31
chrI	885030	885072	GCCACCGACGACTACGTATGTTCCCTGAACTTTAAAGTTGCA	85.7
chrI	886366	886408	CTAAGTGATTATAACAGAGATACACCCACACACCCACACACG	82.97
chrI	886738	886780	CTTGTTTGCAGTATCAAACATATAATGCCTACAAGCCTACGC	81.83
chrI	887131	887173	CATACTTAGGCGTACCTACCACAAGCTTAGCTACCTACAAAA	82.54
chrI	887467	887509	ATTAGCCTGCTTACGCGAACCTACCACAAGCCTAGCTGCCTA	88.5
chrI	887714	887756	TAAAGCAACCGCCTACAAGTCTATTCGCCTGCCTCCTTGCCT	88.95
chrI	888034	888076	AAATACCGGAACATCACGTCATATTTTGGGTAGGTAGGTGGG	84.23
chrI	888375	888417	ATGGAGCGCGTTTGTACTCACTCCACGAGAATCACGTGGTGT	88.69
chrI	889355	889397	ATGCATCCTATTGTGCTCCAATAAAATTACACGGGCTTCTGG	83.98
chrI	890101	890143	GGTGGATCCTAACCTGAACTTCTCCCTCCAGCTCGTTATCGT	86.95
chrI	890863	890905	AATTTATGTCGGAGATCACATTCTTGCAGATCATCTTTTCGT	81.12
chrI	892246	892288	TCCAAACTGACGAAATAGAAGACACGGAGCACACTGGAAATG	84.61
chrI	892675	892717	TGAAGAAGACGAGCCGCTTCACCATTACGATGCTCTTGCAGC	88.17
chrI	894668	894710	TACAGCTCTTTTAATCACCATCCAACTGGCACGCGACGTCCA	87.83
chrI	895128	895170	GAATTGAAGTACGGTAGCTCGTAAATCCTGTTCCACGATTGA	83.02
chrI	898188	898230	AGAAGACGGCGAGAACTCAATGCGAACCATCAAGCTTCTGCT	87.94
chrI	900610	900652	TTTCCAGTCTCTCAACGCCATCATCCACGCTATGGAGCAGTT	87.65
chrI	901708	901750	GCCTGTACGCGTGCGTAGATCAGTGAAATTAATTAATTTAGG	81.55
chrI	903444	903486	GACGTGACGGCACTCATTTTCTGCGTTGCACTGTCAGAATAT	86.14
chrI	904352	904394	CTGCGAAAACCACATTTTCCTGACTAAATTCAGGTTCAGCCA	84.25
chrI	905758	905800	ATTCACATGTGCCACCGACACTAACAACATTCGATTCGTTTT	84.08
chrI	907255	907297	TCTCTACAACCTTTCACTGTCTGAAATATCGCGTCATTTTAT	80.61
chrI	909270	909312	CGATTTTGGAGAAGGAAAATGTGAACTCGCCACGCCAATTTC	84.83
chrI	909844	909886	GGTTAGCAGGCTTGGAGATGCAATATCGCTCCATCGCAACCA	88.33
chrI	910253	910295	TCAAGCAGCGAGGTCCTCATATTTTGAAATGGAAGAGCTTGC	85.11
chrI	911055	911097	CGACGGTGAAGAATGGAGATCAGAAGCAGGAATCGGATGAGA	86.08
chrI	912347	912389	ATCGTTTTATTCGCGCAGAGGTTAGTTACACGAATTGAATAG	81.23
chrI	912712	912754	CTGGAACTTTTCGATCCACAGCTCCTTGTCCGCCTTGTCGGC	89.57
chrI	913273	913315	TACCTCTTCGAAAGCTGGGAACTCAAATTTTCTATAACTACA	80.3
chrI	914059	914101	GGTACCGGCTGTCGTTGGACGATGTAGTGCTCGGATTTCCCG	89.95
chrI	914322	914364	CAGAATTGACGGGATAAGGCGACGCGGAGGAACTGGAATTGT	88.01
chrI	914590	914632	GATCTTTTGTGAATCTCGCGGAGAAGGATCGGAAGCCGAGTG	86.76
chrI	914822	914864	ACTGGAAGTTTAGAGTTATAACAAGGCATAGTCTCAAGCTAT	80.01
chrI	916191	916233	AATTTCCGAAAAGGAGGTCCGGCTCGACAAGCAGTAGACATC	86.7
chrI	916575	916617	GATGCACCATGTTTCTCACTCAAATTTGACTACTCATAACTT	80.26
chrI	917395	917437	GGCTATTGTGGCACGTTGAAGATCTGAAAATGAAGAATCGGT	83.96
chrI	918478	918520	GCGCTGAAACGTGTTTCAGGATAAAGTTGGTAAACTTTTATA	80.63
chrI	919211	919253	ACCCTTACAATTATCAGAATAGGATGGGATGTACAGAGAAGT	80.89
chrI	919659	919701	TCGCGGCTGAACGTTTCCAATTCGAATTAAGACCGGCCAAAG	87.63
chrI	920015	920057	CCGAGAGCCGAAAACAGAAGCATGGAATGGAGCAACTAGGGA	87.93
chrI	920739	920781	AGGTACGCATAAGATAGGAAGGTAAGTAGGCGCGGTGGCAAG	87.34
chrI	921012	921054	AAGTTAGCAGTAGGTAAGCATGTAGTAGGTACGTGGGTAGGC	84.46
chrI	921350	921392	AACCTCTTCCCAATGGAATGCGTAATGTGAGTGGGAGGCGGC	89.53
chrI	922218	922260	TCAACGTAGATAAATACGAAATCAGACACTCACGTGGTGCCA	83.91
chrI	922921	922963	GTGATGTGCGTTGAGTAGTGTGGGATGCATATATTATGAATC	81.25
chrI	925172	925214	GTCCATCAATAATTTCTAGGCCACCAGAAAATTTGTGTTCAC	81.01
chrI	926041	926083	GGAAGCAATTTGAGGAAGGAAGGAAATGTGAGTGTCTACTCT	83.19
chrI	926829	926871	TGATTTCCTCGTATGTGATGGAACAATGTGAGAGCCGGAGCT	86.37
chrI	927221	927263	AAGGCGAAGAGAAGAGTGCTAATTTGAACTTGTTGCTGCAGG	85.22
chrI	928210	928252	AATGGAGGGTGGTGGAAGAGTTTTGTAAAGTTCTAGGCCACG	85.74
chrI	929204	929246	AAACAACAATGGAAGAATTTTCCGGTTTTCTAAGCCATTGCA	82.53
chrI	929841	929883	TCGTCGGGATGACAGAAGAAGGAGGAGAAGAAAACGTGAGAA	85.73
chrI	931462	931504	GGGTATTGAATTTCGCGCTCGAATAATATTGTTTCCTATTCA	80.32
chrI	935350	935392	ATAGGTGTGACGTCATCAAATGCCTTCGTGGCCTAGAAATCC	85.67
chrI	935611	935653	ACATGAGTGCGAAAACTAGGCCGTAATCTACCATGTGGTAGA	84.85
chrI	935912	935954	GACCTTGTTCGGGAAACTTACCAGTGATTATGAGGTGTGTCG	84.49
chrI	936490	936532	ATTCCTAGGCCACGTCAAAGTTTGAGGGCTTCCCGTGACCCT	90.06
chrI	937766	937808	GCCAGGACACCGATTCAAAGATATAACGGCCCACATTTCAAC	85.34
chrI	938677	938719	CAGGTAAGCTGGGTTTTAAGTATTGATATTGGTGCTATTTGA	80.06
chrI	939504	939546	TCTGCCAAGAAAATCTCGAACCAAACACCAAAACGGCGTTTG	85.95
chrI	940401	940443	CACGCGCGCATATTATTTGCATATATACATACATCATTCAGA	80.18
chrI	941290	941332	GACTACAACACCGACATCGACGTTCCAGCTCCAAAGGCAAAA	87.12
chrI	942206	942248	TGCAAACCGCTTCCAGAATATTTGCCTGTCTCAAAATACCCT	85.03
chrI	943753	943795	CCGTTCGTGTACGAGGTGAACACCACACCAGCTCCTCACTTT	88.83
chrI	944074	944116	GGGATCAGGATTTTGGCGCAGTTCAAACGCTCATGCAAGCCT	89.18
chrI	944395	944437	ATCTCTGTAGGGATACTGTAACCCTACCGTGATATTACTAAA	80.07
chrI	945299	945341	GATCCGTGTACCGATGGAAGAGTGTGATTCCGTTCCGATTCA	86.22
chrI	945663	945705	ACTCCCTAGGCTTTTGGCACGAGCAGTCCCGTCCGGATCGGG	93.22
chrI	946116	946158	AGTCACATTTTGTTGCAGGAAACGGTGTATAGAGGAGAAAAG	82.48
chrI	946502	946544	GCGGGTTCGGTTGGTGCTCACCGAGCTCAGGTACCAGTGTGC	92.74
chrI	947232	947274	TGGACTACGAGGTCTCCTACAAGCTGCAATGGATTCAAGGTA	85.77
chrI	947520	947562	ACTTGGTATATCGCATAATGGAAAGTAGTCCGTTTGGAACGA	82.82
chrI	948784	948826	CTAACTTTTGATCTGAAAACATTGACTTTTGCTACGTGGCCG	82.28
chrI	949274	949316	ATCAGAGCCCAGAAGCCGGCAGCAAGCAGACGAAAGAGCAAT	90.58
chrI	949749	949791	TGGGACAGCACAAAATTCAAAGCCCTCACCAATATATGCGAT	85.11
chrI	950196	950238	GGCCAAAATTAATGTTAACTGAAAGCTCAGAGTCTGCTAAAT	80.62
chrI	950657	950699	CAAACGCTCATAACGTGGCTTAAAATCAATATTTTCGAGCAA	81.17
chrI	951067	951109	GCTCAGCGAGAGAAACAACAAGAGTCGGGTGGCGGATTCACG	89.3
chrI	951316	951358	CCTCCTGGAAAAGAAAGATGATTGATTTGAAGCTGTGTATCT	81.23
chrI	952713	952755	CTTGAATTGCTCCTTGCTCATTTGGCCCTTTCATGCACATTT	85.15
chrI	953059	953101	CGTCTTTCCATGATTCCTCGTCGACGAGATTTGGGAAGCTGG	86.8
chrI	954286	954328	TCCTTAGCCGACCTTCCCAAATTCATCATTCCTTCCTTCCAA	85.5
chrI	954553	954595	GGAGGTGGAGACGCAGGTTCCCGTCCAACTGCCGCAGAGCAT	93.63
chrI	955098	955140	AAGTGACGTCATCGTAACCTACCACTTCACAAGTTTATATAT	80.09
chrI	955858	955900	AGTTGGGACCTAGGTAAGACTATCTAGAAAGTTCGGACGTAA	82.57
chrI	956319	956361	TAGAACATAGGCACGGTCTGTTAGTTAAGGCCTAATTAGGAC	82.37
chrI	956640	956682	GGGCCTAATTAGGACTGAATAGGACTAAATTTCTTGTTACGA	80.4
chrI	956959	957001	ACTAGTTGGAAGTTGGGACCTAACTAGTTAGACCCTTAATTT	81.02
chrI	957524	957566	GGCTGGCGGTTATCAGATATTTGTATGAATGGTATAGAGAAA	80.63
chrI	958826	958868	GCGATGAACAAATTTTGGAACACTGGAGGGAAATGATTGGTG	83.76
chrI	959862	959904	GTTTTCCCTGATTTGTTGACTCTGACACCGACGGTGGTTGTT	86.2
chrI	960755	960797	CATGGATACCCTAGTCTACACAAAGCACGAATTTCTGGCTTC	83.46
chrI	961611	961653	TTTCAGGGTGTACTGATAATGAATGTGCTCTGTGTGGAGACA	83.96
chrI	962940	962982	GGCTTCTGCTCAGATTTTCAGAAATTTTCGTGATTCTATAGT	80.15
chrI	963332	963374	TCCAGTAATATCAGCGTATCGTACCACTACCGTAATCCTACA	82.54
chrI	963729	963771	GACACCTGAAGCAACGATTAGGAGGAAGAAGAGGAAGGAGAG	84.93
chrI	964078	964120	GGTGGGTGGTGAACATGAACAAAGAACTTAAGAGGCTTACCT	84.67
chrI	964940	964982	CCTTCCGATGTTTTGGGAAAGTTTAGCAAAACAATAGATTTG	80.28
chrI	965909	965951	AAAACGGTCCAAGACTACCAATATTCGTATTAACCTGTTCTG	80.9
chrI	966531	966573	GGATATCCCGTCATTCGCCCAACACCTTCCGATTCGTCCATT	87.96
chrI	966788	966830	TATCCGATAGGCTGCTTGCTGTGGTGGCATCCGAGTTGATAG	87.57
chrI	968297	968339	TGGTCGAGCAGCCAGTCAGCGGAATCTAAGCAAATAATGCCC	88.3
chrI	969154	969196	TGGTATGGAGCAAATATCACAAGATGGCAGAAACATAGATAC	80.89
chrI	969743	969785	CGCGATCCCGACCCTCTGATCTTACGGCCATCCCATTGTTCA	89.9
chrI	970060	970102	TGTCCGCTGCTTCAGACAATCTTAGCATCATGCAAACCTTGC	86.57
chrI	971499	971541	CTGTGCATCCTCTCTGGATAAATTTCCATGATACCAAACTTT	81.31
chrI	971734	971776	TCGATGAACACCACGTGGCATCGACGATCCGTTCCATCCTTG	88.95
chrI	972128	972170	GCAGGCTTTTGGCTGAATTTTACTGGATATATAAGCTATCAA	80.25
chrI	973147	973189	AGTGAATGAGGAATGACCGGGAGAGAAACGGAGACGCAGGCG	89.8
chrI	973560	973602	ACTGGTGGCCTAGAAAACTTAAACTATGCCTGAAGACGTCAC	84.36
chrI	974642	974684	ACACCTATAGACAATTAAAATCACCTGCTGCCTAAAGAGTAT	80.36
chrI	975710	975752	GGTCATACGTTATGTGACAGTTGTCGTGAGAAAATTAGAGAT	80.64
chrI	978571	978613	ATCGATAGAGCGTGAATACATAAAGAGAGAAATTTGACCTGC	80.78
chrI	979280	979322	CCGTGTGTATATCCGAATGTGTGTTTTATTATGTTCCTGATT	80.04
chrI	979710	979752	GTGGTCACTTAATTCAAAAGGTCGAACTGTTGTACTAATTGA	80.11
chrI	981046	981088	CTACTGAACCATTACAGTAATTTGACATTATTCGCCACCAAC	80.49
chrI	981959	982001	ATCCTAATTTGAAGCCGTTTAAAGCTCGAAAGTGCAATACAT	81.66
chrI	983151	983193	TCTATGCCTATATATGAGGCTTTAATGAACGAGCGCCGCCGC	86.62
chrI	984628	984670	GTGATATGTTAAGAAGTTAACGGCAAAATCGATGCCAAAACT	80.87
chrI	985091	985133	ATGTAGGTATGCACTTTCCCGCCTGTTCCGCATCTAACCAAC	87
chrI	985691	985733	GTTTTGATGCACCATTTCCCAAAGAGCCCTGCAATGCTGGCT	88.53
chrI	986123	986165	GCGCAACGTATGAGTTATTGAATTTTCGAGAAAGGTTATCTT	80.52
chrI	986804	986846	AGTTTCCTCACGAGTGTTGCATATTATACCGCCAGTAATCAT	82.91
chrI	987059	987101	TTTTGTATTCATTATAACAGGTTCAGTTCCGATGCATCTGCA	81.29
chrI	987516	987558	GCACTCTGGTTGAGGTATAGATGCACCATGTCCCAAAGGGTC	86.88
chrI	987933	987975	GAGACATGATGCATCGTGACAGGGCTTAATCGTGGCGAGACC	88
chrI	989147	989189	CCACACCGACCTGATTCGAGATTCCTTTTCTTATATGTATAT	80.28
chrI	989748	989790	CCGATCAGTTGCTCAAGGCTTTCGGCGAGCTGGAAGTTCCAG	89.55
chrI	990027	990069	TGGACGATCCGAATGAGCTGGAGGAGTTTATGAAGCAGGGCG	88.8
chrI	990346	990388	ATCTTAGGCGAGCAATTCTCTGCAGCCGGCACCAGAATCGAT	89.01
chrI	990655	990697	CGCCGATCCGACAACTCGCCTCGAGACGAATGGAGATGGCGA	91.74
chrI	990893	990935	TCGAATTGGTTTGCAAATAAGCGGAAGGAGTTGAGAAGAAGA	83.57
chrI	991179	991221	TTTATTTATTTGAGAGTGATGGTAAACCTGTCAGTCCTTGGC	81.18
chrI	991648	991690	TATCGCCGTCAGCTCTCGAACTTTTCGCCATGGCCCAACAGC	90.59
chrI	992088	992130	TCGTAATGTATCGCTTGCCCTGAAATTTTGTTGGAAATTCCA	83.02
chrI	992846	992888	AAAGTTAGGTCATAGAATAACCTTACGGTAAACGGGTCCTCA	82.25
chrI	993348	993390	GAAGGCGTTTATATTATGTGTTGCTCCTGTTTCTGCTGTATT	81.5
chrI	993748	993790	TTCCTAAGCCAGTTTGGAATAATTAGGCCATCTTGGGATTTC	82.54
chrI	994309	994351	AGGTGGCCTAGAATTCAACATTTATTGGCAATTCTTATCTAG	80.01
chrI	995260	995302	TCTGAACTAACTGTTTACTCAAAAGAGAAAGTTAGTGGCCTA	80.21
chrI	995791	995833	TTGCTCCCGCCATTTTCAATAGGATTATCCGTGCACACACAC	86.41
chrI	996150	996192	TAGGCTGACGATCTTCAGTTTGCAAATCCTCTTCCACCGCAC	86.95
chrI	996599	996641	CCGAGGTAGGGAAAGATGGGCGCCAGGCTAATCTAACTTTCC	87.81
chrI	996919	996961	GAGTTCATTGGAGCGAATTTGTAACCAGAGAAAATTCAAAAC	80.16
chrI	997546	997588	GGGTTATCCATCCGCCACCCTCTCTTTTGAAGGAACATTGAC	86.06
chrI	998011	998053	CTGTGGGAGAACTGAGTTGGGTGGTAAATTTGGCAAATTGCC	85.87
chrI	998715	998757	CCTCTTCGTTTTGTTGGTATGAAAATTTTGAAACTCACTTCG	80.16
chrI	999134	999176	TGAAGAAAACGAAAAGAACACATAAAACACAGGCACACACAC	82.35
chrI	999679	999721	TTGCCTAGAACGTTGTTCTATCTTGGTTATGTGGTGTCGGGC	85.66
chrI	999952	999994	TGGAACTTTTATAGGCTTAAGCTTATGGTTATGTTTAGGCGT	80.85
chrI	1000698	1000740	GTTTCGAGTTTGTACGGAACGGCCCAAACGCCTCTTGGGAGC	89.82
chrI	1001109	1001151	TAAAAGTGCAGAAATTAGAGAGTATGCGGAGATTCGGAGAAT	81.53
chrI	1003632	1003674	GCGCCAAATTCAAATTACCAAACGGTATTTAATACATAGAGC	80.01
chrI	1004020	1004062	CGAATAAGCCAACTGAACAGCAGAATCATGTTCAGCACAATC	83.31
chrI	1004279	1004321	TGCCTACCTACACAAATGCCTATCTGACTACATCTATATCTA	80.25
chrI	1004568	1004610	GCCTAAATACCTACTTGCCTGGCTATGTCTTCTTACCAACCG	84.36
chrI	1004906	1004948	CTACCCACACCGCCACCGCCGATTTACGCCGTCCGCCTGACC	94.86
chrI	1006030	1006072	GACTCTCATATCTCTGCAACTCTGTGTGAATAACAATTGGAG	80.89
chrI	1006480	1006522	CCCTCTGCGAGAATAGAATATCGGAAGTTTATGTGGAAGCAA	83.02
chrI	1007104	1007146	GGACGTGGTCTTGACACGAATTTCAAAGTATTTTGGTAAATT	80.82
chrI	1007553	1007595	CTTGCACAGCTTGGGAATTTTCTGGAAAAGAAGTGACGTCAC	84.57
chrI	1008119	1008161	AGTAAAGCACAGACATGGAAACTCGAACCATCACGGCGTGCG	88.33
chrI	1008409	1008451	TTCACCTGAGAATTTGTAATGATAAGATTAAGGCGTCGTTCG	81.07
chrI	1009857	1009899	GCTTGAGCACAATTTGGTGTTAAAGGAGCCGATAAATGTGAG	83.39
chrI	1010537	1010579	ATTTCCCGAAATTCCCTCAATTTTCCAGCATTTAGCATTCGA	83.06
chrI	1011729	1011771	CCGCGAGAAGTTCCGCATCAAAATCGATAATCGGAGTGGCGG	88.33
chrI	1013818	1013860	ATCCGCTGATGACATCCAAAATCGACACATCTGATCTTATCC	83.19
chrI	1014197	1014239	TCCACGTGGAGTCCCTGAAATAAATTTAATTCAGAATACTGA	80.54
chrI	1015252	1015294	CACAATCACCGTTGTCGAAACATTCGGCGCGTTCGAGGCGAC	89.87
chrI	1016237	1016279	CAAGAAGATCATGTGCAGTGAAGCGCAATTGAAACATTCCTC	83.58
chrI	1017083	1017125	TCAAGCAAGACGTCCCACCGAAAATGATCTGCCAGGAATTGC	87.57
chrI	1018066	1018108	ATTTCGAATTCTCATAGTTTTCAATTTTCGGGTCTTGAAGCG	80.83
chrI	1019004	1019046	AGAAAGAGGTGGCCGCGTTGTGCATGAAAGAGGCGCCGACGC	93.22
chrI	1020264	1020306	ATCAAACAGTAATTGGGCCGCATGCATGACACCACGTGGGAC	88.93
chrI	1022306	1022348	CTGGAAAATGTGTGATACGAGGTGTAGCGTATAAATTATCCG	80.96
chrI	1024063	1024105	TTCGTAGAGTGGTGACGTCATTCCGAGCCCGTGAAGAGCCAT	89.41
chrI	1026246	1026288	AATGGCAGAGGTTGTAGATAATCGATAATTTCGCTTCCAGCG	83.47
chrI	1026526	1026568	CAAAGAAAATATTATCGCCGAAAAGATGGTCAAAGACTTGGA	80.54
chrI	1029702	1029744	CGGCTGGCTCAATAATGTGCATTTCTGGAAGCTTTTCCGGCT	87.92
chrI	1030864	1030906	TTCTTAGCGGATGACGGCGTCGATGAGGCGATTGAGGACGGC	90.95
chrI	1031116	1031158	GAAAATTCGCGATTTTCAATGAATTCCACGGCTTCCTCCTGG	84.72
chrI	1032191	1032233	CTGGATCGAAATCTGCTCGCCGTCGTGCTCATTGCCGTATTT	88.27
chrI	1032441	1032483	CGGTCACACTCGTCCTCCATCCGCTTTAGGGTTTGCTCCGAG	89.94
chrI	1032808	1032850	GGTGTTTGAGGAGCTCCTCCATCTCACTGCAGCTTGCCGAGT	90.15
chrI	1033104	1033146	GCGGGCCGCTGAAAATCCTCCATTTCCAGCTCGAGCCGCATC	92.26
chrI	1033337	1033379	ACATGTCCACCTCATCCCATAACGCTGAGAGTTCTCGCATCG	87.49
chrI	1034266	1034308	AATTAGCATATTACACACGAAGAAATCAAGGACAAAGAGGCA	81.15
chrI	1034708	1034750	CAGACTTCCATCTGCTTTTGACAGCGCTTTCCCGTGAAATCG	86.57
chrI	1035166	1035208	CTACAAGGATGGTACGAGGCTTCACGAGGCGTTAAACTGCCT	87.57
chrI	1037351	1037393	CAACTTCTCGGATTATTGTGTGAAACGAGGCTTGAAGATATT	81.28
chrI	1037805	1037847	ATTGCCCATTTGTCGATTTACGGGACTTGCGTGTACTCCTCG	86.99
chrI	1039142	1039184	GCTCATTTACGTGCTCAGTTTGATCTATAGAAATGGTGATTT	80.16
chrI	1039676	1039718	TCGATCGAAAAGGATTAGCACTGAGAATTCAACAAATTTCAC	80.55
chrI	1040281	1040323	CACGATTATCACACAAATTTCGGAGATTTTCGACACGAAAAT	80.82
chrI	1040744	1040786	TTGGAGGGCTCTTTGGAGCTATAAATGAAGAGAATTTTGGGT	83.34
chrI	1043431	1043473	TCACTCTATAGCTCAATGCCCGGAGCCCAAGAATTTCGCGGA	88.67
chrI	1043724	1043766	CGACGTTGAAAATCTACTCGGAAGATCATAATCAGGAGGAGG	82.71
chrI	1046491	1046533	AGGTTACTGTAGATCAAACCATATCGGAGGTGGCAGCGGCGG	88.73
chrI	1050484	1050526	TGCAATGAGATTCAGGATTATCTTGGCTCTCTAACCGGAGCC	85.31
chrI	1050950	1050992	AGAATATCGTCTTCGTCGGAATCCTGTTGCAGTATGCTCGGG	86.25
chrI	1051466	1051508	GGCTTTCAATTTGAAAGTTTGCAACAATTGCGCGTGAAATAT	82.4
chrI	1051915	1051957	AATACCTGAAGATTCAGCGGTTATCGTCGTTGTCTCCTTCAC	84.09
chrI	1052637	1052679	AATGTGCTATGCATTCTCCGTTTCGACACGCCCATTCCCATT	87.43
chrI	1053347	1053389	CAGAAAGAACGCTCTACTGATCTTTAACGCCGTGTACTCCAC	84.25
chrI	1053794	1053836	GTAAAAGAGACGCGCAGAGAAATTCGGGTGAAGCTGTTGTGT	86.14
chrI	1055880	1055922	CTTCTGGAATTTTCCACATTTTCAGCGTTTCTAGACAATTGT	80.89
chrI	1057841	1057883	GCCAACGTCGATTCGGAACATTTCTTTGCGAGCGTGAATGTC	86.81
chrI	1058934	1058976	TTGCACTGCTGCTAATTTGGATATTAAAGGCGCACGGATTTA	84.08
chrI	1059446	1059488	ATTGTTCAGGCCGACACCCTGCATTTGAACCATGAATTCGGT	87.65
chrI	1060547	1060589	CAAATCGGACGAGGAAATCGAGAAGAACGTCGATTCGCCGGC	88.09
chrI	1061644	1061686	ATTTGCCGAATCTACCGATTTAGTTGAGATGGGCAATTTTGC	83.31
chrI	1062131	1062173	CTAGGGTGTGTGGAGCAGCGGACAGAAGAGAGGAGCAGGAGA	90.21
chrI	1062488	1062530	AGTACTACAACTCGACACACACCTCTGCACCATCACCGATTC	86.16
chrI	1062714	1062756	CGGTGTCAACTTGCTTCAGGACAGCAATATGTTGTGTCGGAT	86.09
chrI	1063506	1063548	AAGCTATCTCAGAACCATGCCGGAAAAGCTTTCAAATTGGAA	84.06
chrI	1063733	1063775	ATCTTGTCGTGGATAATCTCCTGGCTCCTCTCTCTACCGTCT	86.09
chrI	1063959	1064001	AGTCGCTGGGCTTGTACAAGAGCAGATTCCTCGTGTATTTCT	86.26
chrI	1064829	1064871	TATGGCTCTGACGGCGAGGACTCACACCAAAACCGGCACCGG	92.41
chrI	1066213	1066255	AAATTTGATTGGAAGAATGACGGCCTCCTTGAGCGCCTCTTT	86.32
chrI	1066490	1066532	ATCTGCTCGGCGCGATTCAAATACTGCCCGACTTTGTCACGA	89.08
chrI	1067051	1067093	CAGGTTTTCGCGATATTTCTCGCTTTTAATGATTGTGAAATC	80.12
chrI	1067641	1067683	GTCTTGACACGACAAATCAAATTTAGCGCCTTCAAAGAGTAC	81.96
chrI	1068451	1068493	GGAAAGGAGCCTGGCAACTAGCACTCACAAAATACACACACA	86.12
chrI	1068840	1068882	GAGTTGCCCTGCTCACCACGTCGCCGTTGACTATTCCGCTAA	90.12
chrI	1069156	1069198	CGCCATAATTTCCCTCCCTTCCAAATGATCTGCCATTAAACC	84.35
chrI	1069677	1069719	GAGCACCATGTGTCTCGCGGCGCCCGTCGTATCGGTGGAGCC	94.66
chrI	1070455	1070497	TCGAATCACCAACGATCCGGAAGATAACTACCCTTCAGTCAG	84.74
chrI	1071492	1071534	CTCACTTGCTGGAAAGACAAGGGAGTCATGGCTTGCTACGAG	86.94
chrI	1071828	1071870	GACGAGAGAAGAAAGTGGATTCAGTGCTTCAATGACGTGACG	84.59
chrI	1072776	1072818	CGAGAAAATCAAGGCCAAGCGATACCTTTTGGAGTCGTTCTT	84.93
chrI	1073931	1073973	ACATTTTAATATACACAATTCTGTGAGTGGCCGAACTTTTCG	80.59
chrI	1074617	1074659	GATCTCGGTCCCTAACACAGCACTCCTATTCCTCCGCCAAAC	87.6
chrI	1075608	1075650	TGGATTTATTTGAAAGTTTTCCATAGGCGTGGCTTGTTAGAC	81.79
chrI	1077452	1077494	GATGAAGGACGAAGTGTCAAACACACAAACATCTACATTTAA	80.35
chrI	1078561	1078603	TTAAGAGCCGATCTCTTGGAAATAGCCTGGATCTCCGGTTTC	85.1
chrI	1078835	1078877	CTGAAATCGTTTCCGTCCAACTATCAACGATCTGCGATTTCT	83.49
chrI	1079294	1079336	CTTCTCGCTGTCTGCAAATCATCAAGATCAACTTTAGATATT	80.01
chrI	1080569	1080611	CTTACTGTTCCTAGTCTGTATTCGCTTCGTAAAGAAACACTA	80.15
chrI	1084452	1084494	CCAACCAGTTCTTGTTTTCACTACTTTGTTGACACTGGGCGC	85.72
chrI	1086182	1086224	GCGATTTTGGTTTCCGTCGTTTTCACTGTAAGAATTTCCTGA	83.08
chrI	1087162	1087204	AGGAGTCCGTGAACCCTGTAAAACTCTGTAAAATTTTGAATT	81.27
chrI	1087526	1087568	ATAGGTGGGTCAAATGTGCTCTATAAAATTTGCCGGTTTGCC	84.37
chrI	1088959	1089001	TGCCGTATTGATAACTATTGTCATCTTTGTCGTGATTCGCGC	83.71
chrI	1089424	1089466	CGTGGACAACTTCGACAAGAAAACAAAGTTTGTGTTCAAAAT	81.52
chrI	1090023	1090065	GCGCGTTTGCTGTGTATTTACACCAGAAAATAAGATAATTGA	80.82
chrI	1090545	1090587	CCGATGAGCTGAGGCGCTCCACTGAATTGGTTTCGAGGAGGG	90.28
chrI	1091190	1091232	GTAGTACCTCATACAGTACCCTGTTACAGTACCTCTACATTA	80.02
chrI	1091584	1091626	GTCTCATTCGGTTTGGTGGCCTGATATGCTAGACCGAAATCT	85.44
chrI	1091920	1091962	GGCCACTGTGAAAATATCTAGACCAATGTGGAAATTTATAGG	80.22
chrI	1092795	1092837	ACCACTTGCCATTTGCATTACAATGAATAATTTGGAGGAGGA	82.9
chrI	1094483	1094525	TCGTACTTACACACTAAACGACTGTCAAATCGCATTGCGGGA	85.35
chrI	1096028	1096070	TGCCATTTTCTCCCTCGTAAGAACTAGCGAGAAAGAGAGAGA	84.38
chrI	1096679	1096721	GGACTATTATGAGTGCCACGACATCTTTCAGGTGGCTGTGTA	85.21
chrI	1097462	1097504	CCCGGTGGCCTAGCTTTCTCTTTCTCTTCCACCACCCAAACT	89.08
chrI	1098636	1098678	CGACACCAAGACAGAGAATTTGTCGATTGCCACGTGGCTAGA	86.75
chrI	1099203	1099245	GGCAAGCGAGAGAGAAACTATAGAGGGTAGAAAGCAGAAGCT	84.84
chrI	1100222	1100264	CATATAGTTAATCAATGTGCCAGCGAGCACGTGTAGATCTAC	82
chrI	1100937	1100979	CAAGTGGCTCACAAATATTGTATTCTCTCTTGCACACAGGCT	83.77
chrI	1102372	1102414	AATGATTTATTACATGATTTGAGGTAACAGGGCAAATGGGAG	80.46
chrI	1103487	1103529	GGAATGAGGAGGTATATGGAGACAATGGAAAGTTAAAATGGA	80.72
chrI	1105063	1105105	TCTTTTGGTAGTGGAGGCACAAAGAAGTAAAAGTTAGGTGCC	83.64
chrI	1105718	1105760	TCCGGAAAAGCTTGCGGCCTAGAAACTCACGACATGGCCCTC	90.44
chrI	1106824	1106866	TTGCCATTGGCCTGAAAATTTCAAGAAGTGGCCTAAAATTTG	83.01
chrI	1107406	1107448	GAAAACCTGTGATGGTCTAGAAATCCCAATGACTAGCTGCAT	83.41
chrI	1107794	1107836	GGATGTCGTGTACAATTATGATTTGATCCGATGTATGGAAAA	80.07
chrI	1108189	1108231	GCTATCGATGAGATTTCTAGGCCATATTCAGAATTTCTAGGT	80.24
chrI	1108702	1108744	TTTCTAGGCCACCAGTGACGCAATGACGTCTCCAGTAGCCCA	89.64
chrI	1108959	1109001	TGCGCTGATTGTATCTGTAATGGAGACCATTCGGACCATGAG	85.38
chrI	1109399	1109441	TTAGGCAGGCAAGCAGGTCATAATAAACACTAAGCAGACAAG	83.55
chrI	1109650	1109692	AGGTAGGCATGAAATAGGCACACAAACTGTTTGTTTCAGATG	82.99
chrI	1110601	1110643	TAGATGTTTTATCTATAGTTTGATCTACACGGCATCTCTGCC	80.21
chrI	1111173	1111215	AAAATTTGACAGGTCGTATACCCACCAGAAGTTTTGAAAACA	81.62
chrI	1112134	1112176	AATACTTCCCAGATGTCCCTGGAAAATCTTATGAGGATGAGA	82.32
chrI	1112959	1113001	TTCTAATTGACTGCAGTCATTCGATATGTCTCCTTTGTGTTA	80.52
chrI	1113578	1113620	AGAATATGTGCTACATGTGTTAAAGAATTCGGTTTTGACCTG	80.39
chrI	1114643	1114685	TTTCAGACAAATTTCACTATGTGTCCACGCGAACTTGCCCTG	85.25
chrI	1115083	1115125	TTCGAGTCGGAGTTCAAGGAAAAGCAGCTAGTTGTTCTGGAA	85.32
chrI	1115842	1115884	CACTTGCAAAATCCCTCCCTGTTGGATATGCTAATATATTTT	80.37
chrI	1116271	1116313	TGAAGAATTTTATACACCAGTTTCGGATTGGGTAAGTATGGT	80.72
chrI	1124945	1124987	AATCTTTACACATCGCCACATAATATTTTCACTGCAAGACGT	81.45
chrI	1126032	1126074	CCTCAGTGGCCTGGAATTTTGAAATTTAAAATTTTAAGCCTC	80.44
chrI	1127049	1127091	CACTTGAATGCACACCACCTTTCCCAAATTGAAACCCTCGCC	87.21
chrI	1127276	1127318	CCTTCATGGAATACCTTCAATGCCTACCTTGAGCCTATCAAG	83.36
chrI	1127959	1128001	ATGGCCTAGAAATTGGAAAATCTAAGCCAAATCCTGGTCCTT	83.6
chrI	1128258	1128300	GGCGTGCCGGCCCAATCACCGCCAAAAGCACAAAAGTGGGCG	94.46
chrI	1129206	1129248	TTTTCCAGTATCTCCTCGTCATCCTCCTCTCCGTCCACATCA	86.46
chrI	1129547	1129589	CTTCAATAACAATCTCCATTAGAACTAAACCACGTGGTGCCA	82.42
chrI	1129959	1130001	GACGCTACGACGAGAGAAGAGCTCGCGGTTCAGTGCTCATTG	88.65
chrI	1130328	1130370	TTGAAATCCGCGGAATCACATTTTCCCGGAAAATTTGTTTCC	83.89
chrI	1131336	1131378	ACTGTACTCTCACGGTCTCCCTCCATCACCGCCAAGAACGGT	90.29
chrI	1131950	1131992	TGTGTGGAAGGTATTACTGTTTTAAAGAGGAAGTACGGTATT	80.3
chrI	1132296	1132338	GCGAAGTCATTTTAAGAGGCTAATCCAATGTTTTCCAAAGAA	80.84
chrI	1133006	1133048	AACTTCACTGAAACAAAATAACGTGGTGTCAGTCAGTCTCAT	82.25
chrI	1133447	1133489	CATCTTCTCACCTGGTATATGCCTAAACAGACCACTTAGTCG	82.66
chrI	1133879	1133921	TCGACCGAATGTCATCAATATTCAAAACCTTATGTTTAACGG	80.33
chrI	1135736	1135778	GGCTCCTGAAGAAAGAACAAAAGGTGCGAGAAACTAACACCT	84.86
chrI	1136560	1136602	TAACGGGCTGCTCATCGTGTTCCTGCCGGATGTGTGTGAGAA	89.98
chrI	1137915	1137957	AACTCCGCTAGTCTTGTTGTGAGCAATAATCGAGAAGAGCTC	84.08
chrI	1140155	1140197	TACTGACCGCATATCTCATAGTACCCTCTGGAGGTTTCGTTT	84.27
chrI	1140537	1140579	CGGGCTCGTGTGAAGCATCACTGTATATGTGCATAAAACTTT	83.89
chrI	1141045	1141087	GGTTGCTTGCTTATAGATTTCCTCTTTTAGTATTGCAGTCTC	80.17
chrI	1142129	1142171	CTCCAGTATGAATTCTCATATGCACAACTAGAGTCTTCTTCT	80.06
chrI	1143396	1143438	CAACACTTTCAAGCATTGCGGACATTCGTGACCTTTCTTCAC	84.7
chrI	1144142	1144184	TGGAGGTTTCAGGACAAAGTTAAGGCTTGTGAAAGTAACACG	83.73
chrI	1145837	1145879	AATGATCAGTGTCTGTGTCGCTTCTGAAAAGTGTTTGAAAAT	81.75
chrI	1147358	1147400	ATCGTTCGATCCACGTGGACGACGCATTGATAGTTCGTATCA	85.99
chrI	1148057	1148099	CCAAAGTTCTACCAAAACCATGTTTTAAAGTGGTATAGTCGA	80.1
chrI	1150049	1150091	GACTTGACGTGAGGAGAATTTCTGATTGCACACAGCGCAAAT	85.34
chrI	1150434	1150476	GGGATTTTCAGTGTATCCGTCCGGAGGTGACAGGCTCTTTTG	86.91
chrI	1152264	1152306	TGGAGGAGCTCTGGAGATGTTCTGGAAATAATTTAGGATTTT	81.69
chrI	1153240	1153282	CCGTGTTCTTGTAAATTATGCCTCCCTTGAAATGTTTCTTTA	80.59
chrI	1153958	1154000	TGAAGCTTTCCCGGCATTCTGTGCACTCGAAAAGCTTCGGCT	89.7
chrI	1154335	1154377	CGGTCCCAGGAGGCGTTGTTTCGCTCCCGATATTGGGACGGG	92.51
chrI	1155599	1155641	ACCATACCGCCCATCACGATTTCGCCGAGAATGTGGTGAACT	89.04
chrI	1155887	1155929	GACGTTATCGTCGCGCTTTGACACCAGTTGGAAGGTTTCTCG	87.17
chrI	1156581	1156623	AGGTAATCTTCCTTGTCGAAATGACGAAGGTTCACTACTCCC	83.85
chrI	1156882	1156924	CGATCTCTTGAAGTGAGTTTCACACCTATTTTCTCAACTCAA	80.9
chrI	1157406	1157448	GCCCGTGGAGAATTCTAAGTAAACTCTTGTTGATAAATGTTT	80.28
chrI	1157767	1157809	CTCGTTCGGAAAACCGGAAGCACATGCGAGATAAGTTGCCGG	88.55
chrI	1159616	1159658	TTCAATAGGGTGAACGACAGTAAACGTGTTTTGCGATAGCTG	83.68
chrI	1161933	1161975	GGGCATTGTTGAACATGATGAAGCATTCAACTAATTTCTAGT	80.79
chrI	1162820	1162862	CGCAGAAATTCGAGGATTTTGTGAAGAAAATTCCCTATTTGA	80.81
chrI	1164593	1164635	CCTTCATCACATTATTCAACGCCTCTTGTACCATGTGCTCCG	84.97
chrI	1166209	1166251	TGCCTACGCCGAAAAGCCTACCAGAAAGCTGTGCTCCGCGTT	91.55
chrI	1166518	1166560	CCATCTAGTGTAACTCTGCCGGATTTTGGCTCGTAGAAACGC	85.74
chrI	1167807	1167849	GACACCTGTATCCATTGGGATAGATGGTTCAAGACGAGAGAA	83.61
chrI	1169038	1169080	ATGATAATGTAGGCTCTCCATATACCATGGTAGGCATGCCTG	83.86
chrI	1169743	1169785	TTCGGATATTTGTGAGAGCTTCGTCTGATACGGCGGATGCGG	87.57
chrI	1170728	1170770	CCCGGAACCACCGCTACAGTGTACATTGTCATTGTTGGTGAC	87.25
chrI	1171782	1171824	TTTATAAGGAATTGTCGGAACCCAGAAATCCGTGTAATGCCT	83.29
chrI	1173934	1173976	ATTGTGCAACATATAGTGTCATTAAGTGCAGAGCAGATGGCT	83.51
chrI	1175548	1175590	CCGGCTCCAAACCCACAAATTCGCCATGTTTTGAGTATTGTT	85.9
chrI	1176520	1176562	AACCCTCACATTTGTGGATCCCGAGGACGATGGAGTCTCTAT	86.86
chrI	1177913	1177955	GAACCACCAACGATTTGCCATTTCACGACGTGGAAGACGACG	87.6
chrI	1178258	1178300	AAGTCGTCGTGATAATCTGTAGAACACCGTGCGCCAGTATTG	85.35
chrI	1179091	1179133	TCGAGAACCGGATCATGTTCAATTAAGATATGTGGATGCTCA	82.8
chrI	1179322	1179364	TCGATTGAAACATTCTCAGACGGTTGATGGATCGGAATGGAC	84.46
chrI	1180306	1180348	GGAGAGTCGGATTATGTTCACCGTCGACGTCGTCTGGAACGC	88.46
chrI	1180622	1180664	TTGGTGCAGAAAACCGAGGGAAACGTGCTCGTGTGCTCGCCG	91.95
chrI	1181025	1181067	CCGAGATTTTGGTCTCTATTATGAGAGGAGTCAGGCAATTGG	83.08
chrI	1182430	1182472	ACCGTATGCATCCAGTGCTCTCAGAGTTCCCGAGCAACGTGT	89.71
chrI	1183055	1183097	CATCAAATCGGTGTTATTACTCCGTATGAGGGACAACGTAGT	82.72
chrI	1184748	1184790	CCTGCCTAGAAATTTCGGAATTTTATTTCAGAGCTCAAAGAT	80.41
chrI	1185050	1185092	GAAATGCTCTACGAGGGACCGATTAACGCGCTGAAACCGCTG	88.26
chrI	1187334	1187376	CATTCAATGAATACAAATCCAATGATCCATCACAACCACGTC	80.99
chrI	1189130	1189172	ATCGCAAGGAATGATGTCTCAACAATCTCAACAATATCCACC	82.53
chrI	1189561	1189603	GGACATTTTCCCAAATATTCGCGCATAAATCTCTGAAAATTC	80.2
chrI	1194110	1194152	GTCTTTCCATTGGAGCAATTTGCCTGTTTCTTTTAGATTTCA	81.16
chrI	1195959	1196001	GACAGGAGGCGGTTTCAATGATTCCACCACTTCTTTTGGCTC	86.53
chrI	1198637	1198679	GCTGTAACCTGCGAAGACGCCGCCCGCTTCCCACACATCTCC	92.86
chrI	1198871	1198913	TATTCGACGTGCTCAATGAATCCGATTGAGGATGAAGCTGTA	83.95
chrI	1199225	1199267	CGAAATTTGGGAAATGTTTTCAAATGCACGGCGTGTAAATTG	82.45
chrI	1204443	1204485	GCAATTTTCGAAATGCCGAATTTGCAGGAATTGTTCAATTCC	82.49
chrI	1207346	1207388	AATCATTCCTGTACCAAAACCTATTCAGTCGCCGCCTCGAAT	85.58
chrI	1207661	1207703	AGTGTAAAGGAGATGTTCGGAAACAACAGAATGGTACTGTTG	82.3
chrI	1210537	1210579	CCAGATTGCCAGAAATCAAATTTTCTGCAAATTGCCAGAATT	81.95
chrI	1212643	1212685	GTATTCCTGACAAAAGATGGCAAAATGTGGAGTGTTGGTAGT	82.76
chrI	1213144	1213186	GGTTCCCGTTTCGTAGATCTCTGTTTCGTGCAAGCTCCCTTC	86.9
chrI	1213501	1213543	ATTACCCTCTCCGTAGATCTCCTTCTCGTAGATCCCATTTCC	84.02
chrI	1213913	1213955	ACGTGTTCAAGAGATTAATGATATTGTACAAGTGGCGTCTGG	82.16
chrI	1216088	1216130	TGTGAGCAACAAATTCAGAAATGAACGACTGTGTTCAAATAG	80.86
chrI	1217392	1217434	TAATTGATCTCTCCGCCCATCTAGTACACCTCCTGTACACGA	85.06
chrI	1217730	1217772	AAGTTTGGATTTGAATGAATTTTCCAAGGAGCTCAGGATACT	81.36
chrI	1218334	1218376	GGAAGCGGCTAAGGCACTGACCACGACTTATTTATTTGTGGG	86.2
chrI	1219092	1219134	ACCAACTTTACAATAAAGCTTCTTAATTCGGTGCGGCATGGA	83.94
chrI	1220527	1220569	TCAAGATTGAAATTTTGCGATTCCCAGAAACCGAGAAAGTTT	82.01
chrI	1221091	1221133	GTGCATTCATCGTCCCGAGCCCGTCGAGCAACTCAGTGGAGT	91.09
chrI	1222785	1222827	TTCTCATTTGGCTCCGATGCTCTCGGTCAATGCGGTTTTGGG	88.61
chrI	1224333	1224375	TGCCATCTGAAGAATTTCAGAATTTGATTCGGGAAACATTGA	81.76
chrI	1224948	1224990	TTTTCAGTAGAAAATAACTCCAGAAATCACGCGGTGCCATGC	84.17
chrI	1225363	1225405	GCGGTGATGACGAGCGAATGATGAATGAGATATTCCTTCGAG	84.43
chrI	1226006	1226048	GCGAAATTCGAGATTTTAGCTAAAATCGTGCAATTGTTTCGA	81.19
chrI	1226407	1226449	TTGGAGCAGAGTTTTCGCAGTTTTCTTCGTCCACGTGGTGCC	88.64
chrI	1226959	1227001	TAGACTCACCAGAGTGCTCACTAGAAAATTTGAGAACGTTCT	82.41
chrI	1227531	1227573	GATTTACAGACTCGGCTTTTCTCTCGGCGCCCGTAAATCGAC	86.85
chrI	1228242	1228284	CGAAATTGGAGAAATTGGAAGAAAATTGGCAATTTCCGATAG	80.33
chrI	1229045	1229087	GAAATCCAAGAAATGGGAGGAGACTGTTCATTGCCGGAGACG	85.99
chrI	1229551	1229593	ACAAGTGGAGCAAGTTGATGAGCAAATAGTGAAGGAAAAGGA	83.59
chrI	1230268	1230310	GCAAACACACAATACCTATGCACACAAATATTGCAATTTGGA	81.53
chrI	1230551	1230593	CACCTTTCGATCAGATGAGGAGTGACACGTGGTGATAGATAT	83.47
chrI	1232395	1232437	CCGACAGCCGTATCCGATCTGATAGGTTCCCACGTGACACGT	89.29
chrI	1233260	1233302	TCGCAGCGGTTATGTTTTCAACTCGATTTAGGTATTTTAAAG	80.51
chrI	1233850	1233892	AGTTACTTGACGAAGGCGATGCACTGGAAGTCATGTCGTTAG	85.41
chrI	1234650	1234692	CCAATGAAACGGCAGTATATGGAATTGGTAATACATGAAACA	80.43
chrI	1236193	1236235	CAAGAATGGAGTGAAAATCTGAAAGGAATTGAATGTCTTCGA	80.4
chrI	1239572	1239614	ATTTCCCGTTTCTTTTGAACGGTGTCGCCAAGGGAGAACTCA	87.14
chrI	1241230	1241272	GCGAAAGTGATCTACAGAAACCATTGAAAGTATGCTCTTATT	80.12
chrI	1242517	1242559	GCAATACAAAATTGGCTGTCTAATGACAATTGTATTCAGCCG	81.32
chrI	1243175	1243217	TCACAACTGACAGTAGTTATGACGTCGTAAATGTATTGGAAT	80.41
chrI	1247421	1247463	AGGGAAAAGGACTCAAAATGTTGCTCAGCTACGAGGAAGATG	84.59
chrI	1247841	1247883	ACTATTCCGGAAGGGATTCTCTGAAAGTCTGCATAGTCGTAC	83.48
chrI	1248932	1248974	CGAAGTTCGCCATTTGCTGATTAATTCCAAAATTCTAGGAAT	80.89
chrI	1251356	1251398	GGCAAACTGTGACGATCTACTTATACTGACCAAAGATATTGA	80.52
chrI	1251863	1251905	TTCAGGAGACCGGTTTTGCTAGGGCTCACACGAAGAGTTTGG	87.91
chrI	1253706	1253748	ATTTTCCGATAAAATCTAGGCTCGGAGCACTGCATACAACGT	84.41
chrI	1254850	1254892	GAGTTTTGGCGCAGGTTAGGTTTTGTTTCAACTTAAGCTGGG	84.8
chrI	1256077	1256119	AATTTTGATTGTCATTGTCTGTAGTAGCCGACGATGCGAATC	82.63
chrI	1256413	1256455	CGGAGAAGCCACATTTATTCAGCATCCTAATATTGAAATTGA	80.32
chrI	1257739	1257781	CAGACATAGCTTAACCCTAAACTCTTACCAAACATTTTCCAG	80.17
chrI	1257959	1258001	CCAGGAAATGCATAGGATCTAGTCGTTTATGGCCGAGGTTGG	85.62
chrI	1258764	1258806	GGAGACCTGAAGGGAAAATGCAATATGAATTTCAAGAAATTG	80.05
chrI	1259688	1259730	GAATTTCGGAGATTTGCCGGGTAAGGCTTTGAAATTTCAGAA	83.26
chrI	1260601	1260643	AAATTTCCTTGTTTGGTACTCCGAAGAAGTGTATCCCGGAGT	84.13
chrI	1261664	1261706	TCGGACACTTGGAGACTATGGGATCAGAGGAGAGACGCAGAC	87.58
chrI	1262409	1262451	CGAAGCGGGTACCACGTGTAACGGCTGGTAAATTTGCTCGTC	88.32
chrI	1263052	1263094	GGCTTGTCGAGTTCTCGCATATGGTAAAATTCGCTGCGCTCG	87.41
chrI	1263412	1263454	ATATGCTCTATTCAGAATTATTTCTAAAGCGACACGTGGTGT	80.69
chrI	1264096	1264138	GACGACACAACGACACGTGGTTAATCTTTTGATCTACAGTTA	82
chrI	1265245	1265287	CCTTACGATAAAATGCAGATTTGGCGGTTTTCTCACAATTTT	81.34
chrI	1265959	1266001	GAAGTGGAAGAGTTTTCCTAAAGTTCGGCCCTAACATAAGCT	83.28
chrI	1266628	1266670	ATCCAAAGGATTTTATTGGTGGAATCCGATTTACCACGTCAT	82.44
chrI	1267406	1267448	GCCGAGCTTTGAGGCTAAGTGTATAGTCCAAGTATTCAGTCC	84.11
chrI	1267817	1267859	GAATATCCTGTATTTGAATAGGCGGACGTGTCCATTTGTTGG	82.7
chrI	1269061	1269103	TCTTCAGTGCCACGTCATAGGCATATAAATGGGATCGATATC	82.73
chrI	1269725	1269767	GCATGTCTTGCGTTATGCCAAATAATTTATTTCAAGCGTATG	80.5
chrI	1271579	1271621	GTGGCCGAGTTTTCTATTTTCCACATATTTCTCCCTTGTATA	80.96
chrI	1272761	1272803	CTAATTATAAGGCACCCTACCCTACCTTAAATGCTCTGATCG	81.56
chrI	1273874	1273916	TTCTCCTACTCCTTCTGCTGAATTGATCGATTTATCGAAACA	81.49
chrI	1274913	1274955	CTTATCTTTGCCGGTCCAATGTATGTTGAATACCTAAACAAT	80.29
chrI	1276297	1276339	GAATGTAATGTAGATCATTTTGCTACTGGCATCTTTGTGGTG	80.71
chrI	1277232	1277274	GAGCACATAAATTCCAAAATCCCAAGACCAAATCTCATTTCT	80.77
chrI	1277858	1277900	GAAAACCCAAATTCCCGGAAATTGAATGGATTTTGAGCTTTT	81.83
chrI	1278452	1278494	TAATTTATCGGATTGTCAAGGCCTGCTGATAATTTCTAGGCC	82.28
chrI	1279393	1279435	CTCTGCGTCTCTTAAGTTCCAACACTATCTCGCCATCTTTCC	84.22
chrI	1279840	1279882	ATCTCCAAATATCGCATCCCAGAGAATTGTGAGGCCTCCAAC	85.66
chrI	1282172	1282214	AGCGATTCGGAGTGTTTTGGAGAAGGATCTGGAATTTCAGCA	85.69
chrI	1283777	1283819	CAATGCACATTGGGATACATCCTCAATAGTGGGACAAAGTGC	84.18
chrI	1284570	1284612	AAAATTTTCAGGAAAAGCGCCATACAAACGAAACCTAACCCT	83.29
chrI	1284957	1284999	TGAGCGGAGTTCCAGAAGATTCGGTAAGTGTCAGGCGCGGCC	91.15
chrI	1285335	1285377	CCATGTCCCTCCTCCGCCCACCTTCTGTGCTTATTTTGATCT	87.96
chrI	1286353	1286395	CGCTGTAGGATTTAATGTAGGAACACAAATTAGGGTACTGTA	80.44
chrI	1287436	1287478	CTCATGGATGGAATCCTTAAAATTTCGTGTATCGCTTCTTTT	80.47
chrI	1287701	1287743	TTCCCTGGAATTTTAACTTCCACATATTTCAACTACCCTAGA	80.41
chrI	1288611	1288653	AAGTCAGCGTACCACTGCCTTTGTAACTACACTATTTATTTC	80.97
chrI	1289138	1289180	GGCCATATATCCATACATACACGTGGTGATCTACGTAGATAT	80.75
chrI	1290630	1290672	TGACAGTTTCTAGAAATAGCTTCGCAGCTGAGATATGAGGAA	82.43
chrI	1291600	1291642	ATACTAAAAGTTTCAAAATATGCGATGAGCCTCCAGGACTAC	80.9
chrI	1292928	1292970	GGTTGATATTGAGCATTTTCAGGTAGGAACTCTACGGATAAA	80.65
chrI	1294249	1294291	TCTGTTTGTCGTATTTCTAGCTGTCGGTAATAGAGAAGAAGA	80.8
chrI	1295567	1295609	TTCCCTCAAAACTTTTCTCCGTCTCGTTTTCTCTGCACTCTC	84.43
chrI	1296094	1296136	TGGTGGTCGTGATCTGAAAGTTTCATGGCGGCCTAGAAACTT	86.85
chrI	1296495	1296537	AAGGACTAGAAACTTAATGGTGGCCTAGAAATTTCATGATGG	81.07
chrI	1296798	1296840	AGGGATTGAGGAAATGCATGTTTATAAACGTGCTGTTAGAGG	82.54
chrI	1298487	1298529	ACCTTGTCATTTCTAGGCCACCTATTCTCCCTAGGCGATCTT	85.78
chrI	1298959	1299001	CCATATTTCCATGACAAAACCTCTTTTCCTCTCTTCCTACCC	82.25
chrI	1300466	1300508	CAAACACCTTTTCTGTGAGGTCTCCTTGCAAGTTTTACTTCC	83.09
chrI	1301543	1301585	CTTCCGTACGGCCTCCCGCAATGACCAAATCCGGGTAACGAG	90.27
chrI	1302740	1302782	CTCCGCTAGCTCAGATCTTGGTTTATTTTAGAGATATCAAGA	80.09
chrI	1304304	1304346	AGGCGTCAAGCATTATTTTATGCCTCTTTATTCTTCTACTTC	80.09
chrI	1304742	1304784	CCAGGAGATTTCTTGGTGTTTCCTAGAGTTTTCTGTAAATTT	80.09
chrI	1305648	1305690	TCGAAGATGTCTACGAAATTGAAACAGAACTTGGAAGGTTCG	82.26
chrI	1306013	1306055	GGAAAATCTGAGATTTGAAATTTGGCGCCAAAATTTTCGAAG	81.03
chrI	1306626	1306668	GTTTTCAGTTCGAATTTTGTGTACATAACGTGAGAAATGCTG	80.09
chrI	1307120	1307162	ATGAAACTGCCAGTGATGTTATCATTGTTCTTGAGTTGTGAG	81.58
chrI	1307694	1307736	CATGTTTTGATATCTCCAACATACGCTGAGTTATACGCTTTC	80.29
chrI	1308088	1308130	AGTGGTAAAGGATATGGTCGGAACGCCAGAGTTCGTGGCTCC	88.65
chrI	1308663	1308705	GCTGCTTTATTACCTGCCATGATTTCAGTGAATTATTCAAAC	80.09
chrI	1309277	1309319	AGAAGAGTGTCTCCAACATCCGTGGATCCGAGGGCCCGAAGG	90.68
chrI	1309525	1309567	TTCGGGCTCTGCATAAGTTGTCGGCTCTACATAAGCTTCTGC	86.69
chrI	1310287	1310329	TCCACGGAACCTGGAGATTTGCTGGTGTTTTCTAGAGTTTTC	84.66
chrI	1311213	1311255	CATTGTGCCGTAGAATCGGCTGATACAAGGGTGGTTAGGCTG	87.04
chrI	1312142	1312184	GGAATTTCCTAGAAATTGAATTTTCCCGAATTTTGCCTCGAA	81.06
chrI	1312915	1312957	CTCCGCCGTTACATTTACGAAATATTGTAAGTCCACGGGTCA	84.35
chrI	1313510	1313552	CCCTTACTATTCGCATAGTGGCCTAGAATTATTGCAAAAGTT	81.25
chrI	1314111	1314153	CTCTTGAAGTGCTAAAATTTTAGAATGGCCGTGACCGTCAAC	83.12
chrI	1315608	1315650	GGTGCATCCACATTCATAATACATATATCTGTCTCTCTGCTA	80.09
chrI	1316827	1316869	GGTCTTCCAGTGACGAAGAGTTTGGACTTTAAGAAGCTGAAT	83.25
chrI	1317072	1317114	ACAGGATCGATACTCGAAACTTGGCAGCGTGCCTGCGTACTC	88.78
chrI	1319878	1319920	TTCTGAACATTTGTAATAAACTAACGTTCGCCCATGTGACAG	81.56
chrI	1320213	1320255	TGGTTGTGATATTAATCATGCAGATCATGTAAGTCTAGTCGA	80.08
chrI	1320462	1320504	GCACTTCACTTGGCTGCACATTACGGACACGTGGATATTATA	84.58
chrI	1320922	1320964	GGCTAACATTATTTGTGTGCTCAGCAGCCAATCAGCGACGTT	86.6
chrI	1321915	1321957	GTGGAATCTCATCTTTCCTGGAATCAGTTACCCGACGAATCA	84.06
chrI	1322256	1322298	CCGACAGAAGTTCAATATAAGCAGATCTTGTATTGGATGAAC	80
chrI	1323351	1323393	TTCCTCAAATGAACCAGGAAGGAGAATACGTGTCATCCGACA	85.01
chrI	1323580	1323622	CGTGAATCATTTGAACTTGGTGCGAAAGAAGCATGCAAACTT	83.91
chrI	1324323	1324365	GGACAGCTTAACAACACGTGAATCGACAAACTTAACAGATTA	81.32
chrI	1324663	1324705	CAACTGCTCAGCGCGGAGTTCCTCTCGAAAGCCAGTCCAAAC	89.52
chrI	1324959	1325001	TAGCACGTTCCCAAGGATTCAAGTGGCTTTGAGAAGGAGTAT	85.26
chrI	1326155	1326197	TGGTCGGTGATGCAGTTGAAATTCGGGCTCGCGGGCCTTCCG	93
chrI	1326463	1326505	CACCTCACACTTGGTATAGACGTGGGTGTTGCTGATCTTCAG	85.45
chrI	1326767	1326809	AGCTTCTCAGAATAATTGAAGGTCTCCAGGAATTTCCTAAAA	80.65
chrI	1328220	1328262	AGCCAAAACGGGTTGATTTCTTACCACTTTTCGACATTTATT	81.92
chrI	1329367	1329409	GCGTCTGCTTTCATCATCTCAATAGCCTTGATCAGCTCAAAA	83.85
chrI	1330014	1330056	GGCACAACTTCTGAAACAGATTTCAAGAGAAGTACAGAAATT	80.46
chrI	1331006	1331048	GTCATTGGTTATTTCCGTGAAACAGTCATTGGTTATTTCCTT	80.73
chrI	1332811	1332853	AGGCAGGTATTTAGGCTAAGGCTGCTTCAAATGCAGGTAGGC	87.14
chrI	1333351	1333393	GCCGGATTTGGTGAGGAGTTGGGATTCTAGGCCACGAGTGAC	89.09
chrI	1333885	1333927	TCCAAATCGACTGATGATTTTGAAATTTCCGAAGTTGAGGAT	81.42
chrI	1335316	1335358	CCGTTATCACTATTAATATCAGTTGGACGGTCATTGCACCTA	81.66
chrI	1336124	1336166	GGTGGATGTGTAGTTCCTAGTGAAAACCGGAAGAAATTGTGA	83.34
chrI	1336848	1336890	GCTGATAAACACATTATTCTCACACATGCATTCACTTTCAGT	80.66
chrI	1337294	1337336	GAATTCTTCTGGAACTTATCAAGTTCTTACGGTGGAAAATCG	80.28
chrI	1338066	1338108	TGTTGTCGGACTTGGCATCGGTTATCTCGCTTTCGGCGCGAG	90.28
chrI	1338940	1338982	GCCTGGAATTGCTGAAATTCGGAAGGCAAAGAATGACGAGAA	85.45
chrI	1339509	1339551	TATTCGTTGATGCTGGTAGCAATGACATATAATTATCCGCTA	80.44
chrI	1340183	1340225	GAACATGCACACTCTGCAACGCGGGAAATCATTTCGAAAAGG	86.05
chrI	1340614	1340656	GTTGCATTCTCCATAGCAACTCTACCTCTCTCCTTCTATCTC	82.35
chrI	1340915	1340957	GTCAACAGTCTTCGGTGAGTTTTGGAAATCCGCGCCAATTCC	86.77
chrI	1341395	1341437	ACCTTCTCCGTCCATTCGCCTCCACTAGCCATGAAGTTCTCG	88.49
chrI	1341728	1341770	CGATAAAATTTCGGCATTTTGCATGCTTTAACAGCTCAAAAC	81.19
chrI	1342220	1342262	GGGAAGCGTTGATCTCGGCGTCGCATCACCCATATATCCTCC	88.86
chrI	1342454	1342496	GGCAAGATTGGCGGCGAGCACAGCGTTGTACACGATTTTCTG	89.11
chrI	1342884	1342926	GGAGTACACTAGCACGTCGGTGTCTCAGAGTGTCTCGTTTCG	86.9
chrI	1344129	1344171	AATCTCCTTCTCCGTCTTGACAACTCTCAGCTCGGCCATTTC	86.49
chrI	1344446	1344488	CGGACCTCACGTCAATTGCTCCGTAGAATTCGCTCTCGTTGA	87.5
chrI	1344681	1344723	GAGCTGGAATGTCATCTGTAAAATTGGATTTGAATTGTTTGG	80.23
chrI	1346212	1346254	AAGTGGAAAAGTAATGAAATGGAGGAGAGAATTGCTGATAAG	80.03
chrI	1348647	1348689	ACCAAGTGAACCGTGGCTTCAGAATGTTTCGATTGTTGGTGT	86.31
chrI	1350888	1350930	TCTCCATCTCCACCGGTTGCCTTAACAATTGCACATATTGCA	86.08
chrI	1351163	1351205	TTGGATCATTTGGAGGTTAGCAACAATAACCAAAGGTGCACA	84.09
chrI	1354310	1354352	ATTTTGAACAAATTGCCGATTATATGATTGCGAAGTGCGTGC	82.82
chrI	1356252	1356294	TCGATACGGTTGAAGCGAGAAAACGGACGGCCGCAATGTCTG	89.23
chrI	1357104	1357146	TGATAGAGAGGTCAAAAGTTCAAATTGTAGGTCTTTCACGGA	81.6
chrI	1358277	1358319	TCACTCTCTACTCGGTCGATCGATTCTTGTACCCGGGATTCT	86.1
chrI	1359644	1359686	TCACGTGATTAAAGTCGCCGGGATCACACATTTAACGAAATG	83.86
chrI	1361385	1361427	TCTGTCTCGTAGTCTCTCCTCTCTTATTTGAGACTCTTTAGT	80.98
chrI	1363837	1363879	CGGGTAGTAGTTGCAGCAAAAGATTTAGTTTTAGGAAAGTTT	80.49
chrI	1365481	1365523	TGAGCAGCAAGACGGAGAGCAAGAAACGACAGCAGCAAAGTG	88.47
chrI	1367448	1367490	GCGCGCGCTCACAGAGTTCAAGTGGCTTGTAGGTTTAGTGTT	88.42
chrI	1367831	1367873	TCTGGCACAGTTCCAACGGCCGTTTTAGCAATTTTCACAATG	85.97
chrI	1370710	1370752	GTTGAAATTTGACGATTTTCTGATTTCTGGCTTCCCTCATAA	80.73
chrI	1375563	1375605	CAGAAGAACTTCAAACATGGGAAGAAAACGAGTACGGACGGC	84.99
chrI	1377102	1377144	TCCTGTAGTAATGCAATTACTCGCACAAGTACTAATCGATTA	80.08
chrI	1379276	1379318	GAGCTCAATAAGAGTAGTCAAAAGCCACGGAAGCTTCAACTC	83.54
chrI	1379547	1379589	TTGATCGCTTCTGTTGGGAAAATGAATGCAAGCACTATTGCT	84.36
chrI	1382636	1382678	TTCGAAATTTCAACCGAAAATGACTCCCTGATTTCGAATATC	80.49
chrI	1385462	1385504	TGACTAGTAGCTCGGGAGAAACGGGAAATCTCCTTCATCCAG	85.7
chrI	1386925	1386967	CGATGCACCATGACAAGATCTTGAATACAACTATAACAGTTC	80.18
chrI	1389420	1389462	GATGTTTGAGTTTCACATGTTCGGCGGATCTGGAAATTTTGA	83.25
chrI	1391261	1391303	TCAAACAGCTCCCACCACTGATTTTGATGTGTAGTTTTGCTG	84.24
chrI	1393911	1393953	CTTTTCCGGCTTACACTACAGGAATTTAACATTTAAAACGCA	80.83
chrI	1394778	1394820	TGAGAGGTAGAAATTTAGAATTTCTCTCTGGAAAATGGAGGA	80.07
chrI	1396026	1396068	AGAAAAGAGCAAATGTGGCAACAATTCCAGTCCAATTTTCAG	82.62
chrI	1399194	1399236	CGTCTTCTTCAAAAGTGCTATCAATTCGTGCAACGTGGAATC	83.22
chrI	1401899	1401941	ACACAAGAGCGCTACAGTATTAATTTAATGGACTACTGTAGT	80.12
chrI	1402450	1402492	ACTATGGGTAGAACTTTATTACACAGAGGACATACAGCTAGA	80.41
chrI	1402775	1402817	GAGAAGCTTGATCCAGAACTTGTGAAAGCTGTGGATCATATG	82.55
chrI	1405461	1405503	ATCACGATGTCCTGTAGTCTGCGTGGACAAGACAAAATAGAA	83.9
chrI	1406227	1406269	CCGCCTGGTCACCTTATTTAAAAGTTTTACCAAAGGAATTTA	80.66
chrI	1408452	1408494	ATTTTCAGCTCCGCCGCCTCTTTCCCGAACTGAGCCACGACA	91.42
chrI	1411508	1411550	AAGGCGAACAAATATTCGTGTGTTATGGTGCACATGACAATG	83.36
chrI	1412847	1412889	ATCGATGAGAAGCTGGAGATAATGCTGAAAGAGCTGAGAAAT	82.85
chrI	1415424	1415466	GCTGAATAAATTGACGTGGTTTCGGGCGCGGTTTCATGAATT	85.92
chrI	1416007	1416049	CGGGTTATTATGAGCAATAAATTAGGTGATTGGTGCAAAACA	80.82
chrI	1416726	1416768	CCAGAATCGTACAAGGTAGCTTTCAAGCTCTCTAAATAGCTC	81.79
chrI	1417321	1417363	GAAAATCCCTATTCTTAAGATTGGAGCACTTCAGAAGCACTC	81.27
chrI	1420309	1420351	ATCATTCTCGGACTAATCGAATTCGACAAATCGCACACCGGA	85.27
chrI	1420588	1420630	CTTGATCGTTATGAGCTTCCCGTTGGAAATGAGGCTGCGGTG	87.41
chrI	1420883	1420925	GATACGAGTTCACGATGAGCCACGGAGCCTGTCAGAGCTTCT	88.27
chrI	1421165	1421207	TGGGATCCCGACATCTTGCGGTCTCACTGACAGTTCAGAGGA	89.17
chrI	1422677	1422719	TGAAATCCTTTCAGAAACCCTCTCCGACCTAAGCCAAGTCGG	86.48
chrI	1422959	1423001	GCCTATTGAGGTTTTGAAGAATAATGGAGTCAAGGAGGTAAA	81
chrI	1424467	1424509	CGGATTCATTGGCTACACGGGCGGTGCAATGTTCGTTCTTGC	89.16
chrI	1425378	1425420	TGTGAAGAGGAACGCTACGTACACCGCGCTCCGTTTATAATA	85.91
chrI	1427207	1427249	CAGCCGTGCCCATGATTTACATACTACTGATATAATTTCAAA	80.02
chrI	1427518	1427560	CCAATAATCCACATAGAACTTGGCTTTGGGAACAATATCATC	80.53
chrI	1427862	1427904	GTCCAGTTATGAACATACATATCAGAGGTGCGGCGGCAATTG	85.02
chrI	1431413	1431455	AACCCGGCAGCCAGTAACTCTATTTTGTGTCATTTTACTAAA	82.35
chrI	1432115	1432157	GTAGACCGAACAATTTTGACATGGCTCAGTTCTATTATTTCT	80.01
chrI	1432518	1432560	ATTAAGAATGGTTCAACATAGGACGCGGGTTGAGGCGAGAAA	85.63
chrI	1432804	1432846	AAACCTCGATTACTGTTCCATTCGCCCGCAATATTATGCAAA	83.95
chrI	1434277	1434319	GTCGGAAGTTCCCGAACTATTTAGTTAAAGGTGGAGTACCGA	83.63
chrI	1436310	1436352	CGTAGTGCCAAAGAACGGGCTCTTCAGATTGTCGAGCAGGCT	89.07
chrI	1437878	1437920	CGTCAAATAGCACAAATATTACAGGAGCACAATATTCTGACA	80.13
chrI	1440781	1440823	TTGAAGTACAATATGCAACTCCGTCAGCTATTGCGGCTGTTG	85.03
chrI	1441105	1441147	GAATTCCGTCGGGAAGTGTGGTTTCGTTGGCTGATCGCAAGG	88.68
chrI	1443588	1443630	CAATTTCTCACTAGTTTTCTGCTCATGCTTGGCAGTTCCATC	83.17
chrI	1443929	1443971	GAAGCGACGCTTGTCATCTGAAATTTGATCAATTTTGAAGAA	81.16
chrI	1444668	1444710	CGGCTGAAAGTCCAGAAATAACTCGAAAATACGATCAAAATT	80.57
chrI	1446482	1446524	GTGCATTTTCCGAAAATCGAAACCAAACCGTTTAGTTCAAAT	81.69
chrI	1446807	1446849	ACTGTGAATCGTCGCTATGAGGACACATGGGCCTGTGAGGAG	88.52
chrI	1447108	1447150	TTTATGTAGGTCTCTCCGGCGCGTCTGTTCCGTGGCCTTGTG	89.95
chrI	1447569	1447611	AATTTGAACTTTTGGAAAATTCGAAATAGAGCGCGTTTGCAG	81.8
chrI	1448153	1448195	TGCCGGAGAAAGAAACTACCACATTTTCTATCAATTGATTGC	81.79
chrI	1449331	1449373	TCTGATTCCATTATCAGTGATATCGATGATTTTGCGAAGCTT	80.93
chrI	1449575	1449617	AGCTTGGACTATGTGCTAGAATCATGCAAACTACGAAAGGAG	83.2
chrI	1449795	1449837	CGAGTACTTTGCCGTTAACTCATTCGAGCAGTTTTGCATCAA	84.04
chrI	1450116	1450158	GCATCGCGAAATGAGAGATGACGAGGGATTGTTGATTCGTCA	85.72
chrI	1451023	1451065	GCACTTTGACACCTCGCGTAAAGGCTTTGTCAGTTAATTAAC	83.26
chrI	1451327	1451369	ATATTAGCGCCAGCTACAAAGTTCTCTCCATTCTCGTAGGTG	83.86
chrI	1451549	1451591	ATTTGGTGTTTTGGAATGCTAATTGTTGTGTGGTCCTTTGCG	83.99
chrI	1452041	1452083	GGTAATTTGCCGATAGGGTGATAAACCATGAGTTTTAACTTT	80.43
chrI	1452818	1452860	CGAGATGTCTTATAATTGTCCCAGATTGCACAATTTCCTTAT	80.04
chrI	1453225	1453267	TGTTTCCATGGTCGCCCGGGAGATTTGAAGGTTAAAATGTGA	86.06
chrI	1454466	1454508	AGTCAGATGAAAGCATGGCACTTTGACGGCTCCGCGATTCTC	88.3
chrI	1454739	1454781	GCAGAGTTTGATCAGGTATGACATCTTAATATGGAGTAAGCC	80.8
chrI	1454959	1455001	CAAACTTCGTGTGTTTATGCATGCATTAGGGCTCCGCATTTT	84.88
chrI	1455818	1455860	CACGTGGATTTGCTTCTTCGGTCATTTTATATTGCCACAAGA	83.02
chrI	1456702	1456744	AGGAGTGTTAATGTCTATTGATTTGGAGGGATTAGAGTTGTG	80.57
chrI	1457868	1457910	CGAAAATGATTGTTCAATATTGCACCGAACATGTGCTTAAAG	80.53
chrI	1459356	1459398	CATTGATACATTTTGCCCGAAATCCCTGAAAGTTTAGTGAAT	80.83
chrI	1460655	1460697	AAACACGGAAATTGATCGAGCTGTCAAGTGCTATGAGGATTG	83.78
chrI	1461562	1461604	GCAAAGAAGCCGAGGATAAGGAACGTCGGGAGGCTGAGGAGA	89.59
chrI	1461842	1461884	TCTGATGGTGTTGCTCTTGTTGCTCAGGAAGCATCTGCTGCT	88.21
chrI	1463643	1463685	GAACTCGGCGAATCGGGATGTTCCACCGACACGTGCTCCATT	90.3
chrI	1464198	1464240	CAATATGCGGAGCCTAACTACTTCACGACTTAATATACCACG	81.74
chrI	1465088	1465130	GCAAATGTGCGAGCTGCCACTGGAGCAAACAGGTCTTCTCAG	88.91
chrI	1466370	1466412	AGCCTCGCCCAAAGCCTAAGTCCAAAGTACAAACTGCGGAAA	88.32
chrI	1466677	1466719	AGGCAAGAACAGTAAGGCGATGGCAGTTGAAACGGAGCAGAA	88.21
chrI	1467130	1467172	GGATACTGCAGTATACTGTAATCAATTTTGAGTCCTCTAGCT	80.11
chrI	1468260	1468302	TCGATGAGATGAGCGAGATGACATTGATCCAGTATGACAGCC	84.93
chrI	1469076	1469118	GCGGTAACTTATCGATGGGTAAGTTGAAAGATGGCCAAAAGT	83.78
chrI	1470555	1470597	GCGGTTGGAACTTAATTTCAATCTGATACATCTTTTGGCATT	81.05
chrI	1471227	1471269	CACAAACAGTTGGCGTTCCCGGCCGAGTGAAGACGAATCCTT	89.54
chrI	1475676	1475718	ATTTTCGAAAATAGTCAGCGAAATGGAATCATTGGCCGCCGG	85.7
chrI	1476395	1476437	CTCGTGCTGGACTTGTATTTTCTCTTGCAAATCCCAATTATC	81.87
chrI	1476788	1476830	TATTTTGGCGGAAGAGGATCACAAACATGCGTGAGTCACAAT	84.93
chrI	1477710	1477752	TCTATTCCAGTAGGTGTGGCTTAACTTTTAGACCATGACCTG	82.68
chrI	1478088	1478130	GTGTCTCGAAAGAGGTGTTGAAGCTTATCAAGGTGCAAGCGG	86.21
chrI	1478378	1478420	TATCCTAAATTTCTCTAGGCCATCAATTGTTTAGTGGTCCAA	80.56
chrI	1478915	1478957	AACTGTTGATTCGAGTCTACTATGGATCGACGTTCATGGGAT	83.48
chrI	1479299	1479341	GTCGAACACTGGAATTTGGAACGTCTCCTGAATCAGAATGAT	83.4
chrI	1479561	1479603	TGTCGTTTTGTAGCCTAACTTTTATGATTTCTAGGCAATCGG	81.29
chrI	1480717	1480759	ACCTTAATGAGCTCGTGAAAAGTTACACGGATTTCTGGCTTC	83.62
chrI	1481478	1481520	GCCACTAATTTTCTCTTCCTCATCCACTTCGTAATATCCCTG	82
chrI	1481841	1481883	CCCTTGAGTGCTCCGAGAGCAAAAGCGTATACCACGAATTAA	85.58
chrI	1482564	1482606	CAATGGGAGAGGAAATGCATTTTCTCTTACGCGCGTGGTGTC	86.53
chrI	1483436	1483478	CGGAAAATCTCCACGTTTCTAAGTCTTCGGAATTTAGATTTC	80.24
chrI	1484515	1484557	AATCGAAAATTCCCTAAGAATTTTGTGGATATCAACTACCCG	80.15
chrI	1484942	1484984	CCGAGCTTCTGCTAACTACAGTATTCCACAATTTGAATAAAA	80.12
chrI	1485870	1485912	CACTCCGATATTCCGCTACCTAGAAGTGACGTCACACGCTTC	86.08
chrI	1486913	1486955	CACTGCGCCGATTTTCTTGAAACTTTATCAGAACACTTTATA	80.52
chrI	1487377	1487419	TTCAAATGAGCACGAGATGAAAGAATATTCCAGCTATGTGAG	81.1
chrI	1488062	1488104	TGCGAGATATGCAGCAAAGTTGTCGGGAAGGGCTGATGTGAG	88.2
chrI	1488635	1488677	GAGAATTAATGATGCAATTGGAGCATTTAATGGCTCAGTTGA	80.87
chrI	1489231	1489273	CTGCTGATCAAATTACTACTAATATGAGCGATCTTGTGCGGC	82.44
chrI	1490101	1490143	TGCAAGAGCCACTGTATGCGCCTTGAAAATGAAAGTTTACAG	84.42
chrI	1490516	1490558	CTTACCTATGCGGAGGAGGGAGATTTTCAGGAGAAAGGCGCG	87.72
chrI	1491857	1491899	AATCGAGTTGAAAAGGCAAGACCAAAATTTGGCAAAGATTTC	81.76
chrI	1493202	1493244	TTCCCGTCAAAACGTTCTCTCAGAAAATCTGAATATGCCGCT	84.6
chrI	1495773	1495815	AGCTCCTGATCTACACACGCCCGCCTCGAATATCGCAATTTT	87.82
chrI	1498827	1498869	TACAAATAACCCTATACACCTCTCTCCTCGTATCCTCATCCC	82.7
chrI	1499092	1499134	CACATAATCCACACATCCACCGAGACCTTCCATCAGCAGCAG	86.96
chrI	1499342	1499384	GTATAGAGATGCGATAGAACGACGAGTGGCGGGAGAAGTGAG	85.66
chrI	1500725	1500767	TGCGAAGCCGCGTTCCGTTCACTCCAATCAGCTCGACAAGCT	91.43
chrI	1501023	1501065	TTTCTCCACGAATCGCTGAAAGAATCTCTTCGAGCCAATCGG	85.62
chrI	1501321	1501363	GCCGTAAATTTGGACAAACTTGCCGGATTTGACATTTTCTGG	84.04
chrI	1502884	1502926	GCAATTTTGGAGCAAATGATCGAGAATTTCTTCGCGATAAAA	81.37
chrI	1503803	1503845	TGGGTTATTGTAACTCAATTATAGGATTCATCGGGTTACTGT	80.23
chrI	1504708	1504750	AGTCGATTGAACCATATCATATGAATCATCGAGACAGTCGAT	81.13
chrI	1506957	1506999	TAGTTCCCTTTAGTAGAAAGTGATCCAAATGCGAGCTTCGCC	84.37
chrI	1507233	1507275	TGAAGTGTCATATTTGATGCTAGGAACGTCTTGATGTATTCT	80.45
chrI	1511247	1511289	TAGCTTCACCCATCGTCGCCTCACTAATACACTGTGTCCAAT	86.03
chrI	1511591	1511633	TCACAATGAAGATCCCAAAGCTCATCTCGATCAAAGATATTA	80.44
chrI	1511827	1511869	ACAGTTCGCATGACTATCGGTTTCAGGGCGTTCCAGACAATC	86.88
chrI	1512870	1512912	GGGTTTACTGAGTGACTCTAAACCACAAAAGAAAATTTTCGA	80.41
chrI	1514751	1514793	TGATTCCAGGCAAAATGAACGAACAGCAGACGAGGAGGATTC	85.94
chrI	1515106	1515148	CTTCCAGATGATCAGATACGTGACAGGAGGCGGCGCTGAGTA	88.13
chrI	1517537	1517579	TAAACTCGATGATTCGCGAGAACGAGGCATGGTTCAAGTCAC	85.61
chrI	1517788	1517830	ATCGAGGAGATTTGGAAGGATATTGTGGCGAATCCGGCGAGT	87.49
chrI	1518054	1518096	GGCTAAAGCGTTGCCAAATGCACAGGAGAATCGCGTTCAGTT	87.96
chrI	1519747	1519789	GAAAGCGGAGTAATTTCAAATTCGCGCTTGAATGAATCCTAG	82.11
chrI	1522183	1522225	TCTATTCCTAACACCAACAGGCCCTCAACAAAACAGTATTGT	83.26
chrI	1522415	1522457	GTGTCGGAGCTATTACGGAATGTGTTCCCGGATTTTGTACGG	85.76
chrI	1526270	1526312	ACTCTCCCAAAACAGAAAACAAATTCTGAGAATGCGTATTGG	81.87
chrI	1527245	1527287	TCACAGTTTGAAGAGGAAGTCATGTCGACGCCGGCACTTTTG	87.2
chrI	1530051	1530093	TCGGTCATGACGAGGCGATAGCGAATATTTTGTTGATGATGA	84.17
chrI	1532312	1532354	TTGACGCAATGAAAGTACTTATTGAGGATTCGGAACAATGTC	81.49
chrI	1534020	1534062	GAGCATTCGTCATCGAGAACTCTTCGAGGAAACAGGTGTGCT	86.48
chrI	1536227	1536269	GGCACTACAATGTAGTGACTACATACGTGTCACATAATTTCT	80.56
chrI	1537419	1537461	CGAGGAAAAGTATTACTTGTGCCCGAAGGTGAAACTTATTGT	82.47
chrI	1539076	1539118	GCTTTCTCTTTCTCACCACCATCAAACTTTCTTATCATCATG	80.55
chrI	1540885	1540927	GTTTCTTCCTATACATCTCAATACACATAACTGGTTGCCGTC	81.03
chrI	1543399	1543441	TCCACGTGGAAAATTTTCCGGAAATCTTGCGATTTTCTAATT	82.04
chrI	1543851	1543893	CTATTGCGTGGTACAAAACTCGGGAAACGTGATTTGCTCGGC	86.62
chrI	1544374	1544416	TCTGCGAAAAGATGTCCTTATGGGATTTGTGAGCAGAACGCT	85.75
chrI	1544789	1544831	TTTCACTTTATGCCATCATCGTCCGACAATTCACCGAGTGAC	84.73
chrI	1545664	1545706	GGTGATCGAGGAGACCCGCCGGCGACGTGACAATTACGAACA	90.89
chrI	1547139	1547181	AGTTTTCTGATTTCGCCCAAGCCATGTAGTACTATAATATCA	80.46
chrI	1548303	1548345	GTGTTGTAGATTGTGTACAAACATTTGAGACGGAGCAGCAGC	84.21
chrI	1548758	1548800	GCCTTGATAAGTCAGTCAGTGATCATCGAAAATTTAGTTGAC	80.28
chrI	1549726	1549768	AAGAGAAGAGGAAAAGTTCAAGCACACTTTCCGCTGGGACTT	85.78
chrI	1550507	1550549	ACGGATCCGCGTCCGGGAGCTGCCACAAGAGTTCCGCTGCTC	94.6
chrI	1552040	1552082	TAACAGTGGAAAATGTGATATGGTTGTGCATCGCGACACGCT	86.07
chrI	1553193	1553235	AAGTTGCCGGTGTTTTGAATTGGTTGAAACCACTATATTCTG	82.16
chrI	1553749	1553791	ACAATGATCCGGCCGACTTGGAGCTCACGTTCTCACTGGATG	88.93
chrI	1554296	1554338	CTGCTCGCGTGATAATGGCCATAATGAATGAGAAAGCGTGTC	85.24
chrI	1554898	1554940	CACCATCTACAAGGGAGGATATGGACCATCGAGTCAGGTGGT	86.9
chrI	1555860	1555902	GAAAACTCGGAAATTTTCTCGGGAGTTGATTAGAATCATCGA	81.12
chrI	1556449	1556491	GCTGGACAAGTCTACCGAATAAACAATGAAACAATCATCATC	80.63
chrI	1557332	1557374	CTCCAAAACCGAATCAAAACTCGATTTCTTTGTGAAATCTTG	80.23
chrI	1558398	1558440	AACTTTGTGCTCTCGTAACAAAACAATATCTTTGTCGAATGC	80.97
chrI	1559487	1559529	GATTCCTGTTTCTGTGCCCATTATGTCTTGGAGCAACCGATA	84.69
chrI	1562797	1562839	AACAGGTGTGCAAATATTGTTGGCACTTTCCCTTACAGCCTA	85.02
chrI	1564191	1564233	ACCAGCAGAAATTAGTGGAAGAAGATAGAAAATGAGAGAGAG	80.36
chrI	1564799	1564841	CCATATTCTATTCCACTTCGGCACTTTCCAGTATTTGTAGCC	82.39
chrI	1567084	1567126	GAATTTCGCGACGATTCAAGTATTTCACATGGTGTCAGAGTG	82.85
chrI	1568098	1568140	CAACAAATTCCGGCAATTTGACATTACTGAGTTCCAAAGAAT	81.24
chrI	1570656	1570698	GCCAAGCAACAGACTATTGAGAGTGAAGAGTGAGTTGCATTG	83.96
chrI	1572023	1572065	ACGAGAAGCCGACACAAGAGAATTCGCATTGACAATTCGAGA	85.54
chrI	1573434	1573476	GAATGAATTTCTTTTCGAATTTTCGTAAATCGACACCAGAGC	80.04
chrI	1574282	1574324	TACATTCCCAGCACCTCGCCTAGCGCCAACTCGACCCGATTT	91.04
chrI	1575601	1575643	CGAGAGAAGTACTGTATGTACCTTTGAATGTAGACCTCTACA	80.55
chrI	1577595	1577637	GAGGAGAGGAAGCTTGTGCACAGAGATTTGGCCGCTCGTAAC	88.13
chrI	1577843	1577885	TATGACAAAGGGACAGGTTCCGTATCCGGGTGAGTTTGAGTG	86.31
chrI	1579326	1579368	CCAAAATTACACTTCCAATCACCTCCTAATCTCAATTCCTCG	81.3
chrI	1580618	1580660	AACCAATAAATTTCCCAAATATTGGTTACGTCACACGTGGCT	82.92
chrI	1581244	1581286	AATTCCCATTCCAAAGTACAGCTGATAGTGTACTGTCTAACC	81.73
chrI	1583154	1583196	CATGGCCGAACTTTTCACTTTTGTTAGATGACTTGTGGTCAT	83.03
chrI	1584393	1584435	TCCCACCTAAAATTTTCTCAGCATATTTAAATTTCTCGGCAG	80.56
chrI	1585372	1585414	CACCTCACAGCAAAACGATTTCCACGACAGTACGGCAATTAC	85.32
chrI	1586197	1586239	TCGGCACCGCCACAAGCAAACGGACATCTTCGGCCACCAGGC	94.43
chrI	1587227	1587269	CAGACAACGTATGGGTTTATTAGGTCTCCAAATAAGTTCTGG	80.97
chrI	1589292	1589334	CCACCTTTACGGATAAGTTTAGCAGGAAATTGACATTTTCTA	80.07
chrI	1590394	1590436	GCGCGCTTGCATGAATTTATTATCAAATTTGCAAATTTCCAC	81.55
chrI	1590847	1590889	TAGCAGAGGAATTCCTTGTGAAACAGCACTCTAGAACAGAGT	83.64
chrI	1592027	1592069	GCCAGAAATCCGTGAACATCTCATATAGGAACAACTATCACT	81.71
chrI	1592393	1592435	GGATCCGTAATTTATTCAATGAAAGAGACACAAGTAAGTGCA	80.12
chrI	1593355	1593397	TCACCATCTCCAAATGAACGAATGCAGATGGGCCTGAACCCA	88.22
chrI	1595225	1595267	AGCAAAAGAGCACATGATAGGTTACGATAGATTTTCAGGTAT	80.56
chrI	1596079	1596121	CAGTTTCCGTCTTCTCACCACCATCGTCCTTCATACCGAGAC	86.26
chrI	1597544	1597586	CAAATTGTTCCAATTCAATGGACTACGGTAGAGCACACTTGC	83.22
chrI	1598763	1598805	GGAAGAAGAGATGGGTAAAATGAAACAAGAAGAGCAAAGAAT	80.38
chrI	1600273	1600315	GTTTGATCAGCTACATCTCGACTGTGAAAGAAAATAGGAAAA	80.04
chrI	1601073	1601115	CCGTCTAACCAATAACGAATGTACTTATTGATTTCTCTTGCC	80.2
chrI	1601845	1601887	GGGTTTGTTAGATGACATTTCGAAGCTAACAACGCCCGCAAC	85.67
chrI	1602174	1602216	AATTTCGATGAATCTGAGCCAGAAATTGAAGATGAGGAGGAA	82.09
chrI	1604639	1604681	GAATCGGCCATGGAAAATATGGGAAAATTACGGAATTTAATG	80.11
chrI	1605043	1605085	TAAGGTAGAAAATTGTGGCGGAAAAGCGTTGGATTTCTGCTT	84.17
chrI	1606493	1606535	CGATTCGGATTTCTATCAAATTCTGCTCAAACAAATGCTCGA	81.75
chrI	1607850	1607892	AACGCCCGTAACAAATCGGAAGATATTCAGAGAAATGGAGAG	83.19
chrI	1608918	1608960	GGTTAAAATGCCTTAAGCCAAGAAATTGACGAATTTCGATGA	81.07
chrI	1610004	1610046	CAGCAGCACCGGTATCAGCCATTGCAGGCAATACATTTTGCC	88.41
chrI	1610614	1610656	CTGCTGGCGTCCGGATCCGACGATCGAAATGTGAAAATCTGG	88.27
chrI	1610926	1610968	CTGAAAATTCGCTGAAAATTCCTCTAAAATCACGAAGAAACC	80
chrI	1611535	1611577	ACTGCTGACCGAGAATTCCACGACGCAAAATCGGTGGCCGTG	90.68
chrI	1613527	1613569	AAACGTGGCACCGAAGTAGTCGTGAATCACGGTGGAGGTGGT	89.88
chrI	1613764	1613806	TATCGAAATGATGATCGGGAGTCCCACCAGGATCACCGTGCA	88.35
chrI	1616248	1616290	AGAGGATGTTGAGGCGGTGAGGGAGGGTTTTCGAGAATTTGG	87.93
chrI	1619775	1619817	CGATATTCTCCTGTGGCAACCGATTTTAGAACGTCCCGATGC	85.92
chrI	1621635	1621677	TTATACTTCAGATTGCTTAGGCCGTCACGTGTCCATCGGCGC	87.84
chrI	1622487	1622529	CCAGCCATCGATGTTCTCGTCGCCAAATCGTCGTCCTCTCCG	89.92
chrI	1623798	1623840	GATTCGCCACTTGCTCCACAATGAAAATTGCATAGTCCAATT	83.56
chrI	1624837	1624879	ACAATCCTTAGGCATTCCATGTCCACCGGCGTGCGTGTCCGG	91.73
chrI	1626448	1626490	GCCTCCATTGCGTCGACGTCGGCAATAAGGGTCGAGGAGCCG	92.44
chrI	1627833	1627875	GTTGAAATCCGGGAAATTTTGAATTTCCAAGTGAAAATTCGG	80.81
chrI	1629067	1629109	GCTCGAGACCGGAAGGCGACCGCAAAGAAGGACGAAGCCGAC	92.4
chrI	1629400	1629442	AGAAAGTCACGAGGTGCTAAGAAATTCGAAGGAATTTGAGTC	82.25
chrI	1630719	1630761	GCGCTGAAAGTACTTGGAGAGGAGAAGGCGCTGGATGATGAT	87.75
chrI	1633429	1633471	CTTGGAATTTTATGGGTTTCTGTGTAGTTTTCCTGTTGTGAA	80.69
chrI	1634680	1634722	TTGACCTGGATTCAGTCTGATAACTGACCGATATTCTTGATT	81.36
chrI	1636086	1636128	CGACGATTTAAAATTTAAGGTCAAAACCGACCCGCCATATGT	82.98
chrI	1637437	1637479	AGTCCTCAAAGCTTCGGAAACTTTCCAGAACTTTCTAGAAAA	82.11
chrI	1638782	1638824	CCATGGCAAGAAGATCGAGTTGAAGCGCTGAAACAGCTGTAT	86.13
chrI	1639059	1639101	GGCTTAAAGGTACGAATAGAAGAAAACATAGGGCCATAATTT	80.08
chrI	1640392	1640434	GATGCGCTTCAGAAATTGTCAGCTTCAATGGATGGCCCGGAA	87.78
chrI	1640612	1640654	AAACTACAACCACTAGACTACAGACCACACGCCGACCGCCAA	88.44
chrI	1641038	1641080	CGTTGTGACGTCACTGAAACAGTTTTCCGACATGGTGCACAG	86.56
chrI	1642602	1642644	TCGATAATAATTTCAGAAACGAGTTGCGCCTCCGCCTAGACA	85.18
chrI	1642915	1642957	CGATTTGAGGGATTTAATGGAACAAATGGATGAGAGAATTGA	80.33
chrI	1643354	1643396	TTCGGGCAGGAAGTGTAAACGCGCTCTATTGTGAATTTTCCC	86.26
chrI	1644893	1644935	TTGGCCTTGCACTGAACATTCTTCTTATTGGAGTCACTCCAA	84.69
chrI	1645789	1645831	ATGAGCTCGAAATCCAGCCGACTGATTTCTCATTTGTCTTTG	83.81
chrI	1646118	1646160	TTCTGGTTGGGAAGTTGATCTACGACAATATGCGTGAAAACG	83.65
chrI	1647016	1647058	GCAGTCTCTTCCATTAGGAGGCCGGTGTCGAGGAGCTGAAAA	88.67
chrI	1647264	1647306	ATGCGCTCTATTGAGACGGTCTTAAATTTGAGAACTTCATGA	81.97
chrI	1648222	1648264	ACTCTTGCCACACGACTATGAACGATTCGCTCGCCGAACGAG	88.74
chrI	1649372	1649414	ATTCCCACTATCAACCACAACCGCCGTAAAATTAAACGTCGG	85.06
chrI	1649750	1649792	ACGGAATTCTCCAATGTTCGGGTCGGCAAATGTGTTGTCTGC	87.68
chrI	1651184	1651226	ACCTGCTTGAATATTCGCTGCTTCACAGCTGTTGTACGCAAT	86.27
[truncated: 168,585 more rows]
