# Supplementary material for: A multiplexed DNA FISH strategy for assessing genome architecture in Caenorhabditis elegans
Source: eLife. 2019 May 14;8:e42823. doi: 10.7554/eLife.42823 (PMC6516958; doi:10.7554/eLife.42823)
Supplement: Supplementary file 3. — The appropriate primer sequences were concatenated to the original 42mer sequences and sent for ordering. The chromosome, start coordinate, and full probe sequence is provided. [file elife-42823-supp3.txt]

chrI	3852	ATGCGTTCGGTCTCCGTCAACCGCTCGGTCTCCGTTCGTCTCTTACCCCTGGTTAGGAAAGAGGCGGGCTTCGGCCATCCTTCTCGCTCAGAGAATGGATTAGAGTTCTCCAGTGCTCGTGTGAGAAGTCGTTCCATCACACGTCGCGATT
chrI	5343	ATGCGTTCGGTCTCCGTCAACCGCTCGGTCTCCGTTCGTCTCTTACCCCTGGTTAGGAAAGAGGCGGAAACAGTTTTCAGAGATTTCTCAACTTTTGAGTCCACCACCACCAGTGCTCGTGTGAGAAGTCGTTCCATCACACGTCGCGATT
chrI	7667	ATGCGTTCGGTCTCCGTCAACCGCTCGGTCTCCGTTCGTCTCTTACCCCTGGTTAGGAAAGAGGCGGCGTGCGTTGGCAAACAACAAGAAAGAATCATTCTCTGAAAACCCAGTGCTCGTGTGAGAAGTCGTTCCATCACACGTCGCGATT
chrI	8315	ATGCGTTCGGTCTCCGTCAACCGCTCGGTCTCCGTTCGTCTCTTACCCCTGGTTAGGAAAGAGGCGGTATCCTCAAGTCGTTACGAGGTGTGGAAAAGTTTTCCAAAATCCAGTGCTCGTGTGAGAAGTCGTTCCATCACACGTCGCGATT
chrI	10187	ATGCGTTCGGTCTCCGTCAACCGCTCGGTCTCCGTTCGTCTCTTACCCCTGGTTAGGAAAGAGGCGGACTTTTGTGACGAAAAGACGAGAGGTCACGGATATGATGATGCCAGTGCTCGTGTGAGAAGTCGTTCCATCACACGTCGCGATT
chrI	11272	ATGCGTTCGGTCTCCGTCAACCGCTCGGTCTCCGTTCGTCTCTTACCCCTGGTTAGGAAAGAGGCGGACTGATAACACTTTCAGTCTTTCACACTTTTGGCGCGCAACGCCAGTGCTCGTGTGAGAAGTCGTTCCATCACACGTCGCGATT
chrI	12895	ATGCGTTCGGTCTCCGTCAACCGCTCGGTCTCCGTTCGTCTCTTACCCCTGGTTAGGAAAGAGGCGGGTAGACTTTCAATTAATCTGATCCATGGGAGTCAGACGCGGTCCAGTGCTCGTGTGAGAAGTCGTTCCATCACACGTCGCGATT
chrI	14601	ATGCGTTCGGTCTCCGTCAACCGCTCGGTCTCCGTTCGTCTCTTACCCCTGGTTAGGAAAGAGGCGGTGGCTTCTCTGTTGAAATACTTGAAAATACCGCGAAGCAAACCCAGTGCTCGTGTGAGAAGTCGTTCCATCACACGTCGCGATT
chrI	16560	ATGCGTTCGGTCTCCGTCAACCGCTCGGTCTCCGTTCGTCTCTTACCCCTGGTTAGGAAAGAGGCGGCTTCGTGCTCGTAATCAATTCCAATAAATATTCTTTGCCCTACCAGTGCTCGTGTGAGAAGTCGTTCCATCACACGTCGCGATT
chrI	18093	ATGCGTTCGGTCTCCGTCAACCGCTCGGTCTCCGTTCGTCTCTTACCCCTGGTTAGGAAAGAGGCGGAATTGTCCTTGTACCAGTGGAAACCTGAAGGAATTTCGGATGCCAGTGCTCGTGTGAGAAGTCGTTCCATCACACGTCGCGATT
chrI	20923	ATGCGTTCGGTCTCCGTCAACCGCTCGGTCTCCGTTCGTCTCTTACCCCTGGTTAGGAAAGAGGCGGGGCTCCATGAGCTCAAGATATCCGTATACATAAATTTTCATGCCAGTGCTCGTGTGAGAAGTCGTTCCATCACACGTCGCGATT
chrI	25045	ATGCGTTCGGTCTCCGTCAACCGCTCGGTCTCCGTTCGTCTCTTACCCCTGGTTAGGAAAGAGGCGGATCGCAGCGTCGAAATCATTTGACTGTTTGTTCAGAATGAACCCAGTGCTCGTGTGAGAAGTCGTTCCATCACACGTCGCGATT
chrI	26347	ATGCGTTCGGTCTCCGTCAACCGCTCGGTCTCCGTTCGTCTCTTACCCCTGGTTAGGAAAGAGGCGGTTTTCAGCCTGAGAACTTTACTAACAGAAAGATGTGTCATGACCAGTGCTCGTGTGAGAAGTCGTTCCATCACACGTCGCGATT
chrI	27490	ATGCGTTCGGTCTCCGTCAACCGCTCGGTCTCCGTTCGTCTCTTACCCCTGGTTAGGAAAGAGGCGGGCGCCTTTAAAATCTCTCGGATTACTGTAGTTTCAAAGAAATCCAGTGCTCGTGTGAGAAGTCGTTCCATCACACGTCGCGATT
chrI	29286	ATGCGTTCGGTCTCCGTCAACCGCTCGGTCTCCGTTCGTCTCTTACCCCTGGTTAGGAAAGAGGCGGGGAATGCAGCAGTGTCAATTTCATTCTGATTCACGGCGGCTGCCAGTGCTCGTGTGAGAAGTCGTTCCATCACACGTCGCGATT
chrI	30099	ATGCGTTCGGTCTCCGTCAACCGCTCGGTCTCCGTTCGTCTCTTACCCCTGGTTAGGAAAGAGGCGGAGTAGTCATTGCACACATCTTCGCTGGTGGCCTAGTTTGTCCCCAGTGCTCGTGTGAGAAGTCGTTCCATCACACGTCGCGATT
chrI	31871	ATGCGTTCGGTCTCCGTCAACCGCTCGGTCTCCGTTCGTCTCTTACCCCTGGTTAGGAAAGAGGCGGACCACATTTGTTGTCCACCCTTTTCCAGAAATTTGCGACGATCCAGTGCTCGTGTGAGAAGTCGTTCCATCACACGTCGCGATT
chrI	33042	ATGCGTTCGGTCTCCGTCAACCGCTCGGTCTCCGTTCGTCTCTTACCCCTGGTTAGGAAAGAGGCGGCTCTGTTGCCATTCCACCAAAATTTCCTTCATTGTTTTGCCACCAGTGCTCGTGTGAGAAGTCGTTCCATCACACGTCGCGATT
chrI	34388	ATGCGTTCGGTCTCCGTCAACCGCTCGGTCTCCGTTCGTCTCTTACCCCTGGTTAGGAAAGAGGCGGGCCTAACCTGTCAAAATCTTCCACTTCAAAATATGAGGGAAGCCAGTGCTCGTGTGAGAAGTCGTTCCATCACACGTCGCGATT
chrI	35671	ATGCGTTCGGTCTCCGTCAACCGCTCGGTCTCCGTTCGTCTCTTACCCCTGGTTAGGAAAGAGGCGGAATTTATTTATTGCATTTCTTCCAAAACAGTGGCCGGTCTCGCCAGTGCTCGTGTGAGAAGTCGTTCCATCACACGTCGCGATT
chrI	36841	ATGCGTTCGGTCTCCGTCAACCGCTCGGTCTCCGTTCGTCTCTTACCCCTGGTTAGGAAAGAGGCGGGCAGCTTAGATCACCTATTATAGGCAGGTGTAGGTAAAATTGCCAGTGCTCGTGTGAGAAGTCGTTCCATCACACGTCGCGATT
chrI	38188	ATGCGTTCGGTCTCCGTCAACCGCTCGGTCTCCGTTCGTCTCTTACCCCTGGTTAGGAAAGAGGCGGTCGGCAGGCGAAGGTCATCTTCTGAGCAAGTTAAGGTTCGCCCCAGTGCTCGTGTGAGAAGTCGTTCCATCACACGTCGCGATT
chrI	39554	ATGCGTTCGGTCTCCGTCAACCGCTCGGTCTCCGTTCGTCTCTTACCCCTGGTTAGGAAAGAGGCGGCAGAAAATTAAGAAATTTGCGAATATTCGTTCCCACGGAAGTCCAGTGCTCGTGTGAGAAGTCGTTCCATCACACGTCGCGATT
chrI	41010	ATGCGTTCGGTCTCCGTCAACCGCTCGGTCTCCGTTCGTCTCTTACCCCTGGTTAGGAAAGAGGCGGCTGCAACAAATCACGTAATGGACAAAATGCGCCCTATTGCTACCAGTGCTCGTGTGAGAAGTCGTTCCATCACACGTCGCGATT
chrI	42027	ATGCGTTCGGTCTCCGTCAACCGCTCGGTCTCCGTTCGTCTCTTACCCCTGGTTAGGAAAGAGGCGGTGGGTGACCTTTAATGTGTTCAGGGTGTCTAAACATGCACCCCCAGTGCTCGTGTGAGAAGTCGTTCCATCACACGTCGCGATT
chrI	43073	ATGCGTTCGGTCTCCGTCAACCGCTCGGTCTCCGTTCGTCTCTTACCCCTGGTTAGGAAAGAGGCGGCCCAGAAGCGAGAGATTAGAGAATTAGAGAAATGAGAGATCACCAGTGCTCGTGTGAGAAGTCGTTCCATCACACGTCGCGATT
chrI	44063	ATGCGTTCGGTCTCCGTCAACCGCTCGGTCTCCGTTCGTCTCTTACCCCTGGTTAGGAAAGAGGCGGTTGGGACGAATTCGTTTCATCTTGAAGTACACTAGCAATACTCCAGTGCTCGTGTGAGAAGTCGTTCCATCACACGTCGCGATT
chrI	44539	ATGCGTTCGGTCTCCGTCAACCGCTCGGTCTCCGTTCGTCTCTTACCCCTGGTTAGGAAAGAGGCGGCGGAAGCTCGCGCATCTGAAGAAGCTCAAATCAGGATTCAAACCAGTGCTCGTGTGAGAAGTCGTTCCATCACACGTCGCGATT
chrI	45959	ATGCGTTCGGTCTCCGTCAACCGCTCGGTCTCCGTTCGTCTCTTACCCCTGGTTAGGAAAGAGGCGGTTGATGCGGTGTTTCTGAAGTTTTCGCGATAAAATCCGAATACCAGTGCTCGTGTGAGAAGTCGTTCCATCACACGTCGCGATT
chrI	48526	ATGCGTTCGGTCTCCGTCAACCGCTCGGTCTCCGTTCGTCTCTTACCCCTGGTTAGGAAAGAGGCGGTATAAGGTAGAGGAATTGAGAATTTCAGAACGAAAATTGCCGCCAGTGCTCGTGTGAGAAGTCGTTCCATCACACGTCGCGATT
chrI	50316	ATGCGTTCGGTCTCCGTCAACCGCTCGGTCTCCGTTCGTCTCTTACCCCTGGTTAGGAAAGAGGCGGCGAGTTGCTGTTTAAGTTTGGAGAAATTCCAGAATTTGTCAACCAGTGCTCGTGTGAGAAGTCGTTCCATCACACGTCGCGATT
chrI	52557	ATGCGTTCGGTCTCCGTCAACCGCTCGGTCTCCGTTCGTCTCTTACCCCTGGTTAGGAAAGAGGCGGAATTATCAATGTTGTTGGTGAGTTGGCGATTGCGCTCCACCGCCAGTGCTCGTGTGAGAAGTCGTTCCATCACACGTCGCGATT
chrI	54202	ATGCGTTCGGTCTCCGTCAACCGCTCGGTCTCCGTTCGTCTCTTACCCCTGGTTAGGAAAGAGGCGGTGTTACAAGAAATCCGACACTTATCGATCGATTGAAAGATGACCAGTGCTCGTGTGAGAAGTCGTTCCATCACACGTCGCGATT
chrI	55670	ATGCGTTCGGTCTCCGTCAACCGCTCGGTCTCCGTTCGTCTCTTACCCCTGGTTAGGAAAGAGGCGGGAAAAGGCAGGTGAGCATGATGAAGGCACATAGGCAGGTAGGCCAGTGCTCGTGTGAGAAGTCGTTCCATCACACGTCGCGATT
chrI	56345	ATGCGTTCGGTCTCCGTCAACCGCTCGGTCTCCGTTCGTCTCTTACCCCTGGTTAGGAAAGAGGCGGTAGTAGGCGGACAGGCGTGAGGAAGGTTAGAATATTGATGAGCCAGTGCTCGTGTGAGAAGTCGTTCCATCACACGTCGCGATT
chrI	57111	ATGCGTTCGGTCTCCGTCAACCGCTCGGTCTCCGTTCGTCTCTTACCCCTGGTTAGGAAAGAGGCGGGTGCGCTTGAGTTAAAGGTTAAACCTAAGCCTATGCCTAAACCCAGTGCTCGTGTGAGAAGTCGTTCCATCACACGTCGCGATT
chrI	58050	ATGCGTTCGGTCTCCGTCAACCGCTCGGTCTCCGTTCGTCTCTTACCCCTGGTTAGGAAAGAGGCGGCCCGAAAACCTTTCTTTAGAATGTCTGCCTCTTGCCTCCATCCCAGTGCTCGTGTGAGAAGTCGTTCCATCACACGTCGCGATT
chrI	58759	ATGCGTTCGGTCTCCGTCAACCGCTCGGTCTCCGTTCGTCTCTTACCCCTGGTTAGGAAAGAGGCGGTTGTCGAATACCTTCAGAATTTTGGTTTCCGAAAGTTTGTCTCCAGTGCTCGTGTGAGAAGTCGTTCCATCACACGTCGCGATT
chrI	59450	ATGCGTTCGGTCTCCGTCAACCGCTCGGTCTCCGTTCGTCTCTTACCCCTGGTTAGGAAAGAGGCGGTCCAAGCGCCACCAGCTTCTCCAGATTATCCTTATCGTCCTGCCAGTGCTCGTGTGAGAAGTCGTTCCATCACACGTCGCGATT
chrI	60029	ATGCGTTCGGTCTCCGTCAACCGCTCGGTCTCCGTTCGTCTCTTACCCCTGGTTAGGAAAGAGGCGGAGCGGTTGTCCAATTGCTATTGTTCATATCCTTGCAAACAGTCCAGTGCTCGTGTGAGAAGTCGTTCCATCACACGTCGCGATT
chrI	61257	ATGCGTTCGGTCTCCGTCAACCGCTCGGTCTCCGTTCGTCTCTTACCCCTGGTTAGGAAAGAGGCGGACAAGAACATTCAAAGACTGGATATCAAGTCGTTCGATAGTACCAGTGCTCGTGTGAGAAGTCGTTCCATCACACGTCGCGATT
chrI	61959	ATGCGTTCGGTCTCCGTCAACCGCTCGGTCTCCGTTCGTCTCTTACCCCTGGTTAGGAAAGAGGCGGAGATCTCCAATATCATGAGCCACGTGGACAACACTTTTGACACCAGTGCTCGTGTGAGAAGTCGTTCCATCACACGTCGCGATT
chrI	63510	ATGCGTTCGGTCTCCGTCAACCGCTCGGTCTCCGTTCGTCTCTTACCCCTGGTTAGGAAAGAGGCGGACGCCCACCACAATAGGCTGAAGACAGTGGATTTCAATGGTGCCAGTGCTCGTGTGAGAAGTCGTTCCATCACACGTCGCGATT
chrI	65657	ATGCGTTCGGTCTCCGTCAACCGCTCGGTCTCCGTTCGTCTCTTACCCCTGGTTAGGAAAGAGGCGGTTAAATATGTTCGCATTTGTTTCTTCCCTCTCTCTTACGCGCCCAGTGCTCGTGTGAGAAGTCGTTCCATCACACGTCGCGATT
chrI	67155	ATGCGTTCGGTCTCCGTCAACCGCTCGGTCTCCGTTCGTCTCTTACCCCTGGTTAGGAAAGAGGCGGTCGCAATTTGGCGGTTAGCACACTTCCAGGAAGACATAGACGCCAGTGCTCGTGTGAGAAGTCGTTCCATCACACGTCGCGATT
chrI	67676	ATGCGTTCGGTCTCCGTCAACCGCTCGGTCTCCGTTCGTCTCTTACCCCTGGTTAGGAAAGAGGCGGTGTCTTATTAGAGCGTAACTTGATCAGGGAAAACGAATTCTCCCAGTGCTCGTGTGAGAAGTCGTTCCATCACACGTCGCGATT
chrI	69071	ATGCGTTCGGTCTCCGTCAACCGCTCGGTCTCCGTTCGTCTCTTACCCCTGGTTAGGAAAGAGGCGGGTATAGCACCTTTCTCGCGAGAGTGTGTGGAAACAATTTGCGCCAGTGCTCGTGTGAGAAGTCGTTCCATCACACGTCGCGATT
chrI	70319	ATGCGTTCGGTCTCCGTCAACCGCTCGGTCTCCGTTCGTCTCTTACCCCTGGTTAGGAAAGAGGCGGCTGCTTGCTAGGTTTATTGAGTGCCGCATTAATTTTATTGATCCAGTGCTCGTGTGAGAAGTCGTTCCATCACACGTCGCGATT
chrI	71745	ATGCGTTCGGTCTCCGTCAACCGCTCGGTCTCCGTTCGTCTCTTACCCCTGGTTAGGAAAGAGGCGGATTACATTACTCTTTAAAGGCGTACATGTCGTTTCGAGACCGCCAGTGCTCGTGTGAGAAGTCGTTCCATCACACGTCGCGATT
chrI	72747	ATGCGTTCGGTCTCCGTCAACCGCTCGGTCTCCGTTCGTCTCTTACCCCTGGTTAGGAAAGAGGCGGACACTCTGAACGCGAATAGGGATCTCCTGTCTCCCGGCAACGCCAGTGCTCGTGTGAGAAGTCGTTCCATCACACGTCGCGATT
chrI	74692	ATGCGTTCGGTCTCCGTCAACCGCTCGGTCTCCGTTCGTCTCTTACCCCTGGTTAGGAAAGAGGCGGCACACTATGTATGTCGTTTCACGGAAAAGTCGAACACTATCGCCAGTGCTCGTGTGAGAAGTCGTTCCATCACACGTCGCGATT
chrI	75464	ATGCGTTCGGTCTCCGTCAACCGCTCGGTCTCCGTTCGTCTCTTACCCCTGGTTAGGAAAGAGGCGGCATTGCTGGATGAAGCCAAGTTTATGGTGTAAGTTATCAAATCCAGTGCTCGTGTGAGAAGTCGTTCCATCACACGTCGCGATT
chrI	76798	ATGCGTTCGGTCTCCGTCAACCGCTCGGTCTCCGTTCGTCTCTTACCCCTGGTTAGGAAAGAGGCGGCCAGCCGTGGTTACTGTACCTCCGGCAAAGTGGAAAATTCGACCAGTGCTCGTGTGAGAAGTCGTTCCATCACACGTCGCGATT
chrI	78719	ATGCGTTCGGTCTCCGTCAACCGCTCGGTCTCCGTTCGTCTCTTACCCCTGGTTAGGAAAGAGGCGGGCGCCTTTAAATTCGGCCGACCACGTCTCGCCTAAGTCCAGTCCAGTGCTCGTGTGAGAAGTCGTTCCATCACACGTCGCGATT
chrI	81035	ATGCGTTCGGTCTCCGTCAACCGCTCGGTCTCCGTTCGTCTCTTACCCCTGGTTAGGAAAGAGGCGGCCGCCACGGAAAATGCAATAAATTTTATATTACTTTTCACCGCCAGTGCTCGTGTGAGAAGTCGTTCCATCACACGTCGCGATT
chrI	82639	ATGCGTTCGGTCTCCGTCAACCGCTCGGTCTCCGTTCGTCTCTTACCCCTGGTTAGGAAAGAGGCGGTCACTGCGATCGCCAGAATTGAGGTGGCCATTGTGAAAGGTGCCAGTGCTCGTGTGAGAAGTCGTTCCATCACACGTCGCGATT
chrI	84416	ATGCGTTCGGTCTCCGTCAACCGCTCGGTCTCCGTTCGTCTCTTACCCCTGGTTAGGAAAGAGGCGGCTTCTTGGATCGTGTGGACATTGAACGACAACTACAACACTACCAGTGCTCGTGTGAGAAGTCGTTCCATCACACGTCGCGATT
chrI	85071	ATGCGTTCGGTCTCCGTCAACCGCTCGGTCTCCGTTCGTCTCTTACCCCTGGTTAGGAAAGAGGCGGAATCGACTGATCAGAATCTGATTCGTGGCCGTTTTCCTCCGCCCAGTGCTCGTGTGAGAAGTCGTTCCATCACACGTCGCGATT
chrI	85542	ATGCGTTCGGTCTCCGTCAACCGCTCGGTCTCCGTTCGTCTCTTACCCCTGGTTAGGAAAGAGGCGGAATTCCTTATCAACGTCGTCATACTTTAAAGGTCTTCCACCTCCAGTGCTCGTGTGAGAAGTCGTTCCATCACACGTCGCGATT
chrI	86710	ATGCGTTCGGTCTCCGTCAACCGCTCGGTCTCCGTTCGTCTCTTACCCCTGGTTAGGAAAGAGGCGGTCGGCTACGATTTACAGTTTCCCTTACTGATTTCTACTAAAACCAGTGCTCGTGTGAGAAGTCGTTCCATCACACGTCGCGATT
chrI	88102	ATGCGTTCGGTCTCCGTCAACCGCTCGGTCTCCGTTCGTCTCTTACCCCTGGTTAGGAAAGAGGCGGCGCGGCCACGTGACAAGCAGTGATTTCTCAAATGTTTTCAGGCCAGTGCTCGTGTGAGAAGTCGTTCCATCACACGTCGCGATT
chrI	89397	ATGCGTTCGGTCTCCGTCAACCGCTCGGTCTCCGTTCGTCTCTTACCCCTGGTTAGGAAAGAGGCGGGAATCAATATTCGATCATTCGACACTTGAGAAACGAAATCGTCCAGTGCTCGTGTGAGAAGTCGTTCCATCACACGTCGCGATT
chrI	91422	ATGCGTTCGGTCTCCGTCAACCGCTCGGTCTCCGTTCGTCTCTTACCCCTGGTTAGGAAAGAGGCGGCAAAGTACCGATTTGATTCAGTTGAAGGGACACGAGAACGCGCCAGTGCTCGTGTGAGAAGTCGTTCCATCACACGTCGCGATT
chrI	92798	ATGCGTTCGGTCTCCGTCAACCGCTCGGTCTCCGTTCGTCTCTTACCCCTGGTTAGGAAAGAGGCGGGCCATCAGTTGAAAATGCTGAATATGTACAAAGACTGGAAAACCAGTGCTCGTGTGAGAAGTCGTTCCATCACACGTCGCGATT
chrI	93727	ATGCGTTCGGTCTCCGTCAACCGCTCGGTCTCCGTTCGTCTCTTACCCCTGGTTAGGAAAGAGGCGGGAAGTGCTTCCGATTCACTCGTCCCTTCCTCAAACTGGTCTACCAGTGCTCGTGTGAGAAGTCGTTCCATCACACGTCGCGATT
chrI	94373	ATGCGTTCGGTCTCCGTCAACCGCTCGGTCTCCGTTCGTCTCTTACCCCTGGTTAGGAAAGAGGCGGACGCGACGAAGGGAAGCATGATGGCGTTCGTGGTTCCGTGCTCCAGTGCTCGTGTGAGAAGTCGTTCCATCACACGTCGCGATT
chrI	95279	ATGCGTTCGGTCTCCGTCAACCGCTCGGTCTCCGTTCGTCTCTTACCCCTGGTTAGGAAAGAGGCGGCCAGCAACTAGGAAAATTTTGATAGGGAGAAGCATTGAAATTCCAGTGCTCGTGTGAGAAGTCGTTCCATCACACGTCGCGATT
chrI	97894	ATGCGTTCGGTCTCCGTCAACCGCTCGGTCTCCGTTCGTCTCTTACCCCTGGTTAGGAAAGAGGCGGTTCTTGGCAATACGGAAGAGAGCCTCGTTTCGACTTGTTCCACCAGTGCTCGTGTGAGAAGTCGTTCCATCACACGTCGCGATT
chrI	98650	ATGCGTTCGGTCTCCGTCAACCGCTCGGTCTCCGTTCGTCTCTTACCCCTGGTTAGGAAAGAGGCGGCTTCGTGTTCACCTGAATCCCATACTTCTCCAAAATCACTTTCCAGTGCTCGTGTGAGAAGTCGTTCCATCACACGTCGCGATT
chrI	99229	ATGCGTTCGGTCTCCGTCAACCGCTCGGTCTCCGTTCGTCTCTTACCCCTGGTTAGGAAAGAGGCGGCAGGAAGACTTCACTTTTAAATTGTTTTACCTGTAGGCACAACCAGTGCTCGTGTGAGAAGTCGTTCCATCACACGTCGCGATT
chrI	100287	ATGCGTTCGGTCTCCGTCAACCGCTCGGTCTCCGTTCGTCTCTTACCCCTGGTTAGGAAAGAGGCGGTCCGACACATCATTATCGATATCATGTATCTGCGTTGGCTGGCCAGTGCTCGTGTGAGAAGTCGTTCCATCACACGTCGCGATT
chrI	101609	ATGCGTTCGGTCTCCGTCAACCGCTCGGTCTCCGTTCGTCTCTTACCCCTGGTTAGGAAAGAGGCGGAAGTCGTCACGATTGATGTCGTGTGGAAAGATGGCTGTCCCGCCAGTGCTCGTGTGAGAAGTCGTTCCATCACACGTCGCGATT
chrI	102756	ATGCGTTCGGTCTCCGTCAACCGCTCGGTCTCCGTTCGTCTCTTACCCCTGGTTAGGAAAGAGGCGGTCTGATCTAGGGAATCATTGTGATGTCCGATGACTTCTTCTTCCAGTGCTCGTGTGAGAAGTCGTTCCATCACACGTCGCGATT
chrI	103623	ATGCGTTCGGTCTCCGTCAACCGCTCGGTCTCCGTTCGTCTCTTACCCCTGGTTAGGAAAGAGGCGGAAACGTGATGCCTCAATCTTCTGCAGTTGCCGAATTTTCACACCAGTGCTCGTGTGAGAAGTCGTTCCATCACACGTCGCGATT
chrI	105497	ATGCGTTCGGTCTCCGTCAACCGCTCGGTCTCCGTTCGTCTCTTACCCCTGGTTAGGAAAGAGGCGGCGCATGTCTTAAATAGTCGTTTCCGTGCGGAAGATTTACGATCCAGTGCTCGTGTGAGAAGTCGTTCCATCACACGTCGCGATT
chrI	106783	ATGCGTTCGGTCTCCGTCAACCGCTCGGTCTCCGTTCGTCTCTTACCCCTGGTTAGGAAAGAGGCGGCAATCACCGTTTTCCGTCATTTCAACTTCATCTTCGAACTGCCCAGTGCTCGTGTGAGAAGTCGTTCCATCACACGTCGCGATT
chrI	107847	ATGCGTTCGGTCTCCGTCAACCGCTCGGTCTCCGTTCGTCTCTTACCCCTGGTTAGGAAAGAGGCGGTTCGAACCGTACTTTCCTCCGTCCTGGAGCGTTTTGGAGCTGCCAGTGCTCGTGTGAGAAGTCGTTCCATCACACGTCGCGATT
chrI	108915	ATGCGTTCGGTCTCCGTCAACCGCTCGGTCTCCGTTCGTCTCTTACCCCTGGTTAGGAAAGAGGCGGAAAATACGTCGCTGAAGTTGGCATACAATCTTGAGTCGGATACCAGTGCTCGTGTGAGAAGTCGTTCCATCACACGTCGCGATT
chrI	109854	ATGCGTTCGGTCTCCGTCAACCGCTCGGTCTCCGTTCGTCTCTTACCCCTGGTTAGGAAAGAGGCGGAAACTCGACTCCGATTGTTGATTTTGATTCCAAGTTGAACTCCCAGTGCTCGTGTGAGAAGTCGTTCCATCACACGTCGCGATT
chrI	110683	ATGCGTTCGGTCTCCGTCAACCGCTCGGTCTCCGTTCGTCTCTTACCCCTGGTTAGGAAAGAGGCGGCACGTCGGTCTGAGGGTACGCGACGCTAGCCGCAGCGCAAGCCCAGTGCTCGTGTGAGAAGTCGTTCCATCACACGTCGCGATT
chrI	111686	ATGCGTTCGGTCTCCGTCAACCGCTCGGTCTCCGTTCGTCTCTTACCCCTGGTTAGGAAAGAGGCGGAGCTTCATCCAAAGCCAAGAAAGGTGAAATTGTGTTAATGAGCCAGTGCTCGTGTGAGAAGTCGTTCCATCACACGTCGCGATT
chrI	112328	ATGCGTTCGGTCTCCGTCAACCGCTCGGTCTCCGTTCGTCTCTTACCCCTGGTTAGGAAAGAGGCGGGACTCATCTCGCATTTCATGAAGCGTCTCATCATTCAGATGACCAGTGCTCGTGTGAGAAGTCGTTCCATCACACGTCGCGATT
chrI	113213	ATGCGTTCGGTCTCCGTCAACCGCTCGGTCTCCGTTCGTCTCTTACCCCTGGTTAGGAAAGAGGCGGCTAAATTTTCCGAAATTTTCATTTCAGACACGCCGCCGAGTGCCAGTGCTCGTGTGAGAAGTCGTTCCATCACACGTCGCGATT
chrI	114116	ATGCGTTCGGTCTCCGTCAACCGCTCGGTCTCCGTTCGTCTCTTACCCCTGGTTAGGAAAGAGGCGGGTTCCTCTTCTATTTCTTCTCCCAATTTTGTTGTGCGGTGGGCCAGTGCTCGTGTGAGAAGTCGTTCCATCACACGTCGCGATT
chrI	115607	ATGCGTTCGGTCTCCGTCAACCGCTCGGTCTCCGTTCGTCTCTTACCCCTGGTTAGGAAAGAGGCGGTCCGATTACGGTCAGCTCAACACTTTCGCTCAAGGAATTCTCCCAGTGCTCGTGTGAGAAGTCGTTCCATCACACGTCGCGATT
chrI	116680	ATGCGTTCGGTCTCCGTCAACCGCTCGGTCTCCGTTCGTCTCTTACCCCTGGTTAGGAAAGAGGCGGATTTGCGAGGCAATTGTGGTGTATTGGTTTAATTTTACAGACCCAGTGCTCGTGTGAGAAGTCGTTCCATCACACGTCGCGATT
chrI	117548	ATGCGTTCGGTCTCCGTCAACCGCTCGGTCTCCGTTCGTCTCTTACCCCTGGTTAGGAAAGAGGCGGATCCCTCTCCTCGAAAGCTGGATGATTTAATAAATCTTTCAGCCAGTGCTCGTGTGAGAAGTCGTTCCATCACACGTCGCGATT
chrI	118614	ATGCGTTCGGTCTCCGTCAACCGCTCGGTCTCCGTTCGTCTCTTACCCCTGGTTAGGAAAGAGGCGGTCGTCCAACCAACTCCTCTCACACCAGCCATCACGCCATGCGCCAGTGCTCGTGTGAGAAGTCGTTCCATCACACGTCGCGATT
chrI	119624	ATGCGTTCGGTCTCCGTCAACCGCTCGGTCTCCGTTCGTCTCTTACCCCTGGTTAGGAAAGAGGCGGTTGCCTATCACAAGCGAAATCACAAGCCGATTTATGAGGGCACCAGTGCTCGTGTGAGAAGTCGTTCCATCACACGTCGCGATT
chrI	120136	ATGCGTTCGGTCTCCGTCAACCGCTCGGTCTCCGTTCGTCTCTTACCCCTGGTTAGGAAAGAGGCGGATTCACAGGGATATTGCGGCGAGAAATTGTTTGTTGAATTCCCCAGTGCTCGTGTGAGAAGTCGTTCCATCACACGTCGCGATT
chrI	120790	ATGCGTTCGGTCTCCGTCAACCGCTCGGTCTCCGTTCGTCTCTTACCCCTGGTTAGGAAAGAGGCGGAAGTGGGATACTGCATAAGCTTGTCAATTCTCTTCCGAGAATCCAGTGCTCGTGTGAGAAGTCGTTCCATCACACGTCGCGATT
chrI	122220	ATGCGTTCGGTCTCCGTCAACCGCTCGGTCTCCGTTCGTCTCTTACCCCTGGTTAGGAAAGAGGCGGTGAAAATTTGATCCAAGTTTATTTAATCGCCGCCACACACACCCAGTGCTCGTGTGAGAAGTCGTTCCATCACACGTCGCGATT
chrI	123267	ATGCGTTCGGTCTCCGTCAACCGCTCGGTCTCCGTTCGTCTCTTACCCCTGGTTAGGAAAGAGGCGGCGACAAACCCAAACTTGGACAATTGCATTTTCTAGGCCATCACCAGTGCTCGTGTGAGAAGTCGTTCCATCACACGTCGCGATT
chrI	124485	ATGCGTTCGGTCTCCGTCAACCGCTCGGTCTCCGTTCGTCTCTTACCCCTGGTTAGGAAAGAGGCGGATTGACTCTAATGACGTTATGAGCTCCGAGACTATTTTAACCCCAGTGCTCGTGTGAGAAGTCGTTCCATCACACGTCGCGATT
chrI	125684	ATGCGTTCGGTCTCCGTCAACCGCTCGGTCTCCGTTCGTCTCTTACCCCTGGTTAGGAAAGAGGCGGTTCACTCTAACGTCTTCAGAATTTTCGAACTTCTCGATGCACCCAGTGCTCGTGTGAGAAGTCGTTCCATCACACGTCGCGATT
chrI	126628	ATGCGTTCGGTCTCCGTCAACCGCTCGGTCTCCGTTCGTCTCTTACCCCTGGTTAGGAAAGAGGCGGGTATCCTCATCCTTCTACCACCTTAATTTGCATTTCTTCTTCCCAGTGCTCGTGTGAGAAGTCGTTCCATCACACGTCGCGATT
chrI	128529	ATGCGTTCGGTCTCCGTCAACCGCTCGGTCTCCGTTCGTCTCTTACCCCTGGTTAGGAAAGAGGCGGTGCCCGTCTGTCTTTCTCATCATATGCGCCTCGTTTTGTCGCCCAGTGCTCGTGTGAGAAGTCGTTCCATCACACGTCGCGATT
chrI	129348	ATGCGTTCGGTCTCCGTCAACCGCTCGGTCTCCGTTCGTCTCTTACCCCTGGTTAGGAAAGAGGCGGAGAGCATAGAGTTTTGGAGCAAAATTCTCAGCAATTTCATGCCCAGTGCTCGTGTGAGAAGTCGTTCCATCACACGTCGCGATT
chrI	130411	ATGCGTTCGGTCTCCGTCAACCGCTCGGTCTCCGTTCGTCTCTTACCCCTGGTTAGGAAAGAGGCGGAAACATCCAGCACACAGTAGATTAGTCGAATTACCGATGGATCCAGTGCTCGTGTGAGAAGTCGTTCCATCACACGTCGCGATT
chrI	131934	ATGCGTTCGGTCTCCGTCAACCGCTCGGTCTCCGTTCGTCTCTTACCCCTGGTTAGGAAAGAGGCGGGCGCGTAAATCCAGAGCTACAGTAATCAGTGAAAGAATTACTCCAGTGCTCGTGTGAGAAGTCGTTCCATCACACGTCGCGATT
chrI	132820	ATGCGTTCGGTCTCCGTCAACCGCTCGGTCTCCGTTCGTCTCTTACCCCTGGTTAGGAAAGAGGCGGGTTTTCGTGTTTTCCACTCGGAACCTGACGGCTTCTTATCAACCAGTGCTCGTGTGAGAAGTCGTTCCATCACACGTCGCGATT
chrI	134257	ATGCGTTCGGTCTCCGTCAACCGCTCGGTCTCCGTTCGTCTCTTACCCCTGGTTAGGAAAGAGGCGGCGATTCGTGTCGTCTCTCCATATTCTGGTATCCATAGCAACTCCAGTGCTCGTGTGAGAAGTCGTTCCATCACACGTCGCGATT
chrI	135700	ATGCGTTCGGTCTCCGTCAACCGCTCGGTCTCCGTTCGTCTCTTACCCCTGGTTAGGAAAGAGGCGGGAAGTCAGCTGAAAATCGATATTCGCGATGGCACCGGTGACGCCAGTGCTCGTGTGAGAAGTCGTTCCATCACACGTCGCGATT
chrI	137089	ATGCGTTCGGTCTCCGTCAACCGCTCGGTCTCCGTTCGTCTCTTACCCCTGGTTAGGAAAGAGGCGGTTCCTGTAGCTTATAATTTTAAAGGCGCATATTCCGCTTGCGCCAGTGCTCGTGTGAGAAGTCGTTCCATCACACGTCGCGATT
chrI	138172	ATGCGTTCGGTCTCCGTCAACCGCTCGGTCTCCGTTCGTCTCTTACCCCTGGTTAGGAAAGAGGCGGTCACACTGACCTACTCCTTCAGGAAGTCGGCTGCATAGAGATCCAGTGCTCGTGTGAGAAGTCGTTCCATCACACGTCGCGATT
chrI	138692	ATGCGTTCGGTCTCCGTCAACCGCTCGGTCTCCGTTCGTCTCTTACCCCTGGTTAGGAAAGAGGCGGTGGATATCCACCACTTAACAACCCACATATTCCATTGAATAACCAGTGCTCGTGTGAGAAGTCGTTCCATCACACGTCGCGATT
chrI	139215	ATGCGTTCGGTCTCCGTCAACCGCTCGGTCTCCGTTCGTCTCTTACCCCTGGTTAGGAAAGAGGCGGGGAAATAAATGTGAATTCCGGACGGAAGTTGGTGGATATCCTCCAGTGCTCGTGTGAGAAGTCGTTCCATCACACGTCGCGATT
chrI	139749	ATGCGTTCGGTCTCCGTCAACCGCTCGGTCTCCGTTCGTCTCTTACCCCTGGTTAGGAAAGAGGCGGAATTCAGCTTGAACCATTTAGAATGCTGGAAGGAGGTGAAAACCAGTGCTCGTGTGAGAAGTCGTTCCATCACACGTCGCGATT
chrI	140464	ATGCGTTCGGTCTCCGTCAACCGCTCGGTCTCCGTTCGTCTCTTACCCCTGGTTAGGAAAGAGGCGGGAAAGTCCCAAAGTTAATGTCTACAAAGTGAATGGTTCGTTACCAGTGCTCGTGTGAGAAGTCGTTCCATCACACGTCGCGATT
chrI	141098	ATGCGTTCGGTCTCCGTCAACCGCTCGGTCTCCGTTCGTCTCTTACCCCTGGTTAGGAAAGAGGCGGTGGGAATGAAAGCTAATAATGAGTTTGTGAAGAGAATGTTCGCCAGTGCTCGTGTGAGAAGTCGTTCCATCACACGTCGCGATT
chrI	141819	ATGCGTTCGGTCTCCGTCAACCGCTCGGTCTCCGTTCGTCTCTTACCCCTGGTTAGGAAAGAGGCGGCAGCTTCGATTATTCAATGACGTGCTGCACAAGTCTGGTATACCAGTGCTCGTGTGAGAAGTCGTTCCATCACACGTCGCGATT
chrI	142343	ATGCGTTCGGTCTCCGTCAACCGCTCGGTCTCCGTTCGTCTCTTACCCCTGGTTAGGAAAGAGGCGGTCTCTCTTCTGCGGGAGCCTTGTCATTTTGCATGGCGTTGATCCAGTGCTCGTGTGAGAAGTCGTTCCATCACACGTCGCGATT
chrI	142847	ATGCGTTCGGTCTCCGTCAACCGCTCGGTCTCCGTTCGTCTCTTACCCCTGGTTAGGAAAGAGGCGGTAGAAGAGCATATCACGCGTTCCGGCTGACTCATCTTTTGAACCAGTGCTCGTGTGAGAAGTCGTTCCATCACACGTCGCGATT
chrI	143400	ATGCGTTCGGTCTCCGTCAACCGCTCGGTCTCCGTTCGTCTCTTACCCCTGGTTAGGAAAGAGGCGGGGAATGGATGAATTATGAAGTTGCAATAATGGTTGGAGCAGGCCAGTGCTCGTGTGAGAAGTCGTTCCATCACACGTCGCGATT
chrI	144452	ATGCGTTCGGTCTCCGTCAACCGCTCGGTCTCCGTTCGTCTCTTACCCCTGGTTAGGAAAGAGGCGGTGGAGTGTTCAGTTGTGGACCTGTAAACTTAAATGAAAGTATCCAGTGCTCGTGTGAGAAGTCGTTCCATCACACGTCGCGATT
chrI	145613	ATGCGTTCGGTCTCCGTCAACCGCTCGGTCTCCGTTCGTCTCTTACCCCTGGTTAGGAAAGAGGCGGCACTAGCACAGAGCATGGAATCTACAGGCGCTTTGTCTTTTCCCAGTGCTCGTGTGAGAAGTCGTTCCATCACACGTCGCGATT
chrI	146734	ATGCGTTCGGTCTCCGTCAACCGCTCGGTCTCCGTTCGTCTCTTACCCCTGGTTAGGAAAGAGGCGGCTCCGATTTTGGATTGCTGCAAATTTGCTTTATTTAGAGGTTCCAGTGCTCGTGTGAGAAGTCGTTCCATCACACGTCGCGATT
chrI	147287	ATGCGTTCGGTCTCCGTCAACCGCTCGGTCTCCGTTCGTCTCTTACCCCTGGTTAGGAAAGAGGCGGGTCACTCCGATTCCTGCTCCAACCATTATTGCAACTTCATAACCAGTGCTCGTGTGAGAAGTCGTTCCATCACACGTCGCGATT
chrI	147863	ATGCGTTCGGTCTCCGTCAACCGCTCGGTCTCCGTTCGTCTCTTACCCCTGGTTAGGAAAGAGGCGGGTGATAAGCTCTCTTAATGAAACATGGTAACGCGAAAACATACCAGTGCTCGTGTGAGAAGTCGTTCCATCACACGTCGCGATT
chrI	149067	ATGCGTTCGGTCTCCGTCAACCGCTCGGTCTCCGTTCGTCTCTTACCCCTGGTTAGGAAAGAGGCGGGAACGCAATAGCCGAGTCAAATGGAATATACTGCGCAATGACCCAGTGCTCGTGTGAGAAGTCGTTCCATCACACGTCGCGATT
chrI	149541	ATGCGTTCGGTCTCCGTCAACCGCTCGGTCTCCGTTCGTCTCTTACCCCTGGTTAGGAAAGAGGCGGGTTCTTTCGATTGAACGGCAGTCCAACTGGTTGCTTGTCAGGCCAGTGCTCGTGTGAGAAGTCGTTCCATCACACGTCGCGATT
chrI	150180	ATGCGTTCGGTCTCCGTCAACCGCTCGGTCTCCGTTCGTCTCTTACCCCTGGTTAGGAAAGAGGCGGGGCTCTCTTGAACCAAAACCTTTTATATGTAGTTTTGTACGTCCAGTGCTCGTGTGAGAAGTCGTTCCATCACACGTCGCGATT
chrI	150760	ATGCGTTCGGTCTCCGTCAACCGCTCGGTCTCCGTTCGTCTCTTACCCCTGGTTAGGAAAGAGGCGGACCTCTGCATTGATTCCACTAGCCGCCTGTCTAATTTGATCCCCAGTGCTCGTGTGAGAAGTCGTTCCATCACACGTCGCGATT
chrI	151340	ATGCGTTCGGTCTCCGTCAACCGCTCGGTCTCCGTTCGTCTCTTACCCCTGGTTAGGAAAGAGGCGGTTGGAATGGTTGCGGGCACGGGTCACCTTCCTTGAAGAAGAACCAGTGCTCGTGTGAGAAGTCGTTCCATCACACGTCGCGATT
chrI	152068	ATGCGTTCGGTCTCCGTCAACCGCTCGGTCTCCGTTCGTCTCTTACCCCTGGTTAGGAAAGAGGCGGACCCTCCTACATAAGCATCCAAATATAAAATATTGCCTCCATCCAGTGCTCGTGTGAGAAGTCGTTCCATCACACGTCGCGATT
chrI	152531	ATGCGTTCGGTCTCCGTCAACCGCTCGGTCTCCGTTCGTCTCTTACCCCTGGTTAGGAAAGAGGCGGTTCTCAGAAGCATTGCTGGTGGCACAATTGAGTGAGGGAACCCCAGTGCTCGTGTGAGAAGTCGTTCCATCACACGTCGCGATT
chrI	153068	ATGCGTTCGGTCTCCGTCAACCGCTCGGTCTCCGTTCGTCTCTTACCCCTGGTTAGGAAAGAGGCGGGCCCTTGTTTGAAAGATCTTAATGAGGACACCCATGGCTGGGCCAGTGCTCGTGTGAGAAGTCGTTCCATCACACGTCGCGATT
chrI	153800	ATGCGTTCGGTCTCCGTCAACCGCTCGGTCTCCGTTCGTCTCTTACCCCTGGTTAGGAAAGAGGCGGGATTCGTGCATTTTCTCACTGAACGCGCAAATTTCCGGTCAGCCAGTGCTCGTGTGAGAAGTCGTTCCATCACACGTCGCGATT
chrI	154705	ATGCGTTCGGTCTCCGTCAACCGCTCGGTCTCCGTTCGTCTCTTACCCCTGGTTAGGAAAGAGGCGGTATGTGGAATAAATTCTAGGTCAGGAGGTTTTCTAGGCCACGCCAGTGCTCGTGTGAGAAGTCGTTCCATCACACGTCGCGATT
chrI	156189	ATGCGTTCGGTCTCCGTCAACCGCTCGGTCTCCGTTCGTCTCTTACCCCTGGTTAGGAAAGAGGCGGCTTCATATTTCGAACCGGTTCATTTTCATTGGCATTCGTATTCCAGTGCTCGTGTGAGAAGTCGTTCCATCACACGTCGCGATT
chrI	158097	ATGCGTTCGGTCTCCGTCAACCGCTCGGTCTCCGTTCGTCTCTTACCCCTGGTTAGGAAAGAGGCGGGGAAAGAAATTTGGCAAAACGGCGAAATTGACCAAATTGACCCCAGTGCTCGTGTGAGAAGTCGTTCCATCACACGTCGCGATT
chrI	160231	ATGCGTTCGGTCTCCGTCAACCGCTCGGTCTCCGTTCGTCTCTTACCCCTGGTTAGGAAAGAGGCGGGCTCTATTGAACAAACTATGTATCAACAGAACGCGTTAACATCCAGTGCTCGTGTGAGAAGTCGTTCCATCACACGTCGCGATT
chrI	161603	ATGCGTTCGGTCTCCGTCAACCGCTCGGTCTCCGTTCGTCTCTTACCCCTGGTTAGGAAAGAGGCGGCAGATACTTGCAATAACAGATGTAATCACAGCAACTGCATTACCAGTGCTCGTGTGAGAAGTCGTTCCATCACACGTCGCGATT
chrI	162582	ATGCGTTCGGTCTCCGTCAACCGCTCGGTCTCCGTTCGTCTCTTACCCCTGGTTAGGAAAGAGGCGGTTGTTGAAAGAGTCGTACTGAAAATTGAATGGCCTAGTAAGTCCAGTGCTCGTGTGAGAAGTCGTTCCATCACACGTCGCGATT
chrI	163541	ATGCGTTCGGTCTCCGTCAACCGCTCGGTCTCCGTTCGTCTCTTACCCCTGGTTAGGAAAGAGGCGGATATTGGTAAGTGAGGTGATTGTAATCGATGGTCCAACATCGCCAGTGCTCGTGTGAGAAGTCGTTCCATCACACGTCGCGATT
chrI	164674	ATGCGTTCGGTCTCCGTCAACCGCTCGGTCTCCGTTCGTCTCTTACCCCTGGTTAGGAAAGAGGCGGTCACCTTAAACGCCAATTTTCCTTCTGGAGTATCAGACCTCGCCAGTGCTCGTGTGAGAAGTCGTTCCATCACACGTCGCGATT
chrI	165959	ATGCGTTCGGTCTCCGTCAACCGCTCGGTCTCCGTTCGTCTCTTACCCCTGGTTAGGAAAGAGGCGGCTGACTGGTGGAGGAAGGAGGCTTCAAGGTCAGTAGTCACTTCCAGTGCTCGTGTGAGAAGTCGTTCCATCACACGTCGCGATT
chrI	167256	ATGCGTTCGGTCTCCGTCAACCGCTCGGTCTCCGTTCGTCTCTTACCCCTGGTTAGGAAAGAGGCGGCCTAGAAATGCAGTTGGTGGACTATAAATTCACTTGGTGGCCCCAGTGCTCGTGTGAGAAGTCGTTCCATCACACGTCGCGATT
chrI	168887	ATGCGTTCGGTCTCCGTCAACCGCTCGGTCTCCGTTCGTCTCTTACCCCTGGTTAGGAAAGAGGCGGGGAAATTGGTGGCAAAACGGTAAACACTTCTTATTATCCAAACCAGTGCTCGTGTGAGAAGTCGTTCCATCACACGTCGCGATT
chrI	169831	ATGCGTTCGGTCTCCGTCAACCGCTCGGTCTCCGTTCGTCTCTTACCCCTGGTTAGGAAAGAGGCGGTGGGTAGGAGAGGGAAGGTAACACTGTGTGTTCTGTGTTTGGCCAGTGCTCGTGTGAGAAGTCGTTCCATCACACGTCGCGATT
chrI	171908	ATGCGTTCGGTCTCCGTCAACCGCTCGGTCTCCGTTCGTCTCTTACCCCTGGTTAGGAAAGAGGCGGGATAATCCGTTTCGATTTCGATGTCCACTCATTCACTAGTCGCCAGTGCTCGTGTGAGAAGTCGTTCCATCACACGTCGCGATT
chrI	172900	ATGCGTTCGGTCTCCGTCAACCGCTCGGTCTCCGTTCGTCTCTTACCCCTGGTTAGGAAAGAGGCGGGAGAGTATCAGTTATGTCTCCAGGACGCCGTGTGACGTCATCCCAGTGCTCGTGTGAGAAGTCGTTCCATCACACGTCGCGATT
chrI	173804	ATGCGTTCGGTCTCCGTCAACCGCTCGGTCTCCGTTCGTCTCTTACCCCTGGTTAGGAAAGAGGCGGAGCACTGTCTCAGCCTGAACGTATTCACTCCAAAGTGGGAGTCCAGTGCTCGTGTGAGAAGTCGTTCCATCACACGTCGCGATT
chrI	174420	ATGCGTTCGGTCTCCGTCAACCGCTCGGTCTCCGTTCGTCTCTTACCCCTGGTTAGGAAAGAGGCGGAGTTCCGTTGGCTACTTGGCCTACCACACTCAGCCTGGGAGCCCAGTGCTCGTGTGAGAAGTCGTTCCATCACACGTCGCGATT
chrI	175086	ATGCGTTCGGTCTCCGTCAACCGCTCGGTCTCCGTTCGTCTCTTACCCCTGGTTAGGAAAGAGGCGGCCAGTGTTTCAGTTCATTGGAGACTATTCTATCAACTATGGTCCAGTGCTCGTGTGAGAAGTCGTTCCATCACACGTCGCGATT
chrI	175743	ATGCGTTCGGTCTCCGTCAACCGCTCGGTCTCCGTTCGTCTCTTACCCCTGGTTAGGAAAGAGGCGGAAGCTGCTTTCAGAAACCCTAATGGAGAAAACCAGGAGACTGCCAGTGCTCGTGTGAGAAGTCGTTCCATCACACGTCGCGATT
chrI	176917	ATGCGTTCGGTCTCCGTCAACCGCTCGGTCTCCGTTCGTCTCTTACCCCTGGTTAGGAAAGAGGCGGCGAATGGAGTCAATGAGTCATAAGGTTCTTCGTTCTCATTTTCCAGTGCTCGTGTGAGAAGTCGTTCCATCACACGTCGCGATT
chrI	178210	ATGCGTTCGGTCTCCGTCAACCGCTCGGTCTCCGTTCGTCTCTTACCCCTGGTTAGGAAAGAGGCGGCCTCTGCAGGGAAAAGATCTATCAAAAGGTTATCAACTAACACCAGTGCTCGTGTGAGAAGTCGTTCCATCACACGTCGCGATT
chrI	179462	ATGCGTTCGGTCTCCGTCAACCGCTCGGTCTCCGTTCGTCTCTTACCCCTGGTTAGGAAAGAGGCGGCAGGAATTTCAAATTTCCGGTCAACAATTCGGATTATTAACCCCAGTGCTCGTGTGAGAAGTCGTTCCATCACACGTCGCGATT
chrI	180611	ATGCGTTCGGTCTCCGTCAACCGCTCGGTCTCCGTTCGTCTCTTACCCCTGGTTAGGAAAGAGGCGGAGACATACAACACAAAACGATGCTTCATCCACGTCAATCACTCCAGTGCTCGTGTGAGAAGTCGTTCCATCACACGTCGCGATT
chrI	181764	ATGCGTTCGGTCTCCGTCAACCGCTCGGTCTCCGTTCGTCTCTTACCCCTGGTTAGGAAAGAGGCGGTGAATGTGAGCTTTTCCCATGGCGAGACCCATGTAACTTTAACCAGTGCTCGTGTGAGAAGTCGTTCCATCACACGTCGCGATT
chrI	182541	ATGCGTTCGGTCTCCGTCAACCGCTCGGTCTCCGTTCGTCTCTTACCCCTGGTTAGGAAAGAGGCGGCGAACCGAGCTCATCCTTGTCTACTGGACATCCGTGCAACTTCCAGTGCTCGTGTGAGAAGTCGTTCCATCACACGTCGCGATT
chrI	183795	ATGCGTTCGGTCTCCGTCAACCGCTCGGTCTCCGTTCGTCTCTTACCCCTGGTTAGGAAAGAGGCGGGTCCCAACTCCACTTTTCGAGCTATCAATACAACATTTAAAACCAGTGCTCGTGTGAGAAGTCGTTCCATCACACGTCGCGATT
chrI	188692	ATGCGTTCGGTCTCCGTCAACCGCTCGGTCTCCGTTCGTCTCTTACCCCTGGTTAGGAAAGAGGCGGAGCACGCAGCTTAACAGCAAAGCTTAAGCACACAGATTGGGCCCAGTGCTCGTGTGAGAAGTCGTTCCATCACACGTCGCGATT
chrI	189959	ATGCGTTCGGTCTCCGTCAACCGCTCGGTCTCCGTTCGTCTCTTACCCCTGGTTAGGAAAGAGGCGGTTGATAGTGCGTAAATGGAATTCTACCAAAAGGAGATCTACACCAGTGCTCGTGTGAGAAGTCGTTCCATCACACGTCGCGATT
chrI	191017	ATGCGTTCGGTCTCCGTCAACCGCTCGGTCTCCGTTCGTCTCTTACCCCTGGTTAGGAAAGAGGCGGAATTTGATGAGAATTCGAGATTCGCCAACGATGAGAGAGTTCCCAGTGCTCGTGTGAGAAGTCGTTCCATCACACGTCGCGATT
chrI	191823	ATGCGTTCGGTCTCCGTCAACCGCTCGGTCTCCGTTCGTCTCTTACCCCTGGTTAGGAAAGAGGCGGTGCTCTGAAGTATCCGGATAGATCTTATGAGTTTAATGTTGGCCAGTGCTCGTGTGAGAAGTCGTTCCATCACACGTCGCGATT
chrI	194772	ATGCGTTCGGTCTCCGTCAACCGCTCGGTCTCCGTTCGTCTCTTACCCCTGGTTAGGAAAGAGGCGGGTCCGAAATCCAACGCGGCGAAGTTCTTGTAGGTTTTGTAACCCAGTGCTCGTGTGAGAAGTCGTTCCATCACACGTCGCGATT
chrI	196276	ATGCGTTCGGTCTCCGTCAACCGCTCGGTCTCCGTTCGTCTCTTACCCCTGGTTAGGAAAGAGGCGGTTATAAGCAGTTGAACGAAAATTTGACAGAAGACGCGATCAGCCAGTGCTCGTGTGAGAAGTCGTTCCATCACACGTCGCGATT
chrI	198039	ATGCGTTCGGTCTCCGTCAACCGCTCGGTCTCCGTTCGTCTCTTACCCCTGGTTAGGAAAGAGGCGGTAAATTTGCTGGGATGTCTTAAGGGAGTTAATGCAGGTATGACCAGTGCTCGTGTGAGAAGTCGTTCCATCACACGTCGCGATT
chrI	200009	ATGCGTTCGGTCTCCGTCAACCGCTCGGTCTCCGTTCGTCTCTTACCCCTGGTTAGGAAAGAGGCGGCACCTCTGCTCTCCATACTCCAACTAATTTTAATTGCAGAAGCCAGTGCTCGTGTGAGAAGTCGTTCCATCACACGTCGCGATT
chrI	200478	ATGCGTTCGGTCTCCGTCAACCGCTCGGTCTCCGTTCGTCTCTTACCCCTGGTTAGGAAAGAGGCGGGGAGTTGACTATTGTGCAGTGGATGTGGTAATTGTTTATTTTCCAGTGCTCGTGTGAGAAGTCGTTCCATCACACGTCGCGATT
chrI	202194	ATGCGTTCGGTCTCCGTCAACCGCTCGGTCTCCGTTCGTCTCTTACCCCTGGTTAGGAAAGAGGCGGATCGATATCGATTTAATTCGAATCTGCAAACAACACGTGACGCCAGTGCTCGTGTGAGAAGTCGTTCCATCACACGTCGCGATT
chrI	203252	ATGCGTTCGGTCTCCGTCAACCGCTCGGTCTCCGTTCGTCTCTTACCCCTGGTTAGGAAAGAGGCGGAACGGGTGAGAAAAGAGCATCAGTTTGAGAAGAATGATTTGGCCAGTGCTCGTGTGAGAAGTCGTTCCATCACACGTCGCGATT
chrI	204874	ATGCGTTCGGTCTCCGTCAACCGCTCGGTCTCCGTTCGTCTCTTACCCCTGGTTAGGAAAGAGGCGGCTTCTAAACTTTCATCGGCGATACGTGAACAATTTCCAAAATCCAGTGCTCGTGTGAGAAGTCGTTCCATCACACGTCGCGATT
chrI	206423	ATGCGTTCGGTCTCCGTCAACCGCTCGGTCTCCGTTCGTCTCTTACCCCTGGTTAGGAAAGAGGCGGGAAGTTATGTGTGGTGTGACACGAGAAGGCGGTCTCCACCGGCCAGTGCTCGTGTGAGAAGTCGTTCCATCACACGTCGCGATT
chrI	207687	ATGCGTTCGGTCTCCGTCAACCGCTCGGTCTCCGTTCGTCTCTTACCCCTGGTTAGGAAAGAGGCGGAATTTCCAAAATTTCCAGGTAATCCTCGGTGTCGCCTCTGCTCCAGTGCTCGTGTGAGAAGTCGTTCCATCACACGTCGCGATT
chrI	209360	ATGCGTTCGGTCTCCGTCAACCGCTCGGTCTCCGTTCGTCTCTTACCCCTGGTTAGGAAAGAGGCGGTCCGGATGTATAATCGCCTACACGAATCTATTCAATCGATCGCCAGTGCTCGTGTGAGAAGTCGTTCCATCACACGTCGCGATT
chrI	210209	ATGCGTTCGGTCTCCGTCAACCGCTCGGTCTCCGTTCGTCTCTTACCCCTGGTTAGGAAAGAGGCGGAAATGTCGATTTTCACTGTGGTTCGGAATCCGATCGATCGGTCCAGTGCTCGTGTGAGAAGTCGTTCCATCACACGTCGCGATT
chrI	221745	ATGCGTTCGGTCTCCGTCAACCGCTCGGTCTCCGTTCGTCTCTTACCCCTGGTTAGGAAAGAGGCGGGGAAGTGGAGAGACGCAAATCGAAGAGACGCCTTTTCAGACACCAGTGCTCGTGTGAGAAGTCGTTCCATCACACGTCGCGATT
chrI	223959	ATGCGTTCGGTCTCCGTCAACCGCTCGGTCTCCGTTCGTCTCTTACCCCTGGTTAGGAAAGAGGCGGTACATGGTTTGGACGGACAGAGTATTTGCTTTATTAGTAGTACCAGTGCTCGTGTGAGAAGTCGTTCCATCACACGTCGCGATT
chrI	224751	ATGCGTTCGGTCTCCGTCAACCGCTCGGTCTCCGTTCGTCTCTTACCCCTGGTTAGGAAAGAGGCGGCAGTCTGAAATCCTTAACATTCCACTTTGAAATAAGCTGGTACCAGTGCTCGTGTGAGAAGTCGTTCCATCACACGTCGCGATT
chrI	225506	ATGCGTTCGGTCTCCGTCAACCGCTCGGTCTCCGTTCGTCTCTTACCCCTGGTTAGGAAAGAGGCGGAGATATGCGAATTTCCCGAATAGTTCGTTTAATCTGTCCATACCAGTGCTCGTGTGAGAAGTCGTTCCATCACACGTCGCGATT
chrI	226622	ATGCGTTCGGTCTCCGTCAACCGCTCGGTCTCCGTTCGTCTCTTACCCCTGGTTAGGAAAGAGGCGGTGATACCTGTCTATAATTAGGGATATCAGTCCGCTGTATTGACCAGTGCTCGTGTGAGAAGTCGTTCCATCACACGTCGCGATT
chrI	228018	ATGCGTTCGGTCTCCGTCAACCGCTCGGTCTCCGTTCGTCTCTTACCCCTGGTTAGGAAAGAGGCGGTCTTTTGTCTTTCTCTCAGAAACAGGAGATATGATGTCGACCCCAGTGCTCGTGTGAGAAGTCGTTCCATCACACGTCGCGATT
chrI	228594	ATGCGTTCGGTCTCCGTCAACCGCTCGGTCTCCGTTCGTCTCTTACCCCTGGTTAGGAAAGAGGCGGGCAAGTAGTTGGCTGTAGTAGCGTCTGGAATGAGTTCTAGAACCAGTGCTCGTGTGAGAAGTCGTTCCATCACACGTCGCGATT
chrI	229119	ATGCGTTCGGTCTCCGTCAACCGCTCGGTCTCCGTTCGTCTCTTACCCCTGGTTAGGAAAGAGGCGGTTGTCTCTGTCTTTGAATTCGAGAATTCGTATTGTCTTGCATCCAGTGCTCGTGTGAGAAGTCGTTCCATCACACGTCGCGATT
chrI	229713	ATGCGTTCGGTCTCCGTCAACCGCTCGGTCTCCGTTCGTCTCTTACCCCTGGTTAGGAAAGAGGCGGGGATCGTATGATATCTGTTAAATTCAAAATTGGCGTACCTGTCCAGTGCTCGTGTGAGAAGTCGTTCCATCACACGTCGCGATT
chrI	230568	ATGCGTTCGGTCTCCGTCAACCGCTCGGTCTCCGTTCGTCTCTTACCCCTGGTTAGGAAAGAGGCGGTTGGTGTAGAGTAGGGATGGAGGGAATTCAACACCGACTGGTCCAGTGCTCGTGTGAGAAGTCGTTCCATCACACGTCGCGATT
chrI	231490	ATGCGTTCGGTCTCCGTCAACCGCTCGGTCTCCGTTCGTCTCTTACCCCTGGTTAGGAAAGAGGCGGGCTGTGAGCTGTTTTAAGTGCTATTACACTATAGTCTGTAGACCAGTGCTCGTGTGAGAAGTCGTTCCATCACACGTCGCGATT
chrI	232179	ATGCGTTCGGTCTCCGTCAACCGCTCGGTCTCCGTTCGTCTCTTACCCCTGGTTAGGAAAGAGGCGGCGTCGGGTCGAACGGTCTGAGAAGATTTTAGAAAATTAATAACCAGTGCTCGTGTGAGAAGTCGTTCCATCACACGTCGCGATT
chrI	238284	ATGCGTTCGGTCTCCGTCAACCGCTCGGTCTCCGTTCGTCTCTTACCCCTGGTTAGGAAAGAGGCGGAAATCGTACTATAACCGAATATAGTCAAAGGGTCGCTCAGTTCCAGTGCTCGTGTGAGAAGTCGTTCCATCACACGTCGCGATT
chrI	240464	ATGCGTTCGGTCTCCGTCAACCGCTCGGTCTCCGTTCGTCTCTTACCCCTGGTTAGGAAAGAGGCGGTGTGTCTCTATACAACATCTCATCTGTCATGCAAACCGACATCCAGTGCTCGTGTGAGAAGTCGTTCCATCACACGTCGCGATT
chrI	242206	ATGCGTTCGGTCTCCGTCAACCGCTCGGTCTCCGTTCGTCTCTTACCCCTGGTTAGGAAAGAGGCGGGGTCGCCAGAATTATGGTCCACGTATGGCTGCAAAATAATGTCCAGTGCTCGTGTGAGAAGTCGTTCCATCACACGTCGCGATT
chrI	243795	ATGCGTTCGGTCTCCGTCAACCGCTCGGTCTCCGTTCGTCTCTTACCCCTGGTTAGGAAAGAGGCGGATTCAACTTCAATATTTTGGTGGAAATTCGATACCGCAGCAGCCAGTGCTCGTGTGAGAAGTCGTTCCATCACACGTCGCGATT
chrI	244549	ATGCGTTCGGTCTCCGTCAACCGCTCGGTCTCCGTTCGTCTCTTACCCCTGGTTAGGAAAGAGGCGGGCAAATTATTTCCTCAATTCATTGGTAACATGCCACACATTCCCAGTGCTCGTGTGAGAAGTCGTTCCATCACACGTCGCGATT
chrI	245219	ATGCGTTCGGTCTCCGTCAACCGCTCGGTCTCCGTTCGTCTCTTACCCCTGGTTAGGAAAGAGGCGGAAAATTTCAAGGATGGATTTGGAGAAGTGACTGTCTGGTATGCCAGTGCTCGTGTGAGAAGTCGTTCCATCACACGTCGCGATT
chrI	248344	ATGCGTTCGGTCTCCGTCAACCGCTCGGTCTCCGTTCGTCTCTTACCCCTGGTTAGGAAAGAGGCGGTTGAGACCGGAGCACATAGATATTCTCAGTGTGTATTTGTCTCCAGTGCTCGTGTGAGAAGTCGTTCCATCACACGTCGCGATT
chrI	249409	ATGCGTTCGGTCTCCGTCAACCGCTCGGTCTCCGTTCGTCTCTTACCCCTGGTTAGGAAAGAGGCGGGGAAAAGCATGACCTTGTAATCGAAAATCCTTCAAATACGATCCAGTGCTCGTGTGAGAAGTCGTTCCATCACACGTCGCGATT
chrI	256120	ATGCGTTCGGTCTCCGTCAACCGCTCGGTCTCCGTTCGTCTCTTACCCCTGGTTAGGAAAGAGGCGGGCCACGCGAGATGAAAACAAAAGAGAAAATTTAGTGAAAACACCAGTGCTCGTGTGAGAAGTCGTTCCATCACACGTCGCGATT
chrI	257428	ATGCGTTCGGTCTCCGTCAACCGCTCGGTCTCCGTTCGTCTCTTACCCCTGGTTAGGAAAGAGGCGGGTGCTCTCGACCATCTGCTTCGTAGTTTTCGGGATATTCGACCCAGTGCTCGTGTGAGAAGTCGTTCCATCACACGTCGCGATT
chrI	258079	ATGCGTTCGGTCTCCGTCAACCGCTCGGTCTCCGTTCGTCTCTTACCCCTGGTTAGGAAAGAGGCGGCGTCAACCTCAATCGGAAGGGAGCTGAACGTAATCACCTCCACCAGTGCTCGTGTGAGAAGTCGTTCCATCACACGTCGCGATT
chrI	258646	ATGCGTTCGGTCTCCGTCAACCGCTCGGTCTCCGTTCGTCTCTTACCCCTGGTTAGGAAAGAGGCGGCGAACACATCTTCAGAATTTTCGTCTTGCGCGAAGGAAACTGCCAGTGCTCGTGTGAGAAGTCGTTCCATCACACGTCGCGATT
chrI	260263	ATGCGTTCGGTCTCCGTCAACCGCTCGGTCTCCGTTCGTCTCTTACCCCTGGTTAGGAAAGAGGCGGCGCAAGTGATTGTTTTGTCTGTTGTTGCTTATGTATATGCTTCCAGTGCTCGTGTGAGAAGTCGTTCCATCACACGTCGCGATT
chrI	261382	ATGCGTTCGGTCTCCGTCAACCGCTCGGTCTCCGTTCGTCTCTTACCCCTGGTTAGGAAAGAGGCGGCACGATTTAGAACATGAACTTGGCAAAACTTCAAACAAATCCCCAGTGCTCGTGTGAGAAGTCGTTCCATCACACGTCGCGATT
chrI	262519	ATGCGTTCGGTCTCCGTCAACCGCTCGGTCTCCGTTCGTCTCTTACCCCTGGTTAGGAAAGAGGCGGTGAAAACAAGAAGTTTCTAGGCCATGTTGATAAACCTTCAGTCCAGTGCTCGTGTGAGAAGTCGTTCCATCACACGTCGCGATT
chrI	263420	ATGCGTTCGGTCTCCGTCAACCGCTCGGTCTCCGTTCGTCTCTTACCCCTGGTTAGGAAAGAGGCGGGAAGAAATTTGCAGAGTGGTTTTGAAATTCGGTTTGTGACCTCCAGTGCTCGTGTGAGAAGTCGTTCCATCACACGTCGCGATT
chrI	264730	ATGCGTTCGGTCTCCGTCAACCGCTCGGTCTCCGTTCGTCTCTTACCCCTGGTTAGGAAAGAGGCGGTATAACGATTTGTAGTTTCTAGGCCATGGAGTACTCTCCGAACCAGTGCTCGTGTGAGAAGTCGTTCCATCACACGTCGCGATT
chrI	266783	ATGCGTTCGGTCTCCGTCAACCGCTCGGTCTCCGTTCGTCTCTTACCCCTGGTTAGGAAAGAGGCGGGCAAGACAATTTGGGACATAATTTTGGGACATTGTAAGAACACCAGTGCTCGTGTGAGAAGTCGTTCCATCACACGTCGCGATT
chrI	268061	ATGCGTTCGGTCTCCGTCAACCGCTCGGTCTCCGTTCGTCTCTTACCCCTGGTTAGGAAAGAGGCGGGAGAATGGCAGATGGATGTAATTTCATTAATCATGTTCCTCACCAGTGCTCGTGTGAGAAGTCGTTCCATCACACGTCGCGATT
chrI	269494	ATGCGTTCGGTCTCCGTCAACCGCTCGGTCTCCGTTCGTCTCTTACCCCTGGTTAGGAAAGAGGCGGCTCCTACTATACCTATACCTTATCACTACAGTATCCCTGCCGCCAGTGCTCGTGTGAGAAGTCGTTCCATCACACGTCGCGATT
chrI	271951	ATGCGTTCGGTCTCCGTCAACCGCTCGGTCTCCGTTCGTCTCTTACCCCTGGTTAGGAAAGAGGCGGTCCCTTTTCCTGAATACTAATTTGGTGTGCTCCAAGAGGAAACCAGTGCTCGTGTGAGAAGTCGTTCCATCACACGTCGCGATT
chrI	274043	ATGCGTTCGGTCTCCGTCAACCGCTCGGTCTCCGTTCGTCTCTTACCCCTGGTTAGGAAAGAGGCGGGATCTATAGAAAATTGCCGGCTGTTCCTAAATGCCCTTTCACCCAGTGCTCGTGTGAGAAGTCGTTCCATCACACGTCGCGATT
chrI	275111	ATGCGTTCGGTCTCCGTCAACCGCTCGGTCTCCGTTCGTCTCTTACCCCTGGTTAGGAAAGAGGCGGAGAGCGCGTTCGCGTCATGAAAACAAAATGGCGGCCGAACTTCCAGTGCTCGTGTGAGAAGTCGTTCCATCACACGTCGCGATT
chrI	276066	ATGCGTTCGGTCTCCGTCAACCGCTCGGTCTCCGTTCGTCTCTTACCCCTGGTTAGGAAAGAGGCGGCAAATTTTCTGATAATGAGGAAGGACTTTGGCGGAAAATTCACCAGTGCTCGTGTGAGAAGTCGTTCCATCACACGTCGCGATT
chrI	277300	ATGCGTTCGGTCTCCGTCAACCGCTCGGTCTCCGTTCGTCTCTTACCCCTGGTTAGGAAAGAGGCGGAGGCAGGAGCTTGTACTAGTAGAGGACATTTGTCGCTTCTTGCCAGTGCTCGTGTGAGAAGTCGTTCCATCACACGTCGCGATT
chrI	278442	ATGCGTTCGGTCTCCGTCAACCGCTCGGTCTCCGTTCGTCTCTTACCCCTGGTTAGGAAAGAGGCGGAGTCGGTTTTCTAGATCACAAGGTCATCTAAACTTTTAGGAACCAGTGCTCGTGTGAGAAGTCGTTCCATCACACGTCGCGATT
chrI	279926	ATGCGTTCGGTCTCCGTCAACCGCTCGGTCTCCGTTCGTCTCTTACCCCTGGTTAGGAAAGAGGCGGGAACTCATCTCTACACTTCTCTCGTCTTCTCTGCGTCTCTCCCCAGTGCTCGTGTGAGAAGTCGTTCCATCACACGTCGCGATT
chrI	282661	ATGCGTTCGGTCTCCGTCAACCGCTCGGTCTCCGTTCGTCTCTTACCCCTGGTTAGGAAAGAGGCGGTGGAAGTTACTAGGACCCTGAATAGAATTCTAGGCCATATCGCCAGTGCTCGTGTGAGAAGTCGTTCCATCACACGTCGCGATT
chrI	284365	ATGCGTTCGGTCTCCGTCAACCGCTCGGTCTCCGTTCGTCTCTTACCCCTGGTTAGGAAAGAGGCGGGCGGCTACGATTATCGACGTGGAAATATATTTCAAATGAAATCCAGTGCTCGTGTGAGAAGTCGTTCCATCACACGTCGCGATT
chrI	285046	ATGCGTTCGGTCTCCGTCAACCGCTCGGTCTCCGTTCGTCTCTTACCCCTGGTTAGGAAAGAGGCGGTGGAAACGGCGTGGCTATTTCAGCGGAAACGGGAATGGAGACCCAGTGCTCGTGTGAGAAGTCGTTCCATCACACGTCGCGATT
chrI	286230	ATGCGTTCGGTCTCCGTCAACCGCTCGGTCTCCGTTCGTCTCTTACCCCTGGTTAGGAAAGAGGCGGAGCGATATATCGATTACCCTTTCTCGGAAAACTCGTAATAAACCAGTGCTCGTGTGAGAAGTCGTTCCATCACACGTCGCGATT
chrI	287778	ATGCGTTCGGTCTCCGTCAACCGCTCGGTCTCCGTTCGTCTCTTACCCCTGGTTAGGAAAGAGGCGGACATTCGCCAACATTGCTAGATTCTCCTGAGCCACCTGTTGTCCAGTGCTCGTGTGAGAAGTCGTTCCATCACACGTCGCGATT
chrI	289048	ATGCGTTCGGTCTCCGTCAACCGCTCGGTCTCCGTTCGTCTCTTACCCCTGGTTAGGAAAGAGGCGGAATTCCTCATTTCCAATGAATTCGCCCATTTTCCGATGGAAGCCAGTGCTCGTGTGAGAAGTCGTTCCATCACACGTCGCGATT
chrI	290841	ATGCGTTCGGTCTCCGTCAACCGCTCGGTCTCCGTTCGTCTCTTACCCCTGGTTAGGAAAGAGGCGGGTGCATGGATGTCGTGTTTCGCGCACGCGCTAGAGTAGTCATCCAGTGCTCGTGTGAGAAGTCGTTCCATCACACGTCGCGATT
chrI	292692	ATGCGTTCGGTCTCCGTCAACCGCTCGGTCTCCGTTCGTCTCTTACCCCTGGTTAGGAAAGAGGCGGTGTCAAGAATTCAGTCCATAGTTCATATACTCCAACAACACTCCAGTGCTCGTGTGAGAAGTCGTTCCATCACACGTCGCGATT
chrI	294080	ATGCGTTCGGTCTCCGTCAACCGCTCGGTCTCCGTTCGTCTCTTACCCCTGGTTAGGAAAGAGGCGGGAACGATTTCCTGTCTCCCGTAGAAACCAATTAAACGAAAACCCAGTGCTCGTGTGAGAAGTCGTTCCATCACACGTCGCGATT
chrI	295416	ATGCGTTCGGTCTCCGTCAACCGCTCGGTCTCCGTTCGTCTCTTACCCCTGGTTAGGAAAGAGGCGGTAAAATGGTTAGAGAACTGGGTCTTGATGCGATCCTAACAAACCAGTGCTCGTGTGAGAAGTCGTTCCATCACACGTCGCGATT
chrI	296282	ATGCGTTCGGTCTCCGTCAACCGCTCGGTCTCCGTTCGTCTCTTACCCCTGGTTAGGAAAGAGGCGGGCCTAAAGTGAGCCAAAATGCTCTTTGAATTATTCATTCATCCCAGTGCTCGTGTGAGAAGTCGTTCCATCACACGTCGCGATT
chrI	297171	ATGCGTTCGGTCTCCGTCAACCGCTCGGTCTCCGTTCGTCTCTTACCCCTGGTTAGGAAAGAGGCGGTCGATCAAACTAGCGAAATCCGCCCGTTTAATCCGTTTTCCCCCAGTGCTCGTGTGAGAAGTCGTTCCATCACACGTCGCGATT
chrI	298036	ATGCGTTCGGTCTCCGTCAACCGCTCGGTCTCCGTTCGTCTCTTACCCCTGGTTAGGAAAGAGGCGGGCGGAGTGTCGTACTACTTATTTCCGGATTATAAAATTCTGACCAGTGCTCGTGTGAGAAGTCGTTCCATCACACGTCGCGATT
chrI	298857	ATGCGTTCGGTCTCCGTCAACCGCTCGGTCTCCGTTCGTCTCTTACCCCTGGTTAGGAAAGAGGCGGAGATTTCCTTTGTACAAGGGCTTTCGTGAGGCGGTAAATCGCCCAGTGCTCGTGTGAGAAGTCGTTCCATCACACGTCGCGATT
chrI	299705	ATGCGTTCGGTCTCCGTCAACCGCTCGGTCTCCGTTCGTCTCTTACCCCTGGTTAGGAAAGAGGCGGACACAGACACTTACACGCGCCTTTTCACTTCTCATTTCCCACCCAGTGCTCGTGTGAGAAGTCGTTCCATCACACGTCGCGATT
chrI	300817	ATGCGTTCGGTCTCCGTCAACCGCTCGGTCTCCGTTCGTCTCTTACCCCTGGTTAGGAAAGAGGCGGCCACCATCATCAAATCTACCACCACAATAACATTAATTCGATCCAGTGCTCGTGTGAGAAGTCGTTCCATCACACGTCGCGATT
chrI	302102	ATGCGTTCGGTCTCCGTCAACCGCTCGGTCTCCGTTCGTCTCTTACCCCTGGTTAGGAAAGAGGCGGACTCGAGTATTCATCCTCTTCTACTGCTGCCATAAAAGGTCTCCAGTGCTCGTGTGAGAAGTCGTTCCATCACACGTCGCGATT
chrI	302653	ATGCGTTCGGTCTCCGTCAACCGCTCGGTCTCCGTTCGTCTCTTACCCCTGGTTAGGAAAGAGGCGGGGAAGATCGCCATCCTTGTCATGTCAATCATTGTATTATATCCCAGTGCTCGTGTGAGAAGTCGTTCCATCACACGTCGCGATT
chrI	303446	ATGCGTTCGGTCTCCGTCAACCGCTCGGTCTCCGTTCGTCTCTTACCCCTGGTTAGGAAAGAGGCGGGTAGTCGATATGGTGAATGATGAGCTGAGACTCGGATGGCCGCCAGTGCTCGTGTGAGAAGTCGTTCCATCACACGTCGCGATT
chrI	304188	ATGCGTTCGGTCTCCGTCAACCGCTCGGTCTCCGTTCGTCTCTTACCCCTGGTTAGGAAAGAGGCGGAATTGGAGACTGTGAGGCGAGATGCACTTCTAATATGGTGTGCCAGTGCTCGTGTGAGAAGTCGTTCCATCACACGTCGCGATT
chrI	305940	ATGCGTTCGGTCTCCGTCAACCGCTCGGTCTCCGTTCGTCTCTTACCCCTGGTTAGGAAAGAGGCGGAATCACTGTTCGCATAGATTTGGCCGTCGGAAAGTCGTTCGGCCAGTGCTCGTGTGAGAAGTCGTTCCATCACACGTCGCGATT
chrI	306862	ATGCGTTCGGTCTCCGTCAACCGCTCGGTCTCCGTTCGTCTCTTACCCCTGGTTAGGAAAGAGGCGGCCCAGATTATGAAATCACTTCGGTATAAAATCCAGGTGGTAACCAGTGCTCGTGTGAGAAGTCGTTCCATCACACGTCGCGATT
chrI	307643	ATGCGTTCGGTCTCCGTCAACCGCTCGGTCTCCGTTCGTCTCTTACCCCTGGTTAGGAAAGAGGCGGAGTTTGCGAGTAGCCGGAATGTTTCTAGAAGGTTTTGGCGGGCCAGTGCTCGTGTGAGAAGTCGTTCCATCACACGTCGCGATT
chrI	309252	ATGCGTTCGGTCTCCGTCAACCGCTCGGTCTCCGTTCGTCTCTTACCCCTGGTTAGGAAAGAGGCGGTGTGTATCCATTACACCGATACAGAAAAGTGCGGCGATTGCCCCAGTGCTCGTGTGAGAAGTCGTTCCATCACACGTCGCGATT
chrI	309806	ATGCGTTCGGTCTCCGTCAACCGCTCGGTCTCCGTTCGTCTCTTACCCCTGGTTAGGAAAGAGGCGGGGCATGATCACTATTATTACAAGACCGCGAAATTTTGAGAATCCAGTGCTCGTGTGAGAAGTCGTTCCATCACACGTCGCGATT
chrI	311462	ATGCGTTCGGTCTCCGTCAACCGCTCGGTCTCCGTTCGTCTCTTACCCCTGGTTAGGAAAGAGGCGGGCTGCGCGAATTGTGGGAACGATGCGTAGATTTGCTTCAGGACCAGTGCTCGTGTGAGAAGTCGTTCCATCACACGTCGCGATT
chrI	312067	ATGCGTTCGGTCTCCGTCAACCGCTCGGTCTCCGTTCGTCTCTTACCCCTGGTTAGGAAAGAGGCGGGGATACTCATCTCCCAACAACTTGTACATTATTGGAATAAGCCCAGTGCTCGTGTGAGAAGTCGTTCCATCACACGTCGCGATT
chrI	312544	ATGCGTTCGGTCTCCGTCAACCGCTCGGTCTCCGTTCGTCTCTTACCCCTGGTTAGGAAAGAGGCGGTCCTCCATAGAGGTCGTCAATGCCTTCAAGAACTCGCACCACCCAGTGCTCGTGTGAGAAGTCGTTCCATCACACGTCGCGATT
chrI	313125	ATGCGTTCGGTCTCCGTCAACCGCTCGGTCTCCGTTCGTCTCTTACCCCTGGTTAGGAAAGAGGCGGGTAGCGTGGAATTGTTCCTTTCCGACAGCATATCCGATGAGACCAGTGCTCGTGTGAGAAGTCGTTCCATCACACGTCGCGATT
chrI	313613	ATGCGTTCGGTCTCCGTCAACCGCTCGGTCTCCGTTCGTCTCTTACCCCTGGTTAGGAAAGAGGCGGAGCATCATTGACGTAATTGGTGATATGAGCCATAATTTGCTCCCAGTGCTCGTGTGAGAAGTCGTTCCATCACACGTCGCGATT
chrI	314244	ATGCGTTCGGTCTCCGTCAACCGCTCGGTCTCCGTTCGTCTCTTACCCCTGGTTAGGAAAGAGGCGGCCATCTGAATCATCCTCGTCGCTGGTTTCATTGCAAACTTGACCAGTGCTCGTGTGAGAAGTCGTTCCATCACACGTCGCGATT
chrI	314723	ATGCGTTCGGTCTCCGTCAACCGCTCGGTCTCCGTTCGTCTCTTACCCCTGGTTAGGAAAGAGGCGGATCCCAGTCTCTGGCGAGAACTCGTCGCAGAAACACCAAAACCCAGTGCTCGTGTGAGAAGTCGTTCCATCACACGTCGCGATT
chrI	316125	ATGCGTTCGGTCTCCGTCAACCGCTCGGTCTCCGTTCGTCTCTTACCCCTGGTTAGGAAAGAGGCGGAGAATGAGCATTCTACGAGTTTCGCGCCATTTCTGCGTAGCGCCAGTGCTCGTGTGAGAAGTCGTTCCATCACACGTCGCGATT
chrI	319747	ATGCGTTCGGTCTCCGTCAACCGCTCGGTCTCCGTTCGTCTCTTACCCCTGGTTAGGAAAGAGGCGGGCTGCGTGACATCGGCTAGCAAATTGCCCATTCCAATGGCAACCAGTGCTCGTGTGAGAAGTCGTTCCATCACACGTCGCGATT
chrI	320279	ATGCGTTCGGTCTCCGTCAACCGCTCGGTCTCCGTTCGTCTCTTACCCCTGGTTAGGAAAGAGGCGGTGAGTTTCTAGCGATACATGAGGAGACGAGAACTCCCGTGATCCAGTGCTCGTGTGAGAAGTCGTTCCATCACACGTCGCGATT
chrI	321418	ATGCGTTCGGTCTCCGTCAACCGCTCGGTCTCCGTTCGTCTCTTACCCCTGGTTAGGAAAGAGGCGGGAAGAGCGTCCGCCGACTTGATCGCAGTCATAAGGTGCTCTGCCAGTGCTCGTGTGAGAAGTCGTTCCATCACACGTCGCGATT
chrI	321915	ATGCGTTCGGTCTCCGTCAACCGCTCGGTCTCCGTTCGTCTCTTACCCCTGGTTAGGAAAGAGGCGGCCTTCACCAGTGAAGTGTCCCTCGTAGTACTGTCGCTGGCTGCCAGTGCTCGTGTGAGAAGTCGTTCCATCACACGTCGCGATT
chrI	322772	ATGCGTTCGGTCTCCGTCAACCGCTCGGTCTCCGTTCGTCTCTTACCCCTGGTTAGGAAAGAGGCGGCAAAACGCAACTCACGCTCAGTAGACACTTCTTCAGCTCTTTCCAGTGCTCGTGTGAGAAGTCGTTCCATCACACGTCGCGATT
chrI	323900	ATGCGTTCGGTCTCCGTCAACCGCTCGGTCTCCGTTCGTCTCTTACCCCTGGTTAGGAAAGAGGCGGTCCATTCGAGCTAAAATTCAACAAATCCAAGCATGACGTGAGCCAGTGCTCGTGTGAGAAGTCGTTCCATCACACGTCGCGATT
chrI	324934	ATGCGTTCGGTCTCCGTCAACCGCTCGGTCTCCGTTCGTCTCTTACCCCTGGTTAGGAAAGAGGCGGCATTTAACTTCTTATCGCGAAAGAAATTGAGCTGAACTGAGACCAGTGCTCGTGTGAGAAGTCGTTCCATCACACGTCGCGATT
chrI	326959	ATGCGTTCGGTCTCCGTCAACCGCTCGGTCTCCGTTCGTCTCTTACCCCTGGTTAGGAAAGAGGCGGAGTTCGACATTCAATACGGAGTCCGATGTGTGCGTGCTCTAACCAGTGCTCGTGTGAGAAGTCGTTCCATCACACGTCGCGATT
chrI	330225	ATGCGTTCGGTCTCCGTCAACCGCTCGGTCTCCGTTCGTCTCTTACCCCTGGTTAGGAAAGAGGCGGATCTCCGTGTAATCTACTCCAACCAAAATGAGACCTATTCTACCAGTGCTCGTGTGAGAAGTCGTTCCATCACACGTCGCGATT
chrI	331311	ATGCGTTCGGTCTCCGTCAACCGCTCGGTCTCCGTTCGTCTCTTACCCCTGGTTAGGAAAGAGGCGGGAGTCACACAGTTGTTCCGTAATTAGCTTCACTTACATCTCCCCAGTGCTCGTGTGAGAAGTCGTTCCATCACACGTCGCGATT
chrI	332697	ATGCGTTCGGTCTCCGTCAACCGCTCGGTCTCCGTTCGTCTCTTACCCCTGGTTAGGAAAGAGGCGGTGAAAACGAAGGAACAAGCCGCTCAACGGGATCCCAGTGGAACCAGTGCTCGTGTGAGAAGTCGTTCCATCACACGTCGCGATT
chrI	333959	ATGCGTTCGGTCTCCGTCAACCGCTCGGTCTCCGTTCGTCTCTTACCCCTGGTTAGGAAAGAGGCGGGCCAAAAGTGAATGGAAAATATGAAGGAGCTGAGGAATATCCCCAGTGCTCGTGTGAGAAGTCGTTCCATCACACGTCGCGATT
chrI	336112	ATGCGTTCGGTCTCCGTCAACCGCTCGGTCTCCGTTCGTCTCTTACCCCTGGTTAGGAAAGAGGCGGTCCTGGAGCCAAGAAACGGTGCACACAGTGCAAAGTATGGAGCCAGTGCTCGTGTGAGAAGTCGTTCCATCACACGTCGCGATT
chrI	342142	ATGCGTTCGGTCTCCGTCAACCGCTCGGTCTCCGTTCGTCTCTTACCCCTGGTTAGGAAAGAGGCGGCAGAACCCTCATTAATATTTCACTAGTCCAGCACACTAACCCCCAGTGCTCGTGTGAGAAGTCGTTCCATCACACGTCGCGATT
chrI	343959	ATGCGTTCGGTCTCCGTCAACCGCTCGGTCTCCGTTCGTCTCTTACCCCTGGTTAGGAAAGAGGCGGTACCGTGTACTTCTTCGACGGAGGCCGGTGATATCCAGTAGGCCAGTGCTCGTGTGAGAAGTCGTTCCATCACACGTCGCGATT
chrI	345641	ATGCGTTCGGTCTCCGTCAACCGCTCGGTCTCCGTTCGTCTCTTACCCCTGGTTAGGAAAGAGGCGGGTGACCATGACCATCAGACGGCGGCCAAGGATCCTGAGGATCCCAGTGCTCGTGTGAGAAGTCGTTCCATCACACGTCGCGATT
chrI	346686	ATGCGTTCGGTCTCCGTCAACCGCTCGGTCTCCGTTCGTCTCTTACCCCTGGTTAGGAAAGAGGCGGGGATTTCTGGAGATTTAGTGGTTATAGAAGGATCCAGAGACGCCAGTGCTCGTGTGAGAAGTCGTTCCATCACACGTCGCGATT
chrI	347784	ATGCGTTCGGTCTCCGTCAACCGCTCGGTCTCCGTTCGTCTCTTACCCCTGGTTAGGAAAGAGGCGGCCGTACGTCCACATGACAAAGGAATCCACGTGGGACGAGGCGCCAGTGCTCGTGTGAGAAGTCGTTCCATCACACGTCGCGATT
chrI	348618	ATGCGTTCGGTCTCCGTCAACCGCTCGGTCTCCGTTCGTCTCTTACCCCTGGTTAGGAAAGAGGCGGGACAAGGTTTGAGCCGAAAATCTAAACTTTTAAGCTGAGATTCCAGTGCTCGTGTGAGAAGTCGTTCCATCACACGTCGCGATT
chrI	349724	ATGCGTTCGGTCTCCGTCAACCGCTCGGTCTCCGTTCGTCTCTTACCCCTGGTTAGGAAAGAGGCGGGGCCACATGGCGATTTTCTACACGAAAAGTTGTGTAAAAGACCCAGTGCTCGTGTGAGAAGTCGTTCCATCACACGTCGCGATT
chrI	351824	ATGCGTTCGGTCTCCGTCAACCGCTCGGTCTCCGTTCGTCTCTTACCCCTGGTTAGGAAAGAGGCGGCGAGAAATTCGAATTCGAGTCTCCCAAAATTCACAAAATCATCCAGTGCTCGTGTGAGAAGTCGTTCCATCACACGTCGCGATT
chrI	353947	ATGCGTTCGGTCTCCGTCAACCGCTCGGTCTCCGTTCGTCTCTTACCCCTGGTTAGGAAAGAGGCGGCGCCAAAGGAGCTTCTTGTACGGTAAGTGAGTTAAGAAATGGCCAGTGCTCGTGTGAGAAGTCGTTCCATCACACGTCGCGATT
chrI	355515	ATGCGTTCGGTCTCCGTCAACCGCTCGGTCTCCGTTCGTCTCTTACCCCTGGTTAGGAAAGAGGCGGTGCGCCTTTAAATTCCACGTTTTGTAGTCCCGCCACGATAGTCCAGTGCTCGTGTGAGAAGTCGTTCCATCACACGTCGCGATT
chrI	358318	ATGCGTTCGGTCTCCGTCAACCGCTCGGTCTCCGTTCGTCTCTTACCCCTGGTTAGGAAAGAGGCGGCCATTGGATCCAGATTCTCCTCTCCAACACTCGTTTCCCGAACCAGTGCTCGTGTGAGAAGTCGTTCCATCACACGTCGCGATT
chrI	359376	ATGCGTTCGGTCTCCGTCAACCGCTCGGTCTCCGTTCGTCTCTTACCCCTGGTTAGGAAAGAGGCGGAGAGGAATAGGGTTGTCTGAGTAAGACTGCAAATTATCAAAACCAGTGCTCGTGTGAGAAGTCGTTCCATCACACGTCGCGATT
chrI	360355	ATGCGTTCGGTCTCCGTCAACCGCTCGGTCTCCGTTCGTCTCTTACCCCTGGTTAGGAAAGAGGCGGCTTCGCACGTAGCAACTCTCCAACGATTCCTTCAGTTGGTAGCCAGTGCTCGTGTGAGAAGTCGTTCCATCACACGTCGCGATT
chrI	361095	ATGCGTTCGGTCTCCGTCAACCGCTCGGTCTCCGTTCGTCTCTTACCCCTGGTTAGGAAAGAGGCGGTCAATGGATGCAGGAATTGAATTGATCCTTTGCCAGAAACGCCCAGTGCTCGTGTGAGAAGTCGTTCCATCACACGTCGCGATT
chrI	362035	ATGCGTTCGGTCTCCGTCAACCGCTCGGTCTCCGTTCGTCTCTTACCCCTGGTTAGGAAAGAGGCGGGCAACTGACACGGTGGTTCAGTAGCCAATATAGGTTTCCAGACCAGTGCTCGTGTGAGAAGTCGTTCCATCACACGTCGCGATT
chrI	363531	ATGCGTTCGGTCTCCGTCAACCGCTCGGTCTCCGTTCGTCTCTTACCCCTGGTTAGGAAAGAGGCGGGATAAGATAGCAGTTAAGGAGCGGTGGTAGTGAGCTCATCCACCAGTGCTCGTGTGAGAAGTCGTTCCATCACACGTCGCGATT
chrI	364502	ATGCGTTCGGTCTCCGTCAACCGCTCGGTCTCCGTTCGTCTCTTACCCCTGGTTAGGAAAGAGGCGGAAATTGCATCATTTTGCAGGGATGAATGGTCAAGCGGATCGCCCAGTGCTCGTGTGAGAAGTCGTTCCATCACACGTCGCGATT
chrI	365090	ATGCGTTCGGTCTCCGTCAACCGCTCGGTCTCCGTTCGTCTCTTACCCCTGGTTAGGAAAGAGGCGGAAACGTACCCGGGAATGACTCTGTTCGATAATCATCCAGTGCCCAGTGCTCGTGTGAGAAGTCGTTCCATCACACGTCGCGATT
chrI	365929	ATGCGTTCGGTCTCCGTCAACCGCTCGGTCTCCGTTCGTCTCTTACCCCTGGTTAGGAAAGAGGCGGGAACATCGTCGCCAGTTGTTTATGCTTCAAAATCTAGTAATACCAGTGCTCGTGTGAGAAGTCGTTCCATCACACGTCGCGATT
chrI	367002	ATGCGTTCGGTCTCCGTCAACCGCTCGGTCTCCGTTCGTCTCTTACCCCTGGTTAGGAAAGAGGCGGTCAAACCAAAGACAATGGAGTTCCACGAGACTGAGGATGATGCCAGTGCTCGTGTGAGAAGTCGTTCCATCACACGTCGCGATT
chrI	368182	ATGCGTTCGGTCTCCGTCAACCGCTCGGTCTCCGTTCGTCTCTTACCCCTGGTTAGGAAAGAGGCGGCTCCAGCAACATCATCACCTAGTTTTCTGTGAATTTTGAATTCCAGTGCTCGTGTGAGAAGTCGTTCCATCACACGTCGCGATT
chrI	369124	ATGCGTTCGGTCTCCGTCAACCGCTCGGTCTCCGTTCGTCTCTTACCCCTGGTTAGGAAAGAGGCGGGAGAAGTTCGTTCATTCGGCGGAACAGGGCGCTTAGGCGGACCCAGTGCTCGTGTGAGAAGTCGTTCCATCACACGTCGCGATT
chrI	370611	ATGCGTTCGGTCTCCGTCAACCGCTCGGTCTCCGTTCGTCTCTTACCCCTGGTTAGGAAAGAGGCGGCGTCCTTCAAACTCCAAGAGCCCGCAAATCGCGTTCTCGTTGCCAGTGCTCGTGTGAGAAGTCGTTCCATCACACGTCGCGATT
chrI	372675	ATGCGTTCGGTCTCCGTCAACCGCTCGGTCTCCGTTCGTCTCTTACCCCTGGTTAGGAAAGAGGCGGTTCCGTGCTCCTTTCATCACAACGACCACTTGCTTTTCTGAACCAGTGCTCGTGTGAGAAGTCGTTCCATCACACGTCGCGATT
chrI	378434	ATGCGTTCGGTCTCCGTCAACCGCTCGGTCTCCGTTCGTCTCTTACCCCTGGTTAGGAAAGAGGCGGGGCATGAGTCAGGCACGAAAATCTAGAAACATAATTTTGATTCCAGTGCTCGTGTGAGAAGTCGTTCCATCACACGTCGCGATT
chrI	379007	ATGCGTTCGGTCTCCGTCAACCGCTCGGTCTCCGTTCGTCTCTTACCCCTGGTTAGGAAAGAGGCGGACGCGAGTCTTCTCACGACGGCTTTACCCAGTGTGGACGTTGCCAGTGCTCGTGTGAGAAGTCGTTCCATCACACGTCGCGATT
chrI	379574	ATGCGTTCGGTCTCCGTCAACCGCTCGGTCTCCGTTCGTCTCTTACCCCTGGTTAGGAAAGAGGCGGGATCCCGAGAGCTTTGAGATCCGAACTTATTGAAGTCCATAACCAGTGCTCGTGTGAGAAGTCGTTCCATCACACGTCGCGATT
chrI	380094	ATGCGTTCGGTCTCCGTCAACCGCTCGGTCTCCGTTCGTCTCTTACCCCTGGTTAGGAAAGAGGCGGTAAGTTGTAATCGCCGTTAGGAATTGACGTCCTTTCTGGCTGCCAGTGCTCGTGTGAGAAGTCGTTCCATCACACGTCGCGATT
chrI	380770	ATGCGTTCGGTCTCCGTCAACCGCTCGGTCTCCGTTCGTCTCTTACCCCTGGTTAGGAAAGAGGCGGCTGGTGCTTTCGGAGTGCTTCTTTGCGATGGGCAGCTGCTGCCCAGTGCTCGTGTGAGAAGTCGTTCCATCACACGTCGCGATT
chrI	381442	ATGCGTTCGGTCTCCGTCAACCGCTCGGTCTCCGTTCGTCTCTTACCCCTGGTTAGGAAAGAGGCGGTTGTGCTTGTGTACATCCGGTGGTTTCGATAATCTGAAAATGCCAGTGCTCGTGTGAGAAGTCGTTCCATCACACGTCGCGATT
chrI	382089	ATGCGTTCGGTCTCCGTCAACCGCTCGGTCTCCGTTCGTCTCTTACCCCTGGTTAGGAAAGAGGCGGCGCACAGAAGACTCTAACGAACATGTTAGGATGAAGAAATATCCAGTGCTCGTGTGAGAAGTCGTTCCATCACACGTCGCGATT
chrI	383023	ATGCGTTCGGTCTCCGTCAACCGCTCGGTCTCCGTTCGTCTCTTACCCCTGGTTAGGAAAGAGGCGGTACCAAGATGCTCATCAAATGGCTCCGGAACCCGTGGAAGCACCAGTGCTCGTGTGAGAAGTCGTTCCATCACACGTCGCGATT
chrI	384011	ATGCGTTCGGTCTCCGTCAACCGCTCGGTCTCCGTTCGTCTCTTACCCCTGGTTAGGAAAGAGGCGGGCAAATTCCTGATTTTCAGCCAATTTATAAGGATTTTCACCCCCAGTGCTCGTGTGAGAAGTCGTTCCATCACACGTCGCGATT
chrI	386079	ATGCGTTCGGTCTCCGTCAACCGCTCGGTCTCCGTTCGTCTCTTACCCCTGGTTAGGAAAGAGGCGGGAATTCCGGAGAACTACGTGGCAATTGATGACGTCAAACGGCCCAGTGCTCGTGTGAGAAGTCGTTCCATCACACGTCGCGATT
chrI	388861	ATGCGTTCGGTCTCCGTCAACCGCTCGGTCTCCGTTCGTCTCTTACCCCTGGTTAGGAAAGAGGCGGGAAGCTCATCGATTATTCGCTGATAGACACCGTCGGCACCGGCCAGTGCTCGTGTGAGAAGTCGTTCCATCACACGTCGCGATT
chrI	391629	ATGCGTTCGGTCTCCGTCAACCGCTCGGTCTCCGTTCGTCTCTTACCCCTGGTTAGGAAAGAGGCGGCATTTCTCTCCAATTCAACATTTCTTGAAGAACGTCAGTTCTCCAGTGCTCGTGTGAGAAGTCGTTCCATCACACGTCGCGATT
chrI	392713	ATGCGTTCGGTCTCCGTCAACCGCTCGGTCTCCGTTCGTCTCTTACCCCTGGTTAGGAAAGAGGCGGGTAGAATTTCCTCGTACATCCTGTGCCTAAGCAGGTTTTCAGCCAGTGCTCGTGTGAGAAGTCGTTCCATCACACGTCGCGATT
chrI	393403	ATGCGTTCGGTCTCCGTCAACCGCTCGGTCTCCGTTCGTCTCTTACCCCTGGTTAGGAAAGAGGCGGATTCCAAGCATTCGTTTCAACAACTGAGAATCATCGGCAACGCCAGTGCTCGTGTGAGAAGTCGTTCCATCACACGTCGCGATT
chrI	394321	ATGCGTTCGGTCTCCGTCAACCGCTCGGTCTCCGTTCGTCTCTTACCCCTGGTTAGGAAAGAGGCGGAGTCGAAAGGCTCGTTCGATGTTTCGACGACGGATTGTGTCGCCAGTGCTCGTGTGAGAAGTCGTTCCATCACACGTCGCGATT
chrI	395708	ATGCGTTCGGTCTCCGTCAACCGCTCGGTCTCCGTTCGTCTCTTACCCCTGGTTAGGAAAGAGGCGGCCAGACTACGAAATATCCTAACTTGGTAAGCCTCAGCCTAAGCCAGTGCTCGTGTGAGAAGTCGTTCCATCACACGTCGCGATT
chrI	397959	ATGCGTTCGGTCTCCGTCAACCGCTCGGTCTCCGTTCGTCTCTTACCCCTGGTTAGGAAAGAGGCGGTTCATCCACCCAAATGTTTCATCACTTCCCGGCCACCGCAGGCCAGTGCTCGTGTGAGAAGTCGTTCCATCACACGTCGCGATT
chrI	400069	ATGCGTTCGGTCTCCGTCAACCGCTCGGTCTCCGTTCGTCTCTTACCCCTGGTTAGGAAAGAGGCGGTTTGATAGAGACGCAGACACAGAAGAGACTGGAGGCGTCCAGCCAGTGCTCGTGTGAGAAGTCGTTCCATCACACGTCGCGATT
chrI	404312	ATGCGTTCGGTCTCCGTCAACCGCTCGGTCTCCGTTCGTCTCTTACCCCTGGTTAGGAAAGAGGCGGTTTGACGCGCGAAAACTACAGTAATACTTTAATTGTCTACTGCCAGTGCTCGTGTGAGAAGTCGTTCCATCACACGTCGCGATT
chrI	410414	ATGCGTTCGGTCTCCGTCAACCGCTCGGTCTCCGTTCGTCTCTTACCCCTGGTTAGGAAAGAGGCGGGGACGATTGTATTGCAAGAATGAATTCGACGTGCGTTCTCGCCCAGTGCTCGTGTGAGAAGTCGTTCCATCACACGTCGCGATT
chrI	411892	ATGCGTTCGGTCTCCGTCAACCGCTCGGTCTCCGTTCGTCTCTTACCCCTGGTTAGGAAAGAGGCGGGCATTCTTTGAATTTTGGCTTCTCGTAATATACGAAGGTTGACCAGTGCTCGTGTGAGAAGTCGTTCCATCACACGTCGCGATT
chrI	416017	ATGCGTTCGGTCTCCGTCAACCGCTCGGTCTCCGTTCGTCTCTTACCCCTGGTTAGGAAAGAGGCGGCTGAGCGGTTTGTAGTCCAATGTTGGTAGAGTTAATAGGTAACCAGTGCTCGTGTGAGAAGTCGTTCCATCACACGTCGCGATT
chrI	417589	ATGCGTTCGGTCTCCGTCAACCGCTCGGTCTCCGTTCGTCTCTTACCCCTGGTTAGGAAAGAGGCGGAATAAATTGGGTCGATGAGTAGAAAACTGCAGAAATTGCACACCAGTGCTCGTGTGAGAAGTCGTTCCATCACACGTCGCGATT
chrI	418293	ATGCGTTCGGTCTCCGTCAACCGCTCGGTCTCCGTTCGTCTCTTACCCCTGGTTAGGAAAGAGGCGGCCTAAAACATCCGACATAGAAATTGTATGGCCTAGAAAGTGTCCAGTGCTCGTGTGAGAAGTCGTTCCATCACACGTCGCGATT
chrI	419659	ATGCGTTCGGTCTCCGTCAACCGCTCGGTCTCCGTTCGTCTCTTACCCCTGGTTAGGAAAGAGGCGGGGTCAAGTGATGACGTAATAGAGCGCGTGGAAGAGGAGTGACCCAGTGCTCGTGTGAGAAGTCGTTCCATCACACGTCGCGATT
chrI	420915	ATGCGTTCGGTCTCCGTCAACCGCTCGGTCTCCGTTCGTCTCTTACCCCTGGTTAGGAAAGAGGCGGAAATCTCTCTTCCAGGGCTGCAAATGAGTATATCCTCCATACCCAGTGCTCGTGTGAGAAGTCGTTCCATCACACGTCGCGATT
chrI	421915	ATGCGTTCGGTCTCCGTCAACCGCTCGGTCTCCGTTCGTCTCTTACCCCTGGTTAGGAAAGAGGCGGCGGCAAATTACAATGCGAGAGTTAACAGTAAGGTATGGAAAACCAGTGCTCGTGTGAGAAGTCGTTCCATCACACGTCGCGATT
chrI	422577	ATGCGTTCGGTCTCCGTCAACCGCTCGGTCTCCGTTCGTCTCTTACCCCTGGTTAGGAAAGAGGCGGTTCCCGAAATGGAATATGTCGAGGATTTTGTGGATTTCCTGACCAGTGCTCGTGTGAGAAGTCGTTCCATCACACGTCGCGATT
chrI	423543	ATGCGTTCGGTCTCCGTCAACCGCTCGGTCTCCGTTCGTCTCTTACCCCTGGTTAGGAAAGAGGCGGATCTCGTGGAGCTCATCGAGCAATGTGTTACGTTTCGTGACCCCAGTGCTCGTGTGAGAAGTCGTTCCATCACACGTCGCGATT
chrI	424705	ATGCGTTCGGTCTCCGTCAACCGCTCGGTCTCCGTTCGTCTCTTACCCCTGGTTAGGAAAGAGGCGGCTTTGTCAACACTGTAATTAGGAAGGAGTACACCGCCGGGCGCCAGTGCTCGTGTGAGAAGTCGTTCCATCACACGTCGCGATT
chrI	426918	ATGCGTTCGGTCTCCGTCAACCGCTCGGTCTCCGTTCGTCTCTTACCCCTGGTTAGGAAAGAGGCGGCGTTCGCCTGGCTCTTCAGCTCATTCTTTTGTCTCCAGAGCTCCAGTGCTCGTGTGAGAAGTCGTTCCATCACACGTCGCGATT
chrI	427864	ATGCGTTCGGTCTCCGTCAACCGCTCGGTCTCCGTTCGTCTCTTACCCCTGGTTAGGAAAGAGGCGGAGGTTATATGCAAACGACTACTTGCCATTCGATTCTTTCTCCCCAGTGCTCGTGTGAGAAGTCGTTCCATCACACGTCGCGATT
chrI	429328	ATGCGTTCGGTCTCCGTCAACCGCTCGGTCTCCGTTCGTCTCTTACCCCTGGTTAGGAAAGAGGCGGTTTGTGAAACAGTGAAAGAGAAACGGAAAACAGGCGGTGTCACCAGTGCTCGTGTGAGAAGTCGTTCCATCACACGTCGCGATT
chrI	430855	ATGCGTTCGGTCTCCGTCAACCGCTCGGTCTCCGTTCGTCTCTTACCCCTGGTTAGGAAAGAGGCGGTTAGTGAACCTACTAGAAGTCGCCACGGTTTTCAGCAGCAAACCAGTGCTCGTGTGAGAAGTCGTTCCATCACACGTCGCGATT
chrI	432894	ATGCGTTCGGTCTCCGTCAACCGCTCGGTCTCCGTTCGTCTCTTACCCCTGGTTAGGAAAGAGGCGGTTGCTTCGAATTGTAGGTTCATGGAGTTAGCCATTCTGTCTACCAGTGCTCGTGTGAGAAGTCGTTCCATCACACGTCGCGATT
chrI	434601	ATGCGTTCGGTCTCCGTCAACCGCTCGGTCTCCGTTCGTCTCTTACCCCTGGTTAGGAAAGAGGCGGAGCTAGTTGTCATCAATTCAGCGATACTTAGAGATTGAAAGACCAGTGCTCGTGTGAGAAGTCGTTCCATCACACGTCGCGATT
chrI	436140	ATGCGTTCGGTCTCCGTCAACCGCTCGGTCTCCGTTCGTCTCTTACCCCTGGTTAGGAAAGAGGCGGCAAATGATCCAAAATAATCTTTCGACACTGAAATCACGACCACCAGTGCTCGTGTGAGAAGTCGTTCCATCACACGTCGCGATT
chrI	437711	ATGCGTTCGGTCTCCGTCAACCGCTCGGTCTCCGTTCGTCTCTTACCCCTGGTTAGGAAAGAGGCGGTGTCACATAACTGTGAAGAGTACTTGAGATGACAAGTAGTCTCCAGTGCTCGTGTGAGAAGTCGTTCCATCACACGTCGCGATT
chrI	438381	ATGCGTTCGGTCTCCGTCAACCGCTCGGTCTCCGTTCGTCTCTTACCCCTGGTTAGGAAAGAGGCGGGTAGGTTGCCTGTGTGCCTGTCGTCTGACGTTAAGGCGGCCTCCAGTGCTCGTGTGAGAAGTCGTTCCATCACACGTCGCGATT
chrI	439544	ATGCGTTCGGTCTCCGTCAACCGCTCGGTCTCCGTTCGTCTCTTACCCCTGGTTAGGAAAGAGGCGGTACGCAATATCGATGAGGAGTGGTGGTCCATTCGATACAGTCCCAGTGCTCGTGTGAGAAGTCGTTCCATCACACGTCGCGATT
chrI	440680	ATGCGTTCGGTCTCCGTCAACCGCTCGGTCTCCGTTCGTCTCTTACCCCTGGTTAGGAAAGAGGCGGTTCTTCTCCGTCTTCTTCCTCTTCATCATCGAATATTCCAGACCAGTGCTCGTGTGAGAAGTCGTTCCATCACACGTCGCGATT
chrI	441852	ATGCGTTCGGTCTCCGTCAACCGCTCGGTCTCCGTTCGTCTCTTACCCCTGGTTAGGAAAGAGGCGGACCCAGCTAAGCCTAGGCCCGGTTACAGTCCATAAGACAACACCAGTGCTCGTGTGAGAAGTCGTTCCATCACACGTCGCGATT
chrI	442399	ATGCGTTCGGTCTCCGTCAACCGCTCGGTCTCCGTTCGTCTCTTACCCCTGGTTAGGAAAGAGGCGGATCGCTTCCGGACCATTGCTAATATAATATATTGGCTACCGCCCAGTGCTCGTGTGAGAAGTCGTTCCATCACACGTCGCGATT
chrI	443227	ATGCGTTCGGTCTCCGTCAACCGCTCGGTCTCCGTTCGTCTCTTACCCCTGGTTAGGAAAGAGGCGGCTGCCCTCCCGGGTGTCTCCGTGTTGTTCAGGGTGTTGTCCACCAGTGCTCGTGTGAGAAGTCGTTCCATCACACGTCGCGATT
chrI	445077	ATGCGTTCGGTCTCCGTCAACCGCTCGGTCTCCGTTCGTCTCTTACCCCTGGTTAGGAAAGAGGCGGCTGCGGATAGTGGTGAGTTTATTATATTATCAGCTGTTCTCTCCAGTGCTCGTGTGAGAAGTCGTTCCATCACACGTCGCGATT
chrI	447019	ATGCGTTCGGTCTCCGTCAACCGCTCGGTCTCCGTTCGTCTCTTACCCCTGGTTAGGAAAGAGGCGGTCCACAGCGACTTTTGTGCTCTCTGCCGCATTTACAGGTATACCAGTGCTCGTGTGAGAAGTCGTTCCATCACACGTCGCGATT
chrI	448313	ATGCGTTCGGTCTCCGTCAACCGCTCGGTCTCCGTTCGTCTCTTACCCCTGGTTAGGAAAGAGGCGGAATCGTTTCTCCCGTTTATCGAATCTCCACGTCGCACTGTAACCAGTGCTCGTGTGAGAAGTCGTTCCATCACACGTCGCGATT
chrI	448892	ATGCGTTCGGTCTCCGTCAACCGCTCGGTCTCCGTTCGTCTCTTACCCCTGGTTAGGAAAGAGGCGGGGTCGAGGAAATATGATAGCAATAATTATTGTTACGTGGCAACCAGTGCTCGTGTGAGAAGTCGTTCCATCACACGTCGCGATT
chrI	449648	ATGCGTTCGGTCTCCGTCAACCGCTCGGTCTCCGTTCGTCTCTTACCCCTGGTTAGGAAAGAGGCGGTGAAGAGAGTATTAGGATGTAACGTATCAACTGGAGAGAGATCCAGTGCTCGTGTGAGAAGTCGTTCCATCACACGTCGCGATT
chrI	451326	ATGCGTTCGGTCTCCGTCAACCGCTCGGTCTCCGTTCGTCTCTTACCCCTGGTTAGGAAAGAGGCGGCCTCTTACAACAAATTGGACAGTCTGCCCGTCGAATGGCTTCCCAGTGCTCGTGTGAGAAGTCGTTCCATCACACGTCGCGATT
chrI	452834	ATGCGTTCGGTCTCCGTCAACCGCTCGGTCTCCGTTCGTCTCTTACCCCTGGTTAGGAAAGAGGCGGAACAGCTGTGAAGGGATCCGAGAAGGGTTTTCGGTCTTTCTACCAGTGCTCGTGTGAGAAGTCGTTCCATCACACGTCGCGATT
chrI	455475	ATGCGTTCGGTCTCCGTCAACCGCTCGGTCTCCGTTCGTCTCTTACCCCTGGTTAGGAAAGAGGCGGGCCTGAGCGGCTTGAAATTGGGTAATCTAAATTTATATGAATCCAGTGCTCGTGTGAGAAGTCGTTCCATCACACGTCGCGATT
chrI	457313	ATGCGTTCGGTCTCCGTCAACCGCTCGGTCTCCGTTCGTCTCTTACCCCTGGTTAGGAAAGAGGCGGGCTGAAATGGTCGGCTTTACCTGAAAACTTGGAGATTCTCAACCAGTGCTCGTGTGAGAAGTCGTTCCATCACACGTCGCGATT
chrI	457833	ATGCGTTCGGTCTCCGTCAACCGCTCGGTCTCCGTTCGTCTCTTACCCCTGGTTAGGAAAGAGGCGGGAATGTATCTGCTGTCAATACGGAAATTGCGATTGCAAATCCCCAGTGCTCGTGTGAGAAGTCGTTCCATCACACGTCGCGATT
chrI	458448	ATGCGTTCGGTCTCCGTCAACCGCTCGGTCTCCGTTCGTCTCTTACCCCTGGTTAGGAAAGAGGCGGCCATTCTGGGAGCATAATGCGGCCGAGTGGTTCTCGTTGCATCCAGTGCTCGTGTGAGAAGTCGTTCCATCACACGTCGCGATT
chrI	459827	ATGCGTTCGGTCTCCGTCAACCGCTCGGTCTCCGTTCGTCTCTTACCCCTGGTTAGGAAAGAGGCGGTATCACGCATTTGTGAGCTATTCGAAGAAGGACGAGAAAATGCCAGTGCTCGTGTGAGAAGTCGTTCCATCACACGTCGCGATT
chrI	461568	ATGCGTTCGGTCTCCGTCAACCGCTCGGTCTCCGTTCGTCTCTTACCCCTGGTTAGGAAAGAGGCGGCTTCTTGTTGTCATTTGCGGATGCTTATGAAGCTTGTATTTTCCAGTGCTCGTGTGAGAAGTCGTTCCATCACACGTCGCGATT
chrI	462829	ATGCGTTCGGTCTCCGTCAACCGCTCGGTCTCCGTTCGTCTCTTACCCCTGGTTAGGAAAGAGGCGGAACTTCGACGAAATTGCACTTGTGTACTTTGGCCAGGCAGGCCCAGTGCTCGTGTGAGAAGTCGTTCCATCACACGTCGCGATT
chrI	464467	ATGCGTTCGGTCTCCGTCAACCGCTCGGTCTCCGTTCGTCTCTTACCCCTGGTTAGGAAAGAGGCGGCATTGGAACATTCGACGTTTCTTGGAATAGCCAGACTTCTGGCCAGTGCTCGTGTGAGAAGTCGTTCCATCACACGTCGCGATT
chrI	466147	ATGCGTTCGGTCTCCGTCAACCGCTCGGTCTCCGTTCGTCTCTTACCCCTGGTTAGGAAAGAGGCGGATAAAACAACGACACTCTGCTCGTGAGGATCCGCCCATTCCGCCAGTGCTCGTGTGAGAAGTCGTTCCATCACACGTCGCGATT
chrI	467901	ATGCGTTCGGTCTCCGTCAACCGCTCGGTCTCCGTTCGTCTCTTACCCCTGGTTAGGAAAGAGGCGGCCTAGGTCACCATGTGGAAGGCTAGATCACCAAGTGGAGCCTCCAGTGCTCGTGTGAGAAGTCGTTCCATCACACGTCGCGATT
chrI	469287	ATGCGTTCGGTCTCCGTCAACCGCTCGGTCTCCGTTCGTCTCTTACCCCTGGTTAGGAAAGAGGCGGGGTTCTCCGTGGGAAGGTGTGTCTAGACACTTGAACTTTTGCCCAGTGCTCGTGTGAGAAGTCGTTCCATCACACGTCGCGATT
chrI	470885	ATGCGTTCGGTCTCCGTCAACCGCTCGGTCTCCGTTCGTCTCTTACCCCTGGTTAGGAAAGAGGCGGAGCAAATTCCGAAGTCAGAAAAGTTGAATTTCCCTCCAACAACCAGTGCTCGTGTGAGAAGTCGTTCCATCACACGTCGCGATT
chrI	472515	ATGCGTTCGGTCTCCGTCAACCGCTCGGTCTCCGTTCGTCTCTTACCCCTGGTTAGGAAAGAGGCGGTGCCTTTGAAGAAGTCGCTCGAGCCTCGACCTTCTCCGACTGCCAGTGCTCGTGTGAGAAGTCGTTCCATCACACGTCGCGATT
chrI	476398	ATGCGTTCGGTCTCCGTCAACCGCTCGGTCTCCGTTCGTCTCTTACCCCTGGTTAGGAAAGAGGCGGTTCAATGACACCACACAACTTCCTGTTATGAAGGTCTCAATTCCAGTGCTCGTGTGAGAAGTCGTTCCATCACACGTCGCGATT
chrI	478282	ATGCGTTCGGTCTCCGTCAACCGCTCGGTCTCCGTTCGTCTCTTACCCCTGGTTAGGAAAGAGGCGGATCCGGAAAGTATTACATTCTCCTTCAACACACGGAATCCGTCCAGTGCTCGTGTGAGAAGTCGTTCCATCACACGTCGCGATT
chrI	479055	ATGCGTTCGGTCTCCGTCAACCGCTCGGTCTCCGTTCGTCTCTTACCCCTGGTTAGGAAAGAGGCGGGGATGCACCATACTCGATTCACGTGGTGTTGAATCTTTTCCACCAGTGCTCGTGTGAGAAGTCGTTCCATCACACGTCGCGATT
chrI	480004	ATGCGTTCGGTCTCCGTCAACCGCTCGGTCTCCGTTCGTCTCTTACCCCTGGTTAGGAAAGAGGCGGAATCGAAGCCATCTCATTTCCTGACCAACCATCGATTTCTTTCCAGTGCTCGTGTGAGAAGTCGTTCCATCACACGTCGCGATT
chrI	480912	ATGCGTTCGGTCTCCGTCAACCGCTCGGTCTCCGTTCGTCTCTTACCCCTGGTTAGGAAAGAGGCGGTGCTCATCGATTATTCAATATCACATCGGAAGATCTCTATGTCCAGTGCTCGTGTGAGAAGTCGTTCCATCACACGTCGCGATT
chrI	481917	ATGCGTTCGGTCTCCGTCAACCGCTCGGTCTCCGTTCGTCTCTTACCCCTGGTTAGGAAAGAGGCGGAGTATTCGTTTCCCATCCACGTGCCATAATTCTTGCATTTTCCCAGTGCTCGTGTGAGAAGTCGTTCCATCACACGTCGCGATT
chrI	482786	ATGCGTTCGGTCTCCGTCAACCGCTCGGTCTCCGTTCGTCTCTTACCCCTGGTTAGGAAAGAGGCGGGATCGCTGAGGAGGATCCAACGATCGGAGGCATCGGAGGCGGCCAGTGCTCGTGTGAGAAGTCGTTCCATCACACGTCGCGATT
chrI	484464	ATGCGTTCGGTCTCCGTCAACCGCTCGGTCTCCGTTCGTCTCTTACCCCTGGTTAGGAAAGAGGCGGTACCTTACAAACTATGTAGGTCAACTGCCTGCTTTCAAGGTGCCAGTGCTCGTGTGAGAAGTCGTTCCATCACACGTCGCGATT
chrI	485521	ATGCGTTCGGTCTCCGTCAACCGCTCGGTCTCCGTTCGTCTCTTACCCCTGGTTAGGAAAGAGGCGGCCAATTGAACTGTTATCAAATCTCCAAACGATGCGATCCAACCCAGTGCTCGTGTGAGAAGTCGTTCCATCACACGTCGCGATT
chrI	486679	ATGCGTTCGGTCTCCGTCAACCGCTCGGTCTCCGTTCGTCTCTTACCCCTGGTTAGGAAAGAGGCGGGTATTTCCGGTTAATAGGCCAATGAATACTCCGTGCTCGTATCCAGTGCTCGTGTGAGAAGTCGTTCCATCACACGTCGCGATT
chrI	488328	ATGCGTTCGGTCTCCGTCAACCGCTCGGTCTCCGTTCGTCTCTTACCCCTGGTTAGGAAAGAGGCGGCCTCGCCAAATTAAAGATTTGCAGACTTTTAAGCTTATAAGCCCAGTGCTCGTGTGAGAAGTCGTTCCATCACACGTCGCGATT
chrI	489310	ATGCGTTCGGTCTCCGTCAACCGCTCGGTCTCCGTTCGTCTCTTACCCCTGGTTAGGAAAGAGGCGGGTCTTAAACTTCTGGTTTTGTAGGAAAGATAATGCAAAACGCCCAGTGCTCGTGTGAGAAGTCGTTCCATCACACGTCGCGATT
chrI	490559	ATGCGTTCGGTCTCCGTCAACCGCTCGGTCTCCGTTCGTCTCTTACCCCTGGTTAGGAAAGAGGCGGGCAGTTTCAAACTTTAGTTGCTAAGCGTATTTTCAACAAAGCCCAGTGCTCGTGTGAGAAGTCGTTCCATCACACGTCGCGATT
chrI	491697	ATGCGTTCGGTCTCCGTCAACCGCTCGGTCTCCGTTCGTCTCTTACCCCTGGTTAGGAAAGAGGCGGCGGATTCTCGTGGCTCTTTATTTATTCGATCAGTAAGAGAATCCAGTGCTCGTGTGAGAAGTCGTTCCATCACACGTCGCGATT
chrI	492286	ATGCGTTCGGTCTCCGTCAACCGCTCGGTCTCCGTTCGTCTCTTACCCCTGGTTAGGAAAGAGGCGGCTCCCTCGTCACATTCATCCTCGTCCCAATTATCTTCGTCGCCCAGTGCTCGTGTGAGAAGTCGTTCCATCACACGTCGCGATT
chrI	493299	ATGCGTTCGGTCTCCGTCAACCGCTCGGTCTCCGTTCGTCTCTTACCCCTGGTTAGGAAAGAGGCGGGTATATGCCGGAGAATGTTGTTGGAAAGATCGAGTTCAGAAACCAGTGCTCGTGTGAGAAGTCGTTCCATCACACGTCGCGATT
chrI	494455	ATGCGTTCGGTCTCCGTCAACCGCTCGGTCTCCGTTCGTCTCTTACCCCTGGTTAGGAAAGAGGCGGGAAATACGAAACAAACGTCGGAGAGAAGGGAACACAAATGTCCCAGTGCTCGTGTGAGAAGTCGTTCCATCACACGTCGCGATT
chrI	495950	ATGCGTTCGGTCTCCGTCAACCGCTCGGTCTCCGTTCGTCTCTTACCCCTGGTTAGGAAAGAGGCGGTCGCCAGATCGGGACCTCAGCCAGCCGCGTCAATCAACGTGGCCAGTGCTCGTGTGAGAAGTCGTTCCATCACACGTCGCGATT
chrI	497720	ATGCGTTCGGTCTCCGTCAACCGCTCGGTCTCCGTTCGTCTCTTACCCCTGGTTAGGAAAGAGGCGGCGCCTCGCTGCCCGTAGTTCAGTGTCGAGTAATTCGCATTCGCCAGTGCTCGTGTGAGAAGTCGTTCCATCACACGTCGCGATT
chrI	500088	ATGCGTTCGGTCTCCGTCAACCGCTCGGTCTCCGTTCGTCTCTTACCCCTGGTTAGGAAAGAGGCGGGACGAGCAGGCAAATGTATTTTACAAGTGAGATATTCTGAAACCAGTGCTCGTGTGAGAAGTCGTTCCATCACACGTCGCGATT
chrI	503178	ATGCGTTCGGTCTCCGTCAACCGCTCGGTCTCCGTTCGTCTCGTCTGAACTAGGTCTTTCTCGCGGCCTGGTGGAGGGAATTGAGGTGGTTGCAGTGGATATTACGCTGATCCTAACAATCCCGCTGAGGGTTCCATCACACGTCGCGATT
chrI	505669	ATGCGTTCGGTCTCCGTCAACCGCTCGGTCTCCGTTCGTCTCGTCTGAACTAGGTCTTTCTCGCGGCAAATTGCGGATGGAATGAGTAGAAGAGCCGGGTTGACTTTCCATCCTAACAATCCCGCTGAGGGTTCCATCACACGTCGCGATT
chrI	506528	ATGCGTTCGGTCTCCGTCAACCGCTCGGTCTCCGTTCGTCTCGTCTGAACTAGGTCTTTCTCGCGGCTTCCTCCACTGGACAAGATAACCAAGATTCGGAGACGGACCTATCCTAACAATCCCGCTGAGGGTTCCATCACACGTCGCGATT
chrI	507196	ATGCGTTCGGTCTCCGTCAACCGCTCGGTCTCCGTTCGTCTCGTCTGAACTAGGTCTTTCTCGCGGCCGATCCATCCGACCAAGCACGCGTCTGTGAAGCGGTATTTGCATCCTAACAATCCCGCTGAGGGTTCCATCACACGTCGCGATT
chrI	507782	ATGCGTTCGGTCTCCGTCAACCGCTCGGTCTCCGTTCGTCTCGTCTGAACTAGGTCTTTCTCGCGGCCAGTATCAGAGGTCTCTTCGTTGACAAGGAGGGCACTCTTGGATCCTAACAATCCCGCTGAGGGTTCCATCACACGTCGCGATT
chrI	508430	ATGCGTTCGGTCTCCGTCAACCGCTCGGTCTCCGTTCGTCTCGTCTGAACTAGGTCTTTCTCGCGGCGTTGGCGGAGAGTGATTCGATGGGATTTGTGGATTTCAGAGAATCCTAACAATCCCGCTGAGGGTTCCATCACACGTCGCGATT
chrI	509048	ATGCGTTCGGTCTCCGTCAACCGCTCGGTCTCCGTTCGTCTCGTCTGAACTAGGTCTTTCTCGCGGCGTTGTGGTAGGTTATTCTAGTGAATACACCCATGTTAAGCAGATCCTAACAATCCCGCTGAGGGTTCCATCACACGTCGCGATT
chrI	509855	ATGCGTTCGGTCTCCGTCAACCGCTCGGTCTCCGTTCGTCTCGTCTGAACTAGGTCTTTCTCGCGGCTGGTAGATCATGAATATGTTGCCAAGTAACGCGAAAATCTTGATCCTAACAATCCCGCTGAGGGTTCCATCACACGTCGCGATT
chrI	511639	ATGCGTTCGGTCTCCGTCAACCGCTCGGTCTCCGTTCGTCTCGTCTGAACTAGGTCTTTCTCGCGGCCCGGCTTTCTTGCCAACAGCGACCATGTCATCGAGGATCGCCATCCTAACAATCCCGCTGAGGGTTCCATCACACGTCGCGATT
chrI	512860	ATGCGTTCGGTCTCCGTCAACCGCTCGGTCTCCGTTCGTCTCGTCTGAACTAGGTCTTTCTCGCGGCTCCGACGTGTCCGGCTAGCGAATCTCCTTCCATCGAGACAGTATCCTAACAATCCCGCTGAGGGTTCCATCACACGTCGCGATT
chrI	513399	ATGCGTTCGGTCTCCGTCAACCGCTCGGTCTCCGTTCGTCTCGTCTGAACTAGGTCTTTCTCGCGGCAGGAAGCTGATCATCGAATCGGTCGCCGCGATGCCACTGTGCATCCTAACAATCCCGCTGAGGGTTCCATCACACGTCGCGATT
chrI	513897	ATGCGTTCGGTCTCCGTCAACCGCTCGGTCTCCGTTCGTCTCGTCTGAACTAGGTCTTTCTCGCGGCTGTAGGTGGCGAATTCGGTGATGATCCATTCGGCGCGATTCTATCCTAACAATCCCGCTGAGGGTTCCATCACACGTCGCGATT
chrI	515047	ATGCGTTCGGTCTCCGTCAACCGCTCGGTCTCCGTTCGTCTCGTCTGAACTAGGTCTTTCTCGCGGCTCATCGGATCCACCAGTGGCTTGACATTTCCCGAATAGGTGAATCCTAACAATCCCGCTGAGGGTTCCATCACACGTCGCGATT
chrI	516691	ATGCGTTCGGTCTCCGTCAACCGCTCGGTCTCCGTTCGTCTCGTCTGAACTAGGTCTTTCTCGCGGCTCTTTATCACACTCTCCGCACATTTCGGAACAACTTTGACCTATCCTAACAATCCCGCTGAGGGTTCCATCACACGTCGCGATT
chrI	517934	ATGCGTTCGGTCTCCGTCAACCGCTCGGTCTCCGTTCGTCTCGTCTGAACTAGGTCTTTCTCGCGGCGCCAACAAAACATTTTGTACAATTTTCTTGTTGGTCTTGCTCATCCTAACAATCCCGCTGAGGGTTCCATCACACGTCGCGATT
chrI	518959	ATGCGTTCGGTCTCCGTCAACCGCTCGGTCTCCGTTCGTCTCGTCTGAACTAGGTCTTTCTCGCGGCGTTATGAGCAATCGGGCTTCTCGGTCGGAAAACAGATCACAGATCCTAACAATCCCGCTGAGGGTTCCATCACACGTCGCGATT
chrI	520184	ATGCGTTCGGTCTCCGTCAACCGCTCGGTCTCCGTTCGTCTCGTCTGAACTAGGTCTTTCTCGCGGCATTTCTCGGTGGCATACAAATAAATACAAGTTATTGTTCGGGATCCTAACAATCCCGCTGAGGGTTCCATCACACGTCGCGATT
chrI	521376	ATGCGTTCGGTCTCCGTCAACCGCTCGGTCTCCGTTCGTCTCGTCTGAACTAGGTCTTTCTCGCGGCAACAATTTCAGGGATTACTTGCTGTTTCCCATCGCTTCACCGATCCTAACAATCCCGCTGAGGGTTCCATCACACGTCGCGATT
chrI	521959	ATGCGTTCGGTCTCCGTCAACCGCTCGGTCTCCGTTCGTCTCGTCTGAACTAGGTCTTTCTCGCGGCTCTGGAACTGTAGGACTGTAACAAGCAAGGATCCCGCTCTGGATCCTAACAATCCCGCTGAGGGTTCCATCACACGTCGCGATT
chrI	522900	ATGCGTTCGGTCTCCGTCAACCGCTCGGTCTCCGTTCGTCTCGTCTGAACTAGGTCTTTCTCGCGGCATGTTCAAATGAAGCTGAAGAGTTCCGGCTAAAAGTATATGAATCCTAACAATCCCGCTGAGGGTTCCATCACACGTCGCGATT
chrI	524949	ATGCGTTCGGTCTCCGTCAACCGCTCGGTCTCCGTTCGTCTCGTCTGAACTAGGTCTTTCTCGCGGCCCTGGTTACCGTAAGCTTATTAAAATTCTGAAAACACCCTACATCCTAACAATCCCGCTGAGGGTTCCATCACACGTCGCGATT
chrI	526637	ATGCGTTCGGTCTCCGTCAACCGCTCGGTCTCCGTTCGTCTCGTCTGAACTAGGTCTTTCTCGCGGCAAGCCCTATAGCACACATCTATCTGAAACTGGGAATGTTGTTATCCTAACAATCCCGCTGAGGGTTCCATCACACGTCGCGATT
chrI	527499	ATGCGTTCGGTCTCCGTCAACCGCTCGGTCTCCGTTCGTCTCGTCTGAACTAGGTCTTTCTCGCGGCTCCCATCCAGCATCTCTACCTTTGCCGAGGCAGAAACTGAGGATCCTAACAATCCCGCTGAGGGTTCCATCACACGTCGCGATT
chrI	528073	ATGCGTTCGGTCTCCGTCAACCGCTCGGTCTCCGTTCGTCTCGTCTGAACTAGGTCTTTCTCGCGGCAAACAATTGAATAAGTGAGTGTGGAAGTCACGTCATGAGCGCATCCTAACAATCCCGCTGAGGGTTCCATCACACGTCGCGATT
chrI	528957	ATGCGTTCGGTCTCCGTCAACCGCTCGGTCTCCGTTCGTCTCGTCTGAACTAGGTCTTTCTCGCGGCTGGGATCTATCCTTACCTGGAAAACTGTGTAAAATTTCGAATATCCTAACAATCCCGCTGAGGGTTCCATCACACGTCGCGATT
chrI	529823	ATGCGTTCGGTCTCCGTCAACCGCTCGGTCTCCGTTCGTCTCGTCTGAACTAGGTCTTTCTCGCGGCTTTTAGAATTCTGGTCGGCTAGATGTTTTCGGGAAGTGCTTCATCCTAACAATCCCGCTGAGGGTTCCATCACACGTCGCGATT
chrI	530697	ATGCGTTCGGTCTCCGTCAACCGCTCGGTCTCCGTTCGTCTCGTCTGAACTAGGTCTTTCTCGCGGCTCTGTTATGCTTCTTGGTGTTGGTCCGGTTCCTTTCTCTCTCATCCTAACAATCCCGCTGAGGGTTCCATCACACGTCGCGATT
chrI	531402	ATGCGTTCGGTCTCCGTCAACCGCTCGGTCTCCGTTCGTCTCGTCTGAACTAGGTCTTTCTCGCGGCCTAGGCCAGGGACATTGAGAACCGCGTGATGAAGAGTACTTTATCCTAACAATCCCGCTGAGGGTTCCATCACACGTCGCGATT
chrI	532156	ATGCGTTCGGTCTCCGTCAACCGCTCGGTCTCCGTTCGTCTCGTCTGAACTAGGTCTTTCTCGCGGCGAGCCATCGACGAGAGCTCCAAAGAAGCAGGTGAAGCCAGCTATCCTAACAATCCCGCTGAGGGTTCCATCACACGTCGCGATT
chrI	532779	ATGCGTTCGGTCTCCGTCAACCGCTCGGTCTCCGTTCGTCTCGTCTGAACTAGGTCTTTCTCGCGGCAAGGAGGATCTCGTCTGCCTGTCCAACTGGAACGTCATCATGATCCTAACAATCCCGCTGAGGGTTCCATCACACGTCGCGATT
chrI	534254	ATGCGTTCGGTCTCCGTCAACCGCTCGGTCTCCGTTCGTCTCGTCTGAACTAGGTCTTTCTCGCGGCTATCTTTGCTTTCGATGGATCTTCCTCAAAAGTAGACACACAATCCTAACAATCCCGCTGAGGGTTCCATCACACGTCGCGATT
chrI	534945	ATGCGTTCGGTCTCCGTCAACCGCTCGGTCTCCGTTCGTCTCGTCTGAACTAGGTCTTTCTCGCGGCTTGTCTCCACACTTACACAGCGATTAGGAGGTATTAATTAATATCCTAACAATCCCGCTGAGGGTTCCATCACACGTCGCGATT
chrI	536002	ATGCGTTCGGTCTCCGTCAACCGCTCGGTCTCCGTTCGTCTCGTCTGAACTAGGTCTTTCTCGCGGCCACATCGACAAGCAGGCCAAGCAAAGCCGCTCCGAGAAGAAGATCCTAACAATCCCGCTGAGGGTTCCATCACACGTCGCGATT
chrI	536501	ATGCGTTCGGTCTCCGTCAACCGCTCGGTCTCCGTTCGTCTCGTCTGAACTAGGTCTTTCTCGCGGCGTTTCCTGATGACCTTGCAGATACTCTTGTTATCGTTGTATCATCCTAACAATCCCGCTGAGGGTTCCATCACACGTCGCGATT
chrI	537338	ATGCGTTCGGTCTCCGTCAACCGCTCGGTCTCCGTTCGTCTCGTCTGAACTAGGTCTTTCTCGCGGCCTGCTATGTCGAAATCACGAGTGACACGTCATCGGCGGCGCCATCCTAACAATCCCGCTGAGGGTTCCATCACACGTCGCGATT
chrI	539465	ATGCGTTCGGTCTCCGTCAACCGCTCGGTCTCCGTTCGTCTCGTCTGAACTAGGTCTTTCTCGCGGCCGTGGATCACAACACGCGCACGACCACCTGGCAACGACCGACATCCTAACAATCCCGCTGAGGGTTCCATCACACGTCGCGATT
chrI	540017	ATGCGTTCGGTCTCCGTCAACCGCTCGGTCTCCGTTCGTCTCGTCTGAACTAGGTCTTTCTCGCGGCGGGAGGGCGAGAAATTCTTTGATTTTAGCTATAAATTGATGTATCCTAACAATCCCGCTGAGGGTTCCATCACACGTCGCGATT
chrI	540959	ATGCGTTCGGTCTCCGTCAACCGCTCGGTCTCCGTTCGTCTCGTCTGAACTAGGTCTTTCTCGCGGCCAGAGATTGCTGTTACCGAGGAGAATAAGGTGAGATTTTGGAATCCTAACAATCCCGCTGAGGGTTCCATCACACGTCGCGATT
chrI	541604	ATGCGTTCGGTCTCCGTCAACCGCTCGGTCTCCGTTCGTCTCGTCTGAACTAGGTCTTTCTCGCGGCTCGAGATGACGGAAGGATTTGGAAACGAGTAGTCTCCCGTTGATCCTAACAATCCCGCTGAGGGTTCCATCACACGTCGCGATT
chrI	543421	ATGCGTTCGGTCTCCGTCAACCGCTCGGTCTCCGTTCGTCTCGTCTGAACTAGGTCTTTCTCGCGGCGAGAGAATTAGAGAAGGAGAGGAAGAGGAACTGCTCACTGGTATCCTAACAATCCCGCTGAGGGTTCCATCACACGTCGCGATT
chrI	544664	ATGCGTTCGGTCTCCGTCAACCGCTCGGTCTCCGTTCGTCTCGTCTGAACTAGGTCTTTCTCGCGGCAAATCTTCGGCCACCAATTTTCATAGACATTCTAGGCCACCCATCCTAACAATCCCGCTGAGGGTTCCATCACACGTCGCGATT
chrI	546031	ATGCGTTCGGTCTCCGTCAACCGCTCGGTCTCCGTTCGTCTCGTCTGAACTAGGTCTTTCTCGCGGCCGGAGTGCGACCGTGGCCTAGAAATTTATATTTCTTATAAGAATCCTAACAATCCCGCTGAGGGTTCCATCACACGTCGCGATT
chrI	547283	ATGCGTTCGGTCTCCGTCAACCGCTCGGTCTCCGTTCGTCTCGTCTGAACTAGGTCTTTCTCGCGGCTAGTAGCCAACACCCGACCATTTTCTGCCAAATACCTATAATATCCTAACAATCCCGCTGAGGGTTCCATCACACGTCGCGATT
chrI	549474	ATGCGTTCGGTCTCCGTCAACCGCTCGGTCTCCGTTCGTCTCGTCTGAACTAGGTCTTTCTCGCGGCTCATGATCTCATGTCTCCCGTATGACTCATTCCTTCGATATAATCCTAACAATCCCGCTGAGGGTTCCATCACACGTCGCGATT
chrI	550292	ATGCGTTCGGTCTCCGTCAACCGCTCGGTCTCCGTTCGTCTCGTCTGAACTAGGTCTTTCTCGCGGCTTGCGTTGGTCGGTTTGTAAGCTGTCGTAGGCTGCCTTGTAGATCCTAACAATCCCGCTGAGGGTTCCATCACACGTCGCGATT
chrI	551728	ATGCGTTCGGTCTCCGTCAACCGCTCGGTCTCCGTTCGTCTCGTCTGAACTAGGTCTTTCTCGCGGCGGTCTCGAACTGAAGGATAATGTGCGCGACGGGTACACGCCGATCCTAACAATCCCGCTGAGGGTTCCATCACACGTCGCGATT
chrI	552743	ATGCGTTCGGTCTCCGTCAACCGCTCGGTCTCCGTTCGTCTCGTCTGAACTAGGTCTTTCTCGCGGCACAAGTGGGAGCTGGCGGTTTATAACTATGCTACAGGATACTATCCTAACAATCCCGCTGAGGGTTCCATCACACGTCGCGATT
chrI	553448	ATGCGTTCGGTCTCCGTCAACCGCTCGGTCTCCGTTCGTCTCGTCTGAACTAGGTCTTTCTCGCGGCCAGAATTGGTTGCAGCATAGCCCGGATCTTCCGTCAGGGAAGATCCTAACAATCCCGCTGAGGGTTCCATCACACGTCGCGATT
chrI	554232	ATGCGTTCGGTCTCCGTCAACCGCTCGGTCTCCGTTCGTCTCGTCTGAACTAGGTCTTTCTCGCGGCTTGACAACCTCGTTCACGACTTTGAATCGATGGAAAAGTGCCATCCTAACAATCCCGCTGAGGGTTCCATCACACGTCGCGATT
chrI	555203	ATGCGTTCGGTCTCCGTCAACCGCTCGGTCTCCGTTCGTCTCGTCTGAACTAGGTCTTTCTCGCGGCGGATGAACGGATTCAGATTATGCAGGACTGGCGGACCATCGCATCCTAACAATCCCGCTGAGGGTTCCATCACACGTCGCGATT
chrI	555720	ATGCGTTCGGTCTCCGTCAACCGCTCGGTCTCCGTTCGTCTCGTCTGAACTAGGTCTTTCTCGCGGCAGTCGGCTTCTTCAACTCTTCTATGTGTACTTCCACTTGGTAATCCTAACAATCCCGCTGAGGGTTCCATCACACGTCGCGATT
chrI	556929	ATGCGTTCGGTCTCCGTCAACCGCTCGGTCTCCGTTCGTCTCGTCTGAACTAGGTCTTTCTCGCGGCGATTTTAGGAATTTCTGCGACCTTCTCACTCATGTCCTCCAGATCCTAACAATCCCGCTGAGGGTTCCATCACACGTCGCGATT
chrI	559410	ATGCGTTCGGTCTCCGTCAACCGCTCGGTCTCCGTTCGTCTCGTCTGAACTAGGTCTTTCTCGCGGCCAATGAACTACACTGTTCCAAATCGAATTCGTAACCGATATTATCCTAACAATCCCGCTGAGGGTTCCATCACACGTCGCGATT
chrI	560682	ATGCGTTCGGTCTCCGTCAACCGCTCGGTCTCCGTTCGTCTCGTCTGAACTAGGTCTTTCTCGCGGCTCTCTATGAATAAAACATTTGCAGTTTTCCCTGTACGAATCGATCCTAACAATCCCGCTGAGGGTTCCATCACACGTCGCGATT
chrI	562812	ATGCGTTCGGTCTCCGTCAACCGCTCGGTCTCCGTTCGTCTCGTCTGAACTAGGTCTTTCTCGCGGCTTGGCGGCTCTTCCAGATTTGGGATATCCCGGATGGCAGTGCATCCTAACAATCCCGCTGAGGGTTCCATCACACGTCGCGATT
chrI	563525	ATGCGTTCGGTCTCCGTCAACCGCTCGGTCTCCGTTCGTCTCGTCTGAACTAGGTCTTTCTCGCGGCAGCAATCTGGAAGCAAAATGTGATCACTGCCATTCAAATTTTATCCTAACAATCCCGCTGAGGGTTCCATCACACGTCGCGATT
chrI	564873	ATGCGTTCGGTCTCCGTCAACCGCTCGGTCTCCGTTCGTCTCGTCTGAACTAGGTCTTTCTCGCGGCTCAAGCCCGACGGAGAAGTCAATCTGGATTGGTTTGCACCGGATCCTAACAATCCCGCTGAGGGTTCCATCACACGTCGCGATT
chrI	565716	ATGCGTTCGGTCTCCGTCAACCGCTCGGTCTCCGTTCGTCTCGTCTGAACTAGGTCTTTCTCGCGGCAATCGTTTTGCAAGCTCACTTCTGTCACTACTTGACAAATACATCCTAACAATCCCGCTGAGGGTTCCATCACACGTCGCGATT
chrI	566779	ATGCGTTCGGTCTCCGTCAACCGCTCGGTCTCCGTTCGTCTCGTCTGAACTAGGTCTTTCTCGCGGCGCGGAGGCACATGTGATATTATTGTGCTAATTTGTAATACTTATCCTAACAATCCCGCTGAGGGTTCCATCACACGTCGCGATT
chrI	569482	ATGCGTTCGGTCTCCGTCAACCGCTCGGTCTCCGTTCGTCTCGTCTGAACTAGGTCTTTCTCGCGGCTCTCTAGAAACTCAAAAGTTGGCCTGATCAGAACTTGTTGGAATCCTAACAATCCCGCTGAGGGTTCCATCACACGTCGCGATT
chrI	571921	ATGCGTTCGGTCTCCGTCAACCGCTCGGTCTCCGTTCGTCTCGTCTGAACTAGGTCTTTCTCGCGGCGCTTTTGTTCAAGTTAGCAAGACAACCATTATAAAGCTTTCCATCCTAACAATCCCGCTGAGGGTTCCATCACACGTCGCGATT
chrI	572856	ATGCGTTCGGTCTCCGTCAACCGCTCGGTCTCCGTTCGTCTCGTCTGAACTAGGTCTTTCTCGCGGCTCTCTGGTGACGCAACGCAAGAAGGCAGAAAACAAACCTTCTATCCTAACAATCCCGCTGAGGGTTCCATCACACGTCGCGATT
chrI	573737	ATGCGTTCGGTCTCCGTCAACCGCTCGGTCTCCGTTCGTCTCGTCTGAACTAGGTCTTTCTCGCGGCGGCAACTGGAGCCTGAGTCTCCTCGACAACTGGAGCTGGAGTATCCTAACAATCCCGCTGAGGGTTCCATCACACGTCGCGATT
chrI	574488	ATGCGTTCGGTCTCCGTCAACCGCTCGGTCTCCGTTCGTCTCGTCTGAACTAGGTCTTTCTCGCGGCCGACTTGTCCTCCGAATCCTTGTGGTCCCTGGGAGTACGAGGATCCTAACAATCCCGCTGAGGGTTCCATCACACGTCGCGATT
chrI	575559	ATGCGTTCGGTCTCCGTCAACCGCTCGGTCTCCGTTCGTCTCGTCTGAACTAGGTCTTTCTCGCGGCCACTTCCACTGCGGCACCTAATCAGGCGGAATAACATGCTTTATCCTAACAATCCCGCTGAGGGTTCCATCACACGTCGCGATT
chrI	576721	ATGCGTTCGGTCTCCGTCAACCGCTCGGTCTCCGTTCGTCTCGTCTGAACTAGGTCTTTCTCGCGGCTATGCATTGTTCTCAGTGCACCTTGATCAATTGAGTAGACTTATCCTAACAATCCCGCTGAGGGTTCCATCACACGTCGCGATT
chrI	578323	ATGCGTTCGGTCTCCGTCAACCGCTCGGTCTCCGTTCGTCTCGTCTGAACTAGGTCTTTCTCGCGGCAATTGGTAAACTTTGCAGACTAGGCTGAAACGTGGTATTTGCATCCTAACAATCCCGCTGAGGGTTCCATCACACGTCGCGATT
chrI	580044	ATGCGTTCGGTCTCCGTCAACCGCTCGGTCTCCGTTCGTCTCGTCTGAACTAGGTCTTTCTCGCGGCCCTTTATTCCAAACTTCCGCCAGATTGCATCTTATTCAATTAATCCTAACAATCCCGCTGAGGGTTCCATCACACGTCGCGATT
chrI	582834	ATGCGTTCGGTCTCCGTCAACCGCTCGGTCTCCGTTCGTCTCGTCTGAACTAGGTCTTTCTCGCGGCCTGTCGCAGATAGTGTGACCGCAAGTGCCTATACAAGGGATTATCCTAACAATCCCGCTGAGGGTTCCATCACACGTCGCGATT
chrI	585179	ATGCGTTCGGTCTCCGTCAACCGCTCGGTCTCCGTTCGTCTCGTCTGAACTAGGTCTTTCTCGCGGCTTCACAGGGTAATCCAGGACTCTCATTTGATCCAGAAGAAGAATCCTAACAATCCCGCTGAGGGTTCCATCACACGTCGCGATT
chrI	586118	ATGCGTTCGGTCTCCGTCAACCGCTCGGTCTCCGTTCGTCTCGTCTGAACTAGGTCTTTCTCGCGGCGCTCTTGTAAAAGGCGTTCTCTGAAACAAATAGTGGTGTTAAATCCTAACAATCCCGCTGAGGGTTCCATCACACGTCGCGATT
chrI	587356	ATGCGTTCGGTCTCCGTCAACCGCTCGGTCTCCGTTCGTCTCGTCTGAACTAGGTCTTTCTCGCGGCAGCTCAACAATGTTATGAATGGTGGCTTTATACTGTTTCAGCATCCTAACAATCCCGCTGAGGGTTCCATCACACGTCGCGATT
chrI	588738	ATGCGTTCGGTCTCCGTCAACCGCTCGGTCTCCGTTCGTCTCGTCTGAACTAGGTCTTTCTCGCGGCCCTCAAGATTCACAGAATCCGCATCTGAAACTCCGAATTTGAATCCTAACAATCCCGCTGAGGGTTCCATCACACGTCGCGATT
chrI	590546	ATGCGTTCGGTCTCCGTCAACCGCTCGGTCTCCGTTCGTCTCGTCTGAACTAGGTCTTTCTCGCGGCCACTCAGAGTTAGATCTTTTGACCTCCAAAATCCATGAAAATATCCTAACAATCCCGCTGAGGGTTCCATCACACGTCGCGATT
chrI	591818	ATGCGTTCGGTCTCCGTCAACCGCTCGGTCTCCGTTCGTCTCGTCTGAACTAGGTCTTTCTCGCGGCTCGAACATTGTGATGACGTCACGGTATTTAAGCACGGATTGCATCCTAACAATCCCGCTGAGGGTTCCATCACACGTCGCGATT
chrI	592564	ATGCGTTCGGTCTCCGTCAACCGCTCGGTCTCCGTTCGTCTCGTCTGAACTAGGTCTTTCTCGCGGCAATGTTCCTTACATCAAATCCCATGGCCGTTTCGGTGAATGCATCCTAACAATCCCGCTGAGGGTTCCATCACACGTCGCGATT
chrI	593259	ATGCGTTCGGTCTCCGTCAACCGCTCGGTCTCCGTTCGTCTCGTCTGAACTAGGTCTTTCTCGCGGCAAGTTCGTCAGGTGCCGATTGCAAAGAGCACATATCTCCTGCATCCTAACAATCCCGCTGAGGGTTCCATCACACGTCGCGATT
chrI	595061	ATGCGTTCGGTCTCCGTCAACCGCTCGGTCTCCGTTCGTCTCGTCTGAACTAGGTCTTTCTCGCGGCCTAAAGTGATGTGACGTCATGACTGAGTTTCTAGGCCACGTTATCCTAACAATCCCGCTGAGGGTTCCATCACACGTCGCGATT
chrI	595590	ATGCGTTCGGTCTCCGTCAACCGCTCGGTCTCCGTTCGTCTCGTCTGAACTAGGTCTTTCTCGCGGCTACCCTCTTTCATTCTCAAATATCGCTTTCTAGCCAACATTGATCCTAACAATCCCGCTGAGGGTTCCATCACACGTCGCGATT
chrI	596303	ATGCGTTCGGTCTCCGTCAACCGCTCGGTCTCCGTTCGTCTCGTCTGAACTAGGTCTTTCTCGCGGCGTGTTCAAAGATTCCACCAAAGTTTACAAACTCACCTTATCAATCCTAACAATCCCGCTGAGGGTTCCATCACACGTCGCGATT
chrI	597689	ATGCGTTCGGTCTCCGTCAACCGCTCGGTCTCCGTTCGTCTCGTCTGAACTAGGTCTTTCTCGCGGCAAACACACTTCTCAGCACATTCCACCTGTGCACCGCCACCGGATCCTAACAATCCCGCTGAGGGTTCCATCACACGTCGCGATT
chrI	601301	ATGCGTTCGGTCTCCGTCAACCGCTCGGTCTCCGTTCGTCTCGTCTGAACTAGGTCTTTCTCGCGGCTTGGCATAGTTGATACATAACTGTTCAAAGCTGTTGCATTGAATCCTAACAATCCCGCTGAGGGTTCCATCACACGTCGCGATT
chrI	603008	ATGCGTTCGGTCTCCGTCAACCGCTCGGTCTCCGTTCGTCTCGTCTGAACTAGGTCTTTCTCGCGGCGGATTTCGGTGCTCCGTAGAACTCTCTGAATAAAATTTTAAAATCCTAACAATCCCGCTGAGGGTTCCATCACACGTCGCGATT
chrI	603637	ATGCGTTCGGTCTCCGTCAACCGCTCGGTCTCCGTTCGTCTCGTCTGAACTAGGTCTTTCTCGCGGCAGAAGGCTTCAAATTTTACGTTCAGGTCAATTTAGGTCATAGATCCTAACAATCCCGCTGAGGGTTCCATCACACGTCGCGATT
chrI	604883	ATGCGTTCGGTCTCCGTCAACCGCTCGGTCTCCGTTCGTCTCGTCTGAACTAGGTCTTTCTCGCGGCAGAACTTAGAACTCACTTGTGGTAACAGACATCGGCGATTGCATCCTAACAATCCCGCTGAGGGTTCCATCACACGTCGCGATT
chrI	607004	ATGCGTTCGGTCTCCGTCAACCGCTCGGTCTCCGTTCGTCTCGTCTGAACTAGGTCTTTCTCGCGGCGAGCTTGAGTGTCTCATTCGACTTGATCTACACAGATCTACTATCCTAACAATCCCGCTGAGGGTTCCATCACACGTCGCGATT
chrI	608383	ATGCGTTCGGTCTCCGTCAACCGCTCGGTCTCCGTTCGTCTCGTCTGAACTAGGTCTTTCTCGCGGCCACTGGTAACACGTGGTTGGGTGAAGAGAAAACTCGACCACCATCCTAACAATCCCGCTGAGGGTTCCATCACACGTCGCGATT
chrI	612272	ATGCGTTCGGTCTCCGTCAACCGCTCGGTCTCCGTTCGTCTCGTCTGAACTAGGTCTTTCTCGCGGCCCAGAAATGCTCAGGTTCTCTAAACCGCTGGTTTTCCGGAAAATCCTAACAATCCCGCTGAGGGTTCCATCACACGTCGCGATT
chrI	614567	ATGCGTTCGGTCTCCGTCAACCGCTCGGTCTCCGTTCGTCTCGTCTGAACTAGGTCTTTCTCGCGGCACCACGTGGGCCGATGATGTAAGTGCACCAGATTACACGCGCATCCTAACAATCCCGCTGAGGGTTCCATCACACGTCGCGATT
chrI	616158	ATGCGTTCGGTCTCCGTCAACCGCTCGGTCTCCGTTCGTCTCGTCTGAACTAGGTCTTTCTCGCGGCCGCAGCGATTTCTCTGGCTGTTTCAATTACGGTTTGATCTACATCCTAACAATCCCGCTGAGGGTTCCATCACACGTCGCGATT
chrI	625608	ATGCGTTCGGTCTCCGTCAACCGCTCGGTCTCCGTTCGTCTCGTCTGAACTAGGTCTTTCTCGCGGCGCTCGTTTCGCATTTTCTCGGAGTTCCTGAATAAGTTTTAAAATCCTAACAATCCCGCTGAGGGTTCCATCACACGTCGCGATT
chrI	630312	ATGCGTTCGGTCTCCGTCAACCGCTCGGTCTCCGTTCGTCTCGTCTGAACTAGGTCTTTCTCGCGGCTAACATGTAAGGTAACAAGGTGGGTTGGTTTTCATGAGAAAAATCCTAACAATCCCGCTGAGGGTTCCATCACACGTCGCGATT
chrI	634105	ATGCGTTCGGTCTCCGTCAACCGCTCGGTCTCCGTTCGTCTCGTCTGAACTAGGTCTTTCTCGCGGCAGTGATGGTTAAGGTGTCGTAGAGATCGATAAGCGTGTCGAAATCCTAACAATCCCGCTGAGGGTTCCATCACACGTCGCGATT
chrI	636230	ATGCGTTCGGTCTCCGTCAACCGCTCGGTCTCCGTTCGTCTCGTCTGAACTAGGTCTTTCTCGCGGCTTCAATACCTCAAGCCCATTTTGTCAAAAGTTGGGATAATTGATCCTAACAATCCCGCTGAGGGTTCCATCACACGTCGCGATT
chrI	637556	ATGCGTTCGGTCTCCGTCAACCGCTCGGTCTCCGTTCGTCTCGTCTGAACTAGGTCTTTCTCGCGGCAATCTCGAATATGCTGTCCGGCCAGCTTTCCAACACGGATGTATCCTAACAATCCCGCTGAGGGTTCCATCACACGTCGCGATT
chrI	638471	ATGCGTTCGGTCTCCGTCAACCGCTCGGTCTCCGTTCGTCTCGTCTGAACTAGGTCTTTCTCGCGGCTAGCTTGAGCAATCAAATCGGAACGCGTCGGAGCTGTCTCGGATCCTAACAATCCCGCTGAGGGTTCCATCACACGTCGCGATT
chrI	639856	ATGCGTTCGGTCTCCGTCAACCGCTCGGTCTCCGTTCGTCTCGTCTGAACTAGGTCTTTCTCGCGGCGCGTAAAATTCAATGTATAGCGAACATTCACGGATTTCTGGCATCCTAACAATCCCGCTGAGGGTTCCATCACACGTCGCGATT
chrI	641630	ATGCGTTCGGTCTCCGTCAACCGCTCGGTCTCCGTTCGTCTCGTCTGAACTAGGTCTTTCTCGCGGCTTTCCATGTTATTTACCGTACCGATTAGACGAATGAACAGGAATCCTAACAATCCCGCTGAGGGTTCCATCACACGTCGCGATT
chrI	643492	ATGCGTTCGGTCTCCGTCAACCGCTCGGTCTCCGTTCGTCTCGTCTGAACTAGGTCTTTCTCGCGGCGTAAATGAAGATGATTTGAGCAAAGTTATGACGTGGCCGCGGATCCTAACAATCCCGCTGAGGGTTCCATCACACGTCGCGATT
chrI	644355	ATGCGTTCGGTCTCCGTCAACCGCTCGGTCTCCGTTCGTCTCGTCTGAACTAGGTCTTTCTCGCGGCGAGAAATATTCTAGGCCATCGATGTTAATGACGCCATTTCATATCCTAACAATCCCGCTGAGGGTTCCATCACACGTCGCGATT
chrI	645318	ATGCGTTCGGTCTCCGTCAACCGCTCGGTCTCCGTTCGTCTCGTCTGAACTAGGTCTTTCTCGCGGCGCCCTATTGATAATCTTAGCCCGTGTAGTCTCTTGTTTAATTATCCTAACAATCCCGCTGAGGGTTCCATCACACGTCGCGATT
chrI	647141	ATGCGTTCGGTCTCCGTCAACCGCTCGGTCTCCGTTCGTCTCGTCTGAACTAGGTCTTTCTCGCGGCCGAGTCAGCGTTGTTGTGCAGCCTTTGCAATGGATATTATATATCCTAACAATCCCGCTGAGGGTTCCATCACACGTCGCGATT
chrI	648332	ATGCGTTCGGTCTCCGTCAACCGCTCGGTCTCCGTTCGTCTCGTCTGAACTAGGTCTTTCTCGCGGCGCAAAATGTTCGTAAAACACCAGGAAAGAATTTTGCGCTTAAATCCTAACAATCCCGCTGAGGGTTCCATCACACGTCGCGATT
chrI	649028	ATGCGTTCGGTCTCCGTCAACCGCTCGGTCTCCGTTCGTCTCGTCTGAACTAGGTCTTTCTCGCGGCGTGGCCTAGGAACCTTTGATCTACAATGTGATTGAATTTTATATCCTAACAATCCCGCTGAGGGTTCCATCACACGTCGCGATT
chrI	652323	ATGCGTTCGGTCTCCGTCAACCGCTCGGTCTCCGTTCGTCTCGTCTGAACTAGGTCTTTCTCGCGGCGGAACACATTATTGGTTGGCTGTTAATAGTTTTGGTAACCATATCCTAACAATCCCGCTGAGGGTTCCATCACACGTCGCGATT
chrI	654454	ATGCGTTCGGTCTCCGTCAACCGCTCGGTCTCCGTTCGTCTCGTCTGAACTAGGTCTTTCTCGCGGCACTATGATTGGGATGAAGAAAAGAAGGAATGGGTGCCGAAGGATCCTAACAATCCCGCTGAGGGTTCCATCACACGTCGCGATT
chrI	656675	ATGCGTTCGGTCTCCGTCAACCGCTCGGTCTCCGTTCGTCTCGTCTGAACTAGGTCTTTCTCGCGGCGATGTTGGATTTGAAAGAGGAAATGACACAAAGTTGTCAGAAATCCTAACAATCCCGCTGAGGGTTCCATCACACGTCGCGATT
chrI	660054	ATGCGTTCGGTCTCCGTCAACCGCTCGGTCTCCGTTCGTCTCGTCTGAACTAGGTCTTTCTCGCGGCTGCATGAGTCTCCTCGTACGCCCACAGAGAGCACAACGCCACATCCTAACAATCCCGCTGAGGGTTCCATCACACGTCGCGATT
chrI	661709	ATGCGTTCGGTCTCCGTCAACCGCTCGGTCTCCGTTCGTCTCGTCTGAACTAGGTCTTTCTCGCGGCGCTTGAGCTGATCTTTGTCTCTTTCAGGATCTCATCGGATCCATCCTAACAATCCCGCTGAGGGTTCCATCACACGTCGCGATT
chrI	663384	ATGCGTTCGGTCTCCGTCAACCGCTCGGTCTCCGTTCGTCTCGTCTGAACTAGGTCTTTCTCGCGGCAATCTGCAAGGAATCCTTGTTAACCTTGATTTTCGAGCCGGGATCCTAACAATCCCGCTGAGGGTTCCATCACACGTCGCGATT
chrI	664688	ATGCGTTCGGTCTCCGTCAACCGCTCGGTCTCCGTTCGTCTCGTCTGAACTAGGTCTTTCTCGCGGCTGCTGGTATCCAGGACCCTTGTAATCCGTCATACAATCCCAAATCCTAACAATCCCGCTGAGGGTTCCATCACACGTCGCGATT
chrI	665335	ATGCGTTCGGTCTCCGTCAACCGCTCGGTCTCCGTTCGTCTCGTCTGAACTAGGTCTTTCTCGCGGCGAGGTGTCACTGTTGCAAATTCGGATTGTCTGAATAAATATAATCCTAACAATCCCGCTGAGGGTTCCATCACACGTCGCGATT
chrI	666718	ATGCGTTCGGTCTCCGTCAACCGCTCGGTCTCCGTTCGTCTCGTCTGAACTAGGTCTTTCTCGCGGCCGTGCCCGTCGCCAGCGGTTTCGTGACTTCATAGGTGCCGTTATCCTAACAATCCCGCTGAGGGTTCCATCACACGTCGCGATT
chrI	667753	ATGCGTTCGGTCTCCGTCAACCGCTCGGTCTCCGTTCGTCTCGTCTGAACTAGGTCTTTCTCGCGGCGTGCTCCTGGGCAATTGAGACTATTCGAATCGGTGTAGTAGGATCCTAACAATCCCGCTGAGGGTTCCATCACACGTCGCGATT
chrI	671788	ATGCGTTCGGTCTCCGTCAACCGCTCGGTCTCCGTTCGTCTCGTCTGAACTAGGTCTTTCTCGCGGCGCGCATTTTCAAAGTCTCACTTTATATTTATTCAGGCAATCCATCCTAACAATCCCGCTGAGGGTTCCATCACACGTCGCGATT
chrI	673024	ATGCGTTCGGTCTCCGTCAACCGCTCGGTCTCCGTTCGTCTCGTCTGAACTAGGTCTTTCTCGCGGCATCGAATTTTCGCGGTATGCCCATTCACAAGAAGCTCCAGCTATCCTAACAATCCCGCTGAGGGTTCCATCACACGTCGCGATT
chrI	674560	ATGCGTTCGGTCTCCGTCAACCGCTCGGTCTCCGTTCGTCTCGTCTGAACTAGGTCTTTCTCGCGGCCGTGGCCCAGGCTTTGAAATTTGATTATTTGATCAAGAAATTATCCTAACAATCCCGCTGAGGGTTCCATCACACGTCGCGATT
chrI	679954	ATGCGTTCGGTCTCCGTCAACCGCTCGGTCTCCGTTCGTCTCGTCTGAACTAGGTCTTTCTCGCGGCCCACCCTGATTTATATTCCCATAAATATTTAATGTCCCGCTTATCCTAACAATCCCGCTGAGGGTTCCATCACACGTCGCGATT
chrI	681413	ATGCGTTCGGTCTCCGTCAACCGCTCGGTCTCCGTTCGTCTCGTCTGAACTAGGTCTTTCTCGCGGCAATGTCTACCTTATTGTTGGCGGTGAGTTCGGCCCGCGAAATATCCTAACAATCCCGCTGAGGGTTCCATCACACGTCGCGATT
chrI	683251	ATGCGTTCGGTCTCCGTCAACCGCTCGGTCTCCGTTCGTCTCGTCTGAACTAGGTCTTTCTCGCGGCAGACACCGTAGTGGGAATAAAAGAAATGGGCCGTGGCCTGCTATCCTAACAATCCCGCTGAGGGTTCCATCACACGTCGCGATT
chrI	685549	ATGCGTTCGGTCTCCGTCAACCGCTCGGTCTCCGTTCGTCTCGTCTGAACTAGGTCTTTCTCGCGGCCTTTCGAAATGCGGCTAAGTGTGAAATCAATAATATTGACCTATCCTAACAATCCCGCTGAGGGTTCCATCACACGTCGCGATT
chrI	686178	ATGCGTTCGGTCTCCGTCAACCGCTCGGTCTCCGTTCGTCTCGTCTGAACTAGGTCTTTCTCGCGGCTTCTTCACTTTTCGAGCATCTAGCGCCGACGTTGGTAGGCTAATCCTAACAATCCCGCTGAGGGTTCCATCACACGTCGCGATT
chrI	688112	ATGCGTTCGGTCTCCGTCAACCGCTCGGTCTCCGTTCGTCTCGTCTGAACTAGGTCTTTCTCGCGGCCGTAATTTCTAGCGAAGTGGCGAATTTATGATGATTTTGCAAATCCTAACAATCCCGCTGAGGGTTCCATCACACGTCGCGATT
chrI	689294	ATGCGTTCGGTCTCCGTCAACCGCTCGGTCTCCGTTCGTCTCGTCTGAACTAGGTCTTTCTCGCGGCAGCCGTGGCAAAGAATTGGATGGATTCGATCGGTTAGCATCCATCCTAACAATCCCGCTGAGGGTTCCATCACACGTCGCGATT
chrI	690631	ATGCGTTCGGTCTCCGTCAACCGCTCGGTCTCCGTTCGTCTCGTCTGAACTAGGTCTTTCTCGCGGCATACAAATTATGGTCAGATGTGGATCAATAACCGCCGTGTCGATCCTAACAATCCCGCTGAGGGTTCCATCACACGTCGCGATT
chrI	692245	ATGCGTTCGGTCTCCGTCAACCGCTCGGTCTCCGTTCGTCTCGTCTGAACTAGGTCTTTCTCGCGGCTGCCGATATTTTCCGGGCGCCGTCTCTTCGAACTCGGATACGATCCTAACAATCCCGCTGAGGGTTCCATCACACGTCGCGATT
chrI	694616	ATGCGTTCGGTCTCCGTCAACCGCTCGGTCTCCGTTCGTCTCGTCTGAACTAGGTCTTTCTCGCGGCGTGGATAAGTGATCGGCATCCTATCGAGATCGGTTTTAGCTGATCCTAACAATCCCGCTGAGGGTTCCATCACACGTCGCGATT
chrI	696811	ATGCGTTCGGTCTCCGTCAACCGCTCGGTCTCCGTTCGTCTCGTCTGAACTAGGTCTTTCTCGCGGCTTCGTCGATCAAGTGGCTCGGCGGCTCTTCGCAGCGGCAGCTATCCTAACAATCCCGCTGAGGGTTCCATCACACGTCGCGATT
chrI	700756	ATGCGTTCGGTCTCCGTCAACCGCTCGGTCTCCGTTCGTCTCGTCTGAACTAGGTCTTTCTCGCGGCACACGAGCAAGACGGTAGGCTCTAGAGGCGTTTATCTGGAAAATCCTAACAATCCCGCTGAGGGTTCCATCACACGTCGCGATT
chrI	702523	ATGCGTTCGGTCTCCGTCAACCGCTCGGTCTCCGTTCGTCTCGTCTGAACTAGGTCTTTCTCGCGGCTCCGAGCTCCGACGTGAAGCTGTCAAATTGCGCGGAGGCGGAATCCTAACAATCCCGCTGAGGGTTCCATCACACGTCGCGATT
chrI	703048	ATGCGTTCGGTCTCCGTCAACCGCTCGGTCTCCGTTCGTCTCGTCTGAACTAGGTCTTTCTCGCGGCCCAGATATGCCGGCCAACTACCGTTCGGGAAGTGATTTCGCAATCCTAACAATCCCGCTGAGGGTTCCATCACACGTCGCGATT
chrI	703701	ATGCGTTCGGTCTCCGTCAACCGCTCGGTCTCCGTTCGTCTCGTCTGAACTAGGTCTTTCTCGCGGCAGCTCTTCGCCGCCTGCAACATTTTCGGCAAATGCTCCAGAGATCCTAACAATCCCGCTGAGGGTTCCATCACACGTCGCGATT
chrI	704472	ATGCGTTCGGTCTCCGTCAACCGCTCGGTCTCCGTTCGTCTCGTCTGAACTAGGTCTTTCTCGCGGCGCACTCGAGTTGGTATACGGATCCACGAGTGAGATGACACGAATCCTAACAATCCCGCTGAGGGTTCCATCACACGTCGCGATT
chrI	706644	ATGCGTTCGGTCTCCGTCAACCGCTCGGTCTCCGTTCGTCTCGTCTGAACTAGGTCTTTCTCGCGGCATGCTCGCGTTACACTGTTCACAATCTGAAGATTTCGTTTTAATCCTAACAATCCCGCTGAGGGTTCCATCACACGTCGCGATT
chrI	709472	ATGCGTTCGGTCTCCGTCAACCGCTCGGTCTCCGTTCGTCTCGTCTGAACTAGGTCTTTCTCGCGGCCCAAATTTGCGAAATTCCTAAAACTGGAAATTGACGGTTTTCATCCTAACAATCCCGCTGAGGGTTCCATCACACGTCGCGATT
chrI	711823	ATGCGTTCGGTCTCCGTCAACCGCTCGGTCTCCGTTCGTCTCGTCTGAACTAGGTCTTTCTCGCGGCGTTGTTGCCGATGCAATATTATTAATCCATCGAATTAGCCAAATCCTAACAATCCCGCTGAGGGTTCCATCACACGTCGCGATT
chrI	713536	ATGCGTTCGGTCTCCGTCAACCGCTCGGTCTCCGTTCGTCTCGTCTGAACTAGGTCTTTCTCGCGGCCTCCGAGACATTGATAGAACACTAGGAACAAGCGAATCGCAAATCCTAACAATCCCGCTGAGGGTTCCATCACACGTCGCGATT
chrI	716005	ATGCGTTCGGTCTCCGTCAACCGCTCGGTCTCCGTTCGTCTCGTCTGAACTAGGTCTTTCTCGCGGCTTTAAAGGCGCATACCTCGAAAGTTAAAATCGTGCCAGGACCATCCTAACAATCCCGCTGAGGGTTCCATCACACGTCGCGATT
chrI	718709	ATGCGTTCGGTCTCCGTCAACCGCTCGGTCTCCGTTCGTCTCGTCTGAACTAGGTCTTTCTCGCGGCGAATTTTCGTTGATCCCGCCAATCTCGGTGATTTTCTGAGCCATCCTAACAATCCCGCTGAGGGTTCCATCACACGTCGCGATT
chrI	720157	ATGCGTTCGGTCTCCGTCAACCGCTCGGTCTCCGTTCGTCTCGTCTGAACTAGGTCTTTCTCGCGGCCTGGAATGCTCTCTACGCATCGAATCCACCTCATCAATCAAGATCCTAACAATCCCGCTGAGGGTTCCATCACACGTCGCGATT
chrI	720749	ATGCGTTCGGTCTCCGTCAACCGCTCGGTCTCCGTTCGTCTCGTCTGAACTAGGTCTTTCTCGCGGCTGGCGAGACCTTCGAAAGAGGCGACCACACCGAAGCGGCGGTATCCTAACAATCCCGCTGAGGGTTCCATCACACGTCGCGATT
chrI	724664	ATGCGTTCGGTCTCCGTCAACCGCTCGGTCTCCGTTCGTCTCGTCTGAACTAGGTCTTTCTCGCGGCAGGTTTTACGCCAAAATCACATGGTCCGACAGTGGAAACAATATCCTAACAATCCCGCTGAGGGTTCCATCACACGTCGCGATT
chrI	726779	ATGCGTTCGGTCTCCGTCAACCGCTCGGTCTCCGTTCGTCTCGTCTGAACTAGGTCTTTCTCGCGGCGGACTTTGTAATGGGTCACGTGGATTTGTGGAGAAATTCTCTATCCTAACAATCCCGCTGAGGGTTCCATCACACGTCGCGATT
chrI	730587	ATGCGTTCGGTCTCCGTCAACCGCTCGGTCTCCGTTCGTCTCGTCTGAACTAGGTCTTTCTCGCGGCGTTAGATATCTCCTTTTCGTGGGTTCTCTCACGTGGTGTCAGATCCTAACAATCCCGCTGAGGGTTCCATCACACGTCGCGATT
chrI	732243	ATGCGTTCGGTCTCCGTCAACCGCTCGGTCTCCGTTCGTCTCGTCTGAACTAGGTCTTTCTCGCGGCTAGGGTGACTCAGTGGTTGTGTGATTTATCGGCGTGAGCTGGATCCTAACAATCCCGCTGAGGGTTCCATCACACGTCGCGATT
chrI	733329	ATGCGTTCGGTCTCCGTCAACCGCTCGGTCTCCGTTCGTCTCGTCTGAACTAGGTCTTTCTCGCGGCGTTGGCTTGAACAAATGGGAACCTCGAATCGCCTCGGGAACCATCCTAACAATCCCGCTGAGGGTTCCATCACACGTCGCGATT
chrI	734214	ATGCGTTCGGTCTCCGTCAACCGCTCGGTCTCCGTTCGTCTCGTCTGAACTAGGTCTTTCTCGCGGCAAAGTTGAACGAGACATGGTGCATGGAAGGTAGGTAGGTAGGATCCTAACAATCCCGCTGAGGGTTCCATCACACGTCGCGATT
chrI	735043	ATGCGTTCGGTCTCCGTCAACCGCTCGGTCTCCGTTCGTCTCGTCTGAACTAGGTCTTTCTCGCGGCACAAATGATTTCTTGGCGGGAATCTTCAGGAACAGCTGAAAAATCCTAACAATCCCGCTGAGGGTTCCATCACACGTCGCGATT
chrI	735635	ATGCGTTCGGTCTCCGTCAACCGCTCGGTCTCCGTTCGTCTCGTCTGAACTAGGTCTTTCTCGCGGCACGTAAATTTCTAGGCCACACATGCAGAGTGCGGACTAATAAATCCTAACAATCCCGCTGAGGGTTCCATCACACGTCGCGATT
chrI	736246	ATGCGTTCGGTCTCCGTCAACCGCTCGGTCTCCGTTCGTCTCGTCTGAACTAGGTCTTTCTCGCGGCAGCTAGGCAAGTAGGTAAACTCACCAAATGCCTGAAAACAATATCCTAACAATCCCGCTGAGGGTTCCATCACACGTCGCGATT
chrI	737324	ATGCGTTCGGTCTCCGTCAACCGCTCGGTCTCCGTTCGTCTCGTCTGAACTAGGTCTTTCTCGCGGCTAGTCAGGTAGATAAGCAGGTAGTCGTAGACCGGGTAGGCGTATCCTAACAATCCCGCTGAGGGTTCCATCACACGTCGCGATT
chrI	739082	ATGCGTTCGGTCTCCGTCAACCGCTCGGTCTCCGTTCGTCTCGTCTGAACTAGGTCTTTCTCGCGGCAGTTGATTTCTCCGGGAGTGGGCTTTCTACTGGAGACCTCACATCCTAACAATCCCGCTGAGGGTTCCATCACACGTCGCGATT
chrI	740853	ATGCGTTCGGTCTCCGTCAACCGCTCGGTCTCCGTTCGTCTCGTCTGAACTAGGTCTTTCTCGCGGCTGATCCTGGTCCTAATCCCATGTTTCTGGCAAGCTTGGCTACATCCTAACAATCCCGCTGAGGGTTCCATCACACGTCGCGATT
chrI	742618	ATGCGTTCGGTCTCCGTCAACCGCTCGGTCTCCGTTCGTCTCGTCTGAACTAGGTCTTTCTCGCGGCCCTCTTAGATTTTGAATTTCGCGGCAAAACTTGTAGAACATTATCCTAACAATCCCGCTGAGGGTTCCATCACACGTCGCGATT
chrI	743473	ATGCGTTCGGTCTCCGTCAACCGCTCGGTCTCCGTTCGTCTCGTCTGAACTAGGTCTTTCTCGCGGCTTTTGGAAATCGTTGGCGACATCGGATAGCATGCTTTTCATCATCCTAACAATCCCGCTGAGGGTTCCATCACACGTCGCGATT
chrI	745494	ATGCGTTCGGTCTCCGTCAACCGCTCGGTCTCCGTTCGTCTCGTCTGAACTAGGTCTTTCTCGCGGCGATCCAACGAAAAGTGAGTAAAGAAATGATGCGCTGGCGCGGATCCTAACAATCCCGCTGAGGGTTCCATCACACGTCGCGATT
chrI	747079	ATGCGTTCGGTCTCCGTCAACCGCTCGGTCTCCGTTCGTCTCGTCTGAACTAGGTCTTTCTCGCGGCACGCAACAATTGGGCTTATCGGGCCACCTGGACTCGCAGGCCATCCTAACAATCCCGCTGAGGGTTCCATCACACGTCGCGATT
chrI	748734	ATGCGTTCGGTCTCCGTCAACCGCTCGGTCTCCGTTCGTCTCGTCTGAACTAGGTCTTTCTCGCGGCCTTAAGCTCTCCGACTGATTTAGGATATCAGACTAAGGGCCTATCCTAACAATCCCGCTGAGGGTTCCATCACACGTCGCGATT
chrI	749490	ATGCGTTCGGTCTCCGTCAACCGCTCGGTCTCCGTTCGTCTCGTCTGAACTAGGTCTTTCTCGCGGCAGCTTTCAGGGTTTCAGGGTTTCAGGCTTTTAGGCTTTCAGGATCCTAACAATCCCGCTGAGGGTTCCATCACACGTCGCGATT
chrI	750046	ATGCGTTCGGTCTCCGTCAACCGCTCGGTCTCCGTTCGTCTCGTCTGAACTAGGTCTTTCTCGCGGCTTACCTGATTCTCAGCCAGCAAGAATCCATCCCAAACTTGCTATCCTAACAATCCCGCTGAGGGTTCCATCACACGTCGCGATT
chrI	750816	ATGCGTTCGGTCTCCGTCAACCGCTCGGTCTCCGTTCGTCTCGTCTGAACTAGGTCTTTCTCGCGGCTGACAGCAGGTTGTTGTGGGAGGTTGGAAGAGTCCTGAAAGGATCCTAACAATCCCGCTGAGGGTTCCATCACACGTCGCGATT
chrI	752534	ATGCGTTCGGTCTCCGTCAACCGCTCGGTCTCCGTTCGTCTCGTCTGAACTAGGTCTTTCTCGCGGCACCTCCGTTACGCTTGTTGGTGATCTGGAATTGAGGAAAATTATCCTAACAATCCCGCTGAGGGTTCCATCACACGTCGCGATT
chrI	754133	ATGCGTTCGGTCTCCGTCAACCGCTCGGTCTCCGTTCGTCTCGTCTGAACTAGGTCTTTCTCGCGGCCAATCACTCTGAAATCGATGAAAAGATTGTAAGTTGGGCTTAATCCTAACAATCCCGCTGAGGGTTCCATCACACGTCGCGATT
chrI	755216	ATGCGTTCGGTCTCCGTCAACCGCTCGGTCTCCGTTCGTCTCGTCTGAACTAGGTCTTTCTCGCGGCTGAAACATGGAGATCTAAGGGTTTTGGTAAAGTTGAGTAGAAATCCTAACAATCCCGCTGAGGGTTCCATCACACGTCGCGATT
chrI	757197	ATGCGTTCGGTCTCCGTCAACCGCTCGGTCTCCGTTCGTCTCGTCTGAACTAGGTCTTTCTCGCGGCACGACGATGGAGAAGAAGCTGAAGGCACGACGCACTGTTTGCATCCTAACAATCCCGCTGAGGGTTCCATCACACGTCGCGATT
chrI	758823	ATGCGTTCGGTCTCCGTCAACCGCTCGGTCTCCGTTCGTCTCGTCTGAACTAGGTCTTTCTCGCGGCTTTACCGGAGAGTTTAAGTGCAAACATAAATTCCTGAGATCCATCCTAACAATCCCGCTGAGGGTTCCATCACACGTCGCGATT
chrI	760340	ATGCGTTCGGTCTCCGTCAACCGCTCGGTCTCCGTTCGTCTCGTCTGAACTAGGTCTTTCTCGCGGCCAACATTGATCTGAACAATGCCGGTGAATGGACAAACGAAGTATCCTAACAATCCCGCTGAGGGTTCCATCACACGTCGCGATT
chrI	761196	ATGCGTTCGGTCTCCGTCAACCGCTCGGTCTCCGTTCGTCTCGTCTGAACTAGGTCTTTCTCGCGGCGTCGCAGATTCTTCAGTTGGTTTGGGAGATGATGGCGGAGCTATCCTAACAATCCCGCTGAGGGTTCCATCACACGTCGCGATT
chrI	762049	ATGCGTTCGGTCTCCGTCAACCGCTCGGTCTCCGTTCGTCTCGTCTGAACTAGGTCTTTCTCGCGGCCGTTACGTCATAATTTACCTGTTAAACCAGGTAACCAACAATATCCTAACAATCCCGCTGAGGGTTCCATCACACGTCGCGATT
chrI	763293	ATGCGTTCGGTCTCCGTCAACCGCTCGGTCTCCGTTCGTCTCGTCTGAACTAGGTCTTTCTCGCGGCTAGCGCCCTTTCCTTGTTATGACAATCTCGATAATCTAATAAATCCTAACAATCCCGCTGAGGGTTCCATCACACGTCGCGATT
chrI	765174	ATGCGTTCGGTCTCCGTCAACCGCTCGGTCTCCGTTCGTCTCGTCTGAACTAGGTCTTTCTCGCGGCCGGGTTTTGGGATGTGATGGTGGATATGAAGAATTCGAAATAATCCTAACAATCCCGCTGAGGGTTCCATCACACGTCGCGATT
chrI	766415	ATGCGTTCGGTCTCCGTCAACCGCTCGGTCTCCGTTCGTCTCGTCTGAACTAGGTCTTTCTCGCGGCGCTATGAGTTCACGAGATCCTCCACAAATCCACATGTAGGTTATCCTAACAATCCCGCTGAGGGTTCCATCACACGTCGCGATT
chrI	767703	ATGCGTTCGGTCTCCGTCAACCGCTCGGTCTCCGTTCGTCTCGTCTGAACTAGGTCTTTCTCGCGGCACCGACGCCTATATCACACTACACACTTATTCACAGGTACTGATCCTAACAATCCCGCTGAGGGTTCCATCACACGTCGCGATT
chrI	768827	ATGCGTTCGGTCTCCGTCAACCGCTCGGTCTCCGTTCGTCTCGTCTGAACTAGGTCTTTCTCGCGGCTTCTGAGGTAGTCACTACGATGCTCCGCTTGCTCTGACCACGATCCTAACAATCCCGCTGAGGGTTCCATCACACGTCGCGATT
chrI	771156	ATGCGTTCGGTCTCCGTCAACCGCTCGGTCTCCGTTCGTCTCGTCTGAACTAGGTCTTTCTCGCGGCTGCTGAACATGGTAATTTAAATTTCCTAGGCCAGTGTATATGATCCTAACAATCCCGCTGAGGGTTCCATCACACGTCGCGATT
chrI	772222	ATGCGTTCGGTCTCCGTCAACCGCTCGGTCTCCGTTCGTCTCGTCTGAACTAGGTCTTTCTCGCGGCCGGTTCCTTTACAGCGGTCCCAGCTTTTGAAGTTTTGAGTAAATCCTAACAATCCCGCTGAGGGTTCCATCACACGTCGCGATT
chrI	773353	ATGCGTTCGGTCTCCGTCAACCGCTCGGTCTCCGTTCGTCTCGTCTGAACTAGGTCTTTCTCGCGGCGATGAATCCAGATGGATATGAGTATTCCAGAGAAAAGGTTGGATCCTAACAATCCCGCTGAGGGTTCCATCACACGTCGCGATT
chrI	774959	ATGCGTTCGGTCTCCGTCAACCGCTCGGTCTCCGTTCGTCTCGTCTGAACTAGGTCTTTCTCGCGGCTGAAGAATTTCAGACGAAGCTTCTGGAGGATCACATGATTGGATCCTAACAATCCCGCTGAGGGTTCCATCACACGTCGCGATT
chrI	775620	ATGCGTTCGGTCTCCGTCAACCGCTCGGTCTCCGTTCGTCTCGTCTGAACTAGGTCTTTCTCGCGGCTTAAACTTAGCCTTAGTCTTAGACTGAGGTTTAGGCTTAAGCATCCTAACAATCCCGCTGAGGGTTCCATCACACGTCGCGATT
chrI	776688	ATGCGTTCGGTCTCCGTCAACCGCTCGGTCTCCGTTCGTCTCGTCTGAACTAGGTCTTTCTCGCGGCCTGGAACGACAAAATGCAAATCACAAACTACAAACTAGAAACATCCTAACAATCCCGCTGAGGGTTCCATCACACGTCGCGATT
chrI	779824	ATGCGTTCGGTCTCCGTCAACCGCTCGGTCTCCGTTCGTCTCGTCTGAACTAGGTCTTTCTCGCGGCCCACAACTTAAAATTCAGCAAATAACCAGGAAATGGGCGTGGATCCTAACAATCCCGCTGAGGGTTCCATCACACGTCGCGATT
chrI	781123	ATGCGTTCGGTCTCCGTCAACCGCTCGGTCTCCGTTCGTCTCGTCTGAACTAGGTCTTTCTCGCGGCCAGGCAGGCATGTTAGTAGGCAGTTTTGACAGTTTTGAAGTTATCCTAACAATCCCGCTGAGGGTTCCATCACACGTCGCGATT
chrI	782444	ATGCGTTCGGTCTCCGTCAACCGCTCGGTCTCCGTTCGTCTCGTCTGAACTAGGTCTTTCTCGCGGCTCTGAGGTAGGTGTTGTTGACCACCACGTAGCAAAACATGCTATCCTAACAATCCCGCTGAGGGTTCCATCACACGTCGCGATT
chrI	783156	ATGCGTTCGGTCTCCGTCAACCGCTCGGTCTCCGTTCGTCTCGTCTGAACTAGGTCTTTCTCGCGGCGCAAAGAGCCAAAAGTTTCGAATTGTCAAAATTGCTCGGAAAATCCTAACAATCCCGCTGAGGGTTCCATCACACGTCGCGATT
chrI	783846	ATGCGTTCGGTCTCCGTCAACCGCTCGGTCTCCGTTCGTCTCGTCTGAACTAGGTCTTTCTCGCGGCTTTCCGTCACTACAACCTCTAATTTTGTTTTGTTCGAAGGACATCCTAACAATCCCGCTGAGGGTTCCATCACACGTCGCGATT
chrI	785446	ATGCGTTCGGTCTCCGTCAACCGCTCGGTCTCCGTTCGTCTCGTCTGAACTAGGTCTTTCTCGCGGCTGGTTTGAGCTGCCGCCGGAGAATATATACATGCATGTCTAAATCCTAACAATCCCGCTGAGGGTTCCATCACACGTCGCGATT
chrI	786356	ATGCGTTCGGTCTCCGTCAACCGCTCGGTCTCCGTTCGTCTCGTCTGAACTAGGTCTTTCTCGCGGCGAAACCGTCATGTTTCTTGCTCAAAATTACACCCTATTCTCGATCCTAACAATCCCGCTGAGGGTTCCATCACACGTCGCGATT
chrI	787910	ATGCGTTCGGTCTCCGTCAACCGCTCGGTCTCCGTTCGTCTCGTCTGAACTAGGTCTTTCTCGCGGCGGCCCAATCACAAAGCCAGCAGTTTTAAGTTGTCAAATTTCAATCCTAACAATCCCGCTGAGGGTTCCATCACACGTCGCGATT
chrI	789220	ATGCGTTCGGTCTCCGTCAACCGCTCGGTCTCCGTTCGTCTCGTCTGAACTAGGTCTTTCTCGCGGCTAAAACACCCAGCTCCGCCCACTTATATATTAGTTGACTCCGATCCTAACAATCCCGCTGAGGGTTCCATCACACGTCGCGATT
chrI	790486	ATGCGTTCGGTCTCCGTCAACCGCTCGGTCTCCGTTCGTCTCGTCTGAACTAGGTCTTTCTCGCGGCCGGCAATTATTTATTATTCTCCTCACCTTCTCAACACTCCATATCCTAACAATCCCGCTGAGGGTTCCATCACACGTCGCGATT
chrI	791294	ATGCGTTCGGTCTCCGTCAACCGCTCGGTCTCCGTTCGTCTCGTCTGAACTAGGTCTTTCTCGCGGCGCGCACGTCACGCATGGCCTAGTGACTTTTACGGTCAGGCCGATCCTAACAATCCCGCTGAGGGTTCCATCACACGTCGCGATT
chrI	793228	ATGCGTTCGGTCTCCGTCAACCGCTCGGTCTCCGTTCGTCTCGTCTGAACTAGGTCTTTCTCGCGGCGGGAAATCATCCGTAAATCCATTCAAGTCCTCTTTATTTTCTATCCTAACAATCCCGCTGAGGGTTCCATCACACGTCGCGATT
chrI	794681	ATGCGTTCGGTCTCCGTCAACCGCTCGGTCTCCGTTCGTCTCGTCTGAACTAGGTCTTTCTCGCGGCACCGTTTAACTGGCTACGATTACATACAGACTTGTTTTAGAAATCCTAACAATCCCGCTGAGGGTTCCATCACACGTCGCGATT
chrI	795891	ATGCGTTCGGTCTCCGTCAACCGCTCGGTCTCCGTTCGTCTCGTCTGAACTAGGTCTTTCTCGCGGCGGATTACGCACGATTTGACACCATCGACACCAATTTGGAAATATCCTAACAATCCCGCTGAGGGTTCCATCACACGTCGCGATT
chrI	796782	ATGCGTTCGGTCTCCGTCAACCGCTCGGTCTCCGTTCGTCTCGTCTGAACTAGGTCTTTCTCGCGGCGACACCAGTTCCTAGGTCTCACATTCAGGCTTCTAGGCGGATATCCTAACAATCCCGCTGAGGGTTCCATCACACGTCGCGATT
chrI	797727	ATGCGTTCGGTCTCCGTCAACCGCTCGGTCTCCGTTCGTCTCGTCTGAACTAGGTCTTTCTCGCGGCCTTCATAGCAGTGGCCTAGAACTCCAACTGTCAGTAGTCTGTATCCTAACAATCCCGCTGAGGGTTCCATCACACGTCGCGATT
chrI	799269	ATGCGTTCGGTCTCCGTCAACCGCTCGGTCTCCGTTCGTCTCGTCTGAACTAGGTCTTTCTCGCGGCGACAGCAGGGCTTTCCACCAGAATAATTCCACTTCTTCACAAATCCTAACAATCCCGCTGAGGGTTCCATCACACGTCGCGATT
chrI	801445	ATGCGTTCGGTCTCCGTCAACCGCTCGGTCTCCGTTCGTCTCGTCTGAACTAGGTCTTTCTCGCGGCACAGTTACAGTAGTCATAATCATTTTGTGTCGGGTTTTCGACATCCTAACAATCCCGCTGAGGGTTCCATCACACGTCGCGATT
chrI	803274	ATGCGTTCGGTCTCCGTCAACCGCTCGGTCTCCGTTCGTCTCGTCTGAACTAGGTCTTTCTCGCGGCTTTTAAATCACTCTCAAACTTTCCACTTTTCCAACTTTCGCGATCCTAACAATCCCGCTGAGGGTTCCATCACACGTCGCGATT
chrI	804492	ATGCGTTCGGTCTCCGTCAACCGCTCGGTCTCCGTTCGTCTCGTCTGAACTAGGTCTTTCTCGCGGCGTCAGCTGGGACGGATTCTCGCCGCGTCAGGCTTCGACGAGGATCCTAACAATCCCGCTGAGGGTTCCATCACACGTCGCGATT
chrI	805608	ATGCGTTCGGTCTCCGTCAACCGCTCGGTCTCCGTTCGTCTCGTCTGAACTAGGTCTTTCTCGCGGCCGCAGCCAACTTCGCGTGTGGTGCTCCAGTTAGCCGAAGTAGATCCTAACAATCCCGCTGAGGGTTCCATCACACGTCGCGATT
chrI	806670	ATGCGTTCGGTCTCCGTCAACCGCTCGGTCTCCGTTCGTCTCGTCTGAACTAGGTCTTTCTCGCGGCTGTCGAGACCCAATTATACTCAATTGAAAGCTCACAATGAGCATCCTAACAATCCCGCTGAGGGTTCCATCACACGTCGCGATT
chrI	807639	ATGCGTTCGGTCTCCGTCAACCGCTCGGTCTCCGTTCGTCTCGTCTGAACTAGGTCTTTCTCGCGGCAATAAAACTGTCAATTTGAATAAATGCACACAGCGGGAGATGATCCTAACAATCCCGCTGAGGGTTCCATCACACGTCGCGATT
chrI	809719	ATGCGTTCGGTCTCCGTCAACCGCTCGGTCTCCGTTCGTCTCGTCTGAACTAGGTCTTTCTCGCGGCAGGCTACGATAAAACTCCCTATGCCCGGCAAAACTTCTAGGTATCCTAACAATCCCGCTGAGGGTTCCATCACACGTCGCGATT
chrI	810533	ATGCGTTCGGTCTCCGTCAACCGCTCGGTCTCCGTTCGTCTCGTCTGAACTAGGTCTTTCTCGCGGCAAGTTCCTGCCCTCTTAAAGTTCGGAAGTAGGCGCCGCAAAAATCCTAACAATCCCGCTGAGGGTTCCATCACACGTCGCGATT
chrI	811594	ATGCGTTCGGTCTCCGTCAACCGCTCGGTCTCCGTTCGTCTCGTCTGAACTAGGTCTTTCTCGCGGCTCTATTCAAATAGTGCACATAGCCGTAAAACATTGGTGGTGGATCCTAACAATCCCGCTGAGGGTTCCATCACACGTCGCGATT
chrI	812750	ATGCGTTCGGTCTCCGTCAACCGCTCGGTCTCCGTTCGTCTCGTCTGAACTAGGTCTTTCTCGCGGCCTTGGTGAGTCTCTTTACAGTGAATCTTGAAATTTGTGTTGTATCCTAACAATCCCGCTGAGGGTTCCATCACACGTCGCGATT
chrI	814150	ATGCGTTCGGTCTCCGTCAACCGCTCGGTCTCCGTTCGTCTCGTCTGAACTAGGTCTTTCTCGCGGCTTGGAGATGGAGCGAAAATGAAAGAGAAAGAACGAGAGAGAGATCCTAACAATCCCGCTGAGGGTTCCATCACACGTCGCGATT
chrI	815563	ATGCGTTCGGTCTCCGTCAACCGCTCGGTCTCCGTTCGTCTCGTCTGAACTAGGTCTTTCTCGCGGCTCGATGCAAAGACATTGTCAATATAGCCGTGACGCGACGGGCATCCTAACAATCCCGCTGAGGGTTCCATCACACGTCGCGATT
chrI	816514	ATGCGTTCGGTCTCCGTCAACCGCTCGGTCTCCGTTCGTCTCGTCTGAACTAGGTCTTTCTCGCGGCCCCATCTTATTCCGCTTCATTCATTGTCGTGATTTTAAGATTATCCTAACAATCCCGCTGAGGGTTCCATCACACGTCGCGATT
chrI	817856	ATGCGTTCGGTCTCCGTCAACCGCTCGGTCTCCGTTCGTCTCGTCTGAACTAGGTCTTTCTCGCGGCATTTCGAATGGGCGCCAATTATTGCTCAATTCCCATCAGATTATCCTAACAATCCCGCTGAGGGTTCCATCACACGTCGCGATT
chrI	819802	ATGCGTTCGGTCTCCGTCAACCGCTCGGTCTCCGTTCGTCTCGTCTGAACTAGGTCTTTCTCGCGGCTTATTGTGAGATGATGACTGTACATTATTTTGAGTGCTGCTGATCCTAACAATCCCGCTGAGGGTTCCATCACACGTCGCGATT
chrI	820955	ATGCGTTCGGTCTCCGTCAACCGCTCGGTCTCCGTTCGTCTCGTCTGAACTAGGTCTTTCTCGCGGCATATACAGTGAATTTTACCAATTCCTAGTCGATGCACCATGTATCCTAACAATCCCGCTGAGGGTTCCATCACACGTCGCGATT
chrI	822086	ATGCGTTCGGTCTCCGTCAACCGCTCGGTCTCCGTTCGTCTCGTCTGAACTAGGTCTTTCTCGCGGCCCTGACACCATGTGCTCAGTTACAATTGGAGGGTTTTGTCGGATCCTAACAATCCCGCTGAGGGTTCCATCACACGTCGCGATT
chrI	823239	ATGCGTTCGGTCTCCGTCAACCGCTCGGTCTCCGTTCGTCTCGTCTGAACTAGGTCTTTCTCGCGGCACGTGTGGCGATTCGTTTGATGAGAATACTATTGTGGTGAGTATCCTAACAATCCCGCTGAGGGTTCCATCACACGTCGCGATT
chrI	824816	ATGCGTTCGGTCTCCGTCAACCGCTCGGTCTCCGTTCGTCTCGTCTGAACTAGGTCTTTCTCGCGGCCCATTATTTAATTGATTTGCTTTTAGCCACGCCGCTGCTGCTATCCTAACAATCCCGCTGAGGGTTCCATCACACGTCGCGATT
chrI	826535	ATGCGTTCGGTCTCCGTCAACCGCTCGGTCTCCGTTCGTCTCGTCTGAACTAGGTCTTTCTCGCGGCGACGAATTTATTTAAGAGAAGAATAAGATGCTTTGGCCCAGAATCCTAACAATCCCGCTGAGGGTTCCATCACACGTCGCGATT
chrI	827617	ATGCGTTCGGTCTCCGTCAACCGCTCGGTCTCCGTTCGTCTCGTCTGAACTAGGTCTTTCTCGCGGCCCAATAATCTTTTACAGGACGTCGAAAAGCAGCGTATTTATGATCCTAACAATCCCGCTGAGGGTTCCATCACACGTCGCGATT
chrI	828234	ATGCGTTCGGTCTCCGTCAACCGCTCGGTCTCCGTTCGTCTCGTCTGAACTAGGTCTTTCTCGCGGCCGAAGATCGATTGCTCGGCTTGTGGGCAGCAGATCTCAGGGAATCCTAACAATCCCGCTGAGGGTTCCATCACACGTCGCGATT
chrI	828698	ATGCGTTCGGTCTCCGTCAACCGCTCGGTCTCCGTTCGTCTCGTCTGAACTAGGTCTTTCTCGCGGCCGGATCACTGATGATCAGCTCAAAGTTTTACGGTAAGTCGTCATCCTAACAATCCCGCTGAGGGTTCCATCACACGTCGCGATT
chrI	829904	ATGCGTTCGGTCTCCGTCAACCGCTCGGTCTCCGTTCGTCTCGTCTGAACTAGGTCTTTCTCGCGGCCACTGGTTCCGCAACACACTTTTCAAGGTTTGTTTATTTATTATCCTAACAATCCCGCTGAGGGTTCCATCACACGTCGCGATT
chrI	831301	ATGCGTTCGGTCTCCGTCAACCGCTCGGTCTCCGTTCGTCTCGTCTGAACTAGGTCTTTCTCGCGGCAGAGAAGAAACCGGAGCCAAAGAGCCAGACACCATCGTCTTCATCCTAACAATCCCGCTGAGGGTTCCATCACACGTCGCGATT
chrI	831959	ATGCGTTCGGTCTCCGTCAACCGCTCGGTCTCCGTTCGTCTCGTCTGAACTAGGTCTTTCTCGCGGCGAGCTCCCAAAGTTCCAGCCGGCAGAGCTTTTGAAAATGATCATCCTAACAATCCCGCTGAGGGTTCCATCACACGTCGCGATT
chrI	832482	ATGCGTTCGGTCTCCGTCAACCGCTCGGTCTCCGTTCGTCTCGTCTGAACTAGGTCTTTCTCGCGGCTGCAAGTGCAAATGATGAAGAGCGTGTTCAACGAGTACAAGAATCCTAACAATCCCGCTGAGGGTTCCATCACACGTCGCGATT
chrI	833209	ATGCGTTCGGTCTCCGTCAACCGCTCGGTCTCCGTTCGTCTCGTCTGAACTAGGTCTTTCTCGCGGCGTACATTTGTCTTCCAAGAAGAAAAGAAGCTCCGTGAGCATCATCCTAACAATCCCGCTGAGGGTTCCATCACACGTCGCGATT
chrI	835912	ATGCGTTCGGTCTCCGTCAACCGCTCGGTCTCCGTTCGTCTCGTCTGAACTAGGTCTTTCTCGCGGCCGGAACCTGCTAACCTACCTACTAACTTGCTAATCTTCAAGGATCCTAACAATCCCGCTGAGGGTTCCATCACACGTCGCGATT
chrI	837926	ATGCGTTCGGTCTCCGTCAACCGCTCGGTCTCCGTTCGTCTCGTCTGAACTAGGTCTTTCTCGCGGCGCCGAGCTAATTTTATTTGACTCTATCCGAATTCTGCTAATTATCCTAACAATCCCGCTGAGGGTTCCATCACACGTCGCGATT
chrI	838757	ATGCGTTCGGTCTCCGTCAACCGCTCGGTCTCCGTTCGTCTCGTCTGAACTAGGTCTTTCTCGCGGCCAAGAACTTGCTGTCCTCCACCAACACCTGCTGCTCCACCACATCCTAACAATCCCGCTGAGGGTTCCATCACACGTCGCGATT
chrI	839915	ATGCGTTCGGTCTCCGTCAACCGCTCGGTCTCCGTTCGTCTCGTCTGAACTAGGTCTTTCTCGCGGCGCCAGCTGTGTCTGAACGGAACTCCGCTCAAGAGAACCAAGCATCCTAACAATCCCGCTGAGGGTTCCATCACACGTCGCGATT
chrI	840577	ATGCGTTCGGTCTCCGTCAACCGCTCGGTCTCCGTTCGTCTCGTCTGAACTAGGTCTTTCTCGCGGCAGCGGCAGTTCTTCGCTCCGGATAATGCTGCATCCTGTGTTCATCCTAACAATCCCGCTGAGGGTTCCATCACACGTCGCGATT
chrI	841358	ATGCGTTCGGTCTCCGTCAACCGCTCGGTCTCCGTTCGTCTCGTCTGAACTAGGTCTTTCTCGCGGCAAGCCGTGTTCCGTCGTAAGAAGTGCTCGAGGTGTGGAGTCTATCCTAACAATCCCGCTGAGGGTTCCATCACACGTCGCGATT
chrI	842076	ATGCGTTCGGTCTCCGTCAACCGCTCGGTCTCCGTTCGTCTCGTCTGAACTAGGTCTTTCTCGCGGCACTCAAAGATTGCTGCTCAATATAGCTCGCGAAGACTGATTTATCCTAACAATCCCGCTGAGGGTTCCATCACACGTCGCGATT
chrI	843696	ATGCGTTCGGTCTCCGTCAACCGCTCGGTCTCCGTTCGTCTCGTCTGAACTAGGTCTTTCTCGCGGCGGGAGCAGTTTGAAAACTAACCTATGAAGAATCTTCTTCCTAATCCTAACAATCCCGCTGAGGGTTCCATCACACGTCGCGATT
chrI	844298	ATGCGTTCGGTCTCCGTCAACCGCTCGGTCTCCGTTCGTCTCGTCTGAACTAGGTCTTTCTCGCGGCTGACATGGTTTCAGATGGATTGTTGGAGCGGGAACGTGATTGATCCTAACAATCCCGCTGAGGGTTCCATCACACGTCGCGATT
chrI	846596	ATGCGTTCGGTCTCCGTCAACCGCTCGGTCTCCGTTCGTCTCGTCTGAACTAGGTCTTTCTCGCGGCTCACCCTATGCAAGTTCTCCGACGACTTCGAACTCCTAACAGATCCTAACAATCCCGCTGAGGGTTCCATCACACGTCGCGATT
chrI	847834	ATGCGTTCGGTCTCCGTCAACCGCTCGGTCTCCGTTCGTCTCGTCTGAACTAGGTCTTTCTCGCGGCCCTAGTGGCTTATTTCTAAACAACACGCGCATAACATCGGAGATCCTAACAATCCCGCTGAGGGTTCCATCACACGTCGCGATT
chrI	849284	ATGCGTTCGGTCTCCGTCAACCGCTCGGTCTCCGTTCGTCTCGTCTGAACTAGGTCTTTCTCGCGGCACCTTGAAGAGAGAGGCACAGCAATAGATAAATTGAATTACAATCCTAACAATCCCGCTGAGGGTTCCATCACACGTCGCGATT
chrI	850649	ATGCGTTCGGTCTCCGTCAACCGCTCGGTCTCCGTTCGTCTCGTCTGAACTAGGTCTTTCTCGCGGCAATGCCTCTTCGCAAGACCGGGATTAAATAGTATTTTACTTCATCCTAACAATCCCGCTGAGGGTTCCATCACACGTCGCGATT
chrI	851423	ATGCGTTCGGTCTCCGTCAACCGCTCGGTCTCCGTTCGTCTCGTCTGAACTAGGTCTTTCTCGCGGCAGAAAATCTAGGTCACTCCCTACAAAACCTAGGCCACCCTGTATCCTAACAATCCCGCTGAGGGTTCCATCACACGTCGCGATT
chrI	852537	ATGCGTTCGGTCTCCGTCAACCGCTCGGTCTCCGTTCGTCTCGTCTGAACTAGGTCTTTCTCGCGGCTACGAACTCGCGAGCACAGAAATACGACACGTTTTCTTCTCAATCCTAACAATCCCGCTGAGGGTTCCATCACACGTCGCGATT
chrI	853821	ATGCGTTCGGTCTCCGTCAACCGCTCGGTCTCCGTTCGTCTCGTCTGAACTAGGTCTTTCTCGCGGCCAAATTTTCAGGTAGCCGATCCATACGCCGGCCAATTTCAGAATCCTAACAATCCCGCTGAGGGTTCCATCACACGTCGCGATT
chrI	858676	ATGCGTTCGGTCTCCGTCAACCGCTCGGTCTCCGTTCGTCTCGTCTGAACTAGGTCTTTCTCGCGGCCACGTTCGTGGCGGAAAACACTTGAAAACTGCACAATTGCACATCCTAACAATCCCGCTGAGGGTTCCATCACACGTCGCGATT
chrI	861731	ATGCGTTCGGTCTCCGTCAACCGCTCGGTCTCCGTTCGTCTCGTCTGAACTAGGTCTTTCTCGCGGCAAACTGGTGCAATTCCATTGTAAACTGTGCGATTGCAAGTTCATCCTAACAATCCCGCTGAGGGTTCCATCACACGTCGCGATT
chrI	864739	ATGCGTTCGGTCTCCGTCAACCGCTCGGTCTCCGTTCGTCTCGTCTGAACTAGGTCTTTCTCGCGGCGTGTGCGGAGGTGGTTCTGACGTGTACGCCGGTGCCGACTTCATCCTAACAATCCCGCTGAGGGTTCCATCACACGTCGCGATT
chrI	868643	ATGCGTTCGGTCTCCGTCAACCGCTCGGTCTCCGTTCGTCTCGTCTGAACTAGGTCTTTCTCGCGGCCGATTCATCTCCAATGTCACTTGGACTATCCGATGCGTTTAAATCCTAACAATCCCGCTGAGGGTTCCATCACACGTCGCGATT
chrI	872033	ATGCGTTCGGTCTCCGTCAACCGCTCGGTCTCCGTTCGTCTCGTCTGAACTAGGTCTTTCTCGCGGCTTTGTTACTACATTTTCCACACTCATGTTCGATCTTCCACTAATCCTAACAATCCCGCTGAGGGTTCCATCACACGTCGCGATT
chrI	874646	ATGCGTTCGGTCTCCGTCAACCGCTCGGTCTCCGTTCGTCTCGTCTGAACTAGGTCTTTCTCGCGGCCACTCACCAATAAAACCGCATTGTGTGATCGGAACGTTACACATCCTAACAATCCCGCTGAGGGTTCCATCACACGTCGCGATT
chrI	875872	ATGCGTTCGGTCTCCGTCAACCGCTCGGTCTCCGTTCGTCTCGTCTGAACTAGGTCTTTCTCGCGGCTGTAAAGTATTGCAAGCGACTGTCGCGTATTGATCAGGTACGATCCTAACAATCCCGCTGAGGGTTCCATCACACGTCGCGATT
chrI	876430	ATGCGTTCGGTCTCCGTCAACCGCTCGGTCTCCGTTCGTCTCGTCTGAACTAGGTCTTTCTCGCGGCGCGCGTACAGCTCGTGCGACGACAGCACCTTCATCGCGTCCTATCCTAACAATCCCGCTGAGGGTTCCATCACACGTCGCGATT
chrI	877877	ATGCGTTCGGTCTCCGTCAACCGCTCGGTCTCCGTTCGTCTCGTCTGAACTAGGTCTTTCTCGCGGCCACTACTCGTTGCTCATCACATATTTCCACTGCTTGATCCGTATCCTAACAATCCCGCTGAGGGTTCCATCACACGTCGCGATT
chrI	879458	ATGCGTTCGGTCTCCGTCAACCGCTCGGTCTCCGTTCGTCTCGTCTGAACTAGGTCTTTCTCGCGGCGCCTAGTTTTCCAGCATAATCCAACTCACTTCTCGGCGATCGATCCTAACAATCCCGCTGAGGGTTCCATCACACGTCGCGATT
chrI	880194	ATGCGTTCGGTCTCCGTCAACCGCTCGGTCTCCGTTCGTCTCGTCTGAACTAGGTCTTTCTCGCGGCGGCCTAGGAATCTCAAAGGCAGGCCATATCATATTGCAGGCCATCCTAACAATCCCGCTGAGGGTTCCATCACACGTCGCGATT
chrI	880825	ATGCGTTCGGTCTCCGTCAACCGCTCGGTCTCCGTTCGTCTCGTCTGAACTAGGTCTTTCTCGCGGCTTTCATAAGCCTAATACGCAGCTACTGGTCTAAGCTCTGACCATCCTAACAATCCCGCTGAGGGTTCCATCACACGTCGCGATT
chrI	881642	ATGCGTTCGGTCTCCGTCAACCGCTCGGTCTCCGTTCGTCTCGTCTGAACTAGGTCTTTCTCGCGGCTTTTGCGGAGTCTTATCACATACTGATACGAAAGTGTTTGTAATCCTAACAATCCCGCTGAGGGTTCCATCACACGTCGCGATT
chrI	882788	ATGCGTTCGGTCTCCGTCAACCGCTCGGTCTCCGTTCGTCTCGTCTGAACTAGGTCTTTCTCGCGGCTCGTGTCGTCGAGCGCCCTCTCGCGTCTGCAATGTCTCGGCGATCCTAACAATCCCGCTGAGGGTTCCATCACACGTCGCGATT
chrI	883525	ATGCGTTCGGTCTCCGTCAACCGCTCGGTCTCCGTTCGTCTCGTCTGAACTAGGTCTTTCTCGCGGCATTCAAAGCTAAAATCAAAGGGCTGTTCCATTACGTTGTGATATCCTAACAATCCCGCTGAGGGTTCCATCACACGTCGCGATT
chrI	884405	ATGCGTTCGGTCTCCGTCAACCGCTCGGTCTCCGTTCGTCTCGTCTGAACTAGGTCTTTCTCGCGGCCGATTCCGCAAATACAATCCCAGTTCTAGACTCTCAGGGCCCATCCTAACAATCCCGCTGAGGGTTCCATCACACGTCGCGATT
chrI	885030	ATGCGTTCGGTCTCCGTCAACCGCTCGGTCTCCGTTCGTCTCGTCTGAACTAGGTCTTTCTCGCGGCGCCACCGACGACTACGTATGTTCCCTGAACTTTAAAGTTGCAATCCTAACAATCCCGCTGAGGGTTCCATCACACGTCGCGATT
chrI	886738	ATGCGTTCGGTCTCCGTCAACCGCTCGGTCTCCGTTCGTCTCGTCTGAACTAGGTCTTTCTCGCGGCCTTGTTTGCAGTATCAAACATATAATGCCTACAAGCCTACGCATCCTAACAATCCCGCTGAGGGTTCCATCACACGTCGCGATT
chrI	887467	ATGCGTTCGGTCTCCGTCAACCGCTCGGTCTCCGTTCGTCTCGTCTGAACTAGGTCTTTCTCGCGGCATTAGCCTGCTTACGCGAACCTACCACAAGCCTAGCTGCCTAATCCTAACAATCCCGCTGAGGGTTCCATCACACGTCGCGATT
chrI	888034	ATGCGTTCGGTCTCCGTCAACCGCTCGGTCTCCGTTCGTCTCGTCTGAACTAGGTCTTTCTCGCGGCAAATACCGGAACATCACGTCATATTTTGGGTAGGTAGGTGGGATCCTAACAATCCCGCTGAGGGTTCCATCACACGTCGCGATT
chrI	889355	ATGCGTTCGGTCTCCGTCAACCGCTCGGTCTCCGTTCGTCTCGTCTGAACTAGGTCTTTCTCGCGGCATGCATCCTATTGTGCTCCAATAAAATTACACGGGCTTCTGGATCCTAACAATCCCGCTGAGGGTTCCATCACACGTCGCGATT
chrI	890863	ATGCGTTCGGTCTCCGTCAACCGCTCGGTCTCCGTTCGTCTCGTCTGAACTAGGTCTTTCTCGCGGCAATTTATGTCGGAGATCACATTCTTGCAGATCATCTTTTCGTATCCTAACAATCCCGCTGAGGGTTCCATCACACGTCGCGATT
chrI	892675	ATGCGTTCGGTCTCCGTCAACCGCTCGGTCTCCGTTCGTCTCGTCTGAACTAGGTCTTTCTCGCGGCTGAAGAAGACGAGCCGCTTCACCATTACGATGCTCTTGCAGCATCCTAACAATCCCGCTGAGGGTTCCATCACACGTCGCGATT
chrI	895128	ATGCGTTCGGTCTCCGTCAACCGCTCGGTCTCCGTTCGTCTCGTCTGAACTAGGTCTTTCTCGCGGCGAATTGAAGTACGGTAGCTCGTAAATCCTGTTCCACGATTGAATCCTAACAATCCCGCTGAGGGTTCCATCACACGTCGCGATT
chrI	900610	ATGCGTTCGGTCTCCGTCAACCGCTCGGTCTCCGTTCGTCTCGTCTGAACTAGGTCTTTCTCGCGGCTTTCCAGTCTCTCAACGCCATCATCCACGCTATGGAGCAGTTATCCTAACAATCCCGCTGAGGGTTCCATCACACGTCGCGATT
chrI	903444	ATGCGTTCGGTCTCCGTCAACCGCTCGGTCTCCGTTCGTCTCGTCTGAACTAGGTCTTTCTCGCGGCGACGTGACGGCACTCATTTTCTGCGTTGCACTGTCAGAATATATCCTAACAATCCCGCTGAGGGTTCCATCACACGTCGCGATT
chrI	905758	ATGCGTTCGGTCTCCGTCAACCGCTCGGTCTCCGTTCGTCTCGTCTGAACTAGGTCTTTCTCGCGGCATTCACATGTGCCACCGACACTAACAACATTCGATTCGTTTTATCCTAACAATCCCGCTGAGGGTTCCATCACACGTCGCGATT
chrI	909270	ATGCGTTCGGTCTCCGTCAACCGCTCGGTCTCCGTTCGTCTCGTCTGAACTAGGTCTTTCTCGCGGCCGATTTTGGAGAAGGAAAATGTGAACTCGCCACGCCAATTTCATCCTAACAATCCCGCTGAGGGTTCCATCACACGTCGCGATT
chrI	910253	ATGCGTTCGGTCTCCGTCAACCGCTCGGTCTCCGTTCGTCTCGTCTGAACTAGGTCTTTCTCGCGGCTCAAGCAGCGAGGTCCTCATATTTTGAAATGGAAGAGCTTGCATCCTAACAATCCCGCTGAGGGTTCCATCACACGTCGCGATT
chrI	912347	ATGCGTTCGGTCTCCGTCAACCGCTCGGTCTCCGTTCGTCTCGTCTGAACTAGGTCTTTCTCGCGGCATCGTTTTATTCGCGCAGAGGTTAGTTACACGAATTGAATAGATCCTAACAATCCCGCTGAGGGTTCCATCACACGTCGCGATT
chrI	913273	ATGCGTTCGGTCTCCGTCAACCGCTCGGTCTCCGTTCGTCTCGTCTGAACTAGGTCTTTCTCGCGGCTACCTCTTCGAAAGCTGGGAACTCAAATTTTCTATAACTACAATCCTAACAATCCCGCTGAGGGTTCCATCACACGTCGCGATT
chrI	914322	ATGCGTTCGGTCTCCGTCAACCGCTCGGTCTCCGTTCGTCTCGTCTGAACTAGGTCTTTCTCGCGGCCAGAATTGACGGGATAAGGCGACGCGGAGGAACTGGAATTGTATCCTAACAATCCCGCTGAGGGTTCCATCACACGTCGCGATT
chrI	914822	ATGCGTTCGGTCTCCGTCAACCGCTCGGTCTCCGTTCGTCTCGTCTGAACTAGGTCTTTCTCGCGGCACTGGAAGTTTAGAGTTATAACAAGGCATAGTCTCAAGCTATATCCTAACAATCCCGCTGAGGGTTCCATCACACGTCGCGATT
chrI	916575	ATGCGTTCGGTCTCCGTCAACCGCTCGGTCTCCGTTCGTCTCGTCTGAACTAGGTCTTTCTCGCGGCGATGCACCATGTTTCTCACTCAAATTTGACTACTCATAACTTATCCTAACAATCCCGCTGAGGGTTCCATCACACGTCGCGATT
chrI	918478	ATGCGTTCGGTCTCCGTCAACCGCTCGGTCTCCGTTCGTCTCGTCTGAACTAGGTCTTTCTCGCGGCGCGCTGAAACGTGTTTCAGGATAAAGTTGGTAAACTTTTATAATCCTAACAATCCCGCTGAGGGTTCCATCACACGTCGCGATT
chrI	919659	ATGCGTTCGGTCTCCGTCAACCGCTCGGTCTCCGTTCGTCTCGTCTGAACTAGGTCTTTCTCGCGGCTCGCGGCTGAACGTTTCCAATTCGAATTAAGACCGGCCAAAGATCCTAACAATCCCGCTGAGGGTTCCATCACACGTCGCGATT
chrI	920739	ATGCGTTCGGTCTCCGTCAACCGCTCGGTCTCCGTTCGTCTCGTCTGAACTAGGTCTTTCTCGCGGCAGGTACGCATAAGATAGGAAGGTAAGTAGGCGCGGTGGCAAGATCCTAACAATCCCGCTGAGGGTTCCATCACACGTCGCGATT
chrI	921350	ATGCGTTCGGTCTCCGTCAACCGCTCGGTCTCCGTTCGTCTCGTCTGAACTAGGTCTTTCTCGCGGCAACCTCTTCCCAATGGAATGCGTAATGTGAGTGGGAGGCGGCATCCTAACAATCCCGCTGAGGGTTCCATCACACGTCGCGATT
chrI	922921	ATGCGTTCGGTCTCCGTCAACCGCTCGGTCTCCGTTCGTCTCGTCTGAACTAGGTCTTTCTCGCGGCGTGATGTGCGTTGAGTAGTGTGGGATGCATATATTATGAATCATCCTAACAATCCCGCTGAGGGTTCCATCACACGTCGCGATT
chrI	926041	ATGCGTTCGGTCTCCGTCAACCGCTCGGTCTCCGTTCGTCTCGTCTGAACTAGGTCTTTCTCGCGGCGGAAGCAATTTGAGGAAGGAAGGAAATGTGAGTGTCTACTCTATCCTAACAATCCCGCTGAGGGTTCCATCACACGTCGCGATT
chrI	927221	ATGCGTTCGGTCTCCGTCAACCGCTCGGTCTCCGTTCGTCTCGTCTGAACTAGGTCTTTCTCGCGGCAAGGCGAAGAGAAGAGTGCTAATTTGAACTTGTTGCTGCAGGATCCTAACAATCCCGCTGAGGGTTCCATCACACGTCGCGATT
chrI	929204	ATGCGTTCGGTCTCCGTCAACCGCTCGGTCTCCGTTCGTCTCGTCTGAACTAGGTCTTTCTCGCGGCAAACAACAATGGAAGAATTTTCCGGTTTTCTAAGCCATTGCAATCCTAACAATCCCGCTGAGGGTTCCATCACACGTCGCGATT
chrI	931462	ATGCGTTCGGTCTCCGTCAACCGCTCGGTCTCCGTTCGTCTCGTCTGAACTAGGTCTTTCTCGCGGCGGGTATTGAATTTCGCGCTCGAATAATATTGTTTCCTATTCAATCCTAACAATCCCGCTGAGGGTTCCATCACACGTCGCGATT
chrI	935611	ATGCGTTCGGTCTCCGTCAACCGCTCGGTCTCCGTTCGTCTCGTCTGAACTAGGTCTTTCTCGCGGCACATGAGTGCGAAAACTAGGCCGTAATCTACCATGTGGTAGAATCCTAACAATCCCGCTGAGGGTTCCATCACACGTCGCGATT
chrI	936490	ATGCGTTCGGTCTCCGTCAACCGCTCGGTCTCCGTTCGTCTCGTCTGAACTAGGTCTTTCTCGCGGCATTCCTAGGCCACGTCAAAGTTTGAGGGCTTCCCGTGACCCTATCCTAACAATCCCGCTGAGGGTTCCATCACACGTCGCGATT
chrI	938677	ATGCGTTCGGTCTCCGTCAACCGCTCGGTCTCCGTTCGTCTCGTCTGAACTAGGTCTTTCTCGCGGCCAGGTAAGCTGGGTTTTAAGTATTGATATTGGTGCTATTTGAATCCTAACAATCCCGCTGAGGGTTCCATCACACGTCGCGATT
chrI	940401	ATGCGTTCGGTCTCCGTCAACCGCTCGGTCTCCGTTCGTCTCGTCTGAACTAGGTCTTTCTCGCGGCCACGCGCGCATATTATTTGCATATATACATACATCATTCAGAATCCTAACAATCCCGCTGAGGGTTCCATCACACGTCGCGATT
chrI	942206	ATGCGTTCGGTCTCCGTCAACCGCTCGGTCTCCGTTCGTCTCGTCTGAACTAGGTCTTTCTCGCGGCTGCAAACCGCTTCCAGAATATTTGCCTGTCTCAAAATACCCTATCCTAACAATCCCGCTGAGGGTTCCATCACACGTCGCGATT
chrI	944074	ATGCGTTCGGTCTCCGTCAACCGCTCGGTCTCCGTTCGTCTCGTCTGAACTAGGTCTTTCTCGCGGCGGGATCAGGATTTTGGCGCAGTTCAAACGCTCATGCAAGCCTATCCTAACAATCCCGCTGAGGGTTCCATCACACGTCGCGATT
chrI	945299	ATGCGTTCGGTCTCCGTCAACCGCTCGGTCTCCGTTCGTCTCGTCTGAACTAGGTCTTTCTCGCGGCGATCCGTGTACCGATGGAAGAGTGTGATTCCGTTCCGATTCAATCCTAACAATCCCGCTGAGGGTTCCATCACACGTCGCGATT
chrI	946116	ATGCGTTCGGTCTCCGTCAACCGCTCGGTCTCCGTTCGTCTCGTCTGAACTAGGTCTTTCTCGCGGCAGTCACATTTTGTTGCAGGAAACGGTGTATAGAGGAGAAAAGATCCTAACAATCCCGCTGAGGGTTCCATCACACGTCGCGATT
chrI	947232	ATGCGTTCGGTCTCCGTCAACCGCTCGGTCTCCGTTCGTCTCGTCTGAACTAGGTCTTTCTCGCGGCTGGACTACGAGGTCTCCTACAAGCTGCAATGGATTCAAGGTAATCCTAACAATCCCGCTGAGGGTTCCATCACACGTCGCGATT
chrI	948784	ATGCGTTCGGTCTCCGTCAACCGCTCGGTCTCCGTTCGTCTCGTCTGAACTAGGTCTTTCTCGCGGCCTAACTTTTGATCTGAAAACATTGACTTTTGCTACGTGGCCGATCCTAACAATCCCGCTGAGGGTTCCATCACACGTCGCGATT
chrI	949749	ATGCGTTCGGTCTCCGTCAACCGCTCGGTCTCCGTTCGTCTCGTCTGAACTAGGTCTTTCTCGCGGCTGGGACAGCACAAAATTCAAAGCCCTCACCAATATATGCGATATCCTAACAATCCCGCTGAGGGTTCCATCACACGTCGCGATT
chrI	950657	ATGCGTTCGGTCTCCGTCAACCGCTCGGTCTCCGTTCGTCTCGTCTGAACTAGGTCTTTCTCGCGGCCAAACGCTCATAACGTGGCTTAAAATCAATATTTTCGAGCAAATCCTAACAATCCCGCTGAGGGTTCCATCACACGTCGCGATT
chrI	951316	ATGCGTTCGGTCTCCGTCAACCGCTCGGTCTCCGTTCGTCTCGTCTGAACTAGGTCTTTCTCGCGGCCCTCCTGGAAAAGAAAGATGATTGATTTGAAGCTGTGTATCTATCCTAACAATCCCGCTGAGGGTTCCATCACACGTCGCGATT
chrI	953059	ATGCGTTCGGTCTCCGTCAACCGCTCGGTCTCCGTTCGTCTCGTCTGAACTAGGTCTTTCTCGCGGCCGTCTTTCCATGATTCCTCGTCGACGAGATTTGGGAAGCTGGATCCTAACAATCCCGCTGAGGGTTCCATCACACGTCGCGATT
chrI	954553	ATGCGTTCGGTCTCCGTCAACCGCTCGGTCTCCGTTCGTCTCGTCTGAACTAGGTCTTTCTCGCGGCGGAGGTGGAGACGCAGGTTCCCGTCCAACTGCCGCAGAGCATATCCTAACAATCCCGCTGAGGGTTCCATCACACGTCGCGATT
chrI	955858	ATGCGTTCGGTCTCCGTCAACCGCTCGGTCTCCGTTCGTCTCGTCTGAACTAGGTCTTTCTCGCGGCAGTTGGGACCTAGGTAAGACTATCTAGAAAGTTCGGACGTAAATCCTAACAATCCCGCTGAGGGTTCCATCACACGTCGCGATT
chrI	956640	ATGCGTTCGGTCTCCGTCAACCGCTCGGTCTCCGTTCGTCTCGTCTGAACTAGGTCTTTCTCGCGGCGGGCCTAATTAGGACTGAATAGGACTAAATTTCTTGTTACGAATCCTAACAATCCCGCTGAGGGTTCCATCACACGTCGCGATT
chrI	957524	ATGCGTTCGGTCTCCGTCAACCGCTCGGTCTCCGTTCGTCTCGTCTGAACTAGGTCTTTCTCGCGGCGGCTGGCGGTTATCAGATATTTGTATGAATGGTATAGAGAAAATCCTAACAATCCCGCTGAGGGTTCCATCACACGTCGCGATT
chrI	959862	ATGCGTTCGGTCTCCGTCAACCGCTCGGTCTCCGTTCGTCTCGTCTGAACTAGGTCTTTCTCGCGGCGTTTTCCCTGATTTGTTGACTCTGACACCGACGGTGGTTGTTATCCTAACAATCCCGCTGAGGGTTCCATCACACGTCGCGATT
chrI	961611	ATGCGTTCGGTCTCCGTCAACCGCTCGGTCTCCGTTCGTCTCGTCTGAACTAGGTCTTTCTCGCGGCTTTCAGGGTGTACTGATAATGAATGTGCTCTGTGTGGAGACAATCCTAACAATCCCGCTGAGGGTTCCATCACACGTCGCGATT
chrI	963332	ATGCGTTCGGTCTCCGTCAACCGCTCGGTCTCCGTTCGTCTCGTCTGAACTAGGTCTTTCTCGCGGCTCCAGTAATATCAGCGTATCGTACCACTACCGTAATCCTACAATCCTAACAATCCCGCTGAGGGTTCCATCACACGTCGCGATT
chrI	964078	ATGCGTTCGGTCTCCGTCAACCGCTCGGTCTCCGTTCGTCTCGTCTGAACTAGGTCTTTCTCGCGGCGGTGGGTGGTGAACATGAACAAAGAACTTAAGAGGCTTACCTATCCTAACAATCCCGCTGAGGGTTCCATCACACGTCGCGATT
chrI	965909	ATGCGTTCGGTCTCCGTCAACCGCTCGGTCTCCGTTCGTCTCGTCTGAACTAGGTCTTTCTCGCGGCAAAACGGTCCAAGACTACCAATATTCGTATTAACCTGTTCTGATCCTAACAATCCCGCTGAGGGTTCCATCACACGTCGCGATT
chrI	966788	ATGCGTTCGGTCTCCGTCAACCGCTCGGTCTCCGTTCGTCTCGTCTGAACTAGGTCTTTCTCGCGGCTATCCGATAGGCTGCTTGCTGTGGTGGCATCCGAGTTGATAGATCCTAACAATCCCGCTGAGGGTTCCATCACACGTCGCGATT
chrI	969154	ATGCGTTCGGTCTCCGTCAACCGCTCGGTCTCCGTTCGTCTCGTCTGAACTAGGTCTTTCTCGCGGCTGGTATGGAGCAAATATCACAAGATGGCAGAAACATAGATACATCCTAACAATCCCGCTGAGGGTTCCATCACACGTCGCGATT
chrI	970060	ATGCGTTCGGTCTCCGTCAACCGCTCGGTCTCCGTTCGTCTCGTCTGAACTAGGTCTTTCTCGCGGCTGTCCGCTGCTTCAGACAATCTTAGCATCATGCAAACCTTGCATCCTAACAATCCCGCTGAGGGTTCCATCACACGTCGCGATT
chrI	971734	ATGCGTTCGGTCTCCGTCAACCGCTCGGTCTCCGTTCGTCTCGTCTGAACTAGGTCTTTCTCGCGGCTCGATGAACACCACGTGGCATCGACGATCCGTTCCATCCTTGATCCTAACAATCCCGCTGAGGGTTCCATCACACGTCGCGATT
chrI	973147	ATGCGTTCGGTCTCCGTCAACCGCTCGGTCTCCGTTCGTCTCGTCTGAACTAGGTCTTTCTCGCGGCAGTGAATGAGGAATGACCGGGAGAGAAACGGAGACGCAGGCGATCCTAACAATCCCGCTGAGGGTTCCATCACACGTCGCGATT
chrI	974642	ATGCGTTCGGTCTCCGTCAACCGCTCGGTCTCCGTTCGTCTCGTCTGAACTAGGTCTTTCTCGCGGCACACCTATAGACAATTAAAATCACCTGCTGCCTAAAGAGTATATCCTAACAATCCCGCTGAGGGTTCCATCACACGTCGCGATT
chrI	978571	ATGCGTTCGGTCTCCGTCAACCGCTCGGTCTCCGTTCGTCTCGTCTGAACTAGGTCTTTCTCGCGGCATCGATAGAGCGTGAATACATAAAGAGAGAAATTTGACCTGCATCCTAACAATCCCGCTGAGGGTTCCATCACACGTCGCGATT
chrI	979710	ATGCGTTCGGTCTCCGTCAACCGCTCGGTCTCCGTTCGTCTCGTCTGAACTAGGTCTTTCTCGCGGCGTGGTCACTTAATTCAAAAGGTCGAACTGTTGTACTAATTGAATCCTAACAATCCCGCTGAGGGTTCCATCACACGTCGCGATT
chrI	981959	ATGCGTTCGGTCTCCGTCAACCGCTCGGTCTCCGTTCGTCTCGTCTGAACTAGGTCTTTCTCGCGGCATCCTAATTTGAAGCCGTTTAAAGCTCGAAAGTGCAATACATATCCTAACAATCCCGCTGAGGGTTCCATCACACGTCGCGATT
chrI	984628	ATGCGTTCGGTCTCCGTCAACCGCTCGGTCTCCGTTCGTCTCGTCTGAACTAGGTCTTTCTCGCGGCGTGATATGTTAAGAAGTTAACGGCAAAATCGATGCCAAAACTATCCTAACAATCCCGCTGAGGGTTCCATCACACGTCGCGATT
chrI	985691	ATGCGTTCGGTCTCCGTCAACCGCTCGGTCTCCGTTCGTCTCGTCTGAACTAGGTCTTTCTCGCGGCGTTTTGATGCACCATTTCCCAAAGAGCCCTGCAATGCTGGCTATCCTAACAATCCCGCTGAGGGTTCCATCACACGTCGCGATT
chrI	986804	ATGCGTTCGGTCTCCGTCAACCGCTCGGTCTCCGTTCGTCTCGTCTGAACTAGGTCTTTCTCGCGGCAGTTTCCTCACGAGTGTTGCATATTATACCGCCAGTAATCATATCCTAACAATCCCGCTGAGGGTTCCATCACACGTCGCGATT
chrI	987516	ATGCGTTCGGTCTCCGTCAACCGCTCGGTCTCCGTTCGTCTCGTCTGAACTAGGTCTTTCTCGCGGCGCACTCTGGTTGAGGTATAGATGCACCATGTCCCAAAGGGTCATCCTAACAATCCCGCTGAGGGTTCCATCACACGTCGCGATT
chrI	989147	ATGCGTTCGGTCTCCGTCAACCGCTCGGTCTCCGTTCGTCTCGTCTGAACTAGGTCTTTCTCGCGGCCCACACCGACCTGATTCGAGATTCCTTTTCTTATATGTATATATCCTAACAATCCCGCTGAGGGTTCCATCACACGTCGCGATT
chrI	990027	ATGCGTTCGGTCTCCGTCAACCGCTCGGTCTCCGTTCGTCTCGTCTGAACTAGGTCTTTCTCGCGGCTGGACGATCCGAATGAGCTGGAGGAGTTTATGAAGCAGGGCGATCCTAACAATCCCGCTGAGGGTTCCATCACACGTCGCGATT
chrI	990655	ATGCGTTCGGTCTCCGTCAACCGCTCGGTCTCCGTTCGTCTCGTCTGAACTAGGTCTTTCTCGCGGCCGCCGATCCGACAACTCGCCTCGAGACGAATGGAGATGGCGAATCCTAACAATCCCGCTGAGGGTTCCATCACACGTCGCGATT
chrI	991179	ATGCGTTCGGTCTCCGTCAACCGCTCGGTCTCCGTTCGTCTCGTCTGAACTAGGTCTTTCTCGCGGCTTTATTTATTTGAGAGTGATGGTAAACCTGTCAGTCCTTGGCATCCTAACAATCCCGCTGAGGGTTCCATCACACGTCGCGATT
chrI	992088	ATGCGTTCGGTCTCCGTCAACCGCTCGGTCTCCGTTCGTCTCGTCTGAACTAGGTCTTTCTCGCGGCTCGTAATGTATCGCTTGCCCTGAAATTTTGTTGGAAATTCCAATCCTAACAATCCCGCTGAGGGTTCCATCACACGTCGCGATT
chrI	993348	ATGCGTTCGGTCTCCGTCAACCGCTCGGTCTCCGTTCGTCTCGTCTGAACTAGGTCTTTCTCGCGGCGAAGGCGTTTATATTATGTGTTGCTCCTGTTTCTGCTGTATTATCCTAACAATCCCGCTGAGGGTTCCATCACACGTCGCGATT
chrI	994309	ATGCGTTCGGTCTCCGTCAACCGCTCGGTCTCCGTTCGTCTCGTCTGAACTAGGTCTTTCTCGCGGCAGGTGGCCTAGAATTCAACATTTATTGGCAATTCTTATCTAGATCCTAACAATCCCGCTGAGGGTTCCATCACACGTCGCGATT
chrI	995791	ATGCGTTCGGTCTCCGTCAACCGCTCGGTCTCCGTTCGTCTCGTCTGAACTAGGTCTTTCTCGCGGCTTGCTCCCGCCATTTTCAATAGGATTATCCGTGCACACACACATCCTAACAATCCCGCTGAGGGTTCCATCACACGTCGCGATT
chrI	996599	ATGCGTTCGGTCTCCGTCAACCGCTCGGTCTCCGTTCGTCTCGTCTGAACTAGGTCTTTCTCGCGGCCCGAGGTAGGGAAAGATGGGCGCCAGGCTAATCTAACTTTCCATCCTAACAATCCCGCTGAGGGTTCCATCACACGTCGCGATT
chrI	997546	ATGCGTTCGGTCTCCGTCAACCGCTCGGTCTCCGTTCGTCTCGTCTGAACTAGGTCTTTCTCGCGGCGGGTTATCCATCCGCCACCCTCTCTTTTGAAGGAACATTGACATCCTAACAATCCCGCTGAGGGTTCCATCACACGTCGCGATT
chrI	998715	ATGCGTTCGGTCTCCGTCAACCGCTCGGTCTCCGTTCGTCTCGTCTGAACTAGGTCTTTCTCGCGGCCCTCTTCGTTTTGTTGGTATGAAAATTTTGAAACTCACTTCGATCCTAACAATCCCGCTGAGGGTTCCATCACACGTCGCGATT
chrI	999679	ATGCGTTCGGTCTCCGTCAACCGCTCGGTCTCCGTTCGTCTCGTCTGAACTAGGTCTTTCTCGCGGCTTGCCTAGAACGTTGTTCTATCTTGGTTATGTGGTGTCGGGCATCCTAACAATCCCGCTGAGGGTTCCATCACACGTCGCGATT
chrI	1000698	ATGCGTTCGGTCTCCGTCAACCGCTCGGTCTCCGTTCGTCTCCTGTTAATTAGGCTCGGTCGGCCTAGTTTCGAGTTTGTACGGAACGGCCCAAACGCCTCTTGGGAGCCCGAGTCTAGCGTCTCCTCTGGTTCCATCACACGTCGCGATT
chrI	1003632	ATGCGTTCGGTCTCCGTCAACCGCTCGGTCTCCGTTCGTCTCCTGTTAATTAGGCTCGGTCGGCCTAGCGCCAAATTCAAATTACCAAACGGTATTTAATACATAGAGCCCGAGTCTAGCGTCTCCTCTGGTTCCATCACACGTCGCGATT
chrI	1004279	ATGCGTTCGGTCTCCGTCAACCGCTCGGTCTCCGTTCGTCTCCTGTTAATTAGGCTCGGTCGGCCTATGCCTACCTACACAAATGCCTATCTGACTACATCTATATCTACCGAGTCTAGCGTCTCCTCTGGTTCCATCACACGTCGCGATT
chrI	1004906	ATGCGTTCGGTCTCCGTCAACCGCTCGGTCTCCGTTCGTCTCCTGTTAATTAGGCTCGGTCGGCCTACTACCCACACCGCCACCGCCGATTTACGCCGTCCGCCTGACCCCGAGTCTAGCGTCTCCTCTGGTTCCATCACACGTCGCGATT
chrI	1006480	ATGCGTTCGGTCTCCGTCAACCGCTCGGTCTCCGTTCGTCTCCTGTTAATTAGGCTCGGTCGGCCTACCCTCTGCGAGAATAGAATATCGGAAGTTTATGTGGAAGCAACCGAGTCTAGCGTCTCCTCTGGTTCCATCACACGTCGCGATT
chrI	1007553	ATGCGTTCGGTCTCCGTCAACCGCTCGGTCTCCGTTCGTCTCCTGTTAATTAGGCTCGGTCGGCCTACTTGCACAGCTTGGGAATTTTCTGGAAAAGAAGTGACGTCACCCGAGTCTAGCGTCTCCTCTGGTTCCATCACACGTCGCGATT
chrI	1008409	ATGCGTTCGGTCTCCGTCAACCGCTCGGTCTCCGTTCGTCTCCTGTTAATTAGGCTCGGTCGGCCTATTCACCTGAGAATTTGTAATGATAAGATTAAGGCGTCGTTCGCCGAGTCTAGCGTCTCCTCTGGTTCCATCACACGTCGCGATT
chrI	1010537	ATGCGTTCGGTCTCCGTCAACCGCTCGGTCTCCGTTCGTCTCCTGTTAATTAGGCTCGGTCGGCCTAATTTCCCGAAATTCCCTCAATTTTCCAGCATTTAGCATTCGACCGAGTCTAGCGTCTCCTCTGGTTCCATCACACGTCGCGATT
chrI	1013818	ATGCGTTCGGTCTCCGTCAACCGCTCGGTCTCCGTTCGTCTCCTGTTAATTAGGCTCGGTCGGCCTAATCCGCTGATGACATCCAAAATCGACACATCTGATCTTATCCCCGAGTCTAGCGTCTCCTCTGGTTCCATCACACGTCGCGATT
chrI	1015252	ATGCGTTCGGTCTCCGTCAACCGCTCGGTCTCCGTTCGTCTCCTGTTAATTAGGCTCGGTCGGCCTACACAATCACCGTTGTCGAAACATTCGGCGCGTTCGAGGCGACCCGAGTCTAGCGTCTCCTCTGGTTCCATCACACGTCGCGATT
chrI	1017083	ATGCGTTCGGTCTCCGTCAACCGCTCGGTCTCCGTTCGTCTCCTGTTAATTAGGCTCGGTCGGCCTATCAAGCAAGACGTCCCACCGAAAATGATCTGCCAGGAATTGCCCGAGTCTAGCGTCTCCTCTGGTTCCATCACACGTCGCGATT
chrI	1019004	ATGCGTTCGGTCTCCGTCAACCGCTCGGTCTCCGTTCGTCTCCTGTTAATTAGGCTCGGTCGGCCTAAGAAAGAGGTGGCCGCGTTGTGCATGAAAGAGGCGCCGACGCCCGAGTCTAGCGTCTCCTCTGGTTCCATCACACGTCGCGATT
chrI	1022306	ATGCGTTCGGTCTCCGTCAACCGCTCGGTCTCCGTTCGTCTCCTGTTAATTAGGCTCGGTCGGCCTACTGGAAAATGTGTGATACGAGGTGTAGCGTATAAATTATCCGCCGAGTCTAGCGTCTCCTCTGGTTCCATCACACGTCGCGATT
chrI	1026246	ATGCGTTCGGTCTCCGTCAACCGCTCGGTCTCCGTTCGTCTCCTGTTAATTAGGCTCGGTCGGCCTAAATGGCAGAGGTTGTAGATAATCGATAATTTCGCTTCCAGCGCCGAGTCTAGCGTCTCCTCTGGTTCCATCACACGTCGCGATT
chrI	1029702	ATGCGTTCGGTCTCCGTCAACCGCTCGGTCTCCGTTCGTCTCCTGTTAATTAGGCTCGGTCGGCCTACGGCTGGCTCAATAATGTGCATTTCTGGAAGCTTTTCCGGCTCCGAGTCTAGCGTCTCCTCTGGTTCCATCACACGTCGCGATT
chrI	1031116	ATGCGTTCGGTCTCCGTCAACCGCTCGGTCTCCGTTCGTCTCCTGTTAATTAGGCTCGGTCGGCCTAGAAAATTCGCGATTTTCAATGAATTCCACGGCTTCCTCCTGGCCGAGTCTAGCGTCTCCTCTGGTTCCATCACACGTCGCGATT
chrI	1032441	ATGCGTTCGGTCTCCGTCAACCGCTCGGTCTCCGTTCGTCTCCTGTTAATTAGGCTCGGTCGGCCTACGGTCACACTCGTCCTCCATCCGCTTTAGGGTTTGCTCCGAGCCGAGTCTAGCGTCTCCTCTGGTTCCATCACACGTCGCGATT
chrI	1033104	ATGCGTTCGGTCTCCGTCAACCGCTCGGTCTCCGTTCGTCTCCTGTTAATTAGGCTCGGTCGGCCTAGCGGGCCGCTGAAAATCCTCCATTTCCAGCTCGAGCCGCATCCCGAGTCTAGCGTCTCCTCTGGTTCCATCACACGTCGCGATT
chrI	1034266	ATGCGTTCGGTCTCCGTCAACCGCTCGGTCTCCGTTCGTCTCCTGTTAATTAGGCTCGGTCGGCCTAAATTAGCATATTACACACGAAGAAATCAAGGACAAAGAGGCACCGAGTCTAGCGTCTCCTCTGGTTCCATCACACGTCGCGATT
chrI	1035166	ATGCGTTCGGTCTCCGTCAACCGCTCGGTCTCCGTTCGTCTCCTGTTAATTAGGCTCGGTCGGCCTACTACAAGGATGGTACGAGGCTTCACGAGGCGTTAAACTGCCTCCGAGTCTAGCGTCTCCTCTGGTTCCATCACACGTCGCGATT
chrI	1037805	ATGCGTTCGGTCTCCGTCAACCGCTCGGTCTCCGTTCGTCTCCTGTTAATTAGGCTCGGTCGGCCTAATTGCCCATTTGTCGATTTACGGGACTTGCGTGTACTCCTCGCCGAGTCTAGCGTCTCCTCTGGTTCCATCACACGTCGCGATT
chrI	1039676	ATGCGTTCGGTCTCCGTCAACCGCTCGGTCTCCGTTCGTCTCCTGTTAATTAGGCTCGGTCGGCCTATCGATCGAAAAGGATTAGCACTGAGAATTCAACAAATTTCACCCGAGTCTAGCGTCTCCTCTGGTTCCATCACACGTCGCGATT
chrI	1040744	ATGCGTTCGGTCTCCGTCAACCGCTCGGTCTCCGTTCGTCTCCTGTTAATTAGGCTCGGTCGGCCTATTGGAGGGCTCTTTGGAGCTATAAATGAAGAGAATTTTGGGTCCGAGTCTAGCGTCTCCTCTGGTTCCATCACACGTCGCGATT
chrI	1043724	ATGCGTTCGGTCTCCGTCAACCGCTCGGTCTCCGTTCGTCTCCTGTTAATTAGGCTCGGTCGGCCTACGACGTTGAAAATCTACTCGGAAGATCATAATCAGGAGGAGGCCGAGTCTAGCGTCTCCTCTGGTTCCATCACACGTCGCGATT
chrI	1050484	ATGCGTTCGGTCTCCGTCAACCGCTCGGTCTCCGTTCGTCTCCTGTTAATTAGGCTCGGTCGGCCTATGCAATGAGATTCAGGATTATCTTGGCTCTCTAACCGGAGCCCCGAGTCTAGCGTCTCCTCTGGTTCCATCACACGTCGCGATT
chrI	1051466	ATGCGTTCGGTCTCCGTCAACCGCTCGGTCTCCGTTCGTCTCCTGTTAATTAGGCTCGGTCGGCCTAGGCTTTCAATTTGAAAGTTTGCAACAATTGCGCGTGAAATATCCGAGTCTAGCGTCTCCTCTGGTTCCATCACACGTCGCGATT
chrI	1052637	ATGCGTTCGGTCTCCGTCAACCGCTCGGTCTCCGTTCGTCTCCTGTTAATTAGGCTCGGTCGGCCTAAATGTGCTATGCATTCTCCGTTTCGACACGCCCATTCCCATTCCGAGTCTAGCGTCTCCTCTGGTTCCATCACACGTCGCGATT
chrI	1053794	ATGCGTTCGGTCTCCGTCAACCGCTCGGTCTCCGTTCGTCTCCTGTTAATTAGGCTCGGTCGGCCTAGTAAAAGAGACGCGCAGAGAAATTCGGGTGAAGCTGTTGTGTCCGAGTCTAGCGTCTCCTCTGGTTCCATCACACGTCGCGATT
chrI	1057841	ATGCGTTCGGTCTCCGTCAACCGCTCGGTCTCCGTTCGTCTCCTGTTAATTAGGCTCGGTCGGCCTAGCCAACGTCGATTCGGAACATTTCTTTGCGAGCGTGAATGTCCCGAGTCTAGCGTCTCCTCTGGTTCCATCACACGTCGCGATT
chrI	1059446	ATGCGTTCGGTCTCCGTCAACCGCTCGGTCTCCGTTCGTCTCCTGTTAATTAGGCTCGGTCGGCCTAATTGTTCAGGCCGACACCCTGCATTTGAACCATGAATTCGGTCCGAGTCTAGCGTCTCCTCTGGTTCCATCACACGTCGCGATT
chrI	1061644	ATGCGTTCGGTCTCCGTCAACCGCTCGGTCTCCGTTCGTCTCCTGTTAATTAGGCTCGGTCGGCCTAATTTGCCGAATCTACCGATTTAGTTGAGATGGGCAATTTTGCCCGAGTCTAGCGTCTCCTCTGGTTCCATCACACGTCGCGATT
chrI	1062488	ATGCGTTCGGTCTCCGTCAACCGCTCGGTCTCCGTTCGTCTCCTGTTAATTAGGCTCGGTCGGCCTAAGTACTACAACTCGACACACACCTCTGCACCATCACCGATTCCCGAGTCTAGCGTCTCCTCTGGTTCCATCACACGTCGCGATT
chrI	1063506	ATGCGTTCGGTCTCCGTCAACCGCTCGGTCTCCGTTCGTCTCCTGTTAATTAGGCTCGGTCGGCCTAAAGCTATCTCAGAACCATGCCGGAAAAGCTTTCAAATTGGAACCGAGTCTAGCGTCTCCTCTGGTTCCATCACACGTCGCGATT
chrI	1063959	ATGCGTTCGGTCTCCGTCAACCGCTCGGTCTCCGTTCGTCTCCTGTTAATTAGGCTCGGTCGGCCTAAGTCGCTGGGCTTGTACAAGAGCAGATTCCTCGTGTATTTCTCCGAGTCTAGCGTCTCCTCTGGTTCCATCACACGTCGCGATT
chrI	1066213	ATGCGTTCGGTCTCCGTCAACCGCTCGGTCTCCGTTCGTCTCCTGTTAATTAGGCTCGGTCGGCCTAAAATTTGATTGGAAGAATGACGGCCTCCTTGAGCGCCTCTTTCCGAGTCTAGCGTCTCCTCTGGTTCCATCACACGTCGCGATT
chrI	1067051	ATGCGTTCGGTCTCCGTCAACCGCTCGGTCTCCGTTCGTCTCCTGTTAATTAGGCTCGGTCGGCCTACAGGTTTTCGCGATATTTCTCGCTTTTAATGATTGTGAAATCCCGAGTCTAGCGTCTCCTCTGGTTCCATCACACGTCGCGATT
chrI	1068451	ATGCGTTCGGTCTCCGTCAACCGCTCGGTCTCCGTTCGTCTCCTGTTAATTAGGCTCGGTCGGCCTAGGAAAGGAGCCTGGCAACTAGCACTCACAAAATACACACACACCGAGTCTAGCGTCTCCTCTGGTTCCATCACACGTCGCGATT
chrI	1069156	ATGCGTTCGGTCTCCGTCAACCGCTCGGTCTCCGTTCGTCTCCTGTTAATTAGGCTCGGTCGGCCTACGCCATAATTTCCCTCCCTTCCAAATGATCTGCCATTAAACCCCGAGTCTAGCGTCTCCTCTGGTTCCATCACACGTCGCGATT
chrI	1070455	ATGCGTTCGGTCTCCGTCAACCGCTCGGTCTCCGTTCGTCTCCTGTTAATTAGGCTCGGTCGGCCTATCGAATCACCAACGATCCGGAAGATAACTACCCTTCAGTCAGCCGAGTCTAGCGTCTCCTCTGGTTCCATCACACGTCGCGATT
chrI	1071828	ATGCGTTCGGTCTCCGTCAACCGCTCGGTCTCCGTTCGTCTCCTGTTAATTAGGCTCGGTCGGCCTAGACGAGAGAAGAAAGTGGATTCAGTGCTTCAATGACGTGACGCCGAGTCTAGCGTCTCCTCTGGTTCCATCACACGTCGCGATT
chrI	1073931	ATGCGTTCGGTCTCCGTCAACCGCTCGGTCTCCGTTCGTCTCCTGTTAATTAGGCTCGGTCGGCCTAACATTTTAATATACACAATTCTGTGAGTGGCCGAACTTTTCGCCGAGTCTAGCGTCTCCTCTGGTTCCATCACACGTCGCGATT
chrI	1075608	ATGCGTTCGGTCTCCGTCAACCGCTCGGTCTCCGTTCGTCTCCTGTTAATTAGGCTCGGTCGGCCTATGGATTTATTTGAAAGTTTTCCATAGGCGTGGCTTGTTAGACCCGAGTCTAGCGTCTCCTCTGGTTCCATCACACGTCGCGATT
chrI	1078561	ATGCGTTCGGTCTCCGTCAACCGCTCGGTCTCCGTTCGTCTCCTGTTAATTAGGCTCGGTCGGCCTATTAAGAGCCGATCTCTTGGAAATAGCCTGGATCTCCGGTTTCCCGAGTCTAGCGTCTCCTCTGGTTCCATCACACGTCGCGATT
chrI	1079294	ATGCGTTCGGTCTCCGTCAACCGCTCGGTCTCCGTTCGTCTCCTGTTAATTAGGCTCGGTCGGCCTACTTCTCGCTGTCTGCAAATCATCAAGATCAACTTTAGATATTCCGAGTCTAGCGTCTCCTCTGGTTCCATCACACGTCGCGATT
chrI	1084452	ATGCGTTCGGTCTCCGTCAACCGCTCGGTCTCCGTTCGTCTCCTGTTAATTAGGCTCGGTCGGCCTACCAACCAGTTCTTGTTTTCACTACTTTGTTGACACTGGGCGCCCGAGTCTAGCGTCTCCTCTGGTTCCATCACACGTCGCGATT
chrI	1087162	ATGCGTTCGGTCTCCGTCAACCGCTCGGTCTCCGTTCGTCTCCTGTTAATTAGGCTCGGTCGGCCTAAGGAGTCCGTGAACCCTGTAAAACTCTGTAAAATTTTGAATTCCGAGTCTAGCGTCTCCTCTGGTTCCATCACACGTCGCGATT
chrI	1088959	ATGCGTTCGGTCTCCGTCAACCGCTCGGTCTCCGTTCGTCTCCTGTTAATTAGGCTCGGTCGGCCTATGCCGTATTGATAACTATTGTCATCTTTGTCGTGATTCGCGCCCGAGTCTAGCGTCTCCTCTGGTTCCATCACACGTCGCGATT
chrI	1090023	ATGCGTTCGGTCTCCGTCAACCGCTCGGTCTCCGTTCGTCTCCTGTTAATTAGGCTCGGTCGGCCTAGCGCGTTTGCTGTGTATTTACACCAGAAAATAAGATAATTGACCGAGTCTAGCGTCTCCTCTGGTTCCATCACACGTCGCGATT
chrI	1091190	ATGCGTTCGGTCTCCGTCAACCGCTCGGTCTCCGTTCGTCTCCTGTTAATTAGGCTCGGTCGGCCTAGTAGTACCTCATACAGTACCCTGTTACAGTACCTCTACATTACCGAGTCTAGCGTCTCCTCTGGTTCCATCACACGTCGCGATT
chrI	1091920	ATGCGTTCGGTCTCCGTCAACCGCTCGGTCTCCGTTCGTCTCCTGTTAATTAGGCTCGGTCGGCCTAGGCCACTGTGAAAATATCTAGACCAATGTGGAAATTTATAGGCCGAGTCTAGCGTCTCCTCTGGTTCCATCACACGTCGCGATT
chrI	1094483	ATGCGTTCGGTCTCCGTCAACCGCTCGGTCTCCGTTCGTCTCCTGTTAATTAGGCTCGGTCGGCCTATCGTACTTACACACTAAACGACTGTCAAATCGCATTGCGGGACCGAGTCTAGCGTCTCCTCTGGTTCCATCACACGTCGCGATT
chrI	1096679	ATGCGTTCGGTCTCCGTCAACCGCTCGGTCTCCGTTCGTCTCCTGTTAATTAGGCTCGGTCGGCCTAGGACTATTATGAGTGCCACGACATCTTTCAGGTGGCTGTGTACCGAGTCTAGCGTCTCCTCTGGTTCCATCACACGTCGCGATT
chrI	1098636	ATGCGTTCGGTCTCCGTCAACCGCTCGGTCTCCGTTCGTCTCCTGTTAATTAGGCTCGGTCGGCCTACGACACCAAGACAGAGAATTTGTCGATTGCCACGTGGCTAGACCGAGTCTAGCGTCTCCTCTGGTTCCATCACACGTCGCGATT
chrI	1100222	ATGCGTTCGGTCTCCGTCAACCGCTCGGTCTCCGTTCGTCTCCTGTTAATTAGGCTCGGTCGGCCTACATATAGTTAATCAATGTGCCAGCGAGCACGTGTAGATCTACCCGAGTCTAGCGTCTCCTCTGGTTCCATCACACGTCGCGATT
chrI	1102372	ATGCGTTCGGTCTCCGTCAACCGCTCGGTCTCCGTTCGTCTCCTGTTAATTAGGCTCGGTCGGCCTAAATGATTTATTACATGATTTGAGGTAACAGGGCAAATGGGAGCCGAGTCTAGCGTCTCCTCTGGTTCCATCACACGTCGCGATT
chrI	1105063	ATGCGTTCGGTCTCCGTCAACCGCTCGGTCTCCGTTCGTCTCCTGTTAATTAGGCTCGGTCGGCCTATCTTTTGGTAGTGGAGGCACAAAGAAGTAAAAGTTAGGTGCCCCGAGTCTAGCGTCTCCTCTGGTTCCATCACACGTCGCGATT
chrI	1106824	ATGCGTTCGGTCTCCGTCAACCGCTCGGTCTCCGTTCGTCTCCTGTTAATTAGGCTCGGTCGGCCTATTGCCATTGGCCTGAAAATTTCAAGAAGTGGCCTAAAATTTGCCGAGTCTAGCGTCTCCTCTGGTTCCATCACACGTCGCGATT
chrI	1107794	ATGCGTTCGGTCTCCGTCAACCGCTCGGTCTCCGTTCGTCTCCTGTTAATTAGGCTCGGTCGGCCTAGGATGTCGTGTACAATTATGATTTGATCCGATGTATGGAAAACCGAGTCTAGCGTCTCCTCTGGTTCCATCACACGTCGCGATT
chrI	1108702	ATGCGTTCGGTCTCCGTCAACCGCTCGGTCTCCGTTCGTCTCCTGTTAATTAGGCTCGGTCGGCCTATTTCTAGGCCACCAGTGACGCAATGACGTCTCCAGTAGCCCACCGAGTCTAGCGTCTCCTCTGGTTCCATCACACGTCGCGATT
chrI	1109399	ATGCGTTCGGTCTCCGTCAACCGCTCGGTCTCCGTTCGTCTCCTGTTAATTAGGCTCGGTCGGCCTATTAGGCAGGCAAGCAGGTCATAATAAACACTAAGCAGACAAGCCGAGTCTAGCGTCTCCTCTGGTTCCATCACACGTCGCGATT
chrI	1110601	ATGCGTTCGGTCTCCGTCAACCGCTCGGTCTCCGTTCGTCTCCTGTTAATTAGGCTCGGTCGGCCTATAGATGTTTTATCTATAGTTTGATCTACACGGCATCTCTGCCCCGAGTCTAGCGTCTCCTCTGGTTCCATCACACGTCGCGATT
chrI	1112134	ATGCGTTCGGTCTCCGTCAACCGCTCGGTCTCCGTTCGTCTCCTGTTAATTAGGCTCGGTCGGCCTAAATACTTCCCAGATGTCCCTGGAAAATCTTATGAGGATGAGACCGAGTCTAGCGTCTCCTCTGGTTCCATCACACGTCGCGATT
chrI	1113578	ATGCGTTCGGTCTCCGTCAACCGCTCGGTCTCCGTTCGTCTCCTGTTAATTAGGCTCGGTCGGCCTAAGAATATGTGCTACATGTGTTAAAGAATTCGGTTTTGACCTGCCGAGTCTAGCGTCTCCTCTGGTTCCATCACACGTCGCGATT
chrI	1115083	ATGCGTTCGGTCTCCGTCAACCGCTCGGTCTCCGTTCGTCTCCTGTTAATTAGGCTCGGTCGGCCTATTCGAGTCGGAGTTCAAGGAAAAGCAGCTAGTTGTTCTGGAACCGAGTCTAGCGTCTCCTCTGGTTCCATCACACGTCGCGATT
chrI	1116271	ATGCGTTCGGTCTCCGTCAACCGCTCGGTCTCCGTTCGTCTCCTGTTAATTAGGCTCGGTCGGCCTATGAAGAATTTTATACACCAGTTTCGGATTGGGTAAGTATGGTCCGAGTCTAGCGTCTCCTCTGGTTCCATCACACGTCGCGATT
chrI	1126032	ATGCGTTCGGTCTCCGTCAACCGCTCGGTCTCCGTTCGTCTCCTGTTAATTAGGCTCGGTCGGCCTACCTCAGTGGCCTGGAATTTTGAAATTTAAAATTTTAAGCCTCCCGAGTCTAGCGTCTCCTCTGGTTCCATCACACGTCGCGATT
chrI	1127276	ATGCGTTCGGTCTCCGTCAACCGCTCGGTCTCCGTTCGTCTCCTGTTAATTAGGCTCGGTCGGCCTACCTTCATGGAATACCTTCAATGCCTACCTTGAGCCTATCAAGCCGAGTCTAGCGTCTCCTCTGGTTCCATCACACGTCGCGATT
chrI	1128258	ATGCGTTCGGTCTCCGTCAACCGCTCGGTCTCCGTTCGTCTCCTGTTAATTAGGCTCGGTCGGCCTAGGCGTGCCGGCCCAATCACCGCCAAAAGCACAAAAGTGGGCGCCGAGTCTAGCGTCTCCTCTGGTTCCATCACACGTCGCGATT
chrI	1129547	ATGCGTTCGGTCTCCGTCAACCGCTCGGTCTCCGTTCGTCTCCTGTTAATTAGGCTCGGTCGGCCTACTTCAATAACAATCTCCATTAGAACTAAACCACGTGGTGCCACCGAGTCTAGCGTCTCCTCTGGTTCCATCACACGTCGCGATT
chrI	1130328	ATGCGTTCGGTCTCCGTCAACCGCTCGGTCTCCGTTCGTCTCCTGTTAATTAGGCTCGGTCGGCCTATTGAAATCCGCGGAATCACATTTTCCCGGAAAATTTGTTTCCCCGAGTCTAGCGTCTCCTCTGGTTCCATCACACGTCGCGATT
chrI	1131950	ATGCGTTCGGTCTCCGTCAACCGCTCGGTCTCCGTTCGTCTCCTGTTAATTAGGCTCGGTCGGCCTATGTGTGGAAGGTATTACTGTTTTAAAGAGGAAGTACGGTATTCCGAGTCTAGCGTCTCCTCTGGTTCCATCACACGTCGCGATT
chrI	1133006	ATGCGTTCGGTCTCCGTCAACCGCTCGGTCTCCGTTCGTCTCCTGTTAATTAGGCTCGGTCGGCCTAAACTTCACTGAAACAAAATAACGTGGTGTCAGTCAGTCTCATCCGAGTCTAGCGTCTCCTCTGGTTCCATCACACGTCGCGATT
chrI	1133879	ATGCGTTCGGTCTCCGTCAACCGCTCGGTCTCCGTTCGTCTCCTGTTAATTAGGCTCGGTCGGCCTATCGACCGAATGTCATCAATATTCAAAACCTTATGTTTAACGGCCGAGTCTAGCGTCTCCTCTGGTTCCATCACACGTCGCGATT
chrI	1136560	ATGCGTTCGGTCTCCGTCAACCGCTCGGTCTCCGTTCGTCTCCTGTTAATTAGGCTCGGTCGGCCTATAACGGGCTGCTCATCGTGTTCCTGCCGGATGTGTGTGAGAACCGAGTCTAGCGTCTCCTCTGGTTCCATCACACGTCGCGATT
chrI	1140155	ATGCGTTCGGTCTCCGTCAACCGCTCGGTCTCCGTTCGTCTCCTGTTAATTAGGCTCGGTCGGCCTATACTGACCGCATATCTCATAGTACCCTCTGGAGGTTTCGTTTCCGAGTCTAGCGTCTCCTCTGGTTCCATCACACGTCGCGATT
chrI	1141045	ATGCGTTCGGTCTCCGTCAACCGCTCGGTCTCCGTTCGTCTCCTGTTAATTAGGCTCGGTCGGCCTAGGTTGCTTGCTTATAGATTTCCTCTTTTAGTATTGCAGTCTCCCGAGTCTAGCGTCTCCTCTGGTTCCATCACACGTCGCGATT
chrI	1143396	ATGCGTTCGGTCTCCGTCAACCGCTCGGTCTCCGTTCGTCTCCTGTTAATTAGGCTCGGTCGGCCTACAACACTTTCAAGCATTGCGGACATTCGTGACCTTTCTTCACCCGAGTCTAGCGTCTCCTCTGGTTCCATCACACGTCGCGATT
chrI	1145837	ATGCGTTCGGTCTCCGTCAACCGCTCGGTCTCCGTTCGTCTCCTGTTAATTAGGCTCGGTCGGCCTAAATGATCAGTGTCTGTGTCGCTTCTGAAAAGTGTTTGAAAATCCGAGTCTAGCGTCTCCTCTGGTTCCATCACACGTCGCGATT
chrI	1148057	ATGCGTTCGGTCTCCGTCAACCGCTCGGTCTCCGTTCGTCTCCTGTTAATTAGGCTCGGTCGGCCTACCAAAGTTCTACCAAAACCATGTTTTAAAGTGGTATAGTCGACCGAGTCTAGCGTCTCCTCTGGTTCCATCACACGTCGCGATT
chrI	1150434	ATGCGTTCGGTCTCCGTCAACCGCTCGGTCTCCGTTCGTCTCCTGTTAATTAGGCTCGGTCGGCCTAGGGATTTTCAGTGTATCCGTCCGGAGGTGACAGGCTCTTTTGCCGAGTCTAGCGTCTCCTCTGGTTCCATCACACGTCGCGATT
chrI	1153240	ATGCGTTCGGTCTCCGTCAACCGCTCGGTCTCCGTTCGTCTCCTGTTAATTAGGCTCGGTCGGCCTACCGTGTTCTTGTAAATTATGCCTCCCTTGAAATGTTTCTTTACCGAGTCTAGCGTCTCCTCTGGTTCCATCACACGTCGCGATT
chrI	1154335	ATGCGTTCGGTCTCCGTCAACCGCTCGGTCTCCGTTCGTCTCCTGTTAATTAGGCTCGGTCGGCCTACGGTCCCAGGAGGCGTTGTTTCGCTCCCGATATTGGGACGGGCCGAGTCTAGCGTCTCCTCTGGTTCCATCACACGTCGCGATT
chrI	1155887	ATGCGTTCGGTCTCCGTCAACCGCTCGGTCTCCGTTCGTCTCCTGTTAATTAGGCTCGGTCGGCCTAGACGTTATCGTCGCGCTTTGACACCAGTTGGAAGGTTTCTCGCCGAGTCTAGCGTCTCCTCTGGTTCCATCACACGTCGCGATT
chrI	1156882	ATGCGTTCGGTCTCCGTCAACCGCTCGGTCTCCGTTCGTCTCCTGTTAATTAGGCTCGGTCGGCCTACGATCTCTTGAAGTGAGTTTCACACCTATTTTCTCAACTCAACCGAGTCTAGCGTCTCCTCTGGTTCCATCACACGTCGCGATT
chrI	1157767	ATGCGTTCGGTCTCCGTCAACCGCTCGGTCTCCGTTCGTCTCCTGTTAATTAGGCTCGGTCGGCCTACTCGTTCGGAAAACCGGAAGCACATGCGAGATAAGTTGCCGGCCGAGTCTAGCGTCTCCTCTGGTTCCATCACACGTCGCGATT
chrI	1161933	ATGCGTTCGGTCTCCGTCAACCGCTCGGTCTCCGTTCGTCTCCTGTTAATTAGGCTCGGTCGGCCTAGGGCATTGTTGAACATGATGAAGCATTCAACTAATTTCTAGTCCGAGTCTAGCGTCTCCTCTGGTTCCATCACACGTCGCGATT
chrI	1164593	ATGCGTTCGGTCTCCGTCAACCGCTCGGTCTCCGTTCGTCTCCTGTTAATTAGGCTCGGTCGGCCTACCTTCATCACATTATTCAACGCCTCTTGTACCATGTGCTCCGCCGAGTCTAGCGTCTCCTCTGGTTCCATCACACGTCGCGATT
chrI	1166518	ATGCGTTCGGTCTCCGTCAACCGCTCGGTCTCCGTTCGTCTCCTGTTAATTAGGCTCGGTCGGCCTACCATCTAGTGTAACTCTGCCGGATTTTGGCTCGTAGAAACGCCCGAGTCTAGCGTCTCCTCTGGTTCCATCACACGTCGCGATT
chrI	1169038	ATGCGTTCGGTCTCCGTCAACCGCTCGGTCTCCGTTCGTCTCCTGTTAATTAGGCTCGGTCGGCCTAATGATAATGTAGGCTCTCCATATACCATGGTAGGCATGCCTGCCGAGTCTAGCGTCTCCTCTGGTTCCATCACACGTCGCGATT
chrI	1170728	ATGCGTTCGGTCTCCGTCAACCGCTCGGTCTCCGTTCGTCTCCTGTTAATTAGGCTCGGTCGGCCTACCCGGAACCACCGCTACAGTGTACATTGTCATTGTTGGTGACCCGAGTCTAGCGTCTCCTCTGGTTCCATCACACGTCGCGATT
chrI	1173934	ATGCGTTCGGTCTCCGTCAACCGCTCGGTCTCCGTTCGTCTCCTGTTAATTAGGCTCGGTCGGCCTAATTGTGCAACATATAGTGTCATTAAGTGCAGAGCAGATGGCTCCGAGTCTAGCGTCTCCTCTGGTTCCATCACACGTCGCGATT
chrI	1176520	ATGCGTTCGGTCTCCGTCAACCGCTCGGTCTCCGTTCGTCTCCTGTTAATTAGGCTCGGTCGGCCTAAACCCTCACATTTGTGGATCCCGAGGACGATGGAGTCTCTATCCGAGTCTAGCGTCTCCTCTGGTTCCATCACACGTCGCGATT
chrI	1178258	ATGCGTTCGGTCTCCGTCAACCGCTCGGTCTCCGTTCGTCTCCTGTTAATTAGGCTCGGTCGGCCTAAAGTCGTCGTGATAATCTGTAGAACACCGTGCGCCAGTATTGCCGAGTCTAGCGTCTCCTCTGGTTCCATCACACGTCGCGATT
chrI	1179322	ATGCGTTCGGTCTCCGTCAACCGCTCGGTCTCCGTTCGTCTCCTGTTAATTAGGCTCGGTCGGCCTATCGATTGAAACATTCTCAGACGGTTGATGGATCGGAATGGACCCGAGTCTAGCGTCTCCTCTGGTTCCATCACACGTCGCGATT
chrI	1180622	ATGCGTTCGGTCTCCGTCAACCGCTCGGTCTCCGTTCGTCTCCTGTTAATTAGGCTCGGTCGGCCTATTGGTGCAGAAAACCGAGGGAAACGTGCTCGTGTGCTCGCCGCCGAGTCTAGCGTCTCCTCTGGTTCCATCACACGTCGCGATT
chrI	1182430	ATGCGTTCGGTCTCCGTCAACCGCTCGGTCTCCGTTCGTCTCCTGTTAATTAGGCTCGGTCGGCCTAACCGTATGCATCCAGTGCTCTCAGAGTTCCCGAGCAACGTGTCCGAGTCTAGCGTCTCCTCTGGTTCCATCACACGTCGCGATT
chrI	1184748	ATGCGTTCGGTCTCCGTCAACCGCTCGGTCTCCGTTCGTCTCCTGTTAATTAGGCTCGGTCGGCCTACCTGCCTAGAAATTTCGGAATTTTATTTCAGAGCTCAAAGATCCGAGTCTAGCGTCTCCTCTGGTTCCATCACACGTCGCGATT
chrI	1187334	ATGCGTTCGGTCTCCGTCAACCGCTCGGTCTCCGTTCGTCTCCTGTTAATTAGGCTCGGTCGGCCTACATTCAATGAATACAAATCCAATGATCCATCACAACCACGTCCCGAGTCTAGCGTCTCCTCTGGTTCCATCACACGTCGCGATT
chrI	1189561	ATGCGTTCGGTCTCCGTCAACCGCTCGGTCTCCGTTCGTCTCCTGTTAATTAGGCTCGGTCGGCCTAGGACATTTTCCCAAATATTCGCGCATAAATCTCTGAAAATTCCCGAGTCTAGCGTCTCCTCTGGTTCCATCACACGTCGCGATT
chrI	1195959	ATGCGTTCGGTCTCCGTCAACCGCTCGGTCTCCGTTCGTCTCCTGTTAATTAGGCTCGGTCGGCCTAGACAGGAGGCGGTTTCAATGATTCCACCACTTCTTTTGGCTCCCGAGTCTAGCGTCTCCTCTGGTTCCATCACACGTCGCGATT
chrI	1198871	ATGCGTTCGGTCTCCGTCAACCGCTCGGTCTCCGTTCGTCTCCTGTTAATTAGGCTCGGTCGGCCTATATTCGACGTGCTCAATGAATCCGATTGAGGATGAAGCTGTACCGAGTCTAGCGTCTCCTCTGGTTCCATCACACGTCGCGATT
chrI	1204443	ATGCGTTCGGTCTCCGTCAACCGCTCGGTCTCCGTTCGTCTCCTGTTAATTAGGCTCGGTCGGCCTAGCAATTTTCGAAATGCCGAATTTGCAGGAATTGTTCAATTCCCCGAGTCTAGCGTCTCCTCTGGTTCCATCACACGTCGCGATT
chrI	1207661	ATGCGTTCGGTCTCCGTCAACCGCTCGGTCTCCGTTCGTCTCCTGTTAATTAGGCTCGGTCGGCCTAAGTGTAAAGGAGATGTTCGGAAACAACAGAATGGTACTGTTGCCGAGTCTAGCGTCTCCTCTGGTTCCATCACACGTCGCGATT
chrI	1212643	ATGCGTTCGGTCTCCGTCAACCGCTCGGTCTCCGTTCGTCTCCTGTTAATTAGGCTCGGTCGGCCTAGTATTCCTGACAAAAGATGGCAAAATGTGGAGTGTTGGTAGTCCGAGTCTAGCGTCTCCTCTGGTTCCATCACACGTCGCGATT
chrI	1213501	ATGCGTTCGGTCTCCGTCAACCGCTCGGTCTCCGTTCGTCTCCTGTTAATTAGGCTCGGTCGGCCTAATTACCCTCTCCGTAGATCTCCTTCTCGTAGATCCCATTTCCCCGAGTCTAGCGTCTCCTCTGGTTCCATCACACGTCGCGATT
chrI	1216088	ATGCGTTCGGTCTCCGTCAACCGCTCGGTCTCCGTTCGTCTCCTGTTAATTAGGCTCGGTCGGCCTATGTGAGCAACAAATTCAGAAATGAACGACTGTGTTCAAATAGCCGAGTCTAGCGTCTCCTCTGGTTCCATCACACGTCGCGATT
chrI	1217730	ATGCGTTCGGTCTCCGTCAACCGCTCGGTCTCCGTTCGTCTCCTGTTAATTAGGCTCGGTCGGCCTAAAGTTTGGATTTGAATGAATTTTCCAAGGAGCTCAGGATACTCCGAGTCTAGCGTCTCCTCTGGTTCCATCACACGTCGCGATT
chrI	1219092	ATGCGTTCGGTCTCCGTCAACCGCTCGGTCTCCGTTCGTCTCCTGTTAATTAGGCTCGGTCGGCCTAACCAACTTTACAATAAAGCTTCTTAATTCGGTGCGGCATGGACCGAGTCTAGCGTCTCCTCTGGTTCCATCACACGTCGCGATT
chrI	1221091	ATGCGTTCGGTCTCCGTCAACCGCTCGGTCTCCGTTCGTCTCCTGTTAATTAGGCTCGGTCGGCCTAGTGCATTCATCGTCCCGAGCCCGTCGAGCAACTCAGTGGAGTCCGAGTCTAGCGTCTCCTCTGGTTCCATCACACGTCGCGATT
chrI	1224333	ATGCGTTCGGTCTCCGTCAACCGCTCGGTCTCCGTTCGTCTCCTGTTAATTAGGCTCGGTCGGCCTATGCCATCTGAAGAATTTCAGAATTTGATTCGGGAAACATTGACCGAGTCTAGCGTCTCCTCTGGTTCCATCACACGTCGCGATT
chrI	1225363	ATGCGTTCGGTCTCCGTCAACCGCTCGGTCTCCGTTCGTCTCCTGTTAATTAGGCTCGGTCGGCCTAGCGGTGATGACGAGCGAATGATGAATGAGATATTCCTTCGAGCCGAGTCTAGCGTCTCCTCTGGTTCCATCACACGTCGCGATT
chrI	1226407	ATGCGTTCGGTCTCCGTCAACCGCTCGGTCTCCGTTCGTCTCCTGTTAATTAGGCTCGGTCGGCCTATTGGAGCAGAGTTTTCGCAGTTTTCTTCGTCCACGTGGTGCCCCGAGTCTAGCGTCTCCTCTGGTTCCATCACACGTCGCGATT
chrI	1227531	ATGCGTTCGGTCTCCGTCAACCGCTCGGTCTCCGTTCGTCTCCTGTTAATTAGGCTCGGTCGGCCTAGATTTACAGACTCGGCTTTTCTCTCGGCGCCCGTAAATCGACCCGAGTCTAGCGTCTCCTCTGGTTCCATCACACGTCGCGATT
chrI	1229045	ATGCGTTCGGTCTCCGTCAACCGCTCGGTCTCCGTTCGTCTCCTGTTAATTAGGCTCGGTCGGCCTAGAAATCCAAGAAATGGGAGGAGACTGTTCATTGCCGGAGACGCCGAGTCTAGCGTCTCCTCTGGTTCCATCACACGTCGCGATT
chrI	1230268	ATGCGTTCGGTCTCCGTCAACCGCTCGGTCTCCGTTCGTCTCCTGTTAATTAGGCTCGGTCGGCCTAGCAAACACACAATACCTATGCACACAAATATTGCAATTTGGACCGAGTCTAGCGTCTCCTCTGGTTCCATCACACGTCGCGATT
chrI	1232395	ATGCGTTCGGTCTCCGTCAACCGCTCGGTCTCCGTTCGTCTCCTGTTAATTAGGCTCGGTCGGCCTACCGACAGCCGTATCCGATCTGATAGGTTCCCACGTGACACGTCCGAGTCTAGCGTCTCCTCTGGTTCCATCACACGTCGCGATT
chrI	1233850	ATGCGTTCGGTCTCCGTCAACCGCTCGGTCTCCGTTCGTCTCCTGTTAATTAGGCTCGGTCGGCCTAAGTTACTTGACGAAGGCGATGCACTGGAAGTCATGTCGTTAGCCGAGTCTAGCGTCTCCTCTGGTTCCATCACACGTCGCGATT
chrI	1236193	ATGCGTTCGGTCTCCGTCAACCGCTCGGTCTCCGTTCGTCTCCTGTTAATTAGGCTCGGTCGGCCTACAAGAATGGAGTGAAAATCTGAAAGGAATTGAATGTCTTCGACCGAGTCTAGCGTCTCCTCTGGTTCCATCACACGTCGCGATT
chrI	1241230	ATGCGTTCGGTCTCCGTCAACCGCTCGGTCTCCGTTCGTCTCCTGTTAATTAGGCTCGGTCGGCCTAGCGAAAGTGATCTACAGAAACCATTGAAAGTATGCTCTTATTCCGAGTCTAGCGTCTCCTCTGGTTCCATCACACGTCGCGATT
chrI	1243175	ATGCGTTCGGTCTCCGTCAACCGCTCGGTCTCCGTTCGTCTCCTGTTAATTAGGCTCGGTCGGCCTATCACAACTGACAGTAGTTATGACGTCGTAAATGTATTGGAATCCGAGTCTAGCGTCTCCTCTGGTTCCATCACACGTCGCGATT
chrI	1247841	ATGCGTTCGGTCTCCGTCAACCGCTCGGTCTCCGTTCGTCTCCTGTTAATTAGGCTCGGTCGGCCTAACTATTCCGGAAGGGATTCTCTGAAAGTCTGCATAGTCGTACCCGAGTCTAGCGTCTCCTCTGGTTCCATCACACGTCGCGATT
chrI	1251356	ATGCGTTCGGTCTCCGTCAACCGCTCGGTCTCCGTTCGTCTCCTGTTAATTAGGCTCGGTCGGCCTAGGCAAACTGTGACGATCTACTTATACTGACCAAAGATATTGACCGAGTCTAGCGTCTCCTCTGGTTCCATCACACGTCGCGATT
chrI	1253706	ATGCGTTCGGTCTCCGTCAACCGCTCGGTCTCCGTTCGTCTCCTGTTAATTAGGCTCGGTCGGCCTAATTTTCCGATAAAATCTAGGCTCGGAGCACTGCATACAACGTCCGAGTCTAGCGTCTCCTCTGGTTCCATCACACGTCGCGATT
chrI	1256077	ATGCGTTCGGTCTCCGTCAACCGCTCGGTCTCCGTTCGTCTCCTGTTAATTAGGCTCGGTCGGCCTAAATTTTGATTGTCATTGTCTGTAGTAGCCGACGATGCGAATCCCGAGTCTAGCGTCTCCTCTGGTTCCATCACACGTCGCGATT
chrI	1257739	ATGCGTTCGGTCTCCGTCAACCGCTCGGTCTCCGTTCGTCTCCTGTTAATTAGGCTCGGTCGGCCTACAGACATAGCTTAACCCTAAACTCTTACCAAACATTTTCCAGCCGAGTCTAGCGTCTCCTCTGGTTCCATCACACGTCGCGATT
chrI	1258764	ATGCGTTCGGTCTCCGTCAACCGCTCGGTCTCCGTTCGTCTCCTGTTAATTAGGCTCGGTCGGCCTAGGAGACCTGAAGGGAAAATGCAATATGAATTTCAAGAAATTGCCGAGTCTAGCGTCTCCTCTGGTTCCATCACACGTCGCGATT
chrI	1260601	ATGCGTTCGGTCTCCGTCAACCGCTCGGTCTCCGTTCGTCTCCTGTTAATTAGGCTCGGTCGGCCTAAAATTTCCTTGTTTGGTACTCCGAAGAAGTGTATCCCGGAGTCCGAGTCTAGCGTCTCCTCTGGTTCCATCACACGTCGCGATT
chrI	1262409	ATGCGTTCGGTCTCCGTCAACCGCTCGGTCTCCGTTCGTCTCCTGTTAATTAGGCTCGGTCGGCCTACGAAGCGGGTACCACGTGTAACGGCTGGTAAATTTGCTCGTCCCGAGTCTAGCGTCTCCTCTGGTTCCATCACACGTCGCGATT
chrI	1263412	ATGCGTTCGGTCTCCGTCAACCGCTCGGTCTCCGTTCGTCTCCTGTTAATTAGGCTCGGTCGGCCTAATATGCTCTATTCAGAATTATTTCTAAAGCGACACGTGGTGTCCGAGTCTAGCGTCTCCTCTGGTTCCATCACACGTCGCGATT
chrI	1265245	ATGCGTTCGGTCTCCGTCAACCGCTCGGTCTCCGTTCGTCTCCTGTTAATTAGGCTCGGTCGGCCTACCTTACGATAAAATGCAGATTTGGCGGTTTTCTCACAATTTTCCGAGTCTAGCGTCTCCTCTGGTTCCATCACACGTCGCGATT
chrI	1266628	ATGCGTTCGGTCTCCGTCAACCGCTCGGTCTCCGTTCGTCTCCTGTTAATTAGGCTCGGTCGGCCTAATCCAAAGGATTTTATTGGTGGAATCCGATTTACCACGTCATCCGAGTCTAGCGTCTCCTCTGGTTCCATCACACGTCGCGATT
chrI	1267817	ATGCGTTCGGTCTCCGTCAACCGCTCGGTCTCCGTTCGTCTCCTGTTAATTAGGCTCGGTCGGCCTAGAATATCCTGTATTTGAATAGGCGGACGTGTCCATTTGTTGGCCGAGTCTAGCGTCTCCTCTGGTTCCATCACACGTCGCGATT
chrI	1269725	ATGCGTTCGGTCTCCGTCAACCGCTCGGTCTCCGTTCGTCTCCTGTTAATTAGGCTCGGTCGGCCTAGCATGTCTTGCGTTATGCCAAATAATTTATTTCAAGCGTATGCCGAGTCTAGCGTCTCCTCTGGTTCCATCACACGTCGCGATT
chrI	1272761	ATGCGTTCGGTCTCCGTCAACCGCTCGGTCTCCGTTCGTCTCCTGTTAATTAGGCTCGGTCGGCCTACTAATTATAAGGCACCCTACCCTACCTTAAATGCTCTGATCGCCGAGTCTAGCGTCTCCTCTGGTTCCATCACACGTCGCGATT
chrI	1274913	ATGCGTTCGGTCTCCGTCAACCGCTCGGTCTCCGTTCGTCTCCTGTTAATTAGGCTCGGTCGGCCTACTTATCTTTGCCGGTCCAATGTATGTTGAATACCTAAACAATCCGAGTCTAGCGTCTCCTCTGGTTCCATCACACGTCGCGATT
chrI	1277232	ATGCGTTCGGTCTCCGTCAACCGCTCGGTCTCCGTTCGTCTCCTGTTAATTAGGCTCGGTCGGCCTAGAGCACATAAATTCCAAAATCCCAAGACCAAATCTCATTTCTCCGAGTCTAGCGTCTCCTCTGGTTCCATCACACGTCGCGATT
chrI	1278452	ATGCGTTCGGTCTCCGTCAACCGCTCGGTCTCCGTTCGTCTCCTGTTAATTAGGCTCGGTCGGCCTATAATTTATCGGATTGTCAAGGCCTGCTGATAATTTCTAGGCCCCGAGTCTAGCGTCTCCTCTGGTTCCATCACACGTCGCGATT
chrI	1279840	ATGCGTTCGGTCTCCGTCAACCGCTCGGTCTCCGTTCGTCTCCTGTTAATTAGGCTCGGTCGGCCTAATCTCCAAATATCGCATCCCAGAGAATTGTGAGGCCTCCAACCCGAGTCTAGCGTCTCCTCTGGTTCCATCACACGTCGCGATT
chrI	1283777	ATGCGTTCGGTCTCCGTCAACCGCTCGGTCTCCGTTCGTCTCCTGTTAATTAGGCTCGGTCGGCCTACAATGCACATTGGGATACATCCTCAATAGTGGGACAAAGTGCCCGAGTCTAGCGTCTCCTCTGGTTCCATCACACGTCGCGATT
chrI	1284957	ATGCGTTCGGTCTCCGTCAACCGCTCGGTCTCCGTTCGTCTCCTGTTAATTAGGCTCGGTCGGCCTATGAGCGGAGTTCCAGAAGATTCGGTAAGTGTCAGGCGCGGCCCCGAGTCTAGCGTCTCCTCTGGTTCCATCACACGTCGCGATT
chrI	1286353	ATGCGTTCGGTCTCCGTCAACCGCTCGGTCTCCGTTCGTCTCCTGTTAATTAGGCTCGGTCGGCCTACGCTGTAGGATTTAATGTAGGAACACAAATTAGGGTACTGTACCGAGTCTAGCGTCTCCTCTGGTTCCATCACACGTCGCGATT
chrI	1287701	ATGCGTTCGGTCTCCGTCAACCGCTCGGTCTCCGTTCGTCTCCTGTTAATTAGGCTCGGTCGGCCTATTCCCTGGAATTTTAACTTCCACATATTTCAACTACCCTAGACCGAGTCTAGCGTCTCCTCTGGTTCCATCACACGTCGCGATT
chrI	1289138	ATGCGTTCGGTCTCCGTCAACCGCTCGGTCTCCGTTCGTCTCCTGTTAATTAGGCTCGGTCGGCCTAGGCCATATATCCATACATACACGTGGTGATCTACGTAGATATCCGAGTCTAGCGTCTCCTCTGGTTCCATCACACGTCGCGATT
chrI	1291600	ATGCGTTCGGTCTCCGTCAACCGCTCGGTCTCCGTTCGTCTCCTGTTAATTAGGCTCGGTCGGCCTAATACTAAAAGTTTCAAAATATGCGATGAGCCTCCAGGACTACCCGAGTCTAGCGTCTCCTCTGGTTCCATCACACGTCGCGATT
chrI	1294249	ATGCGTTCGGTCTCCGTCAACCGCTCGGTCTCCGTTCGTCTCCTGTTAATTAGGCTCGGTCGGCCTATCTGTTTGTCGTATTTCTAGCTGTCGGTAATAGAGAAGAAGACCGAGTCTAGCGTCTCCTCTGGTTCCATCACACGTCGCGATT
chrI	1296094	ATGCGTTCGGTCTCCGTCAACCGCTCGGTCTCCGTTCGTCTCCTGTTAATTAGGCTCGGTCGGCCTATGGTGGTCGTGATCTGAAAGTTTCATGGCGGCCTAGAAACTTCCGAGTCTAGCGTCTCCTCTGGTTCCATCACACGTCGCGATT
chrI	1296798	ATGCGTTCGGTCTCCGTCAACCGCTCGGTCTCCGTTCGTCTCCTGTTAATTAGGCTCGGTCGGCCTAAGGGATTGAGGAAATGCATGTTTATAAACGTGCTGTTAGAGGCCGAGTCTAGCGTCTCCTCTGGTTCCATCACACGTCGCGATT
chrI	1298959	ATGCGTTCGGTCTCCGTCAACCGCTCGGTCTCCGTTCGTCTCCTGTTAATTAGGCTCGGTCGGCCTACCATATTTCCATGACAAAACCTCTTTTCCTCTCTTCCTACCCCCGAGTCTAGCGTCTCCTCTGGTTCCATCACACGTCGCGATT
chrI	1301543	ATGCGTTCGGTCTCCGTCAACCGCTCGGTCTCCGTTCGTCTCCTGTTAATTAGGCTCGGTCGGCCTACTTCCGTACGGCCTCCCGCAATGACCAAATCCGGGTAACGAGCCGAGTCTAGCGTCTCCTCTGGTTCCATCACACGTCGCGATT
chrI	1304304	ATGCGTTCGGTCTCCGTCAACCGCTCGGTCTCCGTTCGTCTCCTGTTAATTAGGCTCGGTCGGCCTAAGGCGTCAAGCATTATTTTATGCCTCTTTATTCTTCTACTTCCCGAGTCTAGCGTCTCCTCTGGTTCCATCACACGTCGCGATT
chrI	1305648	ATGCGTTCGGTCTCCGTCAACCGCTCGGTCTCCGTTCGTCTCCTGTTAATTAGGCTCGGTCGGCCTATCGAAGATGTCTACGAAATTGAAACAGAACTTGGAAGGTTCGCCGAGTCTAGCGTCTCCTCTGGTTCCATCACACGTCGCGATT
chrI	1306626	ATGCGTTCGGTCTCCGTCAACCGCTCGGTCTCCGTTCGTCTCCTGTTAATTAGGCTCGGTCGGCCTAGTTTTCAGTTCGAATTTTGTGTACATAACGTGAGAAATGCTGCCGAGTCTAGCGTCTCCTCTGGTTCCATCACACGTCGCGATT
chrI	1307694	ATGCGTTCGGTCTCCGTCAACCGCTCGGTCTCCGTTCGTCTCCTGTTAATTAGGCTCGGTCGGCCTACATGTTTTGATATCTCCAACATACGCTGAGTTATACGCTTTCCCGAGTCTAGCGTCTCCTCTGGTTCCATCACACGTCGCGATT
chrI	1308663	ATGCGTTCGGTCTCCGTCAACCGCTCGGTCTCCGTTCGTCTCCTGTTAATTAGGCTCGGTCGGCCTAGCTGCTTTATTACCTGCCATGATTTCAGTGAATTATTCAAACCCGAGTCTAGCGTCTCCTCTGGTTCCATCACACGTCGCGATT
chrI	1309525	ATGCGTTCGGTCTCCGTCAACCGCTCGGTCTCCGTTCGTCTCCTGTTAATTAGGCTCGGTCGGCCTATTCGGGCTCTGCATAAGTTGTCGGCTCTACATAAGCTTCTGCCCGAGTCTAGCGTCTCCTCTGGTTCCATCACACGTCGCGATT
chrI	1311213	ATGCGTTCGGTCTCCGTCAACCGCTCGGTCTCCGTTCGTCTCCTGTTAATTAGGCTCGGTCGGCCTACATTGTGCCGTAGAATCGGCTGATACAAGGGTGGTTAGGCTGCCGAGTCTAGCGTCTCCTCTGGTTCCATCACACGTCGCGATT
chrI	1312915	ATGCGTTCGGTCTCCGTCAACCGCTCGGTCTCCGTTCGTCTCCTGTTAATTAGGCTCGGTCGGCCTACTCCGCCGTTACATTTACGAAATATTGTAAGTCCACGGGTCACCGAGTCTAGCGTCTCCTCTGGTTCCATCACACGTCGCGATT
chrI	1314111	ATGCGTTCGGTCTCCGTCAACCGCTCGGTCTCCGTTCGTCTCCTGTTAATTAGGCTCGGTCGGCCTACTCTTGAAGTGCTAAAATTTTAGAATGGCCGTGACCGTCAACCCGAGTCTAGCGTCTCCTCTGGTTCCATCACACGTCGCGATT
chrI	1316827	ATGCGTTCGGTCTCCGTCAACCGCTCGGTCTCCGTTCGTCTCCTGTTAATTAGGCTCGGTCGGCCTAGGTCTTCCAGTGACGAAGAGTTTGGACTTTAAGAAGCTGAATCCGAGTCTAGCGTCTCCTCTGGTTCCATCACACGTCGCGATT
chrI	1319878	ATGCGTTCGGTCTCCGTCAACCGCTCGGTCTCCGTTCGTCTCCTGTTAATTAGGCTCGGTCGGCCTATTCTGAACATTTGTAATAAACTAACGTTCGCCCATGTGACAGCCGAGTCTAGCGTCTCCTCTGGTTCCATCACACGTCGCGATT
chrI	1320462	ATGCGTTCGGTCTCCGTCAACCGCTCGGTCTCCGTTCGTCTCCTGTTAATTAGGCTCGGTCGGCCTAGCACTTCACTTGGCTGCACATTACGGACACGTGGATATTATACCGAGTCTAGCGTCTCCTCTGGTTCCATCACACGTCGCGATT
chrI	1321915	ATGCGTTCGGTCTCCGTCAACCGCTCGGTCTCCGTTCGTCTCCTGTTAATTAGGCTCGGTCGGCCTAGTGGAATCTCATCTTTCCTGGAATCAGTTACCCGACGAATCACCGAGTCTAGCGTCTCCTCTGGTTCCATCACACGTCGCGATT
chrI	1323351	ATGCGTTCGGTCTCCGTCAACCGCTCGGTCTCCGTTCGTCTCCTGTTAATTAGGCTCGGTCGGCCTATTCCTCAAATGAACCAGGAAGGAGAATACGTGTCATCCGACACCGAGTCTAGCGTCTCCTCTGGTTCCATCACACGTCGCGATT
chrI	1324323	ATGCGTTCGGTCTCCGTCAACCGCTCGGTCTCCGTTCGTCTCCTGTTAATTAGGCTCGGTCGGCCTAGGACAGCTTAACAACACGTGAATCGACAAACTTAACAGATTACCGAGTCTAGCGTCTCCTCTGGTTCCATCACACGTCGCGATT
chrI	1324959	ATGCGTTCGGTCTCCGTCAACCGCTCGGTCTCCGTTCGTCTCCTGTTAATTAGGCTCGGTCGGCCTATAGCACGTTCCCAAGGATTCAAGTGGCTTTGAGAAGGAGTATCCGAGTCTAGCGTCTCCTCTGGTTCCATCACACGTCGCGATT
chrI	1326463	ATGCGTTCGGTCTCCGTCAACCGCTCGGTCTCCGTTCGTCTCCTGTTAATTAGGCTCGGTCGGCCTACACCTCACACTTGGTATAGACGTGGGTGTTGCTGATCTTCAGCCGAGTCTAGCGTCTCCTCTGGTTCCATCACACGTCGCGATT
chrI	1328220	ATGCGTTCGGTCTCCGTCAACCGCTCGGTCTCCGTTCGTCTCCTGTTAATTAGGCTCGGTCGGCCTAAGCCAAAACGGGTTGATTTCTTACCACTTTTCGACATTTATTCCGAGTCTAGCGTCTCCTCTGGTTCCATCACACGTCGCGATT
chrI	1330014	ATGCGTTCGGTCTCCGTCAACCGCTCGGTCTCCGTTCGTCTCCTGTTAATTAGGCTCGGTCGGCCTAGGCACAACTTCTGAAACAGATTTCAAGAGAAGTACAGAAATTCCGAGTCTAGCGTCTCCTCTGGTTCCATCACACGTCGCGATT
chrI	1332811	ATGCGTTCGGTCTCCGTCAACCGCTCGGTCTCCGTTCGTCTCCTGTTAATTAGGCTCGGTCGGCCTAAGGCAGGTATTTAGGCTAAGGCTGCTTCAAATGCAGGTAGGCCCGAGTCTAGCGTCTCCTCTGGTTCCATCACACGTCGCGATT
chrI	1333885	ATGCGTTCGGTCTCCGTCAACCGCTCGGTCTCCGTTCGTCTCCTGTTAATTAGGCTCGGTCGGCCTATCCAAATCGACTGATGATTTTGAAATTTCCGAAGTTGAGGATCCGAGTCTAGCGTCTCCTCTGGTTCCATCACACGTCGCGATT
chrI	1336124	ATGCGTTCGGTCTCCGTCAACCGCTCGGTCTCCGTTCGTCTCCTGTTAATTAGGCTCGGTCGGCCTAGGTGGATGTGTAGTTCCTAGTGAAAACCGGAAGAAATTGTGACCGAGTCTAGCGTCTCCTCTGGTTCCATCACACGTCGCGATT
chrI	1337294	ATGCGTTCGGTCTCCGTCAACCGCTCGGTCTCCGTTCGTCTCCTGTTAATTAGGCTCGGTCGGCCTAGAATTCTTCTGGAACTTATCAAGTTCTTACGGTGGAAAATCGCCGAGTCTAGCGTCTCCTCTGGTTCCATCACACGTCGCGATT
chrI	1338940	ATGCGTTCGGTCTCCGTCAACCGCTCGGTCTCCGTTCGTCTCCTGTTAATTAGGCTCGGTCGGCCTAGCCTGGAATTGCTGAAATTCGGAAGGCAAAGAATGACGAGAACCGAGTCTAGCGTCTCCTCTGGTTCCATCACACGTCGCGATT
chrI	1340183	ATGCGTTCGGTCTCCGTCAACCGCTCGGTCTCCGTTCGTCTCCTGTTAATTAGGCTCGGTCGGCCTAGAACATGCACACTCTGCAACGCGGGAAATCATTTCGAAAAGGCCGAGTCTAGCGTCTCCTCTGGTTCCATCACACGTCGCGATT
chrI	1340915	ATGCGTTCGGTCTCCGTCAACCGCTCGGTCTCCGTTCGTCTCCTGTTAATTAGGCTCGGTCGGCCTAGTCAACAGTCTTCGGTGAGTTTTGGAAATCCGCGCCAATTCCCCGAGTCTAGCGTCTCCTCTGGTTCCATCACACGTCGCGATT
chrI	1341728	ATGCGTTCGGTCTCCGTCAACCGCTCGGTCTCCGTTCGTCTCCTGTTAATTAGGCTCGGTCGGCCTACGATAAAATTTCGGCATTTTGCATGCTTTAACAGCTCAAAACCCGAGTCTAGCGTCTCCTCTGGTTCCATCACACGTCGCGATT
chrI	1342454	ATGCGTTCGGTCTCCGTCAACCGCTCGGTCTCCGTTCGTCTCCTGTTAATTAGGCTCGGTCGGCCTAGGCAAGATTGGCGGCGAGCACAGCGTTGTACACGATTTTCTGCCGAGTCTAGCGTCTCCTCTGGTTCCATCACACGTCGCGATT
chrI	1344129	ATGCGTTCGGTCTCCGTCAACCGCTCGGTCTCCGTTCGTCTCCTGTTAATTAGGCTCGGTCGGCCTAAATCTCCTTCTCCGTCTTGACAACTCTCAGCTCGGCCATTTCCCGAGTCTAGCGTCTCCTCTGGTTCCATCACACGTCGCGATT
chrI	1344681	ATGCGTTCGGTCTCCGTCAACCGCTCGGTCTCCGTTCGTCTCCTGTTAATTAGGCTCGGTCGGCCTAGAGCTGGAATGTCATCTGTAAAATTGGATTTGAATTGTTTGGCCGAGTCTAGCGTCTCCTCTGGTTCCATCACACGTCGCGATT
chrI	1348647	ATGCGTTCGGTCTCCGTCAACCGCTCGGTCTCCGTTCGTCTCCTGTTAATTAGGCTCGGTCGGCCTAACCAAGTGAACCGTGGCTTCAGAATGTTTCGATTGTTGGTGTCCGAGTCTAGCGTCTCCTCTGGTTCCATCACACGTCGCGATT
chrI	1351163	ATGCGTTCGGTCTCCGTCAACCGCTCGGTCTCCGTTCGTCTCCTGTTAATTAGGCTCGGTCGGCCTATTGGATCATTTGGAGGTTAGCAACAATAACCAAAGGTGCACACCGAGTCTAGCGTCTCCTCTGGTTCCATCACACGTCGCGATT
chrI	1356252	ATGCGTTCGGTCTCCGTCAACCGCTCGGTCTCCGTTCGTCTCCTGTTAATTAGGCTCGGTCGGCCTATCGATACGGTTGAAGCGAGAAAACGGACGGCCGCAATGTCTGCCGAGTCTAGCGTCTCCTCTGGTTCCATCACACGTCGCGATT
chrI	1358277	ATGCGTTCGGTCTCCGTCAACCGCTCGGTCTCCGTTCGTCTCCTGTTAATTAGGCTCGGTCGGCCTATCACTCTCTACTCGGTCGATCGATTCTTGTACCCGGGATTCTCCGAGTCTAGCGTCTCCTCTGGTTCCATCACACGTCGCGATT
chrI	1361385	ATGCGTTCGGTCTCCGTCAACCGCTCGGTCTCCGTTCGTCTCCTGTTAATTAGGCTCGGTCGGCCTATCTGTCTCGTAGTCTCTCCTCTCTTATTTGAGACTCTTTAGTCCGAGTCTAGCGTCTCCTCTGGTTCCATCACACGTCGCGATT
chrI	1365481	ATGCGTTCGGTCTCCGTCAACCGCTCGGTCTCCGTTCGTCTCCTGTTAATTAGGCTCGGTCGGCCTATGAGCAGCAAGACGGAGAGCAAGAAACGACAGCAGCAAAGTGCCGAGTCTAGCGTCTCCTCTGGTTCCATCACACGTCGCGATT
chrI	1367831	ATGCGTTCGGTCTCCGTCAACCGCTCGGTCTCCGTTCGTCTCCTGTTAATTAGGCTCGGTCGGCCTATCTGGCACAGTTCCAACGGCCGTTTTAGCAATTTTCACAATGCCGAGTCTAGCGTCTCCTCTGGTTCCATCACACGTCGCGATT
chrI	1375563	ATGCGTTCGGTCTCCGTCAACCGCTCGGTCTCCGTTCGTCTCCTGTTAATTAGGCTCGGTCGGCCTACAGAAGAACTTCAAACATGGGAAGAAAACGAGTACGGACGGCCCGAGTCTAGCGTCTCCTCTGGTTCCATCACACGTCGCGATT
chrI	1379276	ATGCGTTCGGTCTCCGTCAACCGCTCGGTCTCCGTTCGTCTCCTGTTAATTAGGCTCGGTCGGCCTAGAGCTCAATAAGAGTAGTCAAAAGCCACGGAAGCTTCAACTCCCGAGTCTAGCGTCTCCTCTGGTTCCATCACACGTCGCGATT
chrI	1382636	ATGCGTTCGGTCTCCGTCAACCGCTCGGTCTCCGTTCGTCTCCTGTTAATTAGGCTCGGTCGGCCTATTCGAAATTTCAACCGAAAATGACTCCCTGATTTCGAATATCCCGAGTCTAGCGTCTCCTCTGGTTCCATCACACGTCGCGATT
chrI	1386925	ATGCGTTCGGTCTCCGTCAACCGCTCGGTCTCCGTTCGTCTCCTGTTAATTAGGCTCGGTCGGCCTACGATGCACCATGACAAGATCTTGAATACAACTATAACAGTTCCCGAGTCTAGCGTCTCCTCTGGTTCCATCACACGTCGCGATT
chrI	1391261	ATGCGTTCGGTCTCCGTCAACCGCTCGGTCTCCGTTCGTCTCCTGTTAATTAGGCTCGGTCGGCCTATCAAACAGCTCCCACCACTGATTTTGATGTGTAGTTTTGCTGCCGAGTCTAGCGTCTCCTCTGGTTCCATCACACGTCGCGATT
chrI	1394778	ATGCGTTCGGTCTCCGTCAACCGCTCGGTCTCCGTTCGTCTCCTGTTAATTAGGCTCGGTCGGCCTATGAGAGGTAGAAATTTAGAATTTCTCTCTGGAAAATGGAGGACCGAGTCTAGCGTCTCCTCTGGTTCCATCACACGTCGCGATT
chrI	1399194	ATGCGTTCGGTCTCCGTCAACCGCTCGGTCTCCGTTCGTCTCCTGTTAATTAGGCTCGGTCGGCCTACGTCTTCTTCAAAAGTGCTATCAATTCGTGCAACGTGGAATCCCGAGTCTAGCGTCTCCTCTGGTTCCATCACACGTCGCGATT
chrI	1402450	ATGCGTTCGGTCTCCGTCAACCGCTCGGTCTCCGTTCGTCTCCTGTTAATTAGGCTCGGTCGGCCTAACTATGGGTAGAACTTTATTACACAGAGGACATACAGCTAGACCGAGTCTAGCGTCTCCTCTGGTTCCATCACACGTCGCGATT
chrI	1405461	ATGCGTTCGGTCTCCGTCAACCGCTCGGTCTCCGTTCGTCTCCTGTTAATTAGGCTCGGTCGGCCTAATCACGATGTCCTGTAGTCTGCGTGGACAAGACAAAATAGAACCGAGTCTAGCGTCTCCTCTGGTTCCATCACACGTCGCGATT
chrI	1408452	ATGCGTTCGGTCTCCGTCAACCGCTCGGTCTCCGTTCGTCTCCTGTTAATTAGGCTCGGTCGGCCTAATTTTCAGCTCCGCCGCCTCTTTCCCGAACTGAGCCACGACACCGAGTCTAGCGTCTCCTCTGGTTCCATCACACGTCGCGATT
chrI	1412847	ATGCGTTCGGTCTCCGTCAACCGCTCGGTCTCCGTTCGTCTCCTGTTAATTAGGCTCGGTCGGCCTAATCGATGAGAAGCTGGAGATAATGCTGAAAGAGCTGAGAAATCCGAGTCTAGCGTCTCCTCTGGTTCCATCACACGTCGCGATT
chrI	1416007	ATGCGTTCGGTCTCCGTCAACCGCTCGGTCTCCGTTCGTCTCCTGTTAATTAGGCTCGGTCGGCCTACGGGTTATTATGAGCAATAAATTAGGTGATTGGTGCAAAACACCGAGTCTAGCGTCTCCTCTGGTTCCATCACACGTCGCGATT
chrI	1417321	ATGCGTTCGGTCTCCGTCAACCGCTCGGTCTCCGTTCGTCTCCTGTTAATTAGGCTCGGTCGGCCTAGAAAATCCCTATTCTTAAGATTGGAGCACTTCAGAAGCACTCCCGAGTCTAGCGTCTCCTCTGGTTCCATCACACGTCGCGATT
chrI	1420588	ATGCGTTCGGTCTCCGTCAACCGCTCGGTCTCCGTTCGTCTCCTGTTAATTAGGCTCGGTCGGCCTACTTGATCGTTATGAGCTTCCCGTTGGAAATGAGGCTGCGGTGCCGAGTCTAGCGTCTCCTCTGGTTCCATCACACGTCGCGATT
chrI	1421165	ATGCGTTCGGTCTCCGTCAACCGCTCGGTCTCCGTTCGTCTCCTGTTAATTAGGCTCGGTCGGCCTATGGGATCCCGACATCTTGCGGTCTCACTGACAGTTCAGAGGACCGAGTCTAGCGTCTCCTCTGGTTCCATCACACGTCGCGATT
chrI	1422959	ATGCGTTCGGTCTCCGTCAACCGCTCGGTCTCCGTTCGTCTCCTGTTAATTAGGCTCGGTCGGCCTAGCCTATTGAGGTTTTGAAGAATAATGGAGTCAAGGAGGTAAACCGAGTCTAGCGTCTCCTCTGGTTCCATCACACGTCGCGATT
chrI	1425378	ATGCGTTCGGTCTCCGTCAACCGCTCGGTCTCCGTTCGTCTCCTGTTAATTAGGCTCGGTCGGCCTATGTGAAGAGGAACGCTACGTACACCGCGCTCCGTTTATAATACCGAGTCTAGCGTCTCCTCTGGTTCCATCACACGTCGCGATT
chrI	1427518	ATGCGTTCGGTCTCCGTCAACCGCTCGGTCTCCGTTCGTCTCCTGTTAATTAGGCTCGGTCGGCCTACCAATAATCCACATAGAACTTGGCTTTGGGAACAATATCATCCCGAGTCTAGCGTCTCCTCTGGTTCCATCACACGTCGCGATT
chrI	1431413	ATGCGTTCGGTCTCCGTCAACCGCTCGGTCTCCGTTCGTCTCCTGTTAATTAGGCTCGGTCGGCCTAAACCCGGCAGCCAGTAACTCTATTTTGTGTCATTTTACTAAACCGAGTCTAGCGTCTCCTCTGGTTCCATCACACGTCGCGATT
chrI	1432518	ATGCGTTCGGTCTCCGTCAACCGCTCGGTCTCCGTTCGTCTCCTGTTAATTAGGCTCGGTCGGCCTAATTAAGAATGGTTCAACATAGGACGCGGGTTGAGGCGAGAAACCGAGTCTAGCGTCTCCTCTGGTTCCATCACACGTCGCGATT
chrI	1434277	ATGCGTTCGGTCTCCGTCAACCGCTCGGTCTCCGTTCGTCTCCTGTTAATTAGGCTCGGTCGGCCTAGTCGGAAGTTCCCGAACTATTTAGTTAAAGGTGGAGTACCGACCGAGTCTAGCGTCTCCTCTGGTTCCATCACACGTCGCGATT
chrI	1437878	ATGCGTTCGGTCTCCGTCAACCGCTCGGTCTCCGTTCGTCTCCTGTTAATTAGGCTCGGTCGGCCTACGTCAAATAGCACAAATATTACAGGAGCACAATATTCTGACACCGAGTCTAGCGTCTCCTCTGGTTCCATCACACGTCGCGATT
chrI	1441105	ATGCGTTCGGTCTCCGTCAACCGCTCGGTCTCCGTTCGTCTCCTGTTAATTAGGCTCGGTCGGCCTAGAATTCCGTCGGGAAGTGTGGTTTCGTTGGCTGATCGCAAGGCCGAGTCTAGCGTCTCCTCTGGTTCCATCACACGTCGCGATT
chrI	1443929	ATGCGTTCGGTCTCCGTCAACCGCTCGGTCTCCGTTCGTCTCCTGTTAATTAGGCTCGGTCGGCCTAGAAGCGACGCTTGTCATCTGAAATTTGATCAATTTTGAAGAACCGAGTCTAGCGTCTCCTCTGGTTCCATCACACGTCGCGATT
chrI	1446482	ATGCGTTCGGTCTCCGTCAACCGCTCGGTCTCCGTTCGTCTCCTGTTAATTAGGCTCGGTCGGCCTAGTGCATTTTCCGAAAATCGAAACCAAACCGTTTAGTTCAAATCCGAGTCTAGCGTCTCCTCTGGTTCCATCACACGTCGCGATT
chrI	1447108	ATGCGTTCGGTCTCCGTCAACCGCTCGGTCTCCGTTCGTCTCCTGTTAATTAGGCTCGGTCGGCCTATTTATGTAGGTCTCTCCGGCGCGTCTGTTCCGTGGCCTTGTGCCGAGTCTAGCGTCTCCTCTGGTTCCATCACACGTCGCGATT
chrI	1448153	ATGCGTTCGGTCTCCGTCAACCGCTCGGTCTCCGTTCGTCTCCTGTTAATTAGGCTCGGTCGGCCTATGCCGGAGAAAGAAACTACCACATTTTCTATCAATTGATTGCCCGAGTCTAGCGTCTCCTCTGGTTCCATCACACGTCGCGATT
chrI	1449575	ATGCGTTCGGTCTCCGTCAACCGCTCGGTCTCCGTTCGTCTCCTGTTAATTAGGCTCGGTCGGCCTAAGCTTGGACTATGTGCTAGAATCATGCAAACTACGAAAGGAGCCGAGTCTAGCGTCTCCTCTGGTTCCATCACACGTCGCGATT
chrI	1450116	ATGCGTTCGGTCTCCGTCAACCGCTCGGTCTCCGTTCGTCTCCTGTTAATTAGGCTCGGTCGGCCTAGCATCGCGAAATGAGAGATGACGAGGGATTGTTGATTCGTCACCGAGTCTAGCGTCTCCTCTGGTTCCATCACACGTCGCGATT
chrI	1451327	ATGCGTTCGGTCTCCGTCAACCGCTCGGTCTCCGTTCGTCTCCTGTTAATTAGGCTCGGTCGGCCTAATATTAGCGCCAGCTACAAAGTTCTCTCCATTCTCGTAGGTGCCGAGTCTAGCGTCTCCTCTGGTTCCATCACACGTCGCGATT
chrI	1452041	ATGCGTTCGGTCTCCGTCAACCGCTCGGTCTCCGTTCGTCTCCTGTTAATTAGGCTCGGTCGGCCTAGGTAATTTGCCGATAGGGTGATAAACCATGAGTTTTAACTTTCCGAGTCTAGCGTCTCCTCTGGTTCCATCACACGTCGCGATT
chrI	1453225	ATGCGTTCGGTCTCCGTCAACCGCTCGGTCTCCGTTCGTCTCCTGTTAATTAGGCTCGGTCGGCCTATGTTTCCATGGTCGCCCGGGAGATTTGAAGGTTAAAATGTGACCGAGTCTAGCGTCTCCTCTGGTTCCATCACACGTCGCGATT
chrI	1454739	ATGCGTTCGGTCTCCGTCAACCGCTCGGTCTCCGTTCGTCTCCTGTTAATTAGGCTCGGTCGGCCTAGCAGAGTTTGATCAGGTATGACATCTTAATATGGAGTAAGCCCCGAGTCTAGCGTCTCCTCTGGTTCCATCACACGTCGCGATT
chrI	1455818	ATGCGTTCGGTCTCCGTCAACCGCTCGGTCTCCGTTCGTCTCCTGTTAATTAGGCTCGGTCGGCCTACACGTGGATTTGCTTCTTCGGTCATTTTATATTGCCACAAGACCGAGTCTAGCGTCTCCTCTGGTTCCATCACACGTCGCGATT
chrI	1457868	ATGCGTTCGGTCTCCGTCAACCGCTCGGTCTCCGTTCGTCTCCTGTTAATTAGGCTCGGTCGGCCTACGAAAATGATTGTTCAATATTGCACCGAACATGTGCTTAAAGCCGAGTCTAGCGTCTCCTCTGGTTCCATCACACGTCGCGATT
chrI	1460655	ATGCGTTCGGTCTCCGTCAACCGCTCGGTCTCCGTTCGTCTCCTGTTAATTAGGCTCGGTCGGCCTAAAACACGGAAATTGATCGAGCTGTCAAGTGCTATGAGGATTGCCGAGTCTAGCGTCTCCTCTGGTTCCATCACACGTCGCGATT
chrI	1461842	ATGCGTTCGGTCTCCGTCAACCGCTCGGTCTCCGTTCGTCTCCTGTTAATTAGGCTCGGTCGGCCTATCTGATGGTGTTGCTCTTGTTGCTCAGGAAGCATCTGCTGCTCCGAGTCTAGCGTCTCCTCTGGTTCCATCACACGTCGCGATT
chrI	1464198	ATGCGTTCGGTCTCCGTCAACCGCTCGGTCTCCGTTCGTCTCCTGTTAATTAGGCTCGGTCGGCCTACAATATGCGGAGCCTAACTACTTCACGACTTAATATACCACGCCGAGTCTAGCGTCTCCTCTGGTTCCATCACACGTCGCGATT
chrI	1466370	ATGCGTTCGGTCTCCGTCAACCGCTCGGTCTCCGTTCGTCTCCTGTTAATTAGGCTCGGTCGGCCTAAGCCTCGCCCAAAGCCTAAGTCCAAAGTACAAACTGCGGAAACCGAGTCTAGCGTCTCCTCTGGTTCCATCACACGTCGCGATT
chrI	1467130	ATGCGTTCGGTCTCCGTCAACCGCTCGGTCTCCGTTCGTCTCCTGTTAATTAGGCTCGGTCGGCCTAGGATACTGCAGTATACTGTAATCAATTTTGAGTCCTCTAGCTCCGAGTCTAGCGTCTCCTCTGGTTCCATCACACGTCGCGATT
chrI	1469076	ATGCGTTCGGTCTCCGTCAACCGCTCGGTCTCCGTTCGTCTCCTGTTAATTAGGCTCGGTCGGCCTAGCGGTAACTTATCGATGGGTAAGTTGAAAGATGGCCAAAAGTCCGAGTCTAGCGTCTCCTCTGGTTCCATCACACGTCGCGATT
chrI	1471227	ATGCGTTCGGTCTCCGTCAACCGCTCGGTCTCCGTTCGTCTCCTGTTAATTAGGCTCGGTCGGCCTACACAAACAGTTGGCGTTCCCGGCCGAGTGAAGACGAATCCTTCCGAGTCTAGCGTCTCCTCTGGTTCCATCACACGTCGCGATT
chrI	1476395	ATGCGTTCGGTCTCCGTCAACCGCTCGGTCTCCGTTCGTCTCCTGTTAATTAGGCTCGGTCGGCCTACTCGTGCTGGACTTGTATTTTCTCTTGCAAATCCCAATTATCCCGAGTCTAGCGTCTCCTCTGGTTCCATCACACGTCGCGATT
chrI	1477710	ATGCGTTCGGTCTCCGTCAACCGCTCGGTCTCCGTTCGTCTCCTGTTAATTAGGCTCGGTCGGCCTATCTATTCCAGTAGGTGTGGCTTAACTTTTAGACCATGACCTGCCGAGTCTAGCGTCTCCTCTGGTTCCATCACACGTCGCGATT
chrI	1478378	ATGCGTTCGGTCTCCGTCAACCGCTCGGTCTCCGTTCGTCTCCTGTTAATTAGGCTCGGTCGGCCTATATCCTAAATTTCTCTAGGCCATCAATTGTTTAGTGGTCCAACCGAGTCTAGCGTCTCCTCTGGTTCCATCACACGTCGCGATT
chrI	1479299	ATGCGTTCGGTCTCCGTCAACCGCTCGGTCTCCGTTCGTCTCCTGTTAATTAGGCTCGGTCGGCCTAGTCGAACACTGGAATTTGGAACGTCTCCTGAATCAGAATGATCCGAGTCTAGCGTCTCCTCTGGTTCCATCACACGTCGCGATT
chrI	1480717	ATGCGTTCGGTCTCCGTCAACCGCTCGGTCTCCGTTCGTCTCCTGTTAATTAGGCTCGGTCGGCCTAACCTTAATGAGCTCGTGAAAAGTTACACGGATTTCTGGCTTCCCGAGTCTAGCGTCTCCTCTGGTTCCATCACACGTCGCGATT
chrI	1481841	ATGCGTTCGGTCTCCGTCAACCGCTCGGTCTCCGTTCGTCTCCTGTTAATTAGGCTCGGTCGGCCTACCCTTGAGTGCTCCGAGAGCAAAAGCGTATACCACGAATTAACCGAGTCTAGCGTCTCCTCTGGTTCCATCACACGTCGCGATT
chrI	1483436	ATGCGTTCGGTCTCCGTCAACCGCTCGGTCTCCGTTCGTCTCCTGTTAATTAGGCTCGGTCGGCCTACGGAAAATCTCCACGTTTCTAAGTCTTCGGAATTTAGATTTCCCGAGTCTAGCGTCTCCTCTGGTTCCATCACACGTCGCGATT
chrI	1484942	ATGCGTTCGGTCTCCGTCAACCGCTCGGTCTCCGTTCGTCTCCTGTTAATTAGGCTCGGTCGGCCTACCGAGCTTCTGCTAACTACAGTATTCCACAATTTGAATAAAACCGAGTCTAGCGTCTCCTCTGGTTCCATCACACGTCGCGATT
chrI	1486913	ATGCGTTCGGTCTCCGTCAACCGCTCGGTCTCCGTTCGTCTCCTGTTAATTAGGCTCGGTCGGCCTACACTGCGCCGATTTTCTTGAAACTTTATCAGAACACTTTATACCGAGTCTAGCGTCTCCTCTGGTTCCATCACACGTCGCGATT
chrI	1488062	ATGCGTTCGGTCTCCGTCAACCGCTCGGTCTCCGTTCGTCTCCTGTTAATTAGGCTCGGTCGGCCTATGCGAGATATGCAGCAAAGTTGTCGGGAAGGGCTGATGTGAGCCGAGTCTAGCGTCTCCTCTGGTTCCATCACACGTCGCGATT
chrI	1489231	ATGCGTTCGGTCTCCGTCAACCGCTCGGTCTCCGTTCGTCTCCTGTTAATTAGGCTCGGTCGGCCTACTGCTGATCAAATTACTACTAATATGAGCGATCTTGTGCGGCCCGAGTCTAGCGTCTCCTCTGGTTCCATCACACGTCGCGATT
chrI	1490516	ATGCGTTCGGTCTCCGTCAACCGCTCGGTCTCCGTTCGTCTCCTGTTAATTAGGCTCGGTCGGCCTACTTACCTATGCGGAGGAGGGAGATTTTCAGGAGAAAGGCGCGCCGAGTCTAGCGTCTCCTCTGGTTCCATCACACGTCGCGATT
chrI	1493202	ATGCGTTCGGTCTCCGTCAACCGCTCGGTCTCCGTTCGTCTCCTGTTAATTAGGCTCGGTCGGCCTATTCCCGTCAAAACGTTCTCTCAGAAAATCTGAATATGCCGCTCCGAGTCTAGCGTCTCCTCTGGTTCCATCACACGTCGCGATT
chrI	1498827	ATGCGTTCGGTCTCCGTCAACCGCTCGGTCTCCGTTCGTCTCCTGTTAATTAGGCTCGGTCGGCCTATACAAATAACCCTATACACCTCTCTCCTCGTATCCTCATCCCCCGAGTCTAGCGTCTCCTCTGGTTCCATCACACGTCGCGATT
chrI	1499342	ATGCGTTCGGTCTCCGTCAACCGCTCGGTCTCCGTTCGTCTCCTGTTAATTAGGCTCGGTCGGCCTAGTATAGAGATGCGATAGAACGACGAGTGGCGGGAGAAGTGAGCCGAGTCTAGCGTCTCCTCTGGTTCCATCACACGTCGCGATT
chrI	1501023	ATGCGTTCGGTCTCCGTCAACCGCTCGGTCTCCGTTCGTCTCTATGAGGACGAATCTCCCGCTTATATTTCTCCACGAATCGCTGAAAGAATCTCTTCGAGCCAATCGGGCGTTAGGGTGCTTACGTCTGGTTCCATCACACGTCGCGATT
chrI	1502884	ATGCGTTCGGTCTCCGTCAACCGCTCGGTCTCCGTTCGTCTCTATGAGGACGAATCTCCCGCTTATAGCAATTTTGGAGCAAATGATCGAGAATTTCTTCGCGATAAAAGCGTTAGGGTGCTTACGTCTGGTTCCATCACACGTCGCGATT
chrI	1504708	ATGCGTTCGGTCTCCGTCAACCGCTCGGTCTCCGTTCGTCTCTATGAGGACGAATCTCCCGCTTATAAGTCGATTGAACCATATCATATGAATCATCGAGACAGTCGATGCGTTAGGGTGCTTACGTCTGGTTCCATCACACGTCGCGATT
chrI	1507233	ATGCGTTCGGTCTCCGTCAACCGCTCGGTCTCCGTTCGTCTCTATGAGGACGAATCTCCCGCTTATATGAAGTGTCATATTTGATGCTAGGAACGTCTTGATGTATTCTGCGTTAGGGTGCTTACGTCTGGTTCCATCACACGTCGCGATT
chrI	1511591	ATGCGTTCGGTCTCCGTCAACCGCTCGGTCTCCGTTCGTCTCTATGAGGACGAATCTCCCGCTTATATCACAATGAAGATCCCAAAGCTCATCTCGATCAAAGATATTAGCGTTAGGGTGCTTACGTCTGGTTCCATCACACGTCGCGATT
chrI	1512870	ATGCGTTCGGTCTCCGTCAACCGCTCGGTCTCCGTTCGTCTCTATGAGGACGAATCTCCCGCTTATAGGGTTTACTGAGTGACTCTAAACCACAAAAGAAAATTTTCGAGCGTTAGGGTGCTTACGTCTGGTTCCATCACACGTCGCGATT
chrI	1515106	ATGCGTTCGGTCTCCGTCAACCGCTCGGTCTCCGTTCGTCTCTATGAGGACGAATCTCCCGCTTATACTTCCAGATGATCAGATACGTGACAGGAGGCGGCGCTGAGTAGCGTTAGGGTGCTTACGTCTGGTTCCATCACACGTCGCGATT
chrI	1517788	ATGCGTTCGGTCTCCGTCAACCGCTCGGTCTCCGTTCGTCTCTATGAGGACGAATCTCCCGCTTATAATCGAGGAGATTTGGAAGGATATTGTGGCGAATCCGGCGAGTGCGTTAGGGTGCTTACGTCTGGTTCCATCACACGTCGCGATT
chrI	1519747	ATGCGTTCGGTCTCCGTCAACCGCTCGGTCTCCGTTCGTCTCTATGAGGACGAATCTCCCGCTTATAGAAAGCGGAGTAATTTCAAATTCGCGCTTGAATGAATCCTAGGCGTTAGGGTGCTTACGTCTGGTTCCATCACACGTCGCGATT
chrI	1522415	ATGCGTTCGGTCTCCGTCAACCGCTCGGTCTCCGTTCGTCTCTATGAGGACGAATCTCCCGCTTATAGTGTCGGAGCTATTACGGAATGTGTTCCCGGATTTTGTACGGGCGTTAGGGTGCTTACGTCTGGTTCCATCACACGTCGCGATT
chrI	1527245	ATGCGTTCGGTCTCCGTCAACCGCTCGGTCTCCGTTCGTCTCTATGAGGACGAATCTCCCGCTTATATCACAGTTTGAAGAGGAAGTCATGTCGACGCCGGCACTTTTGGCGTTAGGGTGCTTACGTCTGGTTCCATCACACGTCGCGATT
chrI	1532312	ATGCGTTCGGTCTCCGTCAACCGCTCGGTCTCCGTTCGTCTCTATGAGGACGAATCTCCCGCTTATATTGACGCAATGAAAGTACTTATTGAGGATTCGGAACAATGTCGCGTTAGGGTGCTTACGTCTGGTTCCATCACACGTCGCGATT
chrI	1536227	ATGCGTTCGGTCTCCGTCAACCGCTCGGTCTCCGTTCGTCTCTATGAGGACGAATCTCCCGCTTATAGGCACTACAATGTAGTGACTACATACGTGTCACATAATTTCTGCGTTAGGGTGCTTACGTCTGGTTCCATCACACGTCGCGATT
chrI	1539076	ATGCGTTCGGTCTCCGTCAACCGCTCGGTCTCCGTTCGTCTCTATGAGGACGAATCTCCCGCTTATAGCTTTCTCTTTCTCACCACCATCAAACTTTCTTATCATCATGGCGTTAGGGTGCTTACGTCTGGTTCCATCACACGTCGCGATT
chrI	1543399	ATGCGTTCGGTCTCCGTCAACCGCTCGGTCTCCGTTCGTCTCTATGAGGACGAATCTCCCGCTTATATCCACGTGGAAAATTTTCCGGAAATCTTGCGATTTTCTAATTGCGTTAGGGTGCTTACGTCTGGTTCCATCACACGTCGCGATT
chrI	1544374	ATGCGTTCGGTCTCCGTCAACCGCTCGGTCTCCGTTCGTCTCTATGAGGACGAATCTCCCGCTTATATCTGCGAAAAGATGTCCTTATGGGATTTGTGAGCAGAACGCTGCGTTAGGGTGCTTACGTCTGGTTCCATCACACGTCGCGATT
chrI	1545664	ATGCGTTCGGTCTCCGTCAACCGCTCGGTCTCCGTTCGTCTCTATGAGGACGAATCTCCCGCTTATAGGTGATCGAGGAGACCCGCCGGCGACGTGACAATTACGAACAGCGTTAGGGTGCTTACGTCTGGTTCCATCACACGTCGCGATT
chrI	1548303	ATGCGTTCGGTCTCCGTCAACCGCTCGGTCTCCGTTCGTCTCTATGAGGACGAATCTCCCGCTTATAGTGTTGTAGATTGTGTACAAACATTTGAGACGGAGCAGCAGCGCGTTAGGGTGCTTACGTCTGGTTCCATCACACGTCGCGATT
chrI	1549726	ATGCGTTCGGTCTCCGTCAACCGCTCGGTCTCCGTTCGTCTCTATGAGGACGAATCTCCCGCTTATAAAGAGAAGAGGAAAAGTTCAAGCACACTTTCCGCTGGGACTTGCGTTAGGGTGCTTACGTCTGGTTCCATCACACGTCGCGATT
chrI	1552040	ATGCGTTCGGTCTCCGTCAACCGCTCGGTCTCCGTTCGTCTCTATGAGGACGAATCTCCCGCTTATATAACAGTGGAAAATGTGATATGGTTGTGCATCGCGACACGCTGCGTTAGGGTGCTTACGTCTGGTTCCATCACACGTCGCGATT
chrI	1553749	ATGCGTTCGGTCTCCGTCAACCGCTCGGTCTCCGTTCGTCTCTATGAGGACGAATCTCCCGCTTATAACAATGATCCGGCCGACTTGGAGCTCACGTTCTCACTGGATGGCGTTAGGGTGCTTACGTCTGGTTCCATCACACGTCGCGATT
chrI	1554898	ATGCGTTCGGTCTCCGTCAACCGCTCGGTCTCCGTTCGTCTCTATGAGGACGAATCTCCCGCTTATACACCATCTACAAGGGAGGATATGGACCATCGAGTCAGGTGGTGCGTTAGGGTGCTTACGTCTGGTTCCATCACACGTCGCGATT
chrI	1556449	ATGCGTTCGGTCTCCGTCAACCGCTCGGTCTCCGTTCGTCTCTATGAGGACGAATCTCCCGCTTATAGCTGGACAAGTCTACCGAATAAACAATGAAACAATCATCATCGCGTTAGGGTGCTTACGTCTGGTTCCATCACACGTCGCGATT
chrI	1558398	ATGCGTTCGGTCTCCGTCAACCGCTCGGTCTCCGTTCGTCTCTATGAGGACGAATCTCCCGCTTATAAACTTTGTGCTCTCGTAACAAAACAATATCTTTGTCGAATGCGCGTTAGGGTGCTTACGTCTGGTTCCATCACACGTCGCGATT
chrI	1562797	ATGCGTTCGGTCTCCGTCAACCGCTCGGTCTCCGTTCGTCTCTATGAGGACGAATCTCCCGCTTATAAACAGGTGTGCAAATATTGTTGGCACTTTCCCTTACAGCCTAGCGTTAGGGTGCTTACGTCTGGTTCCATCACACGTCGCGATT
chrI	1564799	ATGCGTTCGGTCTCCGTCAACCGCTCGGTCTCCGTTCGTCTCTATGAGGACGAATCTCCCGCTTATACCATATTCTATTCCACTTCGGCACTTTCCAGTATTTGTAGCCGCGTTAGGGTGCTTACGTCTGGTTCCATCACACGTCGCGATT
chrI	1568098	ATGCGTTCGGTCTCCGTCAACCGCTCGGTCTCCGTTCGTCTCTATGAGGACGAATCTCCCGCTTATACAACAAATTCCGGCAATTTGACATTACTGAGTTCCAAAGAATGCGTTAGGGTGCTTACGTCTGGTTCCATCACACGTCGCGATT
chrI	1572023	ATGCGTTCGGTCTCCGTCAACCGCTCGGTCTCCGTTCGTCTCTATGAGGACGAATCTCCCGCTTATAACGAGAAGCCGACACAAGAGAATTCGCATTGACAATTCGAGAGCGTTAGGGTGCTTACGTCTGGTTCCATCACACGTCGCGATT
chrI	1574282	ATGCGTTCGGTCTCCGTCAACCGCTCGGTCTCCGTTCGTCTCTATGAGGACGAATCTCCCGCTTATATACATTCCCAGCACCTCGCCTAGCGCCAACTCGACCCGATTTGCGTTAGGGTGCTTACGTCTGGTTCCATCACACGTCGCGATT
chrI	1577595	ATGCGTTCGGTCTCCGTCAACCGCTCGGTCTCCGTTCGTCTCTATGAGGACGAATCTCCCGCTTATAGAGGAGAGGAAGCTTGTGCACAGAGATTTGGCCGCTCGTAACGCGTTAGGGTGCTTACGTCTGGTTCCATCACACGTCGCGATT
chrI	1579326	ATGCGTTCGGTCTCCGTCAACCGCTCGGTCTCCGTTCGTCTCTATGAGGACGAATCTCCCGCTTATACCAAAATTACACTTCCAATCACCTCCTAATCTCAATTCCTCGGCGTTAGGGTGCTTACGTCTGGTTCCATCACACGTCGCGATT
chrI	1581244	ATGCGTTCGGTCTCCGTCAACCGCTCGGTCTCCGTTCGTCTCTATGAGGACGAATCTCCCGCTTATAAATTCCCATTCCAAAGTACAGCTGATAGTGTACTGTCTAACCGCGTTAGGGTGCTTACGTCTGGTTCCATCACACGTCGCGATT
chrI	1584393	ATGCGTTCGGTCTCCGTCAACCGCTCGGTCTCCGTTCGTCTCTATGAGGACGAATCTCCCGCTTATATCCCACCTAAAATTTTCTCAGCATATTTAAATTTCTCGGCAGGCGTTAGGGTGCTTACGTCTGGTTCCATCACACGTCGCGATT
chrI	1586197	ATGCGTTCGGTCTCCGTCAACCGCTCGGTCTCCGTTCGTCTCTATGAGGACGAATCTCCCGCTTATATCGGCACCGCCACAAGCAAACGGACATCTTCGGCCACCAGGCGCGTTAGGGTGCTTACGTCTGGTTCCATCACACGTCGCGATT
chrI	1589292	ATGCGTTCGGTCTCCGTCAACCGCTCGGTCTCCGTTCGTCTCTATGAGGACGAATCTCCCGCTTATACCACCTTTACGGATAAGTTTAGCAGGAAATTGACATTTTCTAGCGTTAGGGTGCTTACGTCTGGTTCCATCACACGTCGCGATT
chrI	1590847	ATGCGTTCGGTCTCCGTCAACCGCTCGGTCTCCGTTCGTCTCTATGAGGACGAATCTCCCGCTTATATAGCAGAGGAATTCCTTGTGAAACAGCACTCTAGAACAGAGTGCGTTAGGGTGCTTACGTCTGGTTCCATCACACGTCGCGATT
chrI	1592393	ATGCGTTCGGTCTCCGTCAACCGCTCGGTCTCCGTTCGTCTCTATGAGGACGAATCTCCCGCTTATAGGATCCGTAATTTATTCAATGAAAGAGACACAAGTAAGTGCAGCGTTAGGGTGCTTACGTCTGGTTCCATCACACGTCGCGATT
chrI	1595225	ATGCGTTCGGTCTCCGTCAACCGCTCGGTCTCCGTTCGTCTCTATGAGGACGAATCTCCCGCTTATAAGCAAAAGAGCACATGATAGGTTACGATAGATTTTCAGGTATGCGTTAGGGTGCTTACGTCTGGTTCCATCACACGTCGCGATT
chrI	1597544	ATGCGTTCGGTCTCCGTCAACCGCTCGGTCTCCGTTCGTCTCTATGAGGACGAATCTCCCGCTTATACAAATTGTTCCAATTCAATGGACTACGGTAGAGCACACTTGCGCGTTAGGGTGCTTACGTCTGGTTCCATCACACGTCGCGATT
chrI	1600273	ATGCGTTCGGTCTCCGTCAACCGCTCGGTCTCCGTTCGTCTCTATGAGGACGAATCTCCCGCTTATAGTTTGATCAGCTACATCTCGACTGTGAAAGAAAATAGGAAAAGCGTTAGGGTGCTTACGTCTGGTTCCATCACACGTCGCGATT
chrI	1601845	ATGCGTTCGGTCTCCGTCAACCGCTCGGTCTCCGTTCGTCTCTATGAGGACGAATCTCCCGCTTATAGGGTTTGTTAGATGACATTTCGAAGCTAACAACGCCCGCAACGCGTTAGGGTGCTTACGTCTGGTTCCATCACACGTCGCGATT
chrI	1604639	ATGCGTTCGGTCTCCGTCAACCGCTCGGTCTCCGTTCGTCTCTATGAGGACGAATCTCCCGCTTATAGAATCGGCCATGGAAAATATGGGAAAATTACGGAATTTAATGGCGTTAGGGTGCTTACGTCTGGTTCCATCACACGTCGCGATT
chrI	1606493	ATGCGTTCGGTCTCCGTCAACCGCTCGGTCTCCGTTCGTCTCTATGAGGACGAATCTCCCGCTTATACGATTCGGATTTCTATCAAATTCTGCTCAAACAAATGCTCGAGCGTTAGGGTGCTTACGTCTGGTTCCATCACACGTCGCGATT
chrI	1608918	ATGCGTTCGGTCTCCGTCAACCGCTCGGTCTCCGTTCGTCTCTATGAGGACGAATCTCCCGCTTATAGGTTAAAATGCCTTAAGCCAAGAAATTGACGAATTTCGATGAGCGTTAGGGTGCTTACGTCTGGTTCCATCACACGTCGCGATT
chrI	1610614	ATGCGTTCGGTCTCCGTCAACCGCTCGGTCTCCGTTCGTCTCTATGAGGACGAATCTCCCGCTTATACTGCTGGCGTCCGGATCCGACGATCGAAATGTGAAAATCTGGGCGTTAGGGTGCTTACGTCTGGTTCCATCACACGTCGCGATT
chrI	1611535	ATGCGTTCGGTCTCCGTCAACCGCTCGGTCTCCGTTCGTCTCTATGAGGACGAATCTCCCGCTTATAACTGCTGACCGAGAATTCCACGACGCAAAATCGGTGGCCGTGGCGTTAGGGTGCTTACGTCTGGTTCCATCACACGTCGCGATT
chrI	1613764	ATGCGTTCGGTCTCCGTCAACCGCTCGGTCTCCGTTCGTCTCTATGAGGACGAATCTCCCGCTTATATATCGAAATGATGATCGGGAGTCCCACCAGGATCACCGTGCAGCGTTAGGGTGCTTACGTCTGGTTCCATCACACGTCGCGATT
chrI	1619775	ATGCGTTCGGTCTCCGTCAACCGCTCGGTCTCCGTTCGTCTCTATGAGGACGAATCTCCCGCTTATACGATATTCTCCTGTGGCAACCGATTTTAGAACGTCCCGATGCGCGTTAGGGTGCTTACGTCTGGTTCCATCACACGTCGCGATT
chrI	1622487	ATGCGTTCGGTCTCCGTCAACCGCTCGGTCTCCGTTCGTCTCTATGAGGACGAATCTCCCGCTTATACCAGCCATCGATGTTCTCGTCGCCAAATCGTCGTCCTCTCCGGCGTTAGGGTGCTTACGTCTGGTTCCATCACACGTCGCGATT
chrI	1624837	ATGCGTTCGGTCTCCGTCAACCGCTCGGTCTCCGTTCGTCTCTATGAGGACGAATCTCCCGCTTATAACAATCCTTAGGCATTCCATGTCCACCGGCGTGCGTGTCCGGGCGTTAGGGTGCTTACGTCTGGTTCCATCACACGTCGCGATT
chrI	1627833	ATGCGTTCGGTCTCCGTCAACCGCTCGGTCTCCGTTCGTCTCTATGAGGACGAATCTCCCGCTTATAGTTGAAATCCGGGAAATTTTGAATTTCCAAGTGAAAATTCGGGCGTTAGGGTGCTTACGTCTGGTTCCATCACACGTCGCGATT
chrI	1629400	ATGCGTTCGGTCTCCGTCAACCGCTCGGTCTCCGTTCGTCTCTATGAGGACGAATCTCCCGCTTATAAGAAAGTCACGAGGTGCTAAGAAATTCGAAGGAATTTGAGTCGCGTTAGGGTGCTTACGTCTGGTTCCATCACACGTCGCGATT
chrI	1633429	ATGCGTTCGGTCTCCGTCAACCGCTCGGTCTCCGTTCGTCTCTATGAGGACGAATCTCCCGCTTATACTTGGAATTTTATGGGTTTCTGTGTAGTTTTCCTGTTGTGAAGCGTTAGGGTGCTTACGTCTGGTTCCATCACACGTCGCGATT
chrI	1636086	ATGCGTTCGGTCTCCGTCAACCGCTCGGTCTCCGTTCGTCTCTATGAGGACGAATCTCCCGCTTATACGACGATTTAAAATTTAAGGTCAAAACCGACCCGCCATATGTGCGTTAGGGTGCTTACGTCTGGTTCCATCACACGTCGCGATT
chrI	1638782	ATGCGTTCGGTCTCCGTCAACCGCTCGGTCTCCGTTCGTCTCTATGAGGACGAATCTCCCGCTTATACCATGGCAAGAAGATCGAGTTGAAGCGCTGAAACAGCTGTATGCGTTAGGGTGCTTACGTCTGGTTCCATCACACGTCGCGATT
chrI	1640392	ATGCGTTCGGTCTCCGTCAACCGCTCGGTCTCCGTTCGTCTCTATGAGGACGAATCTCCCGCTTATAGATGCGCTTCAGAAATTGTCAGCTTCAATGGATGGCCCGGAAGCGTTAGGGTGCTTACGTCTGGTTCCATCACACGTCGCGATT
chrI	1641038	ATGCGTTCGGTCTCCGTCAACCGCTCGGTCTCCGTTCGTCTCTATGAGGACGAATCTCCCGCTTATACGTTGTGACGTCACTGAAACAGTTTTCCGACATGGTGCACAGGCGTTAGGGTGCTTACGTCTGGTTCCATCACACGTCGCGATT
chrI	1642915	ATGCGTTCGGTCTCCGTCAACCGCTCGGTCTCCGTTCGTCTCTATGAGGACGAATCTCCCGCTTATACGATTTGAGGGATTTAATGGAACAAATGGATGAGAGAATTGAGCGTTAGGGTGCTTACGTCTGGTTCCATCACACGTCGCGATT
chrI	1644893	ATGCGTTCGGTCTCCGTCAACCGCTCGGTCTCCGTTCGTCTCTATGAGGACGAATCTCCCGCTTATATTGGCCTTGCACTGAACATTCTTCTTATTGGAGTCACTCCAAGCGTTAGGGTGCTTACGTCTGGTTCCATCACACGTCGCGATT
chrI	1646118	ATGCGTTCGGTCTCCGTCAACCGCTCGGTCTCCGTTCGTCTCTATGAGGACGAATCTCCCGCTTATATTCTGGTTGGGAAGTTGATCTACGACAATATGCGTGAAAACGGCGTTAGGGTGCTTACGTCTGGTTCCATCACACGTCGCGATT
chrI	1647264	ATGCGTTCGGTCTCCGTCAACCGCTCGGTCTCCGTTCGTCTCTATGAGGACGAATCTCCCGCTTATAATGCGCTCTATTGAGACGGTCTTAAATTTGAGAACTTCATGAGCGTTAGGGTGCTTACGTCTGGTTCCATCACACGTCGCGATT
chrI	1649372	ATGCGTTCGGTCTCCGTCAACCGCTCGGTCTCCGTTCGTCTCTATGAGGACGAATCTCCCGCTTATAATTCCCACTATCAACCACAACCGCCGTAAAATTAAACGTCGGGCGTTAGGGTGCTTACGTCTGGTTCCATCACACGTCGCGATT
chrI	1651184	ATGCGTTCGGTCTCCGTCAACCGCTCGGTCTCCGTTCGTCTCTATGAGGACGAATCTCCCGCTTATAACCTGCTTGAATATTCGCTGCTTCACAGCTGTTGTACGCAATGCGTTAGGGTGCTTACGTCTGGTTCCATCACACGTCGCGATT
chrI	1653003	ATGCGTTCGGTCTCCGTCAACCGCTCGGTCTCCGTTCGTCTCTATGAGGACGAATCTCCCGCTTATAGTATGCAAATCTGGCCTAGAAATATTGACGGCCGCGGCCACTGCGTTAGGGTGCTTACGTCTGGTTCCATCACACGTCGCGATT
chrI	1653903	ATGCGTTCGGTCTCCGTCAACCGCTCGGTCTCCGTTCGTCTCTATGAGGACGAATCTCCCGCTTATAAGTGATTTATTGGGATCTTCTAGCAATCTAGTAACATTGGGAGCGTTAGGGTGCTTACGTCTGGTTCCATCACACGTCGCGATT
chrI	1654817	ATGCGTTCGGTCTCCGTCAACCGCTCGGTCTCCGTTCGTCTCTATGAGGACGAATCTCCCGCTTATAACGCGGATCTCTATTCCCGAATCGGAAAGTACTTCCCGTTTGGCGTTAGGGTGCTTACGTCTGGTTCCATCACACGTCGCGATT
chrI	1655686	ATGCGTTCGGTCTCCGTCAACCGCTCGGTCTCCGTTCGTCTCTATGAGGACGAATCTCCCGCTTATATCGGTGGAAGCTGATTAGTCGGGAATGCATTGGACACAGGGAGCGTTAGGGTGCTTACGTCTGGTTCCATCACACGTCGCGATT
chrI	1656742	ATGCGTTCGGTCTCCGTCAACCGCTCGGTCTCCGTTCGTCTCTATGAGGACGAATCTCCCGCTTATATTTGTTAGTGGCAGGGCCGTATGTATTTGTACACCTTGTGAAGCGTTAGGGTGCTTACGTCTGGTTCCATCACACGTCGCGATT
chrI	1658125	ATGCGTTCGGTCTCCGTCAACCGCTCGGTCTCCGTTCGTCTCTATGAGGACGAATCTCCCGCTTATACAATGATGTGGGTTACTGTTTTCATGTGGATTGTGCAGAGACGCGTTAGGGTGCTTACGTCTGGTTCCATCACACGTCGCGATT
chrI	1660904	ATGCGTTCGGTCTCCGTCAACCGCTCGGTCTCCGTTCGTCTCTATGAGGACGAATCTCCCGCTTATAATCGAATTCTTCTTGTTCAGTAGTATTCTCGATACGTTGTGTGCGTTAGGGTGCTTACGTCTGGTTCCATCACACGTCGCGATT
chrI	1663959	ATGCGTTCGGTCTCCGTCAACCGCTCGGTCTCCGTTCGTCTCTATGAGGACGAATCTCCCGCTTATAACTTCTTGGCCAACAGGCAACGGCTCATTCCATTCTGAATTTGCGTTAGGGTGCTTACGTCTGGTTCCATCACACGTCGCGATT
chrI	1665930	ATGCGTTCGGTCTCCGTCAACCGCTCGGTCTCCGTTCGTCTCTATGAGGACGAATCTCCCGCTTATAGGCCTAGAATTCCAGAAACCAGAGAGACAGGTGGCCTAGGATGCGTTAGGGTGCTTACGTCTGGTTCCATCACACGTCGCGATT
chrI	1667790	ATGCGTTCGGTCTCCGTCAACCGCTCGGTCTCCGTTCGTCTCTATGAGGACGAATCTCCCGCTTATAGCCTAGGAATCCACAGATGGCCTAAAACCCTTGATGGCCTAGGCGTTAGGGTGCTTACGTCTGGTTCCATCACACGTCGCGATT
chrI	1668609	ATGCGTTCGGTCTCCGTCAACCGCTCGGTCTCCGTTCGTCTCTATGAGGACGAATCTCCCGCTTATATCTAGAATCCCGGTTACATGAAGGACAATTTCCATCAAATCAGCGTTAGGGTGCTTACGTCTGGTTCCATCACACGTCGCGATT
chrI	1669652	ATGCGTTCGGTCTCCGTCAACCGCTCGGTCTCCGTTCGTCTCTATGAGGACGAATCTCCCGCTTATAATTCGTGAATACGAGCGAGCGACCGGCGATATTCTTCGTAAGGCGTTAGGGTGCTTACGTCTGGTTCCATCACACGTCGCGATT
chrI	1671781	ATGCGTTCGGTCTCCGTCAACCGCTCGGTCTCCGTTCGTCTCTATGAGGACGAATCTCCCGCTTATAACCGAAGTGTGAGCCAGGGTGTGTATGAGGCCGCAATGAACAGCGTTAGGGTGCTTACGTCTGGTTCCATCACACGTCGCGATT
chrI	1672705	ATGCGTTCGGTCTCCGTCAACCGCTCGGTCTCCGTTCGTCTCTATGAGGACGAATCTCCCGCTTATACCGCTCATTTTGCATAGAGCCGCCGAGAATGAAAACTGGCTGGCGTTAGGGTGCTTACGTCTGGTTCCATCACACGTCGCGATT
chrI	1673801	ATGCGTTCGGTCTCCGTCAACCGCTCGGTCTCCGTTCGTCTCTATGAGGACGAATCTCCCGCTTATAGATTTGACGGGCTCGCGAAACGATTTTCCTAGTAGACATCTGGCGTTAGGGTGCTTACGTCTGGTTCCATCACACGTCGCGATT
chrI	1675312	ATGCGTTCGGTCTCCGTCAACCGCTCGGTCTCCGTTCGTCTCTATGAGGACGAATCTCCCGCTTATATTAATGTCGACTTGTAGTTTGAGAAATGCATTGAAACCGACAGCGTTAGGGTGCTTACGTCTGGTTCCATCACACGTCGCGATT
chrI	1676740	ATGCGTTCGGTCTCCGTCAACCGCTCGGTCTCCGTTCGTCTCTATGAGGACGAATCTCCCGCTTATATTTGCAACACACCGCCTTACATCCGCTGATGATAAATTGATGGCGTTAGGGTGCTTACGTCTGGTTCCATCACACGTCGCGATT
chrI	1679718	ATGCGTTCGGTCTCCGTCAACCGCTCGGTCTCCGTTCGTCTCTATGAGGACGAATCTCCCGCTTATATGACACCACGTGTTATGCTGCAATTTCTAGGCTTGGACTTTTGCGTTAGGGTGCTTACGTCTGGTTCCATCACACGTCGCGATT
chrI	1680840	ATGCGTTCGGTCTCCGTCAACCGCTCGGTCTCCGTTCGTCTCTATGAGGACGAATCTCCCGCTTATAGTGTCAAAATTTAACAACAAATTCCTCTAGGGAGGGAGGAGGGCGTTAGGGTGCTTACGTCTGGTTCCATCACACGTCGCGATT
chrI	1682241	ATGCGTTCGGTCTCCGTCAACCGCTCGGTCTCCGTTCGTCTCTATGAGGACGAATCTCCCGCTTATAGGCGCCAAATTCAAATTCTGTGAGAAAACATTTTAAAGGGAAGCGTTAGGGTGCTTACGTCTGGTTCCATCACACGTCGCGATT
chrI	1683231	ATGCGTTCGGTCTCCGTCAACCGCTCGGTCTCCGTTCGTCTCTATGAGGACGAATCTCCCGCTTATATTCGCCGTCAAGGACCTTATCTATCGGTTTCTGTTCGGGCGCGCGTTAGGGTGCTTACGTCTGGTTCCATCACACGTCGCGATT
chrI	1684911	ATGCGTTCGGTCTCCGTCAACCGCTCGGTCTCCGTTCGTCTCTATGAGGACGAATCTCCCGCTTATAGTAACCCAACAACATGCTCGGTTCCAGAAAGAAAATCAACACGCGTTAGGGTGCTTACGTCTGGTTCCATCACACGTCGCGATT
chrI	1686499	ATGCGTTCGGTCTCCGTCAACCGCTCGGTCTCCGTTCGTCTCTATGAGGACGAATCTCCCGCTTATATTGGGCTCAATATACTGTAAGGTGGGCTCAAAATTGCACCGAGCGTTAGGGTGCTTACGTCTGGTTCCATCACACGTCGCGATT
chrI	1689363	ATGCGTTCGGTCTCCGTCAACCGCTCGGTCTCCGTTCGTCTCTATGAGGACGAATCTCCCGCTTATACGTGGGCTATAGTGAATAGTATATTAGTGGAAATTGGTGAGTGCGTTAGGGTGCTTACGTCTGGTTCCATCACACGTCGCGATT
chrI	1690699	ATGCGTTCGGTCTCCGTCAACCGCTCGGTCTCCGTTCGTCTCTATGAGGACGAATCTCCCGCTTATATATATTTAAGCTTGAAATCGCGATTATCCTTGGAGCGCATTTGCGTTAGGGTGCTTACGTCTGGTTCCATCACACGTCGCGATT
chrI	1691495	ATGCGTTCGGTCTCCGTCAACCGCTCGGTCTCCGTTCGTCTCTATGAGGACGAATCTCCCGCTTATAAGAACCTATGAGCACACCAGTTCGTCATTTCTCATTTTCTCTGCGTTAGGGTGCTTACGTCTGGTTCCATCACACGTCGCGATT
chrI	1693234	ATGCGTTCGGTCTCCGTCAACCGCTCGGTCTCCGTTCGTCTCTATGAGGACGAATCTCCCGCTTATAGGTGTTCTGCCACGACTGTAACAAATTCAATTTAGTCCTATAGCGTTAGGGTGCTTACGTCTGGTTCCATCACACGTCGCGATT
chrI	1694667	ATGCGTTCGGTCTCCGTCAACCGCTCGGTCTCCGTTCGTCTCTATGAGGACGAATCTCCCGCTTATAAGAAAATTGCCCAAAAGTTTGTCTGAAAGTTAATTTGCCGGAGCGTTAGGGTGCTTACGTCTGGTTCCATCACACGTCGCGATT
chrI	1697062	ATGCGTTCGGTCTCCGTCAACCGCTCGGTCTCCGTTCGTCTCTATGAGGACGAATCTCCCGCTTATATAAGCTCTCATATCTGTAGTTTGGTCGCATTTCCTTCTTTCCGCGTTAGGGTGCTTACGTCTGGTTCCATCACACGTCGCGATT
chrI	1698468	ATGCGTTCGGTCTCCGTCAACCGCTCGGTCTCCGTTCGTCTCTATGAGGACGAATCTCCCGCTTATACTCTTCGTCTGGACTGTAGGGATCTATGGGCCACCGAAGACGGCGTTAGGGTGCTTACGTCTGGTTCCATCACACGTCGCGATT
chrI	1699827	ATGCGTTCGGTCTCCGTCAACCGCTCGGTCTCCGTTCGTCTCTATGAGGACGAATCTCCCGCTTATATCAGTGATGTACCGTAAATGGAAGGAGGATCAGGACCCGGAAGCGTTAGGGTGCTTACGTCTGGTTCCATCACACGTCGCGATT
chrI	1701617	ATGCGTTCGGTCTCCGTCAACCGCTCGGTCTCCGTTCGTCTCTATGAGGACGAATCTCCCGCTTATACAGCAACGGACAACTTCAGAACAAGTACGGCGATGCGTTCATGCGTTAGGGTGCTTACGTCTGGTTCCATCACACGTCGCGATT
chrI	1702485	ATGCGTTCGGTCTCCGTCAACCGCTCGGTCTCCGTTCGTCTCTATGAGGACGAATCTCCCGCTTATATTCAAAGTTTGAGCGTTTGTGTGCTCATTTTGTGCTCGTTTCGCGTTAGGGTGCTTACGTCTGGTTCCATCACACGTCGCGATT
chrI	1704398	ATGCGTTCGGTCTCCGTCAACCGCTCGGTCTCCGTTCGTCTCTATGAGGACGAATCTCCCGCTTATAGACGGCTTAATGATTCTGGAAAATCGTGGGCTTCGTTGATAGGCGTTAGGGTGCTTACGTCTGGTTCCATCACACGTCGCGATT
chrI	1707576	ATGCGTTCGGTCTCCGTCAACCGCTCGGTCTCCGTTCGTCTCTATGAGGACGAATCTCCCGCTTATACATGTGGGAAATTATGACGAAGAGCCGGAGTACCAGGAGCACGCGTTAGGGTGCTTACGTCTGGTTCCATCACACGTCGCGATT
chrI	1710719	ATGCGTTCGGTCTCCGTCAACCGCTCGGTCTCCGTTCGTCTCTATGAGGACGAATCTCCCGCTTATATGACAAAATGTGGCTGGAACATAACGGAATTCCGCTGAAAATGCGTTAGGGTGCTTACGTCTGGTTCCATCACACGTCGCGATT
chrI	1715200	ATGCGTTCGGTCTCCGTCAACCGCTCGGTCTCCGTTCGTCTCTATGAGGACGAATCTCCCGCTTATAACGAACAATTGGTGAAGCTGTCTCAGATGTTCTATCATCATCGCGTTAGGGTGCTTACGTCTGGTTCCATCACACGTCGCGATT
chrI	1719062	ATGCGTTCGGTCTCCGTCAACCGCTCGGTCTCCGTTCGTCTCTATGAGGACGAATCTCCCGCTTATACCTCAAGCATACTTTATAAAAGTCCACGATCAGGAAAATCATGCGTTAGGGTGCTTACGTCTGGTTCCATCACACGTCGCGATT
chrI	1721405	ATGCGTTCGGTCTCCGTCAACCGCTCGGTCTCCGTTCGTCTCTATGAGGACGAATCTCCCGCTTATAAGATCGACGCAAATCAAACGGGTCGTGTTTAGGAATATTCGGGCGTTAGGGTGCTTACGTCTGGTTCCATCACACGTCGCGATT
chrI	1722308	ATGCGTTCGGTCTCCGTCAACCGCTCGGTCTCCGTTCGTCTCTATGAGGACGAATCTCCCGCTTATAACGATGAGAAAGAAGAATGAGCAAAAGTTGGAGGAGCTCCGCGCGTTAGGGTGCTTACGTCTGGTTCCATCACACGTCGCGATT
chrI	1725347	ATGCGTTCGGTCTCCGTCAACCGCTCGGTCTCCGTTCGTCTCTATGAGGACGAATCTCCCGCTTATATCACTTGTGCAGAGGATTGAAGACTTATGGAGTAACGTTCTTGCGTTAGGGTGCTTACGTCTGGTTCCATCACACGTCGCGATT
chrI	1726836	ATGCGTTCGGTCTCCGTCAACCGCTCGGTCTCCGTTCGTCTCTATGAGGACGAATCTCCCGCTTATAAAGATTGCTCAATTGATTCAAGGCTACGTAGACATTATTCTGGCGTTAGGGTGCTTACGTCTGGTTCCATCACACGTCGCGATT
chrI	1728081	ATGCGTTCGGTCTCCGTCAACCGCTCGGTCTCCGTTCGTCTCTATGAGGACGAATCTCCCGCTTATAACCAAATAGGTACCTCAACGCTTATGTCCAGTACAATTTATAGCGTTAGGGTGCTTACGTCTGGTTCCATCACACGTCGCGATT
chrI	1728773	ATGCGTTCGGTCTCCGTCAACCGCTCGGTCTCCGTTCGTCTCTATGAGGACGAATCTCCCGCTTATATGCAGAGTGCGAAGAATGTGGCCACTTCAACGGCTCAGCTGGGCGTTAGGGTGCTTACGTCTGGTTCCATCACACGTCGCGATT
chrI	1730029	ATGCGTTCGGTCTCCGTCAACCGCTCGGTCTCCGTTCGTCTCTATGAGGACGAATCTCCCGCTTATATACTTCATTGAACCGGAGACATTATAAAGGGTTAGGGATTTAGCGTTAGGGTGCTTACGTCTGGTTCCATCACACGTCGCGATT
chrI	1730959	ATGCGTTCGGTCTCCGTCAACCGCTCGGTCTCCGTTCGTCTCTATGAGGACGAATCTCCCGCTTATATGCCAGCAACAACTCTCCACAGCCGCCACAGAAGTCACCCAAGCGTTAGGGTGCTTACGTCTGGTTCCATCACACGTCGCGATT
chrI	1731544	ATGCGTTCGGTCTCCGTCAACCGCTCGGTCTCCGTTCGTCTCTATGAGGACGAATCTCCCGCTTATAACACAGACGATATCGGCGGCCAATTCAGCAAAGGTGAGTAGAGCGTTAGGGTGCTTACGTCTGGTTCCATCACACGTCGCGATT
chrI	1732845	ATGCGTTCGGTCTCCGTCAACCGCTCGGTCTCCGTTCGTCTCTATGAGGACGAATCTCCCGCTTATACGATGATTCGCACACGATTTTACGCATTCGTTAAATTTGAATGCGTTAGGGTGCTTACGTCTGGTTCCATCACACGTCGCGATT
chrI	1734104	ATGCGTTCGGTCTCCGTCAACCGCTCGGTCTCCGTTCGTCTCTATGAGGACGAATCTCCCGCTTATAACTTCAGCTGTTACTTGTACGATTCCGTGCGCTTCAGCTGTAGCGTTAGGGTGCTTACGTCTGGTTCCATCACACGTCGCGATT
chrI	1734678	ATGCGTTCGGTCTCCGTCAACCGCTCGGTCTCCGTTCGTCTCTATGAGGACGAATCTCCCGCTTATATGTCAATGATGCTCAGCAGCTCAACTTCTCCCAACAGCTCTTGCGTTAGGGTGCTTACGTCTGGTTCCATCACACGTCGCGATT
chrI	1735194	ATGCGTTCGGTCTCCGTCAACCGCTCGGTCTCCGTTCGTCTCTATGAGGACGAATCTCCCGCTTATATCAAACAGCTCATACCTCTGCAAACATCCGACCAATGGAGGTGCGTTAGGGTGCTTACGTCTGGTTCCATCACACGTCGCGATT
chrI	1735685	ATGCGTTCGGTCTCCGTCAACCGCTCGGTCTCCGTTCGTCTCTATGAGGACGAATCTCCCGCTTATACATCTCTTCAATCAGTCTCCGACGGATCCAGAAGACTCGGAGGCGTTAGGGTGCTTACGTCTGGTTCCATCACACGTCGCGATT
chrI	1736249	ATGCGTTCGGTCTCCGTCAACCGCTCGGTCTCCGTTCGTCTCTATGAGGACGAATCTCCCGCTTATATTGCAGCGATTCAAGGATCCATCTCAACTGAAGGACACTCTGGCGTTAGGGTGCTTACGTCTGGTTCCATCACACGTCGCGATT
chrI	1736714	ATGCGTTCGGTCTCCGTCAACCGCTCGGTCTCCGTTCGTCTCTATGAGGACGAATCTCCCGCTTATAGTCAAATGGTTGAGGATCTCGCTGATGCTGCGTGCTGTGCAGGCGTTAGGGTGCTTACGTCTGGTTCCATCACACGTCGCGATT
chrI	1737237	ATGCGTTCGGTCTCCGTCAACCGCTCGGTCTCCGTTCGTCTCTATGAGGACGAATCTCCCGCTTATACGGACAACGTCTGAAGCTAGCAGTTCAGAAGCTTGGAACAAGGCGTTAGGGTGCTTACGTCTGGTTCCATCACACGTCGCGATT
chrI	1737793	ATGCGTTCGGTCTCCGTCAACCGCTCGGTCTCCGTTCGTCTCTATGAGGACGAATCTCCCGCTTATAACCAAGAACGCCTCGGGACTTTCCCTTCAACATCCAGCAATGGCGTTAGGGTGCTTACGTCTGGTTCCATCACACGTCGCGATT
chrI	1738307	ATGCGTTCGGTCTCCGTCAACCGCTCGGTCTCCGTTCGTCTCTATGAGGACGAATCTCCCGCTTATAAAGAGTCTCGACGCTTGCTTCTCGAAGCATCGAAGGGTGTCTGCGTTAGGGTGCTTACGTCTGGTTCCATCACACGTCGCGATT
chrI	1738915	ATGCGTTCGGTCTCCGTCAACCGCTCGGTCTCCGTTCGTCTCTATGAGGACGAATCTCCCGCTTATACAGCCTCAAATGCTCAACGAGAGCTCGCGATGCAAGGTCGAGGCGTTAGGGTGCTTACGTCTGGTTCCATCACACGTCGCGATT
chrI	1740169	ATGCGTTCGGTCTCCGTCAACCGCTCGGTCTCCGTTCGTCTCTATGAGGACGAATCTCCCGCTTATAATGCTCAAGAGGAAGTTCTGCGAAAAGAACGAGAACTCGGCGGCGTTAGGGTGCTTACGTCTGGTTCCATCACACGTCGCGATT
chrI	1742750	ATGCGTTCGGTCTCCGTCAACCGCTCGGTCTCCGTTCGTCTCTATGAGGACGAATCTCCCGCTTATATATGAGTGATTATGTGCAATTGCACTGTAGATCCAGTGATGTGCGTTAGGGTGCTTACGTCTGGTTCCATCACACGTCGCGATT
chrI	1748351	ATGCGTTCGGTCTCCGTCAACCGCTCGGTCTCCGTTCGTCTCTATGAGGACGAATCTCCCGCTTATATCGAATTTTATCCATCGAATTGTTGCCAAATTTCGGATATCCGCGTTAGGGTGCTTACGTCTGGTTCCATCACACGTCGCGATT
chrI	1750959	ATGCGTTCGGTCTCCGTCAACCGCTCGGTCTCCGTTCGTCTCTATGAGGACGAATCTCCCGCTTATACGGAGAGCGGGAGTTTCTGCGCAATTTCCTTGTTATTTCGGAGCGTTAGGGTGCTTACGTCTGGTTCCATCACACGTCGCGATT
chrI	1752765	ATGCGTTCGGTCTCCGTCAACCGCTCGGTCTCCGTTCGTCTCTATGAGGACGAATCTCCCGCTTATATTCAGTCGTCGTTGGATGCCCGTATCAGGGAGCTGTACAGCCGCGTTAGGGTGCTTACGTCTGGTTCCATCACACGTCGCGATT
chrI	1755430	ATGCGTTCGGTCTCCGTCAACCGCTCGGTCTCCGTTCGTCTCTATGAGGACGAATCTCCCGCTTATAAAGATGGAGAAATTATGGAGATAACTGAGCAGAAAGGTGAGAGCGTTAGGGTGCTTACGTCTGGTTCCATCACACGTCGCGATT
chrI	1759402	ATGCGTTCGGTCTCCGTCAACCGCTCGGTCTCCGTTCGTCTCTATGAGGACGAATCTCCCGCTTATAAACACTGAAAATCAGGAAAACGCGCTGGAAATGCTCGAAGAGGCGTTAGGGTGCTTACGTCTGGTTCCATCACACGTCGCGATT
chrI	1762610	ATGCGTTCGGTCTCCGTCAACCGCTCGGTCTCCGTTCGTCTCTATGAGGACGAATCTCCCGCTTATAGTATCATCCGAATATGGTTCAACCGAATCGTCTTGCTGCTATGCGTTAGGGTGCTTACGTCTGGTTCCATCACACGTCGCGATT
chrI	1763715	ATGCGTTCGGTCTCCGTCAACCGCTCGGTCTCCGTTCGTCTCTATGAGGACGAATCTCCCGCTTATACACGAATCTACGAGAATCTCACGGCAAATCCCGATTTGAGTGGCGTTAGGGTGCTTACGTCTGGTTCCATCACACGTCGCGATT
chrI	1768070	ATGCGTTCGGTCTCCGTCAACCGCTCGGTCTCCGTTCGTCTCTATGAGGACGAATCTCCCGCTTATACCAATTTATCGATCGAGAAACCGAGGATCTTCAGAAATATCTGCGTTAGGGTGCTTACGTCTGGTTCCATCACACGTCGCGATT
chrI	1769959	ATGCGTTCGGTCTCCGTCAACCGCTCGGTCTCCGTTCGTCTCTATGAGGACGAATCTCCCGCTTATACCAGTTGTACACGTGTACTCGTTTTGGTACCAACTCGTGAACGCGTTAGGGTGCTTACGTCTGGTTCCATCACACGTCGCGATT
chrI	1772959	ATGCGTTCGGTCTCCGTCAACCGCTCGGTCTCCGTTCGTCTCTATGAGGACGAATCTCCCGCTTATAACCTGAAATATCTCAAACTGGCAAATTTTGAGCCGAAATTTGGCGTTAGGGTGCTTACGTCTGGTTCCATCACACGTCGCGATT
chrI	1773454	ATGCGTTCGGTCTCCGTCAACCGCTCGGTCTCCGTTCGTCTCTATGAGGACGAATCTCCCGCTTATACGTAGGCCGAGATGAGAAGAGCACGGATGAGGAGACCCTCCTGCGTTAGGGTGCTTACGTCTGGTTCCATCACACGTCGCGATT
chrI	1775634	ATGCGTTCGGTCTCCGTCAACCGCTCGGTCTCCGTTCGTCTCTATGAGGACGAATCTCCCGCTTATATCGCCAACGAGATTCCCGAATAGTAGATCGCTGTGAAAACAGGCGTTAGGGTGCTTACGTCTGGTTCCATCACACGTCGCGATT
chrI	1776402	ATGCGTTCGGTCTCCGTCAACCGCTCGGTCTCCGTTCGTCTCTATGAGGACGAATCTCCCGCTTATAGACGTCATAAATGGATTTAAAGGTGGAGTACCGGAATTTCAGGCGTTAGGGTGCTTACGTCTGGTTCCATCACACGTCGCGATT
chrI	1778150	ATGCGTTCGGTCTCCGTCAACCGCTCGGTCTCCGTTCGTCTCTATGAGGACGAATCTCCCGCTTATATGGTTCCATGGAAACCTAGAAGAATTTATCACTACTGTGTTAGCGTTAGGGTGCTTACGTCTGGTTCCATCACACGTCGCGATT
chrI	1779057	ATGCGTTCGGTCTCCGTCAACCGCTCGGTCTCCGTTCGTCTCTATGAGGACGAATCTCCCGCTTATATTCGAATGCGATTCTACCAAATAGTTGGGAAAATGGAGACATGCGTTAGGGTGCTTACGTCTGGTTCCATCACACGTCGCGATT
chrI	1780341	ATGCGTTCGGTCTCCGTCAACCGCTCGGTCTCCGTTCGTCTCTATGAGGACGAATCTCCCGCTTATACATACAACTGACGTTATGCCGAATTAATTCGTTAATTCTCGAGCGTTAGGGTGCTTACGTCTGGTTCCATCACACGTCGCGATT
chrI	1781160	ATGCGTTCGGTCTCCGTCAACCGCTCGGTCTCCGTTCGTCTCTATGAGGACGAATCTCCCGCTTATAAACGTGAGAATCGCTAGAAAGCCGCACAAAGCTTGTGAGATCGCGTTAGGGTGCTTACGTCTGGTTCCATCACACGTCGCGATT
chrI	1781858	ATGCGTTCGGTCTCCGTCAACCGCTCGGTCTCCGTTCGTCTCTATGAGGACGAATCTCCCGCTTATAGATATTGGAAATATGTCAGAGAGTCTTACCATTCTCGCCACGGCGTTAGGGTGCTTACGTCTGGTTCCATCACACGTCGCGATT
chrI	1783800	ATGCGTTCGGTCTCCGTCAACCGCTCGGTCTCCGTTCGTCTCTATGAGGACGAATCTCCCGCTTATATCAATTTGAGCAATATTGAGGTGAGCTGGGCGGAATTCTGAAGCGTTAGGGTGCTTACGTCTGGTTCCATCACACGTCGCGATT
chrI	1785343	ATGCGTTCGGTCTCCGTCAACCGCTCGGTCTCCGTTCGTCTCTATGAGGACGAATCTCCCGCTTATAGCTGGTGTCTACTGATTTGGCATCTCGTGGTCTTGATATTGAGCGTTAGGGTGCTTACGTCTGGTTCCATCACACGTCGCGATT
chrI	1787350	ATGCGTTCGGTCTCCGTCAACCGCTCGGTCTCCGTTCGTCTCTATGAGGACGAATCTCCCGCTTATACAAAATGCACTGGAAGTTGGAGAGAATGGAGGTGCTCCGGCTGCGTTAGGGTGCTTACGTCTGGTTCCATCACACGTCGCGATT
chrI	1789959	ATGCGTTCGGTCTCCGTCAACCGCTCGGTCTCCGTTCGTCTCTATGAGGACGAATCTCCCGCTTATAAATTCCAGAAGGCTCGTGTCGCTCATCGCATGAAAACTAAGAGCGTTAGGGTGCTTACGTCTGGTTCCATCACACGTCGCGATT
chrI	1793414	ATGCGTTCGGTCTCCGTCAACCGCTCGGTCTCCGTTCGTCTCTATGAGGACGAATCTCCCGCTTATAGAGTAGTATAGGATTTTCCAGCTGGCCGAGAAATCCTTGTAAGCGTTAGGGTGCTTACGTCTGGTTCCATCACACGTCGCGATT
chrI	1794623	ATGCGTTCGGTCTCCGTCAACCGCTCGGTCTCCGTTCGTCTCTATGAGGACGAATCTCCCGCTTATAAGGGAATCACGTCAATCCTCGATGCAATCCGTAAATCCGCATGCGTTAGGGTGCTTACGTCTGGTTCCATCACACGTCGCGATT
chrI	1795594	ATGCGTTCGGTCTCCGTCAACCGCTCGGTCTCCGTTCGTCTCTATGAGGACGAATCTCCCGCTTATAATTTGTCTCAAAATTCAATTTCACGAATCACGGGTTCTGGCCGCGTTAGGGTGCTTACGTCTGGTTCCATCACACGTCGCGATT
chrI	1797578	ATGCGTTCGGTCTCCGTCAACCGCTCGGTCTCCGTTCGTCTCTATGAGGACGAATCTCCCGCTTATAGTGAAATGGCGCTTCCGACGGAACAAGAGAATGTGCTTCTCCGCGTTAGGGTGCTTACGTCTGGTTCCATCACACGTCGCGATT
chrI	1799768	ATGCGTTCGGTCTCCGTCAACCGCTCGGTCTCCGTTCGTCTCTATGAGGACGAATCTCCCGCTTATAATTCATGGACTCGCCGATGGATCCGAGACCACTGTCAAGGAGGCGTTAGGGTGCTTACGTCTGGTTCCATCACACGTCGCGATT
chrI	1801070	ATGCGTTCGGTCTCCGTCAACCGCTCGGTCTCCGTTCGTCTCTATGAGGACGAATCTCCCGCTTATACCCTCCGAGGCATTTCAGTGATCATGCTAATCCCGAAGAAATGCGTTAGGGTGCTTACGTCTGGTTCCATCACACGTCGCGATT
chrI	1801587	ATGCGTTCGGTCTCCGTCAACCGCTCGGTCTCCGTTCGTCTCTATGAGGACGAATCTCCCGCTTATATATTATTTTGGGACTTTTCCGTCCAGACTTCACCTTCAAAGGGCGTTAGGGTGCTTACGTCTGGTTCCATCACACGTCGCGATT
chrI	1802229	ATGCGTTCGGTCTCCGTCAACCGCTCGGTCTCCGTTCGTCTCTATGAGGACGAATCTCCCGCTTATACTGAGCCCACGGGAAGGCAAACTAACTTCTACAGTAGTCGCAGCGTTAGGGTGCTTACGTCTGGTTCCATCACACGTCGCGATT
chrI	1803291	ATGCGTTCGGTCTCCGTCAACCGCTCGGTCTCCGTTCGTCTCTATGAGGACGAATCTCCCGCTTATAGCCTCGCAGCCTACACCAAGTCTTGTCTAAGTGTAACTTAAGGCGTTAGGGTGCTTACGTCTGGTTCCATCACACGTCGCGATT
chrI	1804003	ATGCGTTCGGTCTCCGTCAACCGCTCGGTCTCCGTTCGTCTCTATGAGGACGAATCTCCCGCTTATAACCTCTTCTCGATTTGTTGACTATAACGCTGAAATCGAGTACGCGTTAGGGTGCTTACGTCTGGTTCCATCACACGTCGCGATT
chrI	1804643	ATGCGTTCGGTCTCCGTCAACCGCTCGGTCTCCGTTCGTCTCTATGAGGACGAATCTCCCGCTTATATCGATCATCGTTCGGCTTCAGCGGTTATGAGCCTTATCGCTGGCGTTAGGGTGCTTACGTCTGGTTCCATCACACGTCGCGATT
chrI	1806636	ATGCGTTCGGTCTCCGTCAACCGCTCGGTCTCCGTTCGTCTCTATGAGGACGAATCTCCCGCTTATAGAGCTTATTGACGAGAGCTTTGTCTTCGAAGGATGTGAGGGAGCGTTAGGGTGCTTACGTCTGGTTCCATCACACGTCGCGATT
chrI	1808121	ATGCGTTCGGTCTCCGTCAACCGCTCGGTCTCCGTTCGTCTCTATGAGGACGAATCTCCCGCTTATAAATGCCGCGCTTCTACCTCCTCTCGTCATGCGCACTTTTGGCGCGTTAGGGTGCTTACGTCTGGTTCCATCACACGTCGCGATT
chrI	1809425	ATGCGTTCGGTCTCCGTCAACCGCTCGGTCTCCGTTCGTCTCTATGAGGACGAATCTCCCGCTTATACCACGTCATTCCTAACAAACTCCAATTCCAGGCCGACTCCTAGCGTTAGGGTGCTTACGTCTGGTTCCATCACACGTCGCGATT
chrI	1810578	ATGCGTTCGGTCTCCGTCAACCGCTCGGTCTCCGTTCGTCTCTATGAGGACGAATCTCCCGCTTATATTTCTGCCTCCACGTGTAAATGTATTTGTCCGTGTAGAGTACGCGTTAGGGTGCTTACGTCTGGTTCCATCACACGTCGCGATT
chrI	1811527	ATGCGTTCGGTCTCCGTCAACCGCTCGGTCTCCGTTCGTCTCTATGAGGACGAATCTCCCGCTTATAGAGCAACTGAGGAAGACGAAATGTGCAATTTCTATATTATGTGCGTTAGGGTGCTTACGTCTGGTTCCATCACACGTCGCGATT
chrI	1813109	ATGCGTTCGGTCTCCGTCAACCGCTCGGTCTCCGTTCGTCTCTATGAGGACGAATCTCCCGCTTATACGCCGCCGGAGACAGTTGCTCACGATGCACTTATTTCGGATGGCGTTAGGGTGCTTACGTCTGGTTCCATCACACGTCGCGATT
chrI	1814909	ATGCGTTCGGTCTCCGTCAACCGCTCGGTCTCCGTTCGTCTCTATGAGGACGAATCTCCCGCTTATAGGCGAATTCAACACCAAAGTTTCCAATTTTGAGCTCAAATTTGCGTTAGGGTGCTTACGTCTGGTTCCATCACACGTCGCGATT
chrI	1815822	ATGCGTTCGGTCTCCGTCAACCGCTCGGTCTCCGTTCGTCTCTATGAGGACGAATCTCCCGCTTATACCACGAGGACTACACAAAATTACCTTTGAATGGTTACCGGACGCGTTAGGGTGCTTACGTCTGGTTCCATCACACGTCGCGATT
chrI	1817503	ATGCGTTCGGTCTCCGTCAACCGCTCGGTCTCCGTTCGTCTCTATGAGGACGAATCTCCCGCTTATATTTCGCGAAATGTCAAAATTAGCGATGAGCAGCTGGTTAAGCGCGTTAGGGTGCTTACGTCTGGTTCCATCACACGTCGCGATT
chrI	1818682	ATGCGTTCGGTCTCCGTCAACCGCTCGGTCTCCGTTCGTCTCTATGAGGACGAATCTCCCGCTTATATCGTGCATTCCTGGAATAGTAATTTGAATGGATACTATCGTGGCGTTAGGGTGCTTACGTCTGGTTCCATCACACGTCGCGATT
chrI	1819381	ATGCGTTCGGTCTCCGTCAACCGCTCGGTCTCCGTTCGTCTCTATGAGGACGAATCTCCCGCTTATACAACCGTCTCGCAGTTCTGTTTTGACCAGGGCTCCGCCGACGGCGTTAGGGTGCTTACGTCTGGTTCCATCACACGTCGCGATT
chrI	1820632	ATGCGTTCGGTCTCCGTCAACCGCTCGGTCTCCGTTCGTCTCTATGAGGACGAATCTCCCGCTTATATTATAGAATCCGTACTGCATGTTCACCGGTCGACTCTCATGAGCGTTAGGGTGCTTACGTCTGGTTCCATCACACGTCGCGATT
chrI	1822833	ATGCGTTCGGTCTCCGTCAACCGCTCGGTCTCCGTTCGTCTCTATGAGGACGAATCTCCCGCTTATATGTCTGACAATTGCCTGGACTCCATGATTGGGTAAGCCGAAAGCGTTAGGGTGCTTACGTCTGGTTCCATCACACGTCGCGATT
chrI	1823689	ATGCGTTCGGTCTCCGTCAACCGCTCGGTCTCCGTTCGTCTCTATGAGGACGAATCTCCCGCTTATACTCAACTAACCGTCGGATTCCTCGCCAACCTCGTCTTTCACAGCGTTAGGGTGCTTACGTCTGGTTCCATCACACGTCGCGATT
chrI	1824377	ATGCGTTCGGTCTCCGTCAACCGCTCGGTCTCCGTTCGTCTCTATGAGGACGAATCTCCCGCTTATACGAAAATTCACAAACTCTTCCACGACGATCAGCTATTCAGCTGCGTTAGGGTGCTTACGTCTGGTTCCATCACACGTCGCGATT
chrI	1827269	ATGCGTTCGGTCTCCGTCAACCGCTCGGTCTCCGTTCGTCTCTATGAGGACGAATCTCCCGCTTATAAGTTATACCTCGTATAAGCCTACGAACTCGAACTTTTCAGACGCGTTAGGGTGCTTACGTCTGGTTCCATCACACGTCGCGATT
chrI	1829231	ATGCGTTCGGTCTCCGTCAACCGCTCGGTCTCCGTTCGTCTCTATGAGGACGAATCTCCCGCTTATAACACTTCCGCATATGGTTCCATGATGTGATGGTTGAATTGACGCGTTAGGGTGCTTACGTCTGGTTCCATCACACGTCGCGATT
chrI	1830636	ATGCGTTCGGTCTCCGTCAACCGCTCGGTCTCCGTTCGTCTCTATGAGGACGAATCTCCCGCTTATATTCGTTAGCATTGTGGCAATTCAACTAAGGTGCAGCTTTATTGCGTTAGGGTGCTTACGTCTGGTTCCATCACACGTCGCGATT
chrI	1832410	ATGCGTTCGGTCTCCGTCAACCGCTCGGTCTCCGTTCGTCTCTATGAGGACGAATCTCCCGCTTATAAAGCAGTTGCTGCATCTGGAAAGAATTAAGGGATTGAAATTGGCGTTAGGGTGCTTACGTCTGGTTCCATCACACGTCGCGATT
chrI	1833256	ATGCGTTCGGTCTCCGTCAACCGCTCGGTCTCCGTTCGTCTCTATGAGGACGAATCTCCCGCTTATATACCGTGCCAATCTTGACCTTCAAAAGGAGAACGAGCACCGTGCGTTAGGGTGCTTACGTCTGGTTCCATCACACGTCGCGATT
chrI	1833776	ATGCGTTCGGTCTCCGTCAACCGCTCGGTCTCCGTTCGTCTCTATGAGGACGAATCTCCCGCTTATAGGCTATCGATGAAGTCTTAGATCCAATCGATGAAGACGCAGTGCGTTAGGGTGCTTACGTCTGGTTCCATCACACGTCGCGATT
chrI	1834458	ATGCGTTCGGTCTCCGTCAACCGCTCGGTCTCCGTTCGTCTCTATGAGGACGAATCTCCCGCTTATATGAGCAAGAAGAGTTTGACCGAATCTCCTATCCAGACAAGAAGCGTTAGGGTGCTTACGTCTGGTTCCATCACACGTCGCGATT
chrI	1835200	ATGCGTTCGGTCTCCGTCAACCGCTCGGTCTCCGTTCGTCTCTATGAGGACGAATCTCCCGCTTATAGATGTCGCCTTCGATAAGACCAACATCAACAAGGTTTGTTGGGCGTTAGGGTGCTTACGTCTGGTTCCATCACACGTCGCGATT
chrI	1835850	ATGCGTTCGGTCTCCGTCAACCGCTCGGTCTCCGTTCGTCTCTATGAGGACGAATCTCCCGCTTATAGCATCGAACTTCTATCCTCGCTCTAGCGTGTTCTTCTTGTTCGCGTTAGGGTGCTTACGTCTGGTTCCATCACACGTCGCGATT
chrI	1836753	ATGCGTTCGGTCTCCGTCAACCGCTCGGTCTCCGTTCGTCTCTATGAGGACGAATCTCCCGCTTATATTCCCTGTCGCGTCTGTGCTGCGCGTATTGATCGGTGGCAGCGCGTTAGGGTGCTTACGTCTGGTTCCATCACACGTCGCGATT
chrI	1838274	ATGCGTTCGGTCTCCGTCAACCGCTCGGTCTCCGTTCGTCTCTATGAGGACGAATCTCCCGCTTATAGTTTATGGCCATACAGGTAGGAATTAGGAATCTGAAAACCTGGCGTTAGGGTGCTTACGTCTGGTTCCATCACACGTCGCGATT
chrI	1839160	ATGCGTTCGGTCTCCGTCAACCGCTCGGTCTCCGTTCGTCTCTATGAGGACGAATCTCCCGCTTATATGAATATCCATTTGATTTGGAGCAGATCATCTTTCGGTGAGCGCGTTAGGGTGCTTACGTCTGGTTCCATCACACGTCGCGATT
chrI	1839947	ATGCGTTCGGTCTCCGTCAACCGCTCGGTCTCCGTTCGTCTCTATGAGGACGAATCTCCCGCTTATACCAACACGCGAATTGTTCTCGTCGTAGAAATCGTTACCGATTGCGTTAGGGTGCTTACGTCTGGTTCCATCACACGTCGCGATT
chrI	1840794	ATGCGTTCGGTCTCCGTCAACCGCTCGGTCTCCGTTCGTCTCTATGAGGACGAATCTCCCGCTTATAGGACCTCTATTTCAGATACGGAAAACATTCGGTTCGTGTTCGGCGTTAGGGTGCTTACGTCTGGTTCCATCACACGTCGCGATT
chrI	1842576	ATGCGTTCGGTCTCCGTCAACCGCTCGGTCTCCGTTCGTCTCTATGAGGACGAATCTCCCGCTTATACAAGTTATCAGACGGAAGCATTAACAGTGAGGATTTGAATTTGCGTTAGGGTGCTTACGTCTGGTTCCATCACACGTCGCGATT
chrI	1843442	ATGCGTTCGGTCTCCGTCAACCGCTCGGTCTCCGTTCGTCTCTATGAGGACGAATCTCCCGCTTATAGCTCATCCTCGTATTCGTGGAGGGTTCGTCGTTTTAATACTAGCGTTAGGGTGCTTACGTCTGGTTCCATCACACGTCGCGATT
chrI	1845034	ATGCGTTCGGTCTCCGTCAACCGCTCGGTCTCCGTTCGTCTCTATGAGGACGAATCTCCCGCTTATACCTTATCTATCAGATTCCCAGTACACCATGCACGCAACACGTGCGTTAGGGTGCTTACGTCTGGTTCCATCACACGTCGCGATT
chrI	1846376	ATGCGTTCGGTCTCCGTCAACCGCTCGGTCTCCGTTCGTCTCTATGAGGACGAATCTCCCGCTTATATCTTCCCAATGGCCATCGACGCGGCGACCACAATTCTGGCCGGCGTTAGGGTGCTTACGTCTGGTTCCATCACACGTCGCGATT
chrI	1848226	ATGCGTTCGGTCTCCGTCAACCGCTCGGTCTCCGTTCGTCTCTATGAGGACGAATCTCCCGCTTATACGAAGGAACGGCTCTTCGTATCGATTTTAATCCGCTTCGCTCGCGTTAGGGTGCTTACGTCTGGTTCCATCACACGTCGCGATT
chrI	1850156	ATGCGTTCGGTCTCCGTCAACCGCTCGGTCTCCGTTCGTCTCTATGAGGACGAATCTCCCGCTTATAAATGGGACGTCTAATGAACGAGAGTCATCGCAGTTGTGCCATGCGTTAGGGTGCTTACGTCTGGTTCCATCACACGTCGCGATT
chrI	1851574	ATGCGTTCGGTCTCCGTCAACCGCTCGGTCTCCGTTCGTCTCTATGAGGACGAATCTCCCGCTTATACAAAACTTTGCAGACTACAAAGACGCTACGAGATATTTTGCGGCGTTAGGGTGCTTACGTCTGGTTCCATCACACGTCGCGATT
chrI	1853735	ATGCGTTCGGTCTCCGTCAACCGCTCGGTCTCCGTTCGTCTCTATGAGGACGAATCTCCCGCTTATAGGCAACCGGAAAGGGTGGTCTTCTGGATCAATTCAACTCTTAGCGTTAGGGTGCTTACGTCTGGTTCCATCACACGTCGCGATT
chrI	1855843	ATGCGTTCGGTCTCCGTCAACCGCTCGGTCTCCGTTCGTCTCTATGAGGACGAATCTCCCGCTTATAGACCCGAAACTTATTCAGTACAACTTTGAATGGAAAACCAACGCGTTAGGGTGCTTACGTCTGGTTCCATCACACGTCGCGATT
chrI	1857150	ATGCGTTCGGTCTCCGTCAACCGCTCGGTCTCCGTTCGTCTCTATGAGGACGAATCTCCCGCTTATAAACCCACTAACCCTTCAAATAGCAATAACCAACTTCTCCTAAGCGTTAGGGTGCTTACGTCTGGTTCCATCACACGTCGCGATT
chrI	1858206	ATGCGTTCGGTCTCCGTCAACCGCTCGGTCTCCGTTCGTCTCTATGAGGACGAATCTCCCGCTTATACTGTCAGCTCGCACACAAAATGTATATCTAAAACTTTATGCTGCGTTAGGGTGCTTACGTCTGGTTCCATCACACGTCGCGATT
chrI	1860643	ATGCGTTCGGTCTCCGTCAACCGCTCGGTCTCCGTTCGTCTCTATGAGGACGAATCTCCCGCTTATAATAGTCAATATTGCCGCGCAAACTGAAATCAATATTTTCAGCGCGTTAGGGTGCTTACGTCTGGTTCCATCACACGTCGCGATT
chrI	1861643	ATGCGTTCGGTCTCCGTCAACCGCTCGGTCTCCGTTCGTCTCTATGAGGACGAATCTCCCGCTTATAGAGTTTACAATTAAGTGTTTATCGTCCACCCAAATACCAAGAGCGTTAGGGTGCTTACGTCTGGTTCCATCACACGTCGCGATT
chrI	1863199	ATGCGTTCGGTCTCCGTCAACCGCTCGGTCTCCGTTCGTCTCTATGAGGACGAATCTCCCGCTTATAGAGAAGGGCGATTGGCACGGAGACTGGAAATTATTGAAGCGGGCGTTAGGGTGCTTACGTCTGGTTCCATCACACGTCGCGATT
chrI	1865722	ATGCGTTCGGTCTCCGTCAACCGCTCGGTCTCCGTTCGTCTCTATGAGGACGAATCTCCCGCTTATATCTTTTGGAATTGGACGGGAATTTCCACTTCAATATCTTGGTGCGTTAGGGTGCTTACGTCTGGTTCCATCACACGTCGCGATT
chrI	1872671	ATGCGTTCGGTCTCCGTCAACCGCTCGGTCTCCGTTCGTCTCTATGAGGACGAATCTCCCGCTTATACCTTTTAGGGTATGGTCCTTTAAAATTACAGCAAGATTTGGAGCGTTAGGGTGCTTACGTCTGGTTCCATCACACGTCGCGATT
chrI	1874424	ATGCGTTCGGTCTCCGTCAACCGCTCGGTCTCCGTTCGTCTCTATGAGGACGAATCTCCCGCTTATACAAAATTGGCCTCTTGCGATGCATCCGGAATCATTTATGTTTGCGTTAGGGTGCTTACGTCTGGTTCCATCACACGTCGCGATT
chrI	1874959	ATGCGTTCGGTCTCCGTCAACCGCTCGGTCTCCGTTCGTCTCTATGAGGACGAATCTCCCGCTTATAAATAAACGCCAACAATGAGCTCGTCATGATTGACACCACCTGGCGTTAGGGTGCTTACGTCTGGTTCCATCACACGTCGCGATT
chrI	1876061	ATGCGTTCGGTCTCCGTCAACCGCTCGGTCTCCGTTCGTCTCTATGAGGACGAATCTCCCGCTTATACTGAACTTTGATGTGCCCTAAAAGTCTTGCCCAACTTTTATAGCGTTAGGGTGCTTACGTCTGGTTCCATCACACGTCGCGATT
chrI	1877615	ATGCGTTCGGTCTCCGTCAACCGCTCGGTCTCCGTTCGTCTCTATGAGGACGAATCTCCCGCTTATAACCAAACGCTCAATATTATTCCAGAAGACGTAAACTCCATATGCGTTAGGGTGCTTACGTCTGGTTCCATCACACGTCGCGATT
chrI	1879720	ATGCGTTCGGTCTCCGTCAACCGCTCGGTCTCCGTTCGTCTCTATGAGGACGAATCTCCCGCTTATAAGCTTCTGTAGACGGGACCACACATATGACTTCCTCTCCAGAGCGTTAGGGTGCTTACGTCTGGTTCCATCACACGTCGCGATT
chrI	1880577	ATGCGTTCGGTCTCCGTCAACCGCTCGGTCTCCGTTCGTCTCTATGAGGACGAATCTCCCGCTTATACACAACCGTGCTCCAAATAAAATTCCACTTGCTTGGAGGACCGCGTTAGGGTGCTTACGTCTGGTTCCATCACACGTCGCGATT
chrI	1882029	ATGCGTTCGGTCTCCGTCAACCGCTCGGTCTCCGTTCGTCTCTATGAGGACGAATCTCCCGCTTATATGAAAACCGAAGTCCGTCAGCTGCTGAACACGTTGAACGAGAGCGTTAGGGTGCTTACGTCTGGTTCCATCACACGTCGCGATT
chrI	1883475	ATGCGTTCGGTCTCCGTCAACCGCTCGGTCTCCGTTCGTCTCTATGAGGACGAATCTCCCGCTTATAATCAATAATCGATTGGCTCATATCACCAAATCCTACCTTTCCGCGTTAGGGTGCTTACGTCTGGTTCCATCACACGTCGCGATT
chrI	1884319	ATGCGTTCGGTCTCCGTCAACCGCTCGGTCTCCGTTCGTCTCTATGAGGACGAATCTCCCGCTTATAATTCCTGCATCGTACCTAGAATAAGAATGGGCAGGCACGTAGGCGTTAGGGTGCTTACGTCTGGTTCCATCACACGTCGCGATT
chrI	1890845	ATGCGTTCGGTCTCCGTCAACCGCTCGGTCTCCGTTCGTCTCTATGAGGACGAATCTCCCGCTTATAACACCGTGCTCGTGTCCCACAATATAATCCTTTTCTCCGTGAGCGTTAGGGTGCTTACGTCTGGTTCCATCACACGTCGCGATT
chrI	1892386	ATGCGTTCGGTCTCCGTCAACCGCTCGGTCTCCGTTCGTCTCTATGAGGACGAATCTCCCGCTTATACACAGCAGCGTAGACATTCTTCTCATTTGTCGTTCCCTCGCTGCGTTAGGGTGCTTACGTCTGGTTCCATCACACGTCGCGATT
chrI	1892857	ATGCGTTCGGTCTCCGTCAACCGCTCGGTCTCCGTTCGTCTCTATGAGGACGAATCTCCCGCTTATACATGCTTTACGTTTTGTTCCTGGAAGAGTTCAATGTGTGCCTGCGTTAGGGTGCTTACGTCTGGTTCCATCACACGTCGCGATT
chrI	1893695	ATGCGTTCGGTCTCCGTCAACCGCTCGGTCTCCGTTCGTCTCTATGAGGACGAATCTCCCGCTTATACAAACCTTTAGCCGCAATCAGGTAATAGTATCGTCCTTTCTGGCGTTAGGGTGCTTACGTCTGGTTCCATCACACGTCGCGATT
chrI	1894804	ATGCGTTCGGTCTCCGTCAACCGCTCGGTCTCCGTTCGTCTCTATGAGGACGAATCTCCCGCTTATATGCAGAGAGCCCATGCCACCCACGGCCCATAACTCACTTGGCGCGTTAGGGTGCTTACGTCTGGTTCCATCACACGTCGCGATT
chrI	1895735	ATGCGTTCGGTCTCCGTCAACCGCTCGGTCTCCGTTCGTCTCTATGAGGACGAATCTCCCGCTTATATGGAGTAGCGCTATTTAGTGTGGAAATTGCTATCATGATAATGCGTTAGGGTGCTTACGTCTGGTTCCATCACACGTCGCGATT
chrI	1899226	ATGCGTTCGGTCTCCGTCAACCGCTCGGTCTCCGTTCGTCTCTATGAGGACGAATCTCCCGCTTATACGAATCTCGAAATCAGAAGCTCATTATCTTGGAATGAGGAATGCGTTAGGGTGCTTACGTCTGGTTCCATCACACGTCGCGATT
chrI	1904394	ATGCGTTCGGTCTCCGTCAACCGCTCGGTCTCCGTTCGTCTCTATGAGGACGAATCTCCCGCTTATACAAATGCTCAAAACTCTACCAATTCAAGCATCAACGGCTCAAGCGTTAGGGTGCTTACGTCTGGTTCCATCACACGTCGCGATT
chrI	1907757	ATGCGTTCGGTCTCCGTCAACCGCTCGGTCTCCGTTCGTCTCTATGAGGACGAATCTCCCGCTTATAGACAAAAGCACGGAAATTCAAATGAGGAGATTAGCGAGAGTTGCGTTAGGGTGCTTACGTCTGGTTCCATCACACGTCGCGATT
chrI	1910350	ATGCGTTCGGTCTCCGTCAACCGCTCGGTCTCCGTTCGTCTCTATGAGGACGAATCTCCCGCTTATACGAATAATCTTCAAATCACACTTCAACCATTCGATTCGATGGGCGTTAGGGTGCTTACGTCTGGTTCCATCACACGTCGCGATT
chrI	1912324	ATGCGTTCGGTCTCCGTCAACCGCTCGGTCTCCGTTCGTCTCTATGAGGACGAATCTCCCGCTTATAAATTTCGTCAAATTCACACTCCAAAAGCAGTATTTCGAGAGGGCGTTAGGGTGCTTACGTCTGGTTCCATCACACGTCGCGATT
chrI	1913709	ATGCGTTCGGTCTCCGTCAACCGCTCGGTCTCCGTTCGTCTCTATGAGGACGAATCTCCCGCTTATAGATTGGGTAGAGAGGGTTTCCTTTGCTATCCAACGTTTGGATGCGTTAGGGTGCTTACGTCTGGTTCCATCACACGTCGCGATT
chrI	1914864	ATGCGTTCGGTCTCCGTCAACCGCTCGGTCTCCGTTCGTCTCTATGAGGACGAATCTCCCGCTTATATTCCGTGAGCAGAACCCTTCTCAGATGTTCAGTAGTCGGAAAGCGTTAGGGTGCTTACGTCTGGTTCCATCACACGTCGCGATT
chrI	1916590	ATGCGTTCGGTCTCCGTCAACCGCTCGGTCTCCGTTCGTCTCTATGAGGACGAATCTCCCGCTTATAGAATTTTACACAGCAACGGGAAGACCATTCCACATAAATGCGGCGTTAGGGTGCTTACGTCTGGTTCCATCACACGTCGCGATT
chrI	1918033	ATGCGTTCGGTCTCCGTCAACCGCTCGGTCTCCGTTCGTCTCTATGAGGACGAATCTCCCGCTTATAATCGTTGAGCTCACCGTGCCCGATGTTCAATTCGAAATTTGCGCGTTAGGGTGCTTACGTCTGGTTCCATCACACGTCGCGATT
chrI	1919514	ATGCGTTCGGTCTCCGTCAACCGCTCGGTCTCCGTTCGTCTCTATGAGGACGAATCTCCCGCTTATATTTTGAGGAGCAATTGGAATATTGAAGGAGTTAATTGGAGGCGCGTTAGGGTGCTTACGTCTGGTTCCATCACACGTCGCGATT
chrI	1924481	ATGCGTTCGGTCTCCGTCAACCGCTCGGTCTCCGTTCGTCTCTATGAGGACGAATCTCCCGCTTATAGCTTATGAGGGTGGAATCGATCCGAGAAAGACTAGACAGTTTGCGTTAGGGTGCTTACGTCTGGTTCCATCACACGTCGCGATT
chrI	1928502	ATGCGTTCGGTCTCCGTCAACCGCTCGGTCTCCGTTCGTCTCTATGAGGACGAATCTCCCGCTTATAATCGAACTGATGTTACTGAAAATGGATATTTTCCCGATGGACGCGTTAGGGTGCTTACGTCTGGTTCCATCACACGTCGCGATT
chrI	1931865	ATGCGTTCGGTCTCCGTCAACCGCTCGGTCTCCGTTCGTCTCTATGAGGACGAATCTCCCGCTTATAGATCAACAACCATCTCCAGACTCAGAAGCCATTGAAATTTTGGCGTTAGGGTGCTTACGTCTGGTTCCATCACACGTCGCGATT
chrI	1934857	ATGCGTTCGGTCTCCGTCAACCGCTCGGTCTCCGTTCGTCTCTATGAGGACGAATCTCCCGCTTATAGCGGGAGAAGATTTGTAGAATTGTGTCTTTTAGTGTATTTGGGCGTTAGGGTGCTTACGTCTGGTTCCATCACACGTCGCGATT
chrI	1938828	ATGCGTTCGGTCTCCGTCAACCGCTCGGTCTCCGTTCGTCTCTATGAGGACGAATCTCCCGCTTATATTGAAATTGGCATTCCTACTATCGATAGCGGTGTCGATACCGGCGTTAGGGTGCTTACGTCTGGTTCCATCACACGTCGCGATT
chrI	1941293	ATGCGTTCGGTCTCCGTCAACCGCTCGGTCTCCGTTCGTCTCTATGAGGACGAATCTCCCGCTTATAATTCTCCCATCCACAATATACATTGCGAATCAATCGGCGTCCGCGTTAGGGTGCTTACGTCTGGTTCCATCACACGTCGCGATT
chrI	1943530	ATGCGTTCGGTCTCCGTCAACCGCTCGGTCTCCGTTCGTCTCTATGAGGACGAATCTCCCGCTTATAGATTCAACAGGAGTTGATAGTACGACAAGAGCAAATTGTTGCGCGTTAGGGTGCTTACGTCTGGTTCCATCACACGTCGCGATT
chrI	1946464	ATGCGTTCGGTCTCCGTCAACCGCTCGGTCTCCGTTCGTCTCTATGAGGACGAATCTCCCGCTTATAGAAAATATAGGGCTACAAAGGGTGTTGCCGGAGTTTTGCCGGGCGTTAGGGTGCTTACGTCTGGTTCCATCACACGTCGCGATT
chrI	1949514	ATGCGTTCGGTCTCCGTCAACCGCTCGGTCTCCGTTCGTCTCTATGAGGACGAATCTCCCGCTTATACCTCGACCATTGCAAATATGAATATGAGCACACAATAATTGTGCGTTAGGGTGCTTACGTCTGGTTCCATCACACGTCGCGATT
chrI	1956885	ATGCGTTCGGTCTCCGTCAACCGCTCGGTCTCCGTTCGTCTCTATGAGGACGAATCTCCCGCTTATACATATCCACTGACACTTTGTCTCGATTCTGACGTTCTCACTTGCGTTAGGGTGCTTACGTCTGGTTCCATCACACGTCGCGATT
chrI	1959494	ATGCGTTCGGTCTCCGTCAACCGCTCGGTCTCCGTTCGTCTCTATGAGGACGAATCTCCCGCTTATACGTTATAAGTGGTTCCGCTGAGCAATTTCCGAAAATAAAAGCGCGTTAGGGTGCTTACGTCTGGTTCCATCACACGTCGCGATT
chrI	1963142	ATGCGTTCGGTCTCCGTCAACCGCTCGGTCTCCGTTCGTCTCTATGAGGACGAATCTCCCGCTTATAACTCTCCGCCGAGTACGATTCACTTTCCGATGAGCCGGATATGCGTTAGGGTGCTTACGTCTGGTTCCATCACACGTCGCGATT
chrI	1966818	ATGCGTTCGGTCTCCGTCAACCGCTCGGTCTCCGTTCGTCTCTATGAGGACGAATCTCCCGCTTATATTTAATTTTAGGAACACAAAGAAAACAGGTCGGCGACAAACGGCGTTAGGGTGCTTACGTCTGGTTCCATCACACGTCGCGATT
chrI	1970151	ATGCGTTCGGTCTCCGTCAACCGCTCGGTCTCCGTTCGTCTCTATGAGGACGAATCTCCCGCTTATAATGTATTCTATTATTGATTTGTGTTGTATGCCTTTGCTCGGCGCGTTAGGGTGCTTACGTCTGGTTCCATCACACGTCGCGATT
chrI	1973659	ATGCGTTCGGTCTCCGTCAACCGCTCGGTCTCCGTTCGTCTCTATGAGGACGAATCTCCCGCTTATATCTACACGCCTACCGACGCCGCAAAGCAGAATGCCTAGCAACGCGTTAGGGTGCTTACGTCTGGTTCCATCACACGTCGCGATT
chrI	1977959	ATGCGTTCGGTCTCCGTCAACCGCTCGGTCTCCGTTCGTCTCTATGAGGACGAATCTCCCGCTTATACAAATTTCCAATTTTGGGTGCAGAGACTCTGTTTCTTTGAGTGCGTTAGGGTGCTTACGTCTGGTTCCATCACACGTCGCGATT
chrI	1979552	ATGCGTTCGGTCTCCGTCAACCGCTCGGTCTCCGTTCGTCTCTATGAGGACGAATCTCCCGCTTATATATTTCATTCCTCGCGTGTGTCGGCTGTAATGGCGTTTATCAGCGTTAGGGTGCTTACGTCTGGTTCCATCACACGTCGCGATT
chrI	1981740	ATGCGTTCGGTCTCCGTCAACCGCTCGGTCTCCGTTCGTCTCTATGAGGACGAATCTCCCGCTTATACAGCTGAGAGGCAAGACCGCTAAGATTGAGAAGCTCGCCGAGGCGTTAGGGTGCTTACGTCTGGTTCCATCACACGTCGCGATT
chrI	1986149	ATGCGTTCGGTCTCCGTCAACCGCTCGGTCTCCGTTCGTCTCTATGAGGACGAATCTCCCGCTTATACGATTAGTAGTTCCTTTAGCCCACAGGAAGAACATTTTAAACGCGTTAGGGTGCTTACGTCTGGTTCCATCACACGTCGCGATT
chrI	1988744	ATGCGTTCGGTCTCCGTCAACCGCTCGGTCTCCGTTCGTCTCTATGAGGACGAATCTCCCGCTTATAGAATGAGCTCAAGAACTGGTAACGGAAGATGCACATCTTCTGGCGTTAGGGTGCTTACGTCTGGTTCCATCACACGTCGCGATT
chrI	1990130	ATGCGTTCGGTCTCCGTCAACCGCTCGGTCTCCGTTCGTCTCTATGAGGACGAATCTCCCGCTTATACGCAGAAATCTGAACTAATTTCGCAATTTGACTGCCGATTCCGCGTTAGGGTGCTTACGTCTGGTTCCATCACACGTCGCGATT
chrI	1991763	ATGCGTTCGGTCTCCGTCAACCGCTCGGTCTCCGTTCGTCTCTATGAGGACGAATCTCCCGCTTATAGTGATGGCCACGAGAGAATCGACGACGGGCATTCACTGCAACGCGTTAGGGTGCTTACGTCTGGTTCCATCACACGTCGCGATT
chrI	1996181	ATGCGTTCGGTCTCCGTCAACCGCTCGGTCTCCGTTCGTCTCTATGAGGACGAATCTCCCGCTTATATTGGGTTCACCAACTGATATTGTTCCTTGAAGCATTGGTGGTGCGTTAGGGTGCTTACGTCTGGTTCCATCACACGTCGCGATT
chrI	1998959	ATGCGTTCGGTCTCCGTCAACCGCTCGGTCTCCGTTCGTCTCTATGAGGACGAATCTCCCGCTTATATGGACGACTGAAATTGTGCTTCGTTTCGAAGAAAATGAGCGGGCGTTAGGGTGCTTACGTCTGGTTCCATCACACGTCGCGATT
chrI	2000026	ATGCGTTCGGTCTCCGTCAACCGCTCGGTCTCCGTTCGTCTCTATGAGGACGAATCTCCCGCTTATACCATTGCTTTTCTTCTCGTGCTGCAATTATTCAAATGTTAACGCGTTAGGGTGCTTACGTCTGGTTCCATCACACGTCGCGATT
chrI	2005675	ATGCGTTCGGTCTCCGTCAACCGCTCGGTCTCCGTTCGTCTCAAGGAGTCACGGTCATTCCTTTTACACCATACTGAAACTTCGTTGCGGAGCCTGATGTGGCGGCGGCttgatctCGCTggatcGtTCTGTTCCATCACACGTCGCGATT
chrI	2007104	ATGCGTTCGGTCTCCGTCAACCGCTCGGTCTCCGTTCGTCTCAAGGAGTCACGGTCATTCCTTTTACACCACGATATTGTTGAATATTATTGGTGGCCTAGAAATTCACttgatctCGCTggatcGtTCTGTTCCATCACACGTCGCGATT
chrI	2008665	ATGCGTTCGGTCTCCGTCAACCGCTCGGTCTCCGTTCGTCTCAAGGAGTCACGGTCATTCCTTTTACGTCTCGTCGGTCTCACAAACTGACAGAATATCACCGATTTCCttgatctCGCTggatcGtTCTGTTCCATCACACGTCGCGATT
chrI	2010461	ATGCGTTCGGTCTCCGTCAACCGCTCGGTCTCCGTTCGTCTCAAGGAGTCACGGTCATTCCTTTTACGTAGTATTCTCGCTTGAGTGCATAACTTTTCATTTGCACCTGttgatctCGCTggatcGtTCTGTTCCATCACACGTCGCGATT
chrI	2012843	ATGCGTTCGGTCTCCGTCAACCGCTCGGTCTCCGTTCGTCTCAAGGAGTCACGGTCATTCCTTTTACATGGTGTATTGTCTCGAGGATAAGCCCTTACTTAAAATTGAAttgatctCGCTggatcGtTCTGTTCCATCACACGTCGCGATT
chrI	2015416	ATGCGTTCGGTCTCCGTCAACCGCTCGGTCTCCGTTCGTCTCAAGGAGTCACGGTCATTCCTTTTACGCTGTCAGCTGGCAAATCCTTAATGGAAATTCTTTGAATTAAttgatctCGCTggatcGtTCTGTTCCATCACACGTCGCGATT
chrI	2019415	ATGCGTTCGGTCTCCGTCAACCGCTCGGTCTCCGTTCGTCTCAAGGAGTCACGGTCATTCCTTTTACATTGCAAATTTCCCTCGGTTTATCGAGCAATTTGTCACTTTTttgatctCGCTggatcGtTCTGTTCCATCACACGTCGCGATT
chrI	2020314	ATGCGTTCGGTCTCCGTCAACCGCTCGGTCTCCGTTCGTCTCAAGGAGTCACGGTCATTCCTTTTACATTTCGGCAATTCTGGCAAACTGTCGAAATTTCCGAATGCCGttgatctCGCTggatcGtTCTGTTCCATCACACGTCGCGATT
chrI	2023844	ATGCGTTCGGTCTCCGTCAACCGCTCGGTCTCCGTTCGTCTCAAGGAGTCACGGTCATTCCTTTTACGCCACAACTAAGACGGTTTTGGTATTTCTAGGCCATCAAAAGttgatctCGCTggatcGtTCTGTTCCATCACACGTCGCGATT
chrI	2025328	ATGCGTTCGGTCTCCGTCAACCGCTCGGTCTCCGTTCGTCTCAAGGAGTCACGGTCATTCCTTTTACGGGACCTCTCAACTAATAGCCTAACTTCCCAAAATCAACCAGttgatctCGCTggatcGtTCTGTTCCATCACACGTCGCGATT
chrI	2026235	ATGCGTTCGGTCTCCGTCAACCGCTCGGTCTCCGTTCGTCTCAAGGAGTCACGGTCATTCCTTTTACTCTCGGATTTCATTTTCATTTTCTGATCTTTTCCCGTCTCTCttgatctCGCTggatcGtTCTGTTCCATCACACGTCGCGATT
chrI	2028305	ATGCGTTCGGTCTCCGTCAACCGCTCGGTCTCCGTTCGTCTCAAGGAGTCACGGTCATTCCTTTTACACCAAATTGGCAGCACGAGATTCAACACAGACCTATCGTAAGttgatctCGCTggatcGtTCTGTTCCATCACACGTCGCGATT
chrI	2029718	ATGCGTTCGGTCTCCGTCAACCGCTCGGTCTCCGTTCGTCTCAAGGAGTCACGGTCATTCCTTTTACGGCGGTATGGTTCCAATGCATCCACATCACCATCAACAACAAttgatctCGCTggatcGtTCTGTTCCATCACACGTCGCGATT
chrI	2030909	ATGCGTTCGGTCTCCGTCAACCGCTCGGTCTCCGTTCGTCTCAAGGAGTCACGGTCATTCCTTTTACTTCTCTTGTAGCAAATATGCCCGGCCACGTAAATTTTCGAATttgatctCGCTggatcGtTCTGTTCCATCACACGTCGCGATT
chrI	2032127	ATGCGTTCGGTCTCCGTCAACCGCTCGGTCTCCGTTCGTCTCAAGGAGTCACGGTCATTCCTTTTACTTAATGTAGGTTGTATTGAATTTTCACGTGGTGTCAGATTGCttgatctCGCTggatcGtTCTGTTCCATCACACGTCGCGATT
chrI	2034689	ATGCGTTCGGTCTCCGTCAACCGCTCGGTCTCCGTTCGTCTCAAGGAGTCACGGTCATTCCTTTTACGTCGATTGAGCTGGAGGAGAGTTCACCTGGAAAATATAATTGttgatctCGCTggatcGtTCTGTTCCATCACACGTCGCGATT
chrI	2041412	ATGCGTTCGGTCTCCGTCAACCGCTCGGTCTCCGTTCGTCTCAAGGAGTCACGGTCATTCCTTTTACTCAGCGGTGTTGATGCACGAGGACGATCTGGACGTGGTGGTGttgatctCGCTggatcGtTCTGTTCCATCACACGTCGCGATT
chrI	2041871	ATGCGTTCGGTCTCCGTCAACCGCTCGGTCTCCGTTCGTCTCAAGGAGTCACGGTCATTCCTTTTACTTTGAGCTGGAGGTTTTGCTGGAGCTTTTGACTTGAAATCAGttgatctCGCTggatcGtTCTGTTCCATCACACGTCGCGATT
chrI	2042444	ATGCGTTCGGTCTCCGTCAACCGCTCGGTCTCCGTTCGTCTCAAGGAGTCACGGTCATTCCTTTTACGCTGATGTCGAGTTTGCTGCTCCTCTTCACCGTATAATGGTGttgatctCGCTggatcGtTCTGTTCCATCACACGTCGCGATT
chrI	2043794	ATGCGTTCGGTCTCCGTCAACCGCTCGGTCTCCGTTCGTCTCAAGGAGTCACGGTCATTCCTTTTACGTTGTGCTCTATTGTGCTGAAAATTAGAATTGTGTTGAGAGAttgatctCGCTggatcGtTCTGTTCCATCACACGTCGCGATT
chrI	2048763	ATGCGTTCGGTCTCCGTCAACCGCTCGGTCTCCGTTCGTCTCAAGGAGTCACGGTCATTCCTTTTACTCTTACAGCTCCTCGACTTGGATCCAACTCCAGAAGCGGGATttgatctCGCTggatcGtTCTGTTCCATCACACGTCGCGATT
chrI	2049368	ATGCGTTCGGTCTCCGTCAACCGCTCGGTCTCCGTTCGTCTCAAGGAGTCACGGTCATTCCTTTTACCAACATTCACATCCTGTTCTTCGGTCACTGCGCCTTCCTTCGttgatctCGCTggatcGtTCTGTTCCATCACACGTCGCGATT
chrI	2049953	ATGCGTTCGGTCTCCGTCAACCGCTCGGTCTCCGTTCGTCTCAAGGAGTCACGGTCATTCCTTTTACCCGGATCTTTCTTGTTTGGTGTTATTGGCCTTGAATTAATTAttgatctCGCTggatcGtTCTGTTCCATCACACGTCGCGATT
chrI	2051131	ATGCGTTCGGTCTCCGTCAACCGCTCGGTCTCCGTTCGTCTCAAGGAGTCACGGTCATTCCTTTTACTCCCTGTGTTTCTAACCGAGTGGAAGCGTCTTTCGAGGCGATttgatctCGCTggatcGtTCTGTTCCATCACACGTCGCGATT
chrI	2051871	ATGCGTTCGGTCTCCGTCAACCGCTCGGTCTCCGTTCGTCTCAAGGAGTCACGGTCATTCCTTTTACTCCAACTTGACATTTTGAAGAATTGGTCCACTTCCGCATCTGttgatctCGCTggatcGtTCTGTTCCATCACACGTCGCGATT
chrI	2052530	ATGCGTTCGGTCTCCGTCAACCGCTCGGTCTCCGTTCGTCTCAAGGAGTCACGGTCATTCCTTTTACCGTCAAATTAATAGTTGGCATGATTTCAAGATCGGTGAACATttgatctCGCTggatcGtTCTGTTCCATCACACGTCGCGATT
chrI	2053262	ATGCGTTCGGTCTCCGTCAACCGCTCGGTCTCCGTTCGTCTCAAGGAGTCACGGTCATTCCTTTTACATCTTTCAAAAGAGTGTGGTGTTCTTGGAGGTGATGAAGAAGttgatctCGCTggatcGtTCTGTTCCATCACACGTCGCGATT
chrI	2054837	ATGCGTTCGGTCTCCGTCAACCGCTCGGTCTCCGTTCGTCTCAAGGAGTCACGGTCATTCCTTTTACTTGATTGCTTGCCAAATATGACGTCATCAATTCACAACCATCttgatctCGCTggatcGtTCTGTTCCATCACACGTCGCGATT
chrI	2055438	ATGCGTTCGGTCTCCGTCAACCGCTCGGTCTCCGTTCGTCTCAAGGAGTCACGGTCATTCCTTTTACAGCCTTGTCATGATCCTCCAAATTCCGTCTTTTCCCAATTTCttgatctCGCTggatcGtTCTGTTCCATCACACGTCGCGATT
chrI	2056034	ATGCGTTCGGTCTCCGTCAACCGCTCGGTCTCCGTTCGTCTCAAGGAGTCACGGTCATTCCTTTTACTGCTCCAAACTCCTCTCGAATCGTATTCATATTTCCTTTTACttgatctCGCTggatcGtTCTGTTCCATCACACGTCGCGATT
chrI	2056545	ATGCGTTCGGTCTCCGTCAACCGCTCGGTCTCCGTTCGTCTCAAGGAGTCACGGTCATTCCTTTTACCAGAGTTGTTGAATCAGCTGTCGCAATTTTACCGTAATCGGTttgatctCGCTggatcGtTCTGTTCCATCACACGTCGCGATT
chrI	2057218	ATGCGTTCGGTCTCCGTCAACCGCTCGGTCTCCGTTCGTCTCAAGGAGTCACGGTCATTCCTTTTACTATTAAGCGACAATTCGCCTTTTGCATGAGAAGAAGCGTCCGttgatctCGCTggatcGtTCTGTTCCATCACACGTCGCGATT
chrI	2057739	ATGCGTTCGGTCTCCGTCAACCGCTCGGTCTCCGTTCGTCTCAAGGAGTCACGGTCATTCCTTTTACAGCACTTGTGTCGAAATTTGTTTTCCAGCTGATTCCTCCTCCttgatctCGCTggatcGtTCTGTTCCATCACACGTCGCGATT
chrI	2058305	ATGCGTTCGGTCTCCGTCAACCGCTCGGTCTCCGTTCGTCTCAAGGAGTCACGGTCATTCCTTTTACATCATTTTCCTTTTCAGCGAGTAGCATAATTTCCGTCGCGGCttgatctCGCTggatcGtTCTGTTCCATCACACGTCGCGATT
chrI	2058833	ATGCGTTCGGTCTCCGTCAACCGCTCGGTCTCCGTTCGTCTCAAGGAGTCACGGTCATTCCTTTTACCTTGAACATCGACGTATCGCTCTTCCGACTCGTCCGAATCTTttgatctCGCTggatcGtTCTGTTCCATCACACGTCGCGATT
chrI	2059372	ATGCGTTCGGTCTCCGTCAACCGCTCGGTCTCCGTTCGTCTCAAGGAGTCACGGTCATTCCTTTTACTGAGTAATGGCCATCTGCTTTTGTAGTAGTGAGAATCTCGGAttgatctCGCTggatcGtTCTGTTCCATCACACGTCGCGATT
chrI	2059959	ATGCGTTCGGTCTCCGTCAACCGCTCGGTCTCCGTTCGTCTCAAGGAGTCACGGTCATTCCTTTTACCTGCTGCCACTGTCTCAGATACGATGCTGTCGGTGTGGAATCttgatctCGCTggatcGtTCTGTTCCATCACACGTCGCGATT
chrI	2060553	ATGCGTTCGGTCTCCGTCAACCGCTCGGTCTCCGTTCGTCTCAAGGAGTCACGGTCATTCCTTTTACAAATATGGATTTCGAAGAAGTAGAGCTCATTGCATTTTCCGAttgatctCGCTggatcGtTCTGTTCCATCACACGTCGCGATT
chrI	2062862	ATGCGTTCGGTCTCCGTCAACCGCTCGGTCTCCGTTCGTCTCAAGGAGTCACGGTCATTCCTTTTACTCTTAAGCTCATTTATCATCTCCTGCATCCGCTTTGCCTTCAttgatctCGCTggatcGtTCTGTTCCATCACACGTCGCGATT
chrI	2063359	ATGCGTTCGGTCTCCGTCAACCGCTCGGTCTCCGTTCGTCTCAAGGAGTCACGGTCATTCCTTTTACCTAATCTCATTGCAACAGCCAGGGATGTCAGAATTGGAGCAGttgatctCGCTggatcGtTCTGTTCCATCACACGTCGCGATT
chrI	2064484	ATGCGTTCGGTCTCCGTCAACCGCTCGGTCTCCGTTCGTCTCAAGGAGTCACGGTCATTCCTTTTACGCTACTGTTGCCGAAGAATGCTTCTGGCTCACGTGGATCTCAttgatctCGCTggatcGtTCTGTTCCATCACACGTCGCGATT
chrI	2065357	ATGCGTTCGGTCTCCGTCAACCGCTCGGTCTCCGTTCGTCTCAAGGAGTCACGGTCATTCCTTTTACGCCAAAGTGGACCCATTGAAGATGTGATTGATTAATTCTCACttgatctCGCTggatcGtTCTGTTCCATCACACGTCGCGATT
chrI	2066828	ATGCGTTCGGTCTCCGTCAACCGCTCGGTCTCCGTTCGTCTCAAGGAGTCACGGTCATTCCTTTTACATTTAATCCAGAAGATCCGCGGGATTTGCTCCGTACCAACGGttgatctCGCTggatcGtTCTGTTCCATCACACGTCGCGATT
chrI	2068150	ATGCGTTCGGTCTCCGTCAACCGCTCGGTCTCCGTTCGTCTCAAGGAGTCACGGTCATTCCTTTTACGTGAGTGACTTTGAGTGACTTAAATAATTTCCCGTAAACTGTttgatctCGCTggatcGtTCTGTTCCATCACACGTCGCGATT
chrI	2068771	ATGCGTTCGGTCTCCGTCAACCGCTCGGTCTCCGTTCGTCTCAAGGAGTCACGGTCATTCCTTTTACCAATACCATCAGATATCATTCAGAGCACGCCTGAAACAGGAAttgatctCGCTggatcGtTCTGTTCCATCACACGTCGCGATT
chrI	2069590	ATGCGTTCGGTCTCCGTCAACCGCTCGGTCTCCGTTCGTCTCAAGGAGTCACGGTCATTCCTTTTACGTATTAATGCCACAAAGTGACCAGGGTAAGAAAACAATAAGAttgatctCGCTggatcGtTCTGTTCCATCACACGTCGCGATT
chrI	2070153	ATGCGTTCGGTCTCCGTCAACCGCTCGGTCTCCGTTCGTCTCAAGGAGTCACGGTCATTCCTTTTACACGTTGACGGTTGGGCAGTAGTGTTGGTTCTTGTTGAGATGGttgatctCGCTggatcGtTCTGTTCCATCACACGTCGCGATT
chrI	2071080	ATGCGTTCGGTCTCCGTCAACCGCTCGGTCTCCGTTCGTCTCAAGGAGTCACGGTCATTCCTTTTACTCAGGCTCACTGTTATTATCGATTTATTCGTGGAGAAAGTCGttgatctCGCTggatcGtTCTGTTCCATCACACGTCGCGATT
chrI	2072022	ATGCGTTCGGTCTCCGTCAACCGCTCGGTCTCCGTTCGTCTCAAGGAGTCACGGTCATTCCTTTTACCTGAAGCCGTCGAAATGAAGCAAGTCGCACAGCAAGAAGCCGttgatctCGCTggatcGtTCTGTTCCATCACACGTCGCGATT
chrI	2073472	ATGCGTTCGGTCTCCGTCAACCGCTCGGTCTCCGTTCGTCTCAAGGAGTCACGGTCATTCCTTTTACGAACAAGCTAATCCGTGTCGGCCGAAGTGAAAGCGTCGTCGTttgatctCGCTggatcGtTCTGTTCCATCACACGTCGCGATT
chrI	2073959	ATGCGTTCGGTCTCCGTCAACCGCTCGGTCTCCGTTCGTCTCAAGGAGTCACGGTCATTCCTTTTACTTCCCGATTAAGGTTTCATTTTATAGATTTTACACATGGGCGttgatctCGCTggatcGtTCTGTTCCATCACACGTCGCGATT
chrI	2076830	ATGCGTTCGGTCTCCGTCAACCGCTCGGTCTCCGTTCGTCTCAAGGAGTCACGGTCATTCCTTTTACTTTCGATACTCCACCTTTGACCTTCTATTTATTGTCTCCCATttgatctCGCTggatcGtTCTGTTCCATCACACGTCGCGATT
chrI	2080758	ATGCGTTCGGTCTCCGTCAACCGCTCGGTCTCCGTTCGTCTCAAGGAGTCACGGTCATTCCTTTTACATAAAGGACCTCCAGTATTCAATGAACAAGAGCGATATCGAAttgatctCGCTggatcGtTCTGTTCCATCACACGTCGCGATT
chrI	2082851	ATGCGTTCGGTCTCCGTCAACCGCTCGGTCTCCGTTCGTCTCAAGGAGTCACGGTCATTCCTTTTACTCGCGCTTCATCCCAACAACGACAACGATTCTCGAGTTTGCCttgatctCGCTggatcGtTCTGTTCCATCACACGTCGCGATT
chrI	2084948	ATGCGTTCGGTCTCCGTCAACCGCTCGGTCTCCGTTCGTCTCAAGGAGTCACGGTCATTCCTTTTACGAGGAGAGTCGCACGCAATAGATAGAGGCACGCGAAACCCGCttgatctCGCTggatcGtTCTGTTCCATCACACGTCGCGATT
chrI	2085455	ATGCGTTCGGTCTCCGTCAACCGCTCGGTCTCCGTTCGTCTCAAGGAGTCACGGTCATTCCTTTTACGAAAGAAGCTGATGTGGCAAAAGCCATGAACTTGATTTAAATttgatctCGCTggatcGtTCTGTTCCATCACACGTCGCGATT
chrI	2087289	ATGCGTTCGGTCTCCGTCAACCGCTCGGTCTCCGTTCGTCTCAAGGAGTCACGGTCATTCCTTTTACAGAATTGAGGCCGGCGAGCGATGCAACGCACTTGTATTTTCCttgatctCGCTggatcGtTCTGTTCCATCACACGTCGCGATT
chrI	2088299	ATGCGTTCGGTCTCCGTCAACCGCTCGGTCTCCGTTCGTCTCAAGGAGTCACGGTCATTCCTTTTACAGAACAGTCACATTCCAAGTCGTTGAATGTTACGTCAAGTTCttgatctCGCTggatcGtTCTGTTCCATCACACGTCGCGATT
chrI	2089696	ATGCGTTCGGTCTCCGTCAACCGCTCGGTCTCCGTTCGTCTCAAGGAGTCACGGTCATTCCTTTTACTGCATTTAACGAAAAGGTGGAGCTTTCTCATTGAGGCTAAAAttgatctCGCTggatcGtTCTGTTCCATCACACGTCGCGATT
chrI	2092109	ATGCGTTCGGTCTCCGTCAACCGCTCGGTCTCCGTTCGTCTCAAGGAGTCACGGTCATTCCTTTTACACTGGTGCATAACTTTTCTTCTTTTGGAGCAAATTTAGAGCCttgatctCGCTggatcGtTCTGTTCCATCACACGTCGCGATT
chrI	2094270	ATGCGTTCGGTCTCCGTCAACCGCTCGGTCTCCGTTCGTCTCAAGGAGTCACGGTCATTCCTTTTACTGGACAACAAGCGGAAATCAGATTTACATATTTTGGCGGAGCttgatctCGCTggatcGtTCTGTTCCATCACACGTCGCGATT
chrI	2096864	ATGCGTTCGGTCTCCGTCAACCGCTCGGTCTCCGTTCGTCTCAAGGAGTCACGGTCATTCCTTTTACGTCGATAATGTGGATGCTACGACACGCTCCCGAATTTATGTCttgatctCGCTggatcGtTCTGTTCCATCACACGTCGCGATT
chrI	2098572	ATGCGTTCGGTCTCCGTCAACCGCTCGGTCTCCGTTCGTCTCAAGGAGTCACGGTCATTCCTTTTACTTTTAATCTTTAAATTTTCCAGCTCGACGAGGACATTTCTCGttgatctCGCTggatcGtTCTGTTCCATCACACGTCGCGATT
chrI	2100915	ATGCGTTCGGTCTCCGTCAACCGCTCGGTCTCCGTTCGTCTCAAGGAGTCACGGTCATTCCTTTTACCGAGCACATGCAGACTGTTGTTGAACGGAATTTGGAAGTGGCttgatctCGCTggatcGtTCTGTTCCATCACACGTCGCGATT
chrI	2102433	ATGCGTTCGGTCTCCGTCAACCGCTCGGTCTCCGTTCGTCTCAAGGAGTCACGGTCATTCCTTTTACTCGGTGGTCTGGACTCGGCTGCTTTGGCTGATACACTGGAGAttgatctCGCTggatcGtTCTGTTCCATCACACGTCGCGATT
chrI	2104173	ATGCGTTCGGTCTCCGTCAACCGCTCGGTCTCCGTTCGTCTCAAGGAGTCACGGTCATTCCTTTTACGGAAATTTCTGGTTTTCAAATTTTCCTGCAACTGCCGGTTTTttgatctCGCTggatcGtTCTGTTCCATCACACGTCGCGATT
chrI	2107063	ATGCGTTCGGTCTCCGTCAACCGCTCGGTCTCCGTTCGTCTCAAGGAGTCACGGTCATTCCTTTTACCAATTTTGCGAATTGCCAGTTTTCAAAATTTCCAGCAATTCCttgatctCGCTggatcGtTCTGTTCCATCACACGTCGCGATT
chrI	2108617	ATGCGTTCGGTCTCCGTCAACCGCTCGGTCTCCGTTCGTCTCAAGGAGTCACGGTCATTCCTTTTACGAAATGAGCTCCGTCATATTTGAATCTGAAAAGTGTCTTTCAttgatctCGCTggatcGtTCTGTTCCATCACACGTCGCGATT
chrI	2110369	ATGCGTTCGGTCTCCGTCAACCGCTCGGTCTCCGTTCGTCTCAAGGAGTCACGGTCATTCCTTTTACCGGAGTATGCGACATTGTCTCTATTGGTTGATCTTGCCGTTCttgatctCGCTggatcGtTCTGTTCCATCACACGTCGCGATT
chrI	2113819	ATGCGTTCGGTCTCCGTCAACCGCTCGGTCTCCGTTCGTCTCAAGGAGTCACGGTCATTCCTTTTACGGCTTCTCCTTCTCATCACCCATAAGGCTTTGTTTCTCCGGAttgatctCGCTggatcGtTCTGTTCCATCACACGTCGCGATT
chrI	2115471	ATGCGTTCGGTCTCCGTCAACCGCTCGGTCTCCGTTCGTCTCAAGGAGTCACGGTCATTCCTTTTACTCGGCAAGCCAGAGACCGAATCGCGCGAAGCTGATGCCGATGttgatctCGCTggatcGtTCTGTTCCATCACACGTCGCGATT
chrI	2116495	ATGCGTTCGGTCTCCGTCAACCGCTCGGTCTCCGTTCGTCTCAAGGAGTCACGGTCATTCCTTTTACCGAATCCTGCAGTCCAACTTTGTTGCTTAAAGTACTGAGTAAttgatctCGCTggatcGtTCTGTTCCATCACACGTCGCGATT
chrI	2117216	ATGCGTTCGGTCTCCGTCAACCGCTCGGTCTCCGTTCGTCTCAAGGAGTCACGGTCATTCCTTTTACCGAAGCGACGGCTGAAGCCATTAGGAGCACAGGAGTTGCATAttgatctCGCTggatcGtTCTGTTCCATCACACGTCGCGATT
chrI	2118387	ATGCGTTCGGTCTCCGTCAACCGCTCGGTCTCCGTTCGTCTCAAGGAGTCACGGTCATTCCTTTTACCCGCATGGTTTCAATGATATATGATGCCTCTTATCAGTAATGttgatctCGCTggatcGtTCTGTTCCATCACACGTCGCGATT
chrI	2121157	ATGCGTTCGGTCTCCGTCAACCGCTCGGTCTCCGTTCGTCTCAAGGAGTCACGGTCATTCCTTTTACACTCGGAAATGACAGGAAAACTATTAATCCACACGTGGTGTCttgatctCGCTggatcGtTCTGTTCCATCACACGTCGCGATT
chrI	2126791	ATGCGTTCGGTCTCCGTCAACCGCTCGGTCTCCGTTCGTCTCAAGGAGTCACGGTCATTCCTTTTACCAAACCATGTAAATACTCCCTCAACACAATGACTCCATAAATttgatctCGCTggatcGtTCTGTTCCATCACACGTCGCGATT
chrI	2132077	ATGCGTTCGGTCTCCGTCAACCGCTCGGTCTCCGTTCGTCTCAAGGAGTCACGGTCATTCCTTTTACCTATCAGGGTTGGAACACTACAGTTTCGCGGGTTCAGAAGAGttgatctCGCTggatcGtTCTGTTCCATCACACGTCGCGATT
chrI	2132959	ATGCGTTCGGTCTCCGTCAACCGCTCGGTCTCCGTTCGTCTCAAGGAGTCACGGTCATTCCTTTTACGATTTCTACTTTTACCACATTACAAACACCTCCACCTCGTTTttgatctCGCTggatcGtTCTGTTCCATCACACGTCGCGATT
chrI	2133887	ATGCGTTCGGTCTCCGTCAACCGCTCGGTCTCCGTTCGTCTCAAGGAGTCACGGTCATTCCTTTTACACTTGTAGTTTGTAGTTTACAAGCATGCAATCGTGTTGTTGTttgatctCGCTggatcGtTCTGTTCCATCACACGTCGCGATT
chrI	2136649	ATGCGTTCGGTCTCCGTCAACCGCTCGGTCTCCGTTCGTCTCAAGGAGTCACGGTCATTCCTTTTACATCTCGGCTCGGGCTCTCACTCAGGCTCTCGTCGTTGGAGCCttgatctCGCTggatcGtTCTGTTCCATCACACGTCGCGATT
chrI	2138739	ATGCGTTCGGTCTCCGTCAACCGCTCGGTCTCCGTTCGTCTCAAGGAGTCACGGTCATTCCTTTTACTCTTGAAAAGACCGTAATCCGTGAAGATTGGTACAAGAAAGGttgatctCGCTggatcGtTCTGTTCCATCACACGTCGCGATT
chrI	2140222	ATGCGTTCGGTCTCCGTCAACCGCTCGGTCTCCGTTCGTCTCAAGGAGTCACGGTCATTCCTTTTACATCTCTTAAATCTACACAAATCTCGTAAATCAACAATGGCGGttgatctCGCTggatcGtTCTGTTCCATCACACGTCGCGATT
chrI	2142607	ATGCGTTCGGTCTCCGTCAACCGCTCGGTCTCCGTTCGTCTCAAGGAGTCACGGTCATTCCTTTTACCTCCGAAGAGCAGCCGCCGAGAAGAAGTTTGATGTTCAGGTGttgatctCGCTggatcGtTCTGTTCCATCACACGTCGCGATT
chrI	2144033	ATGCGTTCGGTCTCCGTCAACCGCTCGGTCTCCGTTCGTCTCAAGGAGTCACGGTCATTCCTTTTACTGTTTTCGTAGATCATGTTTTCGGAGATCTTGTTGTCGTAGAttgatctCGCTggatcGtTCTGTTCCATCACACGTCGCGATT
chrI	2145698	ATGCGTTCGGTCTCCGTCAACCGCTCGGTCTCCGTTCGTCTCAAGGAGTCACGGTCATTCCTTTTACTTGACATTGGAGACAAACGACTTTTCGCCACCAGTCTGGAGAttgatctCGCTggatcGtTCTGTTCCATCACACGTCGCGATT
chrI	2147287	ATGCGTTCGGTCTCCGTCAACCGCTCGGTCTCCGTTCGTCTCAAGGAGTCACGGTCATTCCTTTTACGTGTCTCGAATTCAGATGGATGTGAGTCAATGTAGCCTCCTTttgatctCGCTggatcGtTCTGTTCCATCACACGTCGCGATT
chrI	2149554	ATGCGTTCGGTCTCCGTCAACCGCTCGGTCTCCGTTCGTCTCAAGGAGTCACGGTCATTCCTTTTACAGACTCAAAACACAGCGTGTATGAAAACATTGCTGAAGCAATttgatctCGCTggatcGtTCTGTTCCATCACACGTCGCGATT
chrI	2150596	ATGCGTTCGGTCTCCGTCAACCGCTCGGTCTCCGTTCGTCTCAAGGAGTCACGGTCATTCCTTTTACCACAAACAATGTGAATGATGCCCGGAAAATACTATATAAGCTttgatctCGCTggatcGtTCTGTTCCATCACACGTCGCGATT
chrI	2151739	ATGCGTTCGGTCTCCGTCAACCGCTCGGTCTCCGTTCGTCTCAAGGAGTCACGGTCATTCCTTTTACGTTCAAGAAAAGTCAATAGAATAAGAAGAGGGCGACCACCAGttgatctCGCTggatcGtTCTGTTCCATCACACGTCGCGATT
chrI	2152783	ATGCGTTCGGTCTCCGTCAACCGCTCGGTCTCCGTTCGTCTCAAGGAGTCACGGTCATTCCTTTTACCGTCAAACTACTGTGGATGTGATGTTTGTAATGAAACTGGAGttgatctCGCTggatcGtTCTGTTCCATCACACGTCGCGATT
chrI	2154250	ATGCGTTCGGTCTCCGTCAACCGCTCGGTCTCCGTTCGTCTCAAGGAGTCACGGTCATTCCTTTTACATATTATTTCCGCTTAGTGCTTTGGAAGCTTCAAAATTTCCGttgatctCGCTggatcGtTCTGTTCCATCACACGTCGCGATT
chrI	2156016	ATGCGTTCGGTCTCCGTCAACCGCTCGGTCTCCGTTCGTCTCAAGGAGTCACGGTCATTCCTTTTACGCCCACAAAATGACAGATGTTCAAATTTTACACTTGTTTCACttgatctCGCTggatcGtTCTGTTCCATCACACGTCGCGATT
chrI	2157307	ATGCGTTCGGTCTCCGTCAACCGCTCGGTCTCCGTTCGTCTCAAGGAGTCACGGTCATTCCTTTTACTTGTTGAGCACGAAAAGAAGCACTTCTCGAACTCGATTATGGttgatctCGCTggatcGtTCTGTTCCATCACACGTCGCGATT
chrI	2160236	ATGCGTTCGGTCTCCGTCAACCGCTCGGTCTCCGTTCGTCTCAAGGAGTCACGGTCATTCCTTTTACTAAAATTGAGAACTTGAGCTCGCTAGCGGCTTTGAGGAATTTttgatctCGCTggatcGtTCTGTTCCATCACACGTCGCGATT
chrI	2163087	ATGCGTTCGGTCTCCGTCAACCGCTCGGTCTCCGTTCGTCTCAAGGAGTCACGGTCATTCCTTTTACGTTGATGCACTTTCAGAGAAATTTCTGCCAGATCTTAAAATGttgatctCGCTggatcGtTCTGTTCCATCACACGTCGCGATT
chrI	2167951	ATGCGTTCGGTCTCCGTCAACCGCTCGGTCTCCGTTCGTCTCAAGGAGTCACGGTCATTCCTTTTACAGTCACTTTCGATTTCCAACCCATCTGACACGTCATCTGCGTttgatctCGCTggatcGtTCTGTTCCATCACACGTCGCGATT
chrI	2169959	ATGCGTTCGGTCTCCGTCAACCGCTCGGTCTCCGTTCGTCTCAAGGAGTCACGGTCATTCCTTTTACGGCGCTTCTTTCTCATTTAAAACAAGTCGGAACAGGTTTTGCttgatctCGCTggatcGtTCTGTTCCATCACACGTCGCGATT
chrI	2172097	ATGCGTTCGGTCTCCGTCAACCGCTCGGTCTCCGTTCGTCTCAAGGAGTCACGGTCATTCCTTTTACATGACTGCTCGAAGTGGAAACGGCGAGAATGGATTCGATTCGttgatctCGCTggatcGtTCTGTTCCATCACACGTCGCGATT
chrI	2174959	ATGCGTTCGGTCTCCGTCAACCGCTCGGTCTCCGTTCGTCTCAAGGAGTCACGGTCATTCCTTTTACCACCATCCACTCGTGATGCCTACCTAGAGGTAAGAAACTCCTttgatctCGCTggatcGtTCTGTTCCATCACACGTCGCGATT
chrI	2177009	ATGCGTTCGGTCTCCGTCAACCGCTCGGTCTCCGTTCGTCTCAAGGAGTCACGGTCATTCCTTTTACACTTTCCGCCCGCACCGTCTTGTCGTGTTTACTCGTCAGTCAttgatctCGCTggatcGtTCTGTTCCATCACACGTCGCGATT
chrI	2178368	ATGCGTTCGGTCTCCGTCAACCGCTCGGTCTCCGTTCGTCTCAAGGAGTCACGGTCATTCCTTTTACGGTCAAGTTGTTCCAAAGTACGACAACTTTTGAAATTGTTGTttgatctCGCTggatcGtTCTGTTCCATCACACGTCGCGATT
chrI	2181811	ATGCGTTCGGTCTCCGTCAACCGCTCGGTCTCCGTTCGTCTCAAGGAGTCACGGTCATTCCTTTTACCATATTTGATTCTCCTCGACAAAACCTGCTTGATCACTATCGttgatctCGCTggatcGtTCTGTTCCATCACACGTCGCGATT
chrI	2184201	ATGCGTTCGGTCTCCGTCAACCGCTCGGTCTCCGTTCGTCTCAAGGAGTCACGGTCATTCCTTTTACTCCCAGTTACTTTCCGTTGTTCCATTTTCTTCAATTTTCGGGttgatctCGCTggatcGtTCTGTTCCATCACACGTCGCGATT
chrI	2185255	ATGCGTTCGGTCTCCGTCAACCGCTCGGTCTCCGTTCGTCTCAAGGAGTCACGGTCATTCCTTTTACGTGCACCTTTGACATCTCATATCTCAATTATCGTTTGTTTCAttgatctCGCTggatcGtTCTGTTCCATCACACGTCGCGATT
chrI	2188322	ATGCGTTCGGTCTCCGTCAACCGCTCGGTCTCCGTTCGTCTCAAGGAGTCACGGTCATTCCTTTTACTAGACGCGGAGGCTTTTCTTACTTCTTTCTTGAAATGACTGAttgatctCGCTggatcGtTCTGTTCCATCACACGTCGCGATT
chrI	2190376	ATGCGTTCGGTCTCCGTCAACCGCTCGGTCTCCGTTCGTCTCAAGGAGTCACGGTCATTCCTTTTACCTTATGTCTTAGTTAAAATCAGGGTTCCCGGCAAATTTTGTAttgatctCGCTggatcGtTCTGTTCCATCACACGTCGCGATT
chrI	2192666	ATGCGTTCGGTCTCCGTCAACCGCTCGGTCTCCGTTCGTCTCAAGGAGTCACGGTCATTCCTTTTACCACCGCCGCCAGTTCCGATACCCGTCACGAGGTTTCAGACGGttgatctCGCTggatcGtTCTGTTCCATCACACGTCGCGATT
chrI	2195560	ATGCGTTCGGTCTCCGTCAACCGCTCGGTCTCCGTTCGTCTCAAGGAGTCACGGTCATTCCTTTTACGCCTACTCTCTCTACCTGGCACTTCGATCATTCCACACACACttgatctCGCTggatcGtTCTGTTCCATCACACGTCGCGATT
chrI	2196049	ATGCGTTCGGTCTCCGTCAACCGCTCGGTCTCCGTTCGTCTCAAGGAGTCACGGTCATTCCTTTTACCGCCTCGGAAAGTGTCTTCAGTATCGGATAGAGTCGATTCACttgatctCGCTggatcGtTCTGTTCCATCACACGTCGCGATT
chrI	2197257	ATGCGTTCGGTCTCCGTCAACCGCTCGGTCTCCGTTCGTCTCAAGGAGTCACGGTCATTCCTTTTACAGGCATCGGATTGAGTATTGTCGCTGCTCAGGTATAATTCTGttgatctCGCTggatcGtTCTGTTCCATCACACGTCGCGATT
chrI	2199794	ATGCGTTCGGTCTCCGTCAACCGCTCGGTCTCCGTTCGTCTCAAGGAGTCACGGTCATTCCTTTTACATGGACAAGCAACTCTATTTTCTCTTGCTTCGAGAAATAAACttgatctCGCTggatcGtTCTGTTCCATCACACGTCGCGATT
chrI	2203556	ATGCGTTCGGTCTCCGTCAACCGCTCGGTCTCCGTTCGTCTCAAGGAGTCACGGTCATTCCTTTTACCCGAATCTCATCATTTTCCAGCCAAACGCCTCATTCTCTCAAttgatctCGCTggatcGtTCTGTTCCATCACACGTCGCGATT
chrI	2204865	ATGCGTTCGGTCTCCGTCAACCGCTCGGTCTCCGTTCGTCTCAAGGAGTCACGGTCATTCCTTTTACATGGAGTCTCGCTTTGTGCAGTGGAGCAACCTTGCAGTGTGTttgatctCGCTggatcGtTCTGTTCCATCACACGTCGCGATT
chrI	2207362	ATGCGTTCGGTCTCCGTCAACCGCTCGGTCTCCGTTCGTCTCAAGGAGTCACGGTCATTCCTTTTACCGTCAGGTTCGGCCAGCATCCGGGCTCCGCGAGCGACTTCAGttgatctCGCTggatcGtTCTGTTCCATCACACGTCGCGATT
chrI	2209085	ATGCGTTCGGTCTCCGTCAACCGCTCGGTCTCCGTTCGTCTCAAGGAGTCACGGTCATTCCTTTTACCCCTATTTCCAGATCGTCGGCACCAACGAAATCTACCGTGATttgatctCGCTggatcGtTCTGTTCCATCACACGTCGCGATT
chrI	2210793	ATGCGTTCGGTCTCCGTCAACCGCTCGGTCTCCGTTCGTCTCAAGGAGTCACGGTCATTCCTTTTACCGGCTTTGGTTTTAGTAACTTTGTAGCTAGAGGATTCAAAATttgatctCGCTggatcGtTCTGTTCCATCACACGTCGCGATT
chrI	2216098	ATGCGTTCGGTCTCCGTCAACCGCTCGGTCTCCGTTCGTCTCAAGGAGTCACGGTCATTCCTTTTACTCCAGGTTACCTGACCATAAATCAAGATCAACATCTACAGTAttgatctCGCTggatcGtTCTGTTCCATCACACGTCGCGATT
chrI	2217591	ATGCGTTCGGTCTCCGTCAACCGCTCGGTCTCCGTTCGTCTCAAGGAGTCACGGTCATTCCTTTTACTTATTCCGATATTCAGTGTACCTCAGAGCAAATCAAAAGACGttgatctCGCTggatcGtTCTGTTCCATCACACGTCGCGATT
chrI	2219155	ATGCGTTCGGTCTCCGTCAACCGCTCGGTCTCCGTTCGTCTCAAGGAGTCACGGTCATTCCTTTTACGGAGGTGACTAAGGTATCGTCCAATCAGCGCCATTGGCCACGttgatctCGCTggatcGtTCTGTTCCATCACACGTCGCGATT
chrI	2220258	ATGCGTTCGGTCTCCGTCAACCGCTCGGTCTCCGTTCGTCTCAAGGAGTCACGGTCATTCCTTTTACCGGAAAGGCCAGAATTGAAAATTTCCTACAAACCTGCAAATTttgatctCGCTggatcGtTCTGTTCCATCACACGTCGCGATT
chrI	2220811	ATGCGTTCGGTCTCCGTCAACCGCTCGGTCTCCGTTCGTCTCAAGGAGTCACGGTCATTCCTTTTACGTGGGTACGGGATTCTAGTGCCAGGGTAGCAGCGGTGGCCCTttgatctCGCTggatcGtTCTGTTCCATCACACGTCGCGATT
chrI	2222539	ATGCGTTCGGTCTCCGTCAACCGCTCGGTCTCCGTTCGTCTCAAGGAGTCACGGTCATTCCTTTTACCCATCTTCTATACTTCCATATATGAGCAGCCTGAGTTGTTATttgatctCGCTggatcGtTCTGTTCCATCACACGTCGCGATT
chrI	2223491	ATGCGTTCGGTCTCCGTCAACCGCTCGGTCTCCGTTCGTCTCAAGGAGTCACGGTCATTCCTTTTACCTCGCCTCTTTCTTCGGTTCGGAACCCTCCAACCACGTGTGTttgatctCGCTggatcGtTCTGTTCCATCACACGTCGCGATT
chrI	2224836	ATGCGTTCGGTCTCCGTCAACCGCTCGGTCTCCGTTCGTCTCAAGGAGTCACGGTCATTCCTTTTACGTTCAAAAGTTTCCGGTTCAATTGATATTCCAGCTTTGAGCTttgatctCGCTggatcGtTCTGTTCCATCACACGTCGCGATT
chrI	2225959	ATGCGTTCGGTCTCCGTCAACCGCTCGGTCTCCGTTCGTCTCAAGGAGTCACGGTCATTCCTTTTACTTCCGATTCTCTAGGTCAAAAGCGGAGGATCTGGTTATCACCttgatctCGCTggatcGtTCTGTTCCATCACACGTCGCGATT
chrI	2226496	ATGCGTTCGGTCTCCGTCAACCGCTCGGTCTCCGTTCGTCTCAAGGAGTCACGGTCATTCCTTTTACCGCTTTAGAATCATGGTGCATCGATTACTCTTGTTGAATAAAttgatctCGCTggatcGtTCTGTTCCATCACACGTCGCGATT
chrI	2227796	ATGCGTTCGGTCTCCGTCAACCGCTCGGTCTCCGTTCGTCTCAAGGAGTCACGGTCATTCCTTTTACTGTGTGTCTGTGAGAGTCATTCTAGTCCCAATGAGCGGTCGCttgatctCGCTggatcGtTCTGTTCCATCACACGTCGCGATT
chrI	2228801	ATGCGTTCGGTCTCCGTCAACCGCTCGGTCTCCGTTCGTCTCAAGGAGTCACGGTCATTCCTTTTACGTTAGCAATCTATTTACTGCAACTGCGTAGGCGTAAAAGGCAttgatctCGCTggatcGtTCTGTTCCATCACACGTCGCGATT
chrI	2230255	ATGCGTTCGGTCTCCGTCAACCGCTCGGTCTCCGTTCGTCTCAAGGAGTCACGGTCATTCCTTTTACTCGAAGATCATAATCTGAACCTTCACACTTGTCTAACTAACAttgatctCGCTggatcGtTCTGTTCCATCACACGTCGCGATT
chrI	2231243	ATGCGTTCGGTCTCCGTCAACCGCTCGGTCTCCGTTCGTCTCAAGGAGTCACGGTCATTCCTTTTACGGAACACAAACTCCGTCCACTGGAATTGCTTTAAAGTTCCAAttgatctCGCTggatcGtTCTGTTCCATCACACGTCGCGATT
chrI	2231959	ATGCGTTCGGTCTCCGTCAACCGCTCGGTCTCCGTTCGTCTCAAGGAGTCACGGTCATTCCTTTTACAGCAAGTACTAGAACCGTCTGGAAACTTTTGAAATGTTCGAGttgatctCGCTggatcGtTCTGTTCCATCACACGTCGCGATT
chrI	2233138	ATGCGTTCGGTCTCCGTCAACCGCTCGGTCTCCGTTCGTCTCAAGGAGTCACGGTCATTCCTTTTACGAAGAGCGAAGAAAAGAGACAAGAAGCCATAAATTCAACTTTttgatctCGCTggatcGtTCTGTTCCATCACACGTCGCGATT
chrI	2234320	ATGCGTTCGGTCTCCGTCAACCGCTCGGTCTCCGTTCGTCTCAAGGAGTCACGGTCATTCCTTTTACCAACAGTATGCGGATCACGATTTGCAACAAAGAATCGGACGTttgatctCGCTggatcGtTCTGTTCCATCACACGTCGCGATT
chrI	2235142	ATGCGTTCGGTCTCCGTCAACCGCTCGGTCTCCGTTCGTCTCAAGGAGTCACGGTCATTCCTTTTACAGGCAGGCTAAGATAGGTGCATATGCAGACAGGCAAATAGAAttgatctCGCTggatcGtTCTGTTCCATCACACGTCGCGATT
chrI	2235815	ATGCGTTCGGTCTCCGTCAACCGCTCGGTCTCCGTTCGTCTCAAGGAGTCACGGTCATTCCTTTTACATTCACATCATTATCCCAAAGTGCCTTATCCTTCTGTTGCTTttgatctCGCTggatcGtTCTGTTCCATCACACGTCGCGATT
chrI	2236500	ATGCGTTCGGTCTCCGTCAACCGCTCGGTCTCCGTTCGTCTCAAGGAGTCACGGTCATTCCTTTTACTTCGAAACAAGCTTGAAGTAGAGGTACAATACTAGCTGAAACttgatctCGCTggatcGtTCTGTTCCATCACACGTCGCGATT
chrI	2237025	ATGCGTTCGGTCTCCGTCAACCGCTCGGTCTCCGTTCGTCTCAAGGAGTCACGGTCATTCCTTTTACGGCCGCCTGCCCTGAAGCCCGAACCTCCGTCTTCCTTAAACTttgatctCGCTggatcGtTCTGTTCCATCACACGTCGCGATT
chrI	2237680	ATGCGTTCGGTCTCCGTCAACCGCTCGGTCTCCGTTCGTCTCAAGGAGTCACGGTCATTCCTTTTACGATTACCCGTTTTCTTCTTACACATTTCATATCCATGCTCAAttgatctCGCTggatcGtTCTGTTCCATCACACGTCGCGATT
chrI	2238305	ATGCGTTCGGTCTCCGTCAACCGCTCGGTCTCCGTTCGTCTCAAGGAGTCACGGTCATTCCTTTTACTACTGGAGGAAGAAGGTATCCAAAGCTTGAAGTGATGCTGGAttgatctCGCTggatcGtTCTGTTCCATCACACGTCGCGATT
chrI	2238797	ATGCGTTCGGTCTCCGTCAACCGCTCGGTCTCCGTTCGTCTCAAGGAGTCACGGTCATTCCTTTTACGTGTTCTGAGAATCAGTGAATGAAGTCTTCAGAGCCAATGCTttgatctCGCTggatcGtTCTGTTCCATCACACGTCGCGATT
chrI	2239425	ATGCGTTCGGTCTCCGTCAACCGCTCGGTCTCCGTTCGTCTCAAGGAGTCACGGTCATTCCTTTTACCATTGATGACTTGTACCGGAACAGTTGAATCCATGACTGAGTttgatctCGCTggatcGtTCTGTTCCATCACACGTCGCGATT
chrI	2240016	ATGCGTTCGGTCTCCGTCAACCGCTCGGTCTCCGTTCGTCTCAAGGAGTCACGGTCATTCCTTTTACGCCCAAAAGAACTTGTGAAGCGTAAAATATCACTATCACTTAttgatctCGCTggatcGtTCTGTTCCATCACACGTCGCGATT
chrI	2240596	ATGCGTTCGGTCTCCGTCAACCGCTCGGTCTCCGTTCGTCTCAAGGAGTCACGGTCATTCCTTTTACCATGAGCAAACTTCAACAGTTAAAAGTCAAATAGTATTGCGCttgatctCGCTggatcGtTCTGTTCCATCACACGTCGCGATT
chrI	2241244	ATGCGTTCGGTCTCCGTCAACCGCTCGGTCTCCGTTCGTCTCAAGGAGTCACGGTCATTCCTTTTACGGGCAAGGATGTCACGGAAAATATTTTAATAATGGAAAACCAttgatctCGCTggatcGtTCTGTTCCATCACACGTCGCGATT
chrI	2242474	ATGCGTTCGGTCTCCGTCAACCGCTCGGTCTCCGTTCGTCTCAAGGAGTCACGGTCATTCCTTTTACCTGCGTATAAATGTTGCAAATGTTGCCGAAAGTTTTCGAAAAttgatctCGCTggatcGtTCTGTTCCATCACACGTCGCGATT
chrI	2244104	ATGCGTTCGGTCTCCGTCAACCGCTCGGTCTCCGTTCGTCTCAAGGAGTCACGGTCATTCCTTTTACACGTCTGCATTGTGAACACAAAATCCGCCCACGTACATCGGTttgatctCGCTggatcGtTCTGTTCCATCACACGTCGCGATT
chrI	2245517	ATGCGTTCGGTCTCCGTCAACCGCTCGGTCTCCGTTCGTCTCAAGGAGTCACGGTCATTCCTTTTACTCCGAATTTCAGCTCTACGTGCCAACCTACATAAGTCTCTTCttgatctCGCTggatcGtTCTGTTCCATCACACGTCGCGATT
chrI	2246632	ATGCGTTCGGTCTCCGTCAACCGCTCGGTCTCCGTTCGTCTCAAGGAGTCACGGTCATTCCTTTTACGTAGAAATGCTGTCGGAATACTGTATGGTTACTGTAGGGTTAttgatctCGCTggatcGtTCTGTTCCATCACACGTCGCGATT
chrI	2247443	ATGCGTTCGGTCTCCGTCAACCGCTCGGTCTCCGTTCGTCTCAAGGAGTCACGGTCATTCCTTTTACGGGTTACTGTAGAGGTTGAGTCTAAACTGTATGGTTAGTGTAttgatctCGCTggatcGtTCTGTTCCATCACACGTCGCGATT
chrI	2248294	ATGCGTTCGGTCTCCGTCAACCGCTCGGTCTCCGTTCGTCTCAAGGAGTCACGGTCATTCCTTTTACTGCAATATCTCTAAAACTCAGGTGGCCTAACTTTTAGGTACTttgatctCGCTggatcGtTCTGTTCCATCACACGTCGCGATT
chrI	2250196	ATGCGTTCGGTCTCCGTCAACCGCTCGGTCTCCGTTCGTCTCAAGGAGTCACGGTCATTCCTTTTACCTGCCATCACCAATTCCACGTATGTTGTCAGTTGAAGAAGAAttgatctCGCTggatcGtTCTGTTCCATCACACGTCGCGATT
chrI	2251490	ATGCGTTCGGTCTCCGTCAACCGCTCGGTCTCCGTTCGTCTCAAGGAGTCACGGTCATTCCTTTTACTGTCATTTGCACTTTTGCTCAATATATTTGGCTCCCTTCTCAttgatctCGCTggatcGtTCTGTTCCATCACACGTCGCGATT
chrI	2252958	ATGCGTTCGGTCTCCGTCAACCGCTCGGTCTCCGTTCGTCTCAAGGAGTCACGGTCATTCCTTTTACTGACCTATCTTCCAAAGTATAATCAAATCGCGTTCAAGATGAttgatctCGCTggatcGtTCTGTTCCATCACACGTCGCGATT
chrI	2253861	ATGCGTTCGGTCTCCGTCAACCGCTCGGTCTCCGTTCGTCTCAAGGAGTCACGGTCATTCCTTTTACGTGGCCTAGAAATCAGAAATTACAAAAGTCTTCTGCATGATTttgatctCGCTggatcGtTCTGTTCCATCACACGTCGCGATT
chrI	2255959	ATGCGTTCGGTCTCCGTCAACCGCTCGGTCTCCGTTCGTCTCAAGGAGTCACGGTCATTCCTTTTACTGATTCAAATTGAAACACCCGTAAACCAAAACTTGGACACAAttgatctCGCTggatcGtTCTGTTCCATCACACGTCGCGATT
chrI	2257348	ATGCGTTCGGTCTCCGTCAACCGCTCGGTCTCCGTTCGTCTCAAGGAGTCACGGTCATTCCTTTTACGGACTACTGCTTTTCCAGATTTACAAAGTCTTTCAATAACCTttgatctCGCTggatcGtTCTGTTCCATCACACGTCGCGATT
chrI	2258187	ATGCGTTCGGTCTCCGTCAACCGCTCGGTCTCCGTTCGTCTCAAGGAGTCACGGTCATTCCTTTTACCTGGTAATTTTAAATTCCAACAACTAGCCGTTTTGCCAGAAAttgatctCGCTggatcGtTCTGTTCCATCACACGTCGCGATT
chrI	2258959	ATGCGTTCGGTCTCCGTCAACCGCTCGGTCTCCGTTCGTCTCAAGGAGTCACGGTCATTCCTTTTACTGATGTGAATTCCCATTTGATCAAAGGCAAGGAGAGATGGCAttgatctCGCTggatcGtTCTGTTCCATCACACGTCGCGATT
chrI	2259703	ATGCGTTCGGTCTCCGTCAACCGCTCGGTCTCCGTTCGTCTCAAGGAGTCACGGTCATTCCTTTTACTCCGCAAATTGTGGTTCTGCCCATTTCAATTTAAATCGGCAAttgatctCGCTggatcGtTCTGTTCCATCACACGTCGCGATT
chrI	2261073	ATGCGTTCGGTCTCCGTCAACCGCTCGGTCTCCGTTCGTCTCAAGGAGTCACGGTCATTCCTTTTACGCTTACCAATTGCATAGTCCTCCTGACGAAGAAGCGCATTTGttgatctCGCTggatcGtTCTGTTCCATCACACGTCGCGATT
chrI	2261562	ATGCGTTCGGTCTCCGTCAACCGCTCGGTCTCCGTTCGTCTCAAGGAGTCACGGTCATTCCTTTTACTCAATCGCAGCCAATTCGTCTCGTTCCATTTCCAGTCTTCCTttgatctCGCTggatcGtTCTGTTCCATCACACGTCGCGATT
chrI	2262556	ATGCGTTCGGTCTCCGTCAACCGCTCGGTCTCCGTTCGTCTCAAGGAGTCACGGTCATTCCTTTTACCGTTGGCAGTGGAATTCTCCGCGGTATCCCAAGAGTTCACATttgatctCGCTggatcGtTCTGTTCCATCACACGTCGCGATT
chrI	2264185	ATGCGTTCGGTCTCCGTCAACCGCTCGGTCTCCGTTCGTCTCAAGGAGTCACGGTCATTCCTTTTACTCATTTTCACGATCTTGTCTTTCTAGGCAGCCTTCCCAGTCTttgatctCGCTggatcGtTCTGTTCCATCACACGTCGCGATT
chrI	2264680	ATGCGTTCGGTCTCCGTCAACCGCTCGGTCTCCGTTCGTCTCAAGGAGTCACGGTCATTCCTTTTACTTTCCATTTATCTCAGCCGCCCAACTTAAAGCTTACTGGCTGttgatctCGCTggatcGtTCTGTTCCATCACACGTCGCGATT
chrI	2265632	ATGCGTTCGGTCTCCGTCAACCGCTCGGTCTCCGTTCGTCTCAAGGAGTCACGGTCATTCCTTTTACTCCATTCTCATAGACTTTGCTCATCGAGTTTATATGTACCGCttgatctCGCTggatcGtTCTGTTCCATCACACGTCGCGATT
chrI	2266260	ATGCGTTCGGTCTCCGTCAACCGCTCGGTCTCCGTTCGTCTCAAGGAGTCACGGTCATTCCTTTTACTAGGCCACAAGATTTTGCAATTTAGGAAGTATTGTTCAGCACttgatctCGCTggatcGtTCTGTTCCATCACACGTCGCGATT
chrI	2267078	ATGCGTTCGGTCTCCGTCAACCGCTCGGTCTCCGTTCGTCTCAAGGAGTCACGGTCATTCCTTTTACAACTCGGCCATCAAACTTACCTATAGAAGAAAACAAGAACAAttgatctCGCTggatcGtTCTGTTCCATCACACGTCGCGATT
chrI	2267863	ATGCGTTCGGTCTCCGTCAACCGCTCGGTCTCCGTTCGTCTCAAGGAGTCACGGTCATTCCTTTTACGAACGGGTTGCTCTTACTGTCCATGAAGCTTGTGGTGGCTGGttgatctCGCTggatcGtTCTGTTCCATCACACGTCGCGATT
chrI	2269368	ATGCGTTCGGTCTCCGTCAACCGCTCGGTCTCCGTTCGTCTCAAGGAGTCACGGTCATTCCTTTTACTTGAGATTTGAAACGTCATGCGAGGTTTAGGCTCAGGCTAGGttgatctCGCTggatcGtTCTGTTCCATCACACGTCGCGATT
chrI	2270512	ATGCGTTCGGTCTCCGTCAACCGCTCGGTCTCCGTTCGTCTCAAGGAGTCACGGTCATTCCTTTTACGTCTGCTCAATTGTTGCCCGAGGGTCTTCTCCGCAGAACAAGttgatctCGCTggatcGtTCTGTTCCATCACACGTCGCGATT
chrI	2271717	ATGCGTTCGGTCTCCGTCAACCGCTCGGTCTCCGTTCGTCTCAAGGAGTCACGGTCATTCCTTTTACCCTTCTCACTATTTGTCAATTCCTGTCCCTTTTCAAAAGAAAttgatctCGCTggatcGtTCTGTTCCATCACACGTCGCGATT
chrI	2272609	ATGCGTTCGGTCTCCGTCAACCGCTCGGTCTCCGTTCGTCTCAAGGAGTCACGGTCATTCCTTTTACAACGATCAGCTCCACAGCCAGCCAGAACTGAAAATTAAATAAttgatctCGCTggatcGtTCTGTTCCATCACACGTCGCGATT
chrI	2273823	ATGCGTTCGGTCTCCGTCAACCGCTCGGTCTCCGTTCGTCTCAAGGAGTCACGGTCATTCCTTTTACTAACAAGATTAATTTCCTGCTCGCTGAGCAAGAAACTTGCCTttgatctCGCTggatcGtTCTGTTCCATCACACGTCGCGATT
chrI	2276364	ATGCGTTCGGTCTCCGTCAACCGCTCGGTCTCCGTTCGTCTCAAGGAGTCACGGTCATTCCTTTTACACATTACGTTGAGAAGAGCACACAGAGACCCATGCCTACCCGttgatctCGCTggatcGtTCTGTTCCATCACACGTCGCGATT
chrI	2277933	ATGCGTTCGGTCTCCGTCAACCGCTCGGTCTCCGTTCGTCTCAAGGAGTCACGGTCATTCCTTTTACGCAATCCGTATTTATTGGAACCACGAATAAGCCGGGAAAACGttgatctCGCTggatcGtTCTGTTCCATCACACGTCGCGATT
chrI	2280587	ATGCGTTCGGTCTCCGTCAACCGCTCGGTCTCCGTTCGTCTCAAGGAGTCACGGTCATTCCTTTTACAATCCGGCAGAAGTTCAAGGATTCCGAGGAACAGTTGAAAAGttgatctCGCTggatcGtTCTGTTCCATCACACGTCGCGATT
chrI	2284765	ATGCGTTCGGTCTCCGTCAACCGCTCGGTCTCCGTTCGTCTCAAGGAGTCACGGTCATTCCTTTTACGAGAAATAGTAATTTAGAGCCATATACTCCGTCTGTGGTCTGttgatctCGCTggatcGtTCTGTTCCATCACACGTCGCGATT
chrI	2287663	ATGCGTTCGGTCTCCGTCAACCGCTCGGTCTCCGTTCGTCTCAAGGAGTCACGGTCATTCCTTTTACTCCTTAATCACATGTTCGAGATCTGTATCCATAAAGTCGAAAttgatctCGCTggatcGtTCTGTTCCATCACACGTCGCGATT
chrI	2291069	ATGCGTTCGGTCTCCGTCAACCGCTCGGTCTCCGTTCGTCTCAAGGAGTCACGGTCATTCCTTTTACGATTCTGAGCGTTATGAGCCAACTTTCACTGTGCAATGAATAttgatctCGCTggatcGtTCTGTTCCATCACACGTCGCGATT
chrI	2292859	ATGCGTTCGGTCTCCGTCAACCGCTCGGTCTCCGTTCGTCTCAAGGAGTCACGGTCATTCCTTTTACTAGTGTGCACAGCAGAGAACGTTCGAAGGGTGTAGCGAGAGAttgatctCGCTggatcGtTCTGTTCCATCACACGTCGCGATT
chrI	2293498	ATGCGTTCGGTCTCCGTCAACCGCTCGGTCTCCGTTCGTCTCAAGGAGTCACGGTCATTCCTTTTACGATGCTTCGCGAACGGAATCAGTTGGTGAAGGACGTCGATGAttgatctCGCTggatcGtTCTGTTCCATCACACGTCGCGATT
chrI	2293959	ATGCGTTCGGTCTCCGTCAACCGCTCGGTCTCCGTTCGTCTCAAGGAGTCACGGTCATTCCTTTTACACGCCAATTCGGCTCTCCGCGTTGATCTCGAAAGAAGAGGAGttgatctCGCTggatcGtTCTGTTCCATCACACGTCGCGATT
chrI	2294422	ATGCGTTCGGTCTCCGTCAACCGCTCGGTCTCCGTTCGTCTCAAGGAGTCACGGTCATTCCTTTTACACAAGCAGCGGCGCAACGACAGATTACTCGACTCCTGGCCGAttgatctCGCTggatcGtTCTGTTCCATCACACGTCGCGATT
chrI	2294959	ATGCGTTCGGTCTCCGTCAACCGCTCGGTCTCCGTTCGTCTCAAGGAGTCACGGTCATTCCTTTTACAGATGTTGATTTGTACAAAGGAAAGGCCGAGATACTGTTCACttgatctCGCTggatcGtTCTGTTCCATCACACGTCGCGATT
chrI	2296445	ATGCGTTCGGTCTCCGTCAACCGCTCGGTCTCCGTTCGTCTCAAGGAGTCACGGTCATTCCTTTTACCTCCTCGAGTGATTCGGACTGCTCATCGGATTCTTCTGATTCttgatctCGCTggatcGtTCTGTTCCATCACACGTCGCGATT
chrI	2297811	ATGCGTTCGGTCTCCGTCAACCGCTCGGTCTCCGTTCGTCTCAAGGAGTCACGGTCATTCCTTTTACTACATTCGTTTACTGCTTCGATTGTGGAGTAGAAGCTGCTGCttgatctCGCTggatcGtTCTGTTCCATCACACGTCGCGATT
chrI	2299712	ATGCGTTCGGTCTCCGTCAACCGCTCGGTCTCCGTTCGTCTCAAGGAGTCACGGTCATTCCTTTTACCAAGAGAGCGCAGAGCATTATGCAGAGGCTGTCTCTTTTGCTttgatctCGCTggatcGtTCTGTTCCATCACACGTCGCGATT
chrI	2300720	ATGCGTTCGGTCTCCGTCAACCGCTCGGTCTCCGTTCGTCTCAAGGAGTCACGGTCATTCCTTTTACCAGGAAAACGTGGAAGCCAAGACCTACTCCACATTATTGGAGttgatctCGCTggatcGtTCTGTTCCATCACACGTCGCGATT
chrI	2301320	ATGCGTTCGGTCTCCGTCAACCGCTCGGTCTCCGTTCGTCTCAAGGAGTCACGGTCATTCCTTTTACGACTACTTTGACTCTGAACGATTGCAATTGACTGACCGAATTttgatctCGCTggatcGtTCTGTTCCATCACACGTCGCGATT
chrI	2301847	ATGCGTTCGGTCTCCGTCAACCGCTCGGTCTCCGTTCGTCTCAAGGAGTCACGGTCATTCCTTTTACGCATCAACAGTACGCCAAGCAAATTGATAATATGAAGTACAAttgatctCGCTggatcGtTCTGTTCCATCACACGTCGCGATT
chrI	2302432	ATGCGTTCGGTCTCCGTCAACCGCTCGGTCTCCGTTCGTCTCAAGGAGTCACGGTCATTCCTTTTACAATTGACAAACTCCAGGAAACCATTCGCGAGCACACAGAACTttgatctCGCTggatcGtTCTGTTCCATCACACGTCGCGATT
chrI	2303107	ATGCGTTCGGTCTCCGTCAACCGCTCGGTCTCCGTTCGTCTCAAGGAGTCACGGTCATTCCTTTTACCGGATGAAGCCTGGAAATTCGATTTATTAAACAATTAGGCAAttgatctCGCTggatcGtTCTGTTCCATCACACGTCGCGATT
chrI	2303783	ATGCGTTCGGTCTCCGTCAACCGCTCGGTCTCCGTTCGTCTCAAGGAGTCACGGTCATTCCTTTTACCACGCGACATTGAACGTTTCGTGCTGATCGAGCGAGAACGAGttgatctCGCTggatcGtTCTGTTCCATCACACGTCGCGATT
chrI	2304309	ATGCGTTCGGTCTCCGTCAACCGCTCGGTCTCCGTTCGTCTCAAGGAGTCACGGTCATTCCTTTTACTAATCTCGAATAGTCCTTGACTTTCGGTACAGCAAAGCTGCTttgatctCGCTggatcGtTCTGTTCCATCACACGTCGCGATT
chrI	2305190	ATGCGTTCGGTCTCCGTCAACCGCTCGGTCTCCGTTCGTCTCAAGGAGTCACGGTCATTCCTTTTACGAGCTCTGCCTCTTCTCGCTCTCTTTGCTTCTCCAGCTGAGCttgatctCGCTggatcGtTCTGTTCCATCACACGTCGCGATT
chrI	2305676	ATGCGTTCGGTCTCCGTCAACCGCTCGGTCTCCGTTCGTCTCAAGGAGTCACGGTCATTCCTTTTACTCCATCTGAGCCAATTAGAATCTCAACTTTTCCCTTCTTAGCttgatctCGCTggatcGtTCTGTTCCATCACACGTCGCGATT
chrI	2306290	ATGCGTTCGGTCTCCGTCAACCGCTCGGTCTCCGTTCGTCTCAAGGAGTCACGGTCATTCCTTTTACCGAAATCACCATCAGTCGCTACTGAGCCGGCTCGTGGAGTGAttgatctCGCTggatcGtTCTGTTCCATCACACGTCGCGATT
chrI	2306926	ATGCGTTCGGTCTCCGTCAACCGCTCGGTCTCCGTTCGTCTCAAGGAGTCACGGTCATTCCTTTTACAGGGTGTACAATAGAGCAGGGTTGCCAAGCGCCTCATTCGACttgatctCGCTggatcGtTCTGTTCCATCACACGTCGCGATT
chrI	2307860	ATGCGTTCGGTCTCCGTCAACCGCTCGGTCTCCGTTCGTCTCAAGGAGTCACGGTCATTCCTTTTACGATCATTGCGAATTCGAGAACTGCCGAGACTCTAGTGGGTCTttgatctCGCTggatcGtTCTGTTCCATCACACGTCGCGATT
chrI	2308386	ATGCGTTCGGTCTCCGTCAACCGCTCGGTCTCCGTTCGTCTCAAGGAGTCACGGTCATTCCTTTTACCCGGAGATGAAGGTGGAAAAGCGGTGTTCGTCGGGTTTGAGGttgatctCGCTggatcGtTCTGTTCCATCACACGTCGCGATT
chrI	2309397	ATGCGTTCGGTCTCCGTCAACCGCTCGGTCTCCGTTCGTCTCAAGGAGTCACGGTCATTCCTTTTACGCTGTCAAAGTGTATGTACCTTTAAACTTGTGTCGATTTACGttgatctCGCTggatcGtTCTGTTCCATCACACGTCGCGATT
chrI	2310165	ATGCGTTCGGTCTCCGTCAACCGCTCGGTCTCCGTTCGTCTCAAGGAGTCACGGTCATTCCTTTTACCGAAAATCGTTTGTAATGATTTCAAATTGGCCAGGCTTGGGCttgatctCGCTggatcGtTCTGTTCCATCACACGTCGCGATT
chrI	2311915	ATGCGTTCGGTCTCCGTCAACCGCTCGGTCTCCGTTCGTCTCAAGGAGTCACGGTCATTCCTTTTACATCAACTCGTATCCCATATGACGTCATCAGGCCTCTATCGTTttgatctCGCTggatcGtTCTGTTCCATCACACGTCGCGATT
chrI	2312751	ATGCGTTCGGTCTCCGTCAACCGCTCGGTCTCCGTTCGTCTCAAGGAGTCACGGTCATTCCTTTTACAGGAAACTGCCAACATGGTCCGCGATTCTCAATCACGTCTCCttgatctCGCTggatcGtTCTGTTCCATCACACGTCGCGATT
chrI	2313596	ATGCGTTCGGTCTCCGTCAACCGCTCGGTCTCCGTTCGTCTCAAGGAGTCACGGTCATTCCTTTTACGTGTGCATACTGTCAAGTTCAAAAGAGAGTTGGAAAGAAATAttgatctCGCTggatcGtTCTGTTCCATCACACGTCGCGATT
chrI	2314125	ATGCGTTCGGTCTCCGTCAACCGCTCGGTCTCCGTTCGTCTCAAGGAGTCACGGTCATTCCTTTTACAGTCATCCCGATTTCTGCGCAGCTTAAATATAATGTTGATGTttgatctCGCTggatcGtTCTGTTCCATCACACGTCGCGATT
chrI	2315489	ATGCGTTCGGTCTCCGTCAACCGCTCGGTCTCCGTTCGTCTCAAGGAGTCACGGTCATTCCTTTTACAGCTTGTCAAGGAAGAGACTTTGCTGGTGAACATTGGATCGTttgatctCGCTggatcGtTCTGTTCCATCACACGTCGCGATT
chrI	2316372	ATGCGTTCGGTCTCCGTCAACCGCTCGGTCTCCGTTCGTCTCAAGGAGTCACGGTCATTCCTTTTACGACAGGAGCAAGAAAGTGCAGGTAATACTCTGAATTGTGCGAttgatctCGCTggatcGtTCTGTTCCATCACACGTCGCGATT
chrI	2316915	ATGCGTTCGGTCTCCGTCAACCGCTCGGTCTCCGTTCGTCTCAAGGAGTCACGGTCATTCCTTTTACCAGCTCGTCCTACGTTTCGCACAAAACACTTCTAGAGCTCAAttgatctCGCTggatcGtTCTGTTCCATCACACGTCGCGATT
chrI	2317481	ATGCGTTCGGTCTCCGTCAACCGCTCGGTCTCCGTTCGTCTCAAGGAGTCACGGTCATTCCTTTTACATCGAGTCGGAGAAGTTCACCCATTTGCCATGGAGGTCATGGttgatctCGCTggatcGtTCTGTTCCATCACACGTCGCGATT
chrI	2318512	ATGCGTTCGGTCTCCGTCAACCGCTCGGTCTCCGTTCGTCTCAAGGAGTCACGGTCATTCCTTTTACAAAACTTCTCTCTGGCACGTCTTATCAGCAGATTTGAGAGTAttgatctCGCTggatcGtTCTGTTCCATCACACGTCGCGATT
chrI	2319337	ATGCGTTCGGTCTCCGTCAACCGCTCGGTCTCCGTTCGTCTCAAGGAGTCACGGTCATTCCTTTTACGATATAATCTCTGAGCAAGTTCATGTCCACATGCTCCGTCTTttgatctCGCTggatcGtTCTGTTCCATCACACGTCGCGATT
chrI	2319843	ATGCGTTCGGTCTCCGTCAACCGCTCGGTCTCCGTTCGTCTCAAGGAGTCACGGTCATTCCTTTTACAGACGTATTGAAGCATCTGCGATTTCGATGTTCCAGGATCTCttgatctCGCTggatcGtTCTGTTCCATCACACGTCGCGATT
chrI	2320344	ATGCGTTCGGTCTCCGTCAACCGCTCGGTCTCCGTTCGTCTCAAGGAGTCACGGTCATTCCTTTTACTCACAACCTGCTTGTCAAGGAACACCGATCGATTGTGGACGAttgatctCGCTggatcGtTCTGTTCCATCACACGTCGCGATT
chrI	2321038	ATGCGTTCGGTCTCCGTCAACCGCTCGGTCTCCGTTCGTCTCAAGGAGTCACGGTCATTCCTTTTACGTCCTGAAGCATTCTTACCGCTGGATACGCGATGACTTTGCGttgatctCGCTggatcGtTCTGTTCCATCACACGTCGCGATT
chrI	2321739	ATGCGTTCGGTCTCCGTCAACCGCTCGGTCTCCGTTCGTCTCAAGGAGTCACGGTCATTCCTTTTACACGTTGAGACGAAGGTTCAGCGAACAAATCGGCTGACTCGGAttgatctCGCTggatcGtTCTGTTCCATCACACGTCGCGATT
chrI	2323179	ATGCGTTCGGTCTCCGTCAACCGCTCGGTCTCCGTTCGTCTCAAGGAGTCACGGTCATTCCTTTTACCGGGCTGGATTTTCAAAACGAATATATATTCGAAATGTGACAttgatctCGCTggatcGtTCTGTTCCATCACACGTCGCGATT
chrI	2325597	ATGCGTTCGGTCTCCGTCAACCGCTCGGTCTCCGTTCGTCTCAAGGAGTCACGGTCATTCCTTTTACACTCTCGGGACCTGCTCTGTGCCGTCACGGGCTAGCCAAAACttgatctCGCTggatcGtTCTGTTCCATCACACGTCGCGATT
chrI	2326744	ATGCGTTCGGTCTCCGTCAACCGCTCGGTCTCCGTTCGTCTCAAGGAGTCACGGTCATTCCTTTTACAATTTCCAGCCGATACGCATTCCCAATCAAGTGTATAGTCTTttgatctCGCTggatcGtTCTGTTCCATCACACGTCGCGATT
chrI	2328951	ATGCGTTCGGTCTCCGTCAACCGCTCGGTCTCCGTTCGTCTCAAGGAGTCACGGTCATTCCTTTTACATCTACTACATAATTCGCCAGATATTCCCGGGATTTGTCGTTttgatctCGCTggatcGtTCTGTTCCATCACACGTCGCGATT
chrI	2329789	ATGCGTTCGGTCTCCGTCAACCGCTCGGTCTCCGTTCGTCTCAAGGAGTCACGGTCATTCCTTTTACGAAATTCCAGAAAACTCGAGAATTTCCCTTTATCTACGTGGCttgatctCGCTggatcGtTCTGTTCCATCACACGTCGCGATT
chrI	2331257	ATGCGTTCGGTCTCCGTCAACCGCTCGGTCTCCGTTCGTCTCAAGGAGTCACGGTCATTCCTTTTACTTCTTCGATCTTGCAGATCTCTGCGATCCCTCCTTCTAAAACttgatctCGCTggatcGtTCTGTTCCATCACACGTCGCGATT
chrI	2332171	ATGCGTTCGGTCTCCGTCAACCGCTCGGTCTCCGTTCGTCTCAAGGAGTCACGGTCATTCCTTTTACACGCAGTGATTGCCAGCGGTCGCCGGCGACTATCGTTAGTCGttgatctCGCTggatcGtTCTGTTCCATCACACGTCGCGATT
chrI	2333787	ATGCGTTCGGTCTCCGTCAACCGCTCGGTCTCCGTTCGTCTCAAGGAGTCACGGTCATTCCTTTTACGCTGACGTCACCAGGAGGCACGAAATCGGTGTGAAGCTCACCttgatctCGCTggatcGtTCTGTTCCATCACACGTCGCGATT
chrI	2334691	ATGCGTTCGGTCTCCGTCAACCGCTCGGTCTCCGTTCGTCTCAAGGAGTCACGGTCATTCCTTTTACCTACTCATTATGAAGGAGTTGTCAGAAATTCGGGAGAGCCGGttgatctCGCTggatcGtTCTGTTCCATCACACGTCGCGATT
chrI	2337331	ATGCGTTCGGTCTCCGTCAACCGCTCGGTCTCCGTTCGTCTCAAGGAGTCACGGTCATTCCTTTTACCGTGTCAGTGCATTTCTGACGCACGGAGGTCTTGGAAGTACAttgatctCGCTggatcGtTCTGTTCCATCACACGTCGCGATT
chrI	2341740	ATGCGTTCGGTCTCCGTCAACCGCTCGGTCTCCGTTCGTCTCAAGGAGTCACGGTCATTCCTTTTACAATGGTTCATTGCCTCTTGGAGTATTAAGATTTCGATTTCCCttgatctCGCTggatcGtTCTGTTCCATCACACGTCGCGATT
chrI	2344208	ATGCGTTCGGTCTCCGTCAACCGCTCGGTCTCCGTTCGTCTCAAGGAGTCACGGTCATTCCTTTTACTCATTGAGTCTGATGTGGTCCTTTGCTTGTATTCAGCCAGCTttgatctCGCTggatcGtTCTGTTCCATCACACGTCGCGATT
chrI	2346660	ATGCGTTCGGTCTCCGTCAACCGCTCGGTCTCCGTTCGTCTCAAGGAGTCACGGTCATTCCTTTTACAGACGACCCAAGTTGAAAAGTCGCTGTCAATTGGGAAAAGGGttgatctCGCTggatcGtTCTGTTCCATCACACGTCGCGATT
chrI	2347832	ATGCGTTCGGTCTCCGTCAACCGCTCGGTCTCCGTTCGTCTCAAGGAGTCACGGTCATTCCTTTTACAATGCGGAATTATTCTACCAAACTTGACGTTTCTAGATGCTTttgatctCGCTggatcGtTCTGTTCCATCACACGTCGCGATT
chrI	2348598	ATGCGTTCGGTCTCCGTCAACCGCTCGGTCTCCGTTCGTCTCAAGGAGTCACGGTCATTCCTTTTACTCTTTAAGCGCAGTTTATGTTAGTTATTGCTGCTACTACGTTttgatctCGCTggatcGtTCTGTTCCATCACACGTCGCGATT
chrI	2349508	ATGCGTTCGGTCTCCGTCAACCGCTCGGTCTCCGTTCGTCTCAAGGAGTCACGGTCATTCCTTTTACATTTGCTTCGCTGGTGTGGTGCCTGCAAAACTGTAATTCCGAttgatctCGCTggatcGtTCTGTTCCATCACACGTCGCGATT
chrI	2350428	ATGCGTTCGGTCTCCGTCAACCGCTCGGTCTCCGTTCGTCTCAAGGAGTCACGGTCATTCCTTTTACGAAACGCGACGGAATCATTGTTGCACATAATGTATAAACTTTttgatctCGCTggatcGtTCTGTTCCATCACACGTCGCGATT
chrI	2351477	ATGCGTTCGGTCTCCGTCAACCGCTCGGTCTCCGTTCGTCTCAAGGAGTCACGGTCATTCCTTTTACCGCGATATTATCAAAACTAGGTCATTAAGTTGAGCGGAAATTttgatctCGCTggatcGtTCTGTTCCATCACACGTCGCGATT
chrI	2352602	ATGCGTTCGGTCTCCGTCAACCGCTCGGTCTCCGTTCGTCTCAAGGAGTCACGGTCATTCCTTTTACACTGCTCGATCGTGTAAACTCTTCTCATAATGCTAGAAATTTttgatctCGCTggatcGtTCTGTTCCATCACACGTCGCGATT
chrI	2354413	ATGCGTTCGGTCTCCGTCAACCGCTCGGTCTCCGTTCGTCTCAAGGAGTCACGGTCATTCCTTTTACGTACAGAAAACGCGCTAATTAAGCTTTGAAACAAGTAAACTGttgatctCGCTggatcGtTCTGTTCCATCACACGTCGCGATT
chrI	2355863	ATGCGTTCGGTCTCCGTCAACCGCTCGGTCTCCGTTCGTCTCAAGGAGTCACGGTCATTCCTTTTACTTCGATAAAGAGAAAGGAGGAGTCCAGTGCACCGGGTAGATCttgatctCGCTggatcGtTCTGTTCCATCACACGTCGCGATT
chrI	2357243	ATGCGTTCGGTCTCCGTCAACCGCTCGGTCTCCGTTCGTCTCAAGGAGTCACGGTCATTCCTTTTACTTTCTAATCGCTCAGAACCAGTTCCTTGACCTGGAATTCAGCttgatctCGCTggatcGtTCTGTTCCATCACACGTCGCGATT
chrI	2358475	ATGCGTTCGGTCTCCGTCAACCGCTCGGTCTCCGTTCGTCTCAAGGAGTCACGGTCATTCCTTTTACAAACCCGCGACACGAAACTTCGAATATTAGAGGATATGGAAGttgatctCGCTggatcGtTCTGTTCCATCACACGTCGCGATT
chrI	2359883	ATGCGTTCGGTCTCCGTCAACCGCTCGGTCTCCGTTCGTCTCAAGGAGTCACGGTCATTCCTTTTACAATGAGCACATTTTCCAAATGAATGCCTTCACCTGACAAAATttgatctCGCTggatcGtTCTGTTCCATCACACGTCGCGATT
chrI	2361717	ATGCGTTCGGTCTCCGTCAACCGCTCGGTCTCCGTTCGTCTCAAGGAGTCACGGTCATTCCTTTTACAAGAGCAAATTGGCGATATGATGATTCAAATGTGCTCGGCGGttgatctCGCTggatcGtTCTGTTCCATCACACGTCGCGATT
chrI	2363521	ATGCGTTCGGTCTCCGTCAACCGCTCGGTCTCCGTTCGTCTCAAGGAGTCACGGTCATTCCTTTTACACACCAGTAAAAGGACCTTACTCGGCTGAAATGAAAATGGTGttgatctCGCTggatcGtTCTGTTCCATCACACGTCGCGATT
chrI	2364584	ATGCGTTCGGTCTCCGTCAACCGCTCGGTCTCCGTTCGTCTCAAGGAGTCACGGTCATTCCTTTTACAAGTGCGCTCTATTGACAATCGACATATTTTCAGGGAAAACGttgatctCGCTggatcGtTCTGTTCCATCACACGTCGCGATT
chrI	2369334	ATGCGTTCGGTCTCCGTCAACCGCTCGGTCTCCGTTCGTCTCAAGGAGTCACGGTCATTCCTTTTACATGACGTCACTGATCTTTGGCAGGTTTTCTAATCAATTGTCGttgatctCGCTggatcGtTCTGTTCCATCACACGTCGCGATT
chrI	2371084	ATGCGTTCGGTCTCCGTCAACCGCTCGGTCTCCGTTCGTCTCAAGGAGTCACGGTCATTCCTTTTACGTTTGATCCCTTTCAGGCTTCAAGATGAAAGAGGCGACAAAGttgatctCGCTggatcGtTCTGTTCCATCACACGTCGCGATT
chrI	2372758	ATGCGTTCGGTCTCCGTCAACCGCTCGGTCTCCGTTCGTCTCAAGGAGTCACGGTCATTCCTTTTACCGAAGGTCACCGCAATCAAATGTCCGATTTGGAGTCAAAACTttgatctCGCTggatcGtTCTGTTCCATCACACGTCGCGATT
chrI	2375483	ATGCGTTCGGTCTCCGTCAACCGCTCGGTCTCCGTTCGTCTCAAGGAGTCACGGTCATTCCTTTTACCCTGTAAATACTCAAAATATGCACGAAAATAGCGCAGTGAATttgatctCGCTggatcGtTCTGTTCCATCACACGTCGCGATT
chrI	2377568	ATGCGTTCGGTCTCCGTCAACCGCTCGGTCTCCGTTCGTCTCAAGGAGTCACGGTCATTCCTTTTACTTGGAATCGGCAGCACTGCTGAAATAATGATTCTTCTTATTTttgatctCGCTggatcGtTCTGTTCCATCACACGTCGCGATT
chrI	2381209	ATGCGTTCGGTCTCCGTCAACCGCTCGGTCTCCGTTCGTCTCAAGGAGTCACGGTCATTCCTTTTACGATCCATCGAAGGCCCAGGAGATCCGGGAGGAGTTTTCGGGCttgatctCGCTggatcGtTCTGTTCCATCACACGTCGCGATT
chrI	2381834	ATGCGTTCGGTCTCCGTCAACCGCTCGGTCTCCGTTCGTCTCAAGGAGTCACGGTCATTCCTTTTACACTAGGTGAAGGTTCTCCCATTTCTGAATGAGATTAAGTTATttgatctCGCTggatcGtTCTGTTCCATCACACGTCGCGATT
chrI	2385019	ATGCGTTCGGTCTCCGTCAACCGCTCGGTCTCCGTTCGTCTCAAGGAGTCACGGTCATTCCTTTTACAGGAAATTCGACACGGGCTCCCTGGCTGTCTCTATATTGCTGttgatctCGCTggatcGtTCTGTTCCATCACACGTCGCGATT
chrI	2388390	ATGCGTTCGGTCTCCGTCAACCGCTCGGTCTCCGTTCGTCTCAAGGAGTCACGGTCATTCCTTTTACGTAGACGTCAGTGTAATCGACTCTTTGAGCTCAGCTCTGCGAttgatctCGCTggatcGtTCTGTTCCATCACACGTCGCGATT
chrI	2390813	ATGCGTTCGGTCTCCGTCAACCGCTCGGTCTCCGTTCGTCTCAAGGAGTCACGGTCATTCCTTTTACTCGCGCTCCAATAATTAATTAAATTATGAACGCTAGAGGAGGttgatctCGCTggatcGtTCTGTTCCATCACACGTCGCGATT
chrI	2392659	ATGCGTTCGGTCTCCGTCAACCGCTCGGTCTCCGTTCGTCTCAAGGAGTCACGGTCATTCCTTTTACTCAGGCTCATTCCATTTCGGCGATTGATGAGACGAAGCGGCGttgatctCGCTggatcGtTCTGTTCCATCACACGTCGCGATT
chrI	2396215	ATGCGTTCGGTCTCCGTCAACCGCTCGGTCTCCGTTCGTCTCAAGGAGTCACGGTCATTCCTTTTACTTCCTGCCGTCTTCGTTGGTCTTCGTAGTACTTTATAAGCTGttgatctCGCTggatcGtTCTGTTCCATCACACGTCGCGATT
chrI	2400303	ATGCGTTCGGTCTCCGTCAACCGCTCGGTCTCCGTTCGTCTCAAGGAGTCACGGTCATTCCTTTTACAAATTAATCGCGTTTAGGCCGATTTTATGCAGAATTATGGGAttgatctCGCTggatcGtTCTGTTCCATCACACGTCGCGATT
chrI	2401644	ATGCGTTCGGTCTCCGTCAACCGCTCGGTCTCCGTTCGTCTCAAGGAGTCACGGTCATTCCTTTTACCGCGCTTGCAGAGTACGCAAAAGTACGTGGAAGTGTTTGCACttgatctCGCTggatcGtTCTGTTCCATCACACGTCGCGATT
chrI	2404702	ATGCGTTCGGTCTCCGTCAACCGCTCGGTCTCCGTTCGTCTCAAGGAGTCACGGTCATTCCTTTTACGTGGATCTCCACGACCAGCTCGAAATTCCCATCGATTTGCTGttgatctCGCTggatcGtTCTGTTCCATCACACGTCGCGATT
chrI	2406453	ATGCGTTCGGTCTCCGTCAACCGCTCGGTCTCCGTTCGTCTCAAGGAGTCACGGTCATTCCTTTTACCTCAACCTCGCTGATGTTCTCGCAAATCCGGATAACGAGGTGttgatctCGCTggatcGtTCTGTTCCATCACACGTCGCGATT
chrI	2409284	ATGCGTTCGGTCTCCGTCAACCGCTCGGTCTCCGTTCGTCTCAAGGAGTCACGGTCATTCCTTTTACGCCGTGTAATCGACATCTTCTCGAGCCAACTTCTCTACCCGAttgatctCGCTggatcGtTCTGTTCCATCACACGTCGCGATT
chrI	2409760	ATGCGTTCGGTCTCCGTCAACCGCTCGGTCTCCGTTCGTCTCAAGGAGTCACGGTCATTCCTTTTACTGGACGGCTACCGAGGAGAAGCCTGCGATGATCAAGGATTTGttgatctCGCTggatcGtTCTGTTCCATCACACGTCGCGATT
chrI	2412249	ATGCGTTCGGTCTCCGTCAACCGCTCGGTCTCCGTTCGTCTCAAGGAGTCACGGTCATTCCTTTTACGTTGCACAATACGCATTCTCTAATAGTAAAAGCATGTTCAGAttgatctCGCTggatcGtTCTGTTCCATCACACGTCGCGATT
chrI	2413436	ATGCGTTCGGTCTCCGTCAACCGCTCGGTCTCCGTTCGTCTCAAGGAGTCACGGTCATTCCTTTTACTTTCTAGCAGTTACTGTAGCTAAAATGTATTGGTCGTGGTGAttgatctCGCTggatcGtTCTGTTCCATCACACGTCGCGATT
chrI	2415224	ATGCGTTCGGTCTCCGTCAACCGCTCGGTCTCCGTTCGTCTCAAGGAGTCACGGTCATTCCTTTTACAATGCTCCAATGATAATGATGACGTGGAAGATGGAAATATTGttgatctCGCTggatcGtTCTGTTCCATCACACGTCGCGATT
chrI	2417270	ATGCGTTCGGTCTCCGTCAACCGCTCGGTCTCCGTTCGTCTCAAGGAGTCACGGTCATTCCTTTTACTCTTCCGATTCTGGATGTCCCGCTCCGATTCGCTGACTCTGTttgatctCGCTggatcGtTCTGTTCCATCACACGTCGCGATT
chrI	2418641	ATGCGTTCGGTCTCCGTCAACCGCTCGGTCTCCGTTCGTCTCAAGGAGTCACGGTCATTCCTTTTACGTGCCGAGACATCGTCGACGAATCCTCCGGCCTGGCGAACTGttgatctCGCTggatcGtTCTGTTCCATCACACGTCGCGATT
chrI	2419813	ATGCGTTCGGTCTCCGTCAACCGCTCGGTCTCCGTTCGTCTCAAGGAGTCACGGTCATTCCTTTTACCTTCGGCGTCGGTCACCTGAACGTGAACTGCCTTGTCGGCGCttgatctCGCTggatcGtTCTGTTCCATCACACGTCGCGATT
chrI	2420773	ATGCGTTCGGTCTCCGTCAACCGCTCGGTCTCCGTTCGTCTCAAGGAGTCACGGTCATTCCTTTTACTCGAAGAAGACATGAGCTGAACTTCGTAGATCTAGATAGATTttgatctCGCTggatcGtTCTGTTCCATCACACGTCGCGATT
chrI	2421576	ATGCGTTCGGTCTCCGTCAACCGCTCGGTCTCCGTTCGTCTCAAGGAGTCACGGTCATTCCTTTTACGTTTCGCTGCGAATTTAAGATCAAATAAGTGTTCTGGAAGATttgatctCGCTggatcGtTCTGTTCCATCACACGTCGCGATT
chrI	2422520	ATGCGTTCGGTCTCCGTCAACCGCTCGGTCTCCGTTCGTCTCAAGGAGTCACGGTCATTCCTTTTACTTCATCCCAAAAGTTGTCTGAAGATAGCGCAGAACATCCGCCttgatctCGCTggatcGtTCTGTTCCATCACACGTCGCGATT
chrI	2423187	ATGCGTTCGGTCTCCGTCAACCGCTCGGTCTCCGTTCGTCTCAAGGAGTCACGGTCATTCCTTTTACCTTGCACCAACTCCGTAGAATTTAACGACATTTGGATGCTGCttgatctCGCTggatcGtTCTGTTCCATCACACGTCGCGATT
chrI	2424357	ATGCGTTCGGTCTCCGTCAACCGCTCGGTCTCCGTTCGTCTCAAGGAGTCACGGTCATTCCTTTTACAATGGCAGAGTTTTAGCGAGAGTGTTGGAAACCTCGGCCACGttgatctCGCTggatcGtTCTGTTCCATCACACGTCGCGATT
chrI	2425401	ATGCGTTCGGTCTCCGTCAACCGCTCGGTCTCCGTTCGTCTCAAGGAGTCACGGTCATTCCTTTTACCAGCCTATATCTCCGTTGATTTCGTAGCTATTGAAAACTTTTttgatctCGCTggatcGtTCTGTTCCATCACACGTCGCGATT
chrI	2428210	ATGCGTTCGGTCTCCGTCAACCGCTCGGTCTCCGTTCGTCTCAAGGAGTCACGGTCATTCCTTTTACTGAACAGCTTGTTCACAGTCGTCATCGAAGCAAGCGAAAAGGttgatctCGCTggatcGtTCTGTTCCATCACACGTCGCGATT
chrI	2428754	ATGCGTTCGGTCTCCGTCAACCGCTCGGTCTCCGTTCGTCTCAAGGAGTCACGGTCATTCCTTTTACAAAGTTGCAACGACGAGTCAAACGAGAAGAACAACCACTCGTttgatctCGCTggatcGtTCTGTTCCATCACACGTCGCGATT
chrI	2430075	ATGCGTTCGGTCTCCGTCAACCGCTCGGTCTCCGTTCGTCTCAAGGAGTCACGGTCATTCCTTTTACACGAGTTTACGACACGAACGACTTGGATATCCTTCCGGATAAttgatctCGCTggatcGtTCTGTTCCATCACACGTCGCGATT
chrI	2430959	ATGCGTTCGGTCTCCGTCAACCGCTCGGTCTCCGTTCGTCTCAAGGAGTCACGGTCATTCCTTTTACTTTCAAAGTTGAGTAAACCCATTTTGTAGATGCACCATGAGGttgatctCGCTggatcGtTCTGTTCCATCACACGTCGCGATT
chrI	2431731	ATGCGTTCGGTCTCCGTCAACCGCTCGGTCTCCGTTCGTCTCAAGGAGTCACGGTCATTCCTTTTACAAATGTTTCAACGTGGCCGAGATTATGCAAAGAGACAGCCAGttgatctCGCTggatcGtTCTGTTCCATCACACGTCGCGATT
chrI	2432525	ATGCGTTCGGTCTCCGTCAACCGCTCGGTCTCCGTTCGTCTCAAGGAGTCACGGTCATTCCTTTTACTCCAGAAACTCACATCGGAATCAACTTTTCTGTAGACGGAGAttgatctCGCTggatcGtTCTGTTCCATCACACGTCGCGATT
chrI	2433247	ATGCGTTCGGTCTCCGTCAACCGCTCGGTCTCCGTTCGTCTCAAGGAGTCACGGTCATTCCTTTTACAACTTTCAAATTTACCGGATCATCCTTGGGATTTGGCTTGAAttgatctCGCTggatcGtTCTGTTCCATCACACGTCGCGATT
chrI	2434083	ATGCGTTCGGTCTCCGTCAACCGCTCGGTCTCCGTTCGTCTCAAGGAGTCACGGTCATTCCTTTTACAACAGAAATCTCGATCAGGCGTTGGATTGGATTGAGAAGGACttgatctCGCTggatcGtTCTGTTCCATCACACGTCGCGATT
chrI	2434843	ATGCGTTCGGTCTCCGTCAACCGCTCGGTCTCCGTTCGTCTCAAGGAGTCACGGTCATTCCTTTTACGCTAATGAGCCGGTAATTTAAATATTCTCGACTCCCTTGAATttgatctCGCTggatcGtTCTGTTCCATCACACGTCGCGATT
chrI	2436672	ATGCGTTCGGTCTCCGTCAACCGCTCGGTCTCCGTTCGTCTCAAGGAGTCACGGTCATTCCTTTTACCCACGATATTGCCAACCTGAAAATATGCTCGGGTTGTACTAGttgatctCGCTggatcGtTCTGTTCCATCACACGTCGCGATT
chrI	2438100	ATGCGTTCGGTCTCCGTCAACCGCTCGGTCTCCGTTCGTCTCAAGGAGTCACGGTCATTCCTTTTACTTTGTGGCGTCATTTCGCAAAATTTTCCCACGTTTCTCGACAttgatctCGCTggatcGtTCTGTTCCATCACACGTCGCGATT
chrI	2439651	ATGCGTTCGGTCTCCGTCAACCGCTCGGTCTCCGTTCGTCTCAAGGAGTCACGGTCATTCCTTTTACCAGTTACACGGTAAAGAAAATAGTCGAAACTCCTGGCAAGAGttgatctCGCTggatcGtTCTGTTCCATCACACGTCGCGATT
chrI	2440341	ATGCGTTCGGTCTCCGTCAACCGCTCGGTCTCCGTTCGTCTCAAGGAGTCACGGTCATTCCTTTTACCTTTGAGATACAAGGGACAATAAATCGTTGCGTTGGGCTGCAttgatctCGCTggatcGtTCTGTTCCATCACACGTCGCGATT
chrI	2442296	ATGCGTTCGGTCTCCGTCAACCGCTCGGTCTCCGTTCGTCTCAAGGAGTCACGGTCATTCCTTTTACTGTTAAGCATTCCCAATACGAGATATGGAGCCGACGGAAACGttgatctCGCTggatcGtTCTGTTCCATCACACGTCGCGATT
chrI	2443959	ATGCGTTCGGTCTCCGTCAACCGCTCGGTCTCCGTTCGTCTCAAGGAGTCACGGTCATTCCTTTTACGGAAATATGGTAAATGACTTTTGATACAAGTCACTCTGCGGCttgatctCGCTggatcGtTCTGTTCCATCACACGTCGCGATT
chrI	2446330	ATGCGTTCGGTCTCCGTCAACCGCTCGGTCTCCGTTCGTCTCAAGGAGTCACGGTCATTCCTTTTACGAATATTCAAATTTTCCCGAAGAGATCTCACGAAAACCCGGAttgatctCGCTggatcGtTCTGTTCCATCACACGTCGCGATT
chrI	2447330	ATGCGTTCGGTCTCCGTCAACCGCTCGGTCTCCGTTCGTCTCAAGGAGTCACGGTCATTCCTTTTACTATCGTGATTTGTTCTCTTTGAAGCTGGCTTCATGTCTGGATttgatctCGCTggatcGtTCTGTTCCATCACACGTCGCGATT
chrI	2448007	ATGCGTTCGGTCTCCGTCAACCGCTCGGTCTCCGTTCGTCTCAAGGAGTCACGGTCATTCCTTTTACGGACCATTCCGAAAACATGGATTATTTATCATCGTTGTTTCAttgatctCGCTggatcGtTCTGTTCCATCACACGTCGCGATT
chrI	2448783	ATGCGTTCGGTCTCCGTCAACCGCTCGGTCTCCGTTCGTCTCAAGGAGTCACGGTCATTCCTTTTACGGAATCACTTGGAGACTTGTGTGCAACTTGCAAATAATTTATttgatctCGCTggatcGtTCTGTTCCATCACACGTCGCGATT
chrI	2449730	ATGCGTTCGGTCTCCGTCAACCGCTCGGTCTCCGTTCGTCTCAAGGAGTCACGGTCATTCCTTTTACCATCCTCGACTTCAATTGATGCGACGAATCTGTAAACGTAGTttgatctCGCTggatcGtTCTGTTCCATCACACGTCGCGATT
chrI	2450487	ATGCGTTCGGTCTCCGTCAACCGCTCGGTCTCCGTTCGTCTCAAGGAGTCACGGTCATTCCTTTTACACATGTGTCAAAGTTTTGTTTCGGATTCCTGCTCTCACCACTttgatctCGCTggatcGtTCTGTTCCATCACACGTCGCGATT
chrI	2451809	ATGCGTTCGGTCTCCGTCAACCGCTCGGTCTCCGTTCGTCTCAAGGAGTCACGGTCATTCCTTTTACATCCCGCCTAAATCCTCAAATTAAACTTCCACAACTTACTGCttgatctCGCTggatcGtTCTGTTCCATCACACGTCGCGATT
chrI	2453333	ATGCGTTCGGTCTCCGTCAACCGCTCGGTCTCCGTTCGTCTCAAGGAGTCACGGTCATTCCTTTTACCCCGCCCAGATATCGTTGAGCACCTGGAAAATGGATATTTCAttgatctCGCTggatcGtTCTGTTCCATCACACGTCGCGATT
chrI	2455856	ATGCGTTCGGTCTCCGTCAACCGCTCGGTCTCCGTTCGTCTCAAGGAGTCACGGTCATTCCTTTTACCAGGTTCAGGAAAATTTTGCAACTGAAGCAGATGAAAACTTTttgatctCGCTggatcGtTCTGTTCCATCACACGTCGCGATT
chrI	2457196	ATGCGTTCGGTCTCCGTCAACCGCTCGGTCTCCGTTCGTCTCAAGGAGTCACGGTCATTCCTTTTACGCGTAAAACATGGTGCATTCAGATTTGGTGTTCGCAGAAAACttgatctCGCTggatcGtTCTGTTCCATCACACGTCGCGATT
chrI	2462584	ATGCGTTCGGTCTCCGTCAACCGCTCGGTCTCCGTTCGTCTCAAGGAGTCACGGTCATTCCTTTTACGCTCAGGCTTATGCTAAAACTTAGGCTTATGTGTGGCTGGGAttgatctCGCTggatcGtTCTGTTCCATCACACGTCGCGATT
chrI	2463395	ATGCGTTCGGTCTCCGTCAACCGCTCGGTCTCCGTTCGTCTCAAGGAGTCACGGTCATTCCTTTTACCCAAACTAAATGCATTCAAAAGTGACAGTGCTCTCAGAGGGAttgatctCGCTggatcGtTCTGTTCCATCACACGTCGCGATT
chrI	2464721	ATGCGTTCGGTCTCCGTCAACCGCTCGGTCTCCGTTCGTCTCAAGGAGTCACGGTCATTCCTTTTACACGTTGTGTGCTGCGTCTCGTAGGCTTCTACACTATTTCCGTttgatctCGCTggatcGtTCTGTTCCATCACACGTCGCGATT
chrI	2466517	ATGCGTTCGGTCTCCGTCAACCGCTCGGTCTCCGTTCGTCTCAAGGAGTCACGGTCATTCCTTTTACGGAGAGCTTACATGAAACGAGACGTTGATTGAATTCAATACAttgatctCGCTggatcGtTCTGTTCCATCACACGTCGCGATT
chrI	2471009	ATGCGTTCGGTCTCCGTCAACCGCTCGGTCTCCGTTCGTCTCAAGGAGTCACGGTCATTCCTTTTACATCAGCCACCAGCCAATGAAGAACAGTGCAGCAGAGACGACAttgatctCGCTggatcGtTCTGTTCCATCACACGTCGCGATT
chrI	2473613	ATGCGTTCGGTCTCCGTCAACCGCTCGGTCTCCGTTCGTCTCAAGGAGTCACGGTCATTCCTTTTACTCTCTCCTCCAGACAATTTTAGTCCTCTCTCACCGACAAGCGttgatctCGCTggatcGtTCTGTTCCATCACACGTCGCGATT
chrI	2475259	ATGCGTTCGGTCTCCGTCAACCGCTCGGTCTCCGTTCGTCTCAAGGAGTCACGGTCATTCCTTTTACAATTGTCGATTTTCCCGAACCACTTCCACCGACGATTGCAACttgatctCGCTggatcGtTCTGTTCCATCACACGTCGCGATT
chrI	2478389	ATGCGTTCGGTCTCCGTCAACCGCTCGGTCTCCGTTCGTCTCAAGGAGTCACGGTCATTCCTTTTACATAGCCTTATTTCCAGCATCATTATCCGCCTGATTCATTTGAttgatctCGCTggatcGtTCTGTTCCATCACACGTCGCGATT
chrI	2480442	ATGCGTTCGGTCTCCGTCAACCGCTCGGTCTCCGTTCGTCTCAAGGAGTCACGGTCATTCCTTTTACTCGCCAATTTTGCAGCTATCAGAAGGCAAAGTGCAACTAAAAttgatctCGCTggatcGtTCTGTTCCATCACACGTCGCGATT
chrI	2483243	ATGCGTTCGGTCTCCGTCAACCGCTCGGTCTCCGTTCGTCTCAAGGAGTCACGGTCATTCCTTTTACTCATGGCGTCGAGCACAGTTTTGTCCCTAAAAGTCGGTGACGttgatctCGCTggatcGtTCTGTTCCATCACACGTCGCGATT
chrI	2485226	ATGCGTTCGGTCTCCGTCAACCGCTCGGTCTCCGTTCGTCTCAAGGAGTCACGGTCATTCCTTTTACTTTCTGATGAGTGCTGGTGATTTTGTCAGTGACGAGAAACTGttgatctCGCTggatcGtTCTGTTCCATCACACGTCGCGATT
chrI	2485959	ATGCGTTCGGTCTCCGTCAACCGCTCGGTCTCCGTTCGTCTCAAGGAGTCACGGTCATTCCTTTTACAAGGACAAGAAGCCATGCGTTTGGTATACTGAAAATGGAGAGttgatctCGCTggatcGtTCTGTTCCATCACACGTCGCGATT
chrI	2487360	ATGCGTTCGGTCTCCGTCAACCGCTCGGTCTCCGTTCGTCTCAAGGAGTCACGGTCATTCCTTTTACGAGCCGAAAGTGTGTACAATTTGGAAAATTGGCGAAATTTCGttgatctCGCTggatcGtTCTGTTCCATCACACGTCGCGATT
chrI	2489440	ATGCGTTCGGTCTCCGTCAACCGCTCGGTCTCCGTTCGTCTCAAGGAGTCACGGTCATTCCTTTTACCCAGGTTACATCAGAATTCAAGAGTTCGACGAGGACTACCTCttgatctCGCTggatcGtTCTGTTCCATCACACGTCGCGATT
chrI	2490509	ATGCGTTCGGTCTCCGTCAACCGCTCGGTCTCCGTTCGTCTCAAGGAGTCACGGTCATTCCTTTTACGCTGGCTCTTCAGACATTTAGCACAATTAACGCCGTCGGAGCttgatctCGCTggatcGtTCTGTTCCATCACACGTCGCGATT
chrI	2492178	ATGCGTTCGGTCTCCGTCAACCGCTCGGTCTCCGTTCGTCTCAAGGAGTCACGGTCATTCCTTTTACCCACTGATGAAAGCTGAATTTTCCCTGAATTTCACTGAAATTttgatctCGCTggatcGtTCTGTTCCATCACACGTCGCGATT
chrI	2495097	ATGCGTTCGGTCTCCGTCAACCGCTCGGTCTCCGTTCGTCTCAAGGAGTCACGGTCATTCCTTTTACAATTCATCCTGATGCGATGAGCGATGTTAGGGTGAAGCTTCGttgatctCGCTggatcGtTCTGTTCCATCACACGTCGCGATT
chrI	2497027	ATGCGTTCGGTCTCCGTCAACCGCTCGGTCTCCGTTCGTCTCAAGGAGTCACGGTCATTCCTTTTACGGAGGATCGGAAAAGGTTCAAGCTGCTCCGCGAGCAACGGAGttgatctCGCTggatcGtTCTGTTCCATCACACGTCGCGATT
chrI	2500049	ATGCGTTCGGTCTCCGTCAACCGCTCGGTCTCCGTTCGTCTCAAGGAGTCACGGTCATTCCTTTTACCGTGTAATGCAAGCTTCTCAGTCAACTGTGAAAAGTGTTCATttgatctCGCTggatcGtTCTGTTCCATCACACGTCGCGATT
chrI	2502043	ATGCGTTCGGTCTCCGTCAACCGCTCGGTCTCCGTTCGTCTCTGCGGGTGTTTTCTTTTGGTAGCAAACATCTCTTCGTCTGGCCACCAATTCCACATGCCTCTTGTCTCGTCAGTACAGGGTGTGATGCGTTCCATCACACGTCGCGATT
chrI	2504394	ATGCGTTCGGTCTCCGTCAACCGCTCGGTCTCCGTTCGTCTCTGCGGGTGTTTTCTTTTGGTAGCAAAAAGCACAGTATTTCTCCACTTTGAAGGAAGTTGTCAACGCGCGTCAGTACAGGGTGTGATGCGTTCCATCACACGTCGCGATT
chrI	2506504	ATGCGTTCGGTCTCCGTCAACCGCTCGGTCTCCGTTCGTCTCTGCGGGTGTTTTCTTTTGGTAGCAATGCAGAAGTCGGGTCAGTTTATAATTGAAAAGTTCTGAGAATCGTCAGTACAGGGTGTGATGCGTTCCATCACACGTCGCGATT
chrI	2508250	ATGCGTTCGGTCTCCGTCAACCGCTCGGTCTCCGTTCGTCTCTGCGGGTGTTTTCTTTTGGTAGCAAGGTTTTGCCCGATTAATCAATTTTCTTGTTCGAGTGTTCAAACGTCAGTACAGGGTGTGATGCGTTCCATCACACGTCGCGATT
chrI	2511162	ATGCGTTCGGTCTCCGTCAACCGCTCGGTCTCCGTTCGTCTCTGCGGGTGTTTTCTTTTGGTAGCAAATTCGCAGAGGTGTGAAGTTATGATTCCATAGTCTGATGACTCGTCAGTACAGGGTGTGATGCGTTCCATCACACGTCGCGATT
chrI	2511911	ATGCGTTCGGTCTCCGTCAACCGCTCGGTCTCCGTTCGTCTCTGCGGGTGTTTTCTTTTGGTAGCAACCGTTTCTCTAGAATCACAATTCTTTGATGAAATACGGGAAACGTCAGTACAGGGTGTGATGCGTTCCATCACACGTCGCGATT
chrI	2514106	ATGCGTTCGGTCTCCGTCAACCGCTCGGTCTCCGTTCGTCTCTGCGGGTGTTTTCTTTTGGTAGCAATATTACTGAAGTCGTCATTAGCCTTATCAGTTCAGTTCACACCGTCAGTACAGGGTGTGATGCGTTCCATCACACGTCGCGATT
chrI	2516806	ATGCGTTCGGTCTCCGTCAACCGCTCGGTCTCCGTTCGTCTCTGCGGGTGTTTTCTTTTGGTAGCAAGCAGCCGTCCATCAAATAACTCGCCATTTCCTTCAGAGAGAGCGTCAGTACAGGGTGTGATGCGTTCCATCACACGTCGCGATT
chrI	2518276	ATGCGTTCGGTCTCCGTCAACCGCTCGGTCTCCGTTCGTCTCTGCGGGTGTTTTCTTTTGGTAGCAACCATGTTAAAGCTTCTCCCAAGTTAATAAAATTTGCGCGTAACGTCAGTACAGGGTGTGATGCGTTCCATCACACGTCGCGATT
chrI	2519136	ATGCGTTCGGTCTCCGTCAACCGCTCGGTCTCCGTTCGTCTCTGCGGGTGTTTTCTTTTGGTAGCAACATTGATGCGAGTAATAGAATGAGTGCGTGGAACTTGTACGCCGTCAGTACAGGGTGTGATGCGTTCCATCACACGTCGCGATT
chrI	2522112	ATGCGTTCGGTCTCCGTCAACCGCTCGGTCTCCGTTCGTCTCTGCGGGTGTTTTCTTTTGGTAGCAAGTCTGGTTTGTTGGGTTTGTCTCATATTTTATGCTCCTTTAACGTCAGTACAGGGTGTGATGCGTTCCATCACACGTCGCGATT
chrI	2523376	ATGCGTTCGGTCTCCGTCAACCGCTCGGTCTCCGTTCGTCTCTGCGGGTGTTTTCTTTTGGTAGCAACGCTCATATCAATTGATCAATTGATTTTCACACCAAAACGTGCGTCAGTACAGGGTGTGATGCGTTCCATCACACGTCGCGATT
chrI	2524846	ATGCGTTCGGTCTCCGTCAACCGCTCGGTCTCCGTTCGTCTCTGCGGGTGTTTTCTTTTGGTAGCAATAGAAATCCAATATGGCCTAGGAATGCTATGTGGCCTTGGAACGTCAGTACAGGGTGTGATGCGTTCCATCACACGTCGCGATT
chrI	2525586	ATGCGTTCGGTCTCCGTCAACCGCTCGGTCTCCGTTCGTCTCTGCGGGTGTTTTCTTTTGGTAGCAAACCGTTCTGTGCTGCTGTGGTTTCTAGGCCATCTCTGACGTCCGTCAGTACAGGGTGTGATGCGTTCCATCACACGTCGCGATT
chrI	2527337	ATGCGTTCGGTCTCCGTCAACCGCTCGGTCTCCGTTCGTCTCTGCGGGTGTTTTCTTTTGGTAGCAAATTGCGAGAAAGTTCAAATCAGCTTATGCTTCTGCCCTTGGGCGTCAGTACAGGGTGTGATGCGTTCCATCACACGTCGCGATT
chrI	2530207	ATGCGTTCGGTCTCCGTCAACCGCTCGGTCTCCGTTCGTCTCTGCGGGTGTTTTCTTTTGGTAGCAATAAATCTGCATCATCCCGTAAATCCACACAATCTTGTAAATCCGTCAGTACAGGGTGTGATGCGTTCCATCACACGTCGCGATT
chrI	2531807	ATGCGTTCGGTCTCCGTCAACCGCTCGGTCTCCGTTCGTCTCTGCGGGTGTTTTCTTTTGGTAGCAATTAGACTGCATTGAAGTTTCTAGGCCACCATTAACCTTTTGGCGTCAGTACAGGGTGTGATGCGTTCCATCACACGTCGCGATT
chrI	2533504	ATGCGTTCGGTCTCCGTCAACCGCTCGGTCTCCGTTCGTCTCTGCGGGTGTTTTCTTTTGGTAGCAATAGAAATTTCAAAACCCTGTAACACCGGATTCCACCTTCCGACGTCAGTACAGGGTGTGATGCGTTCCATCACACGTCGCGATT
chrI	2534518	ATGCGTTCGGTCTCCGTCAACCGCTCGGTCTCCGTTCGTCTCTGCGGGTGTTTTCTTTTGGTAGCAACCAAAGTTTTGCGGTGGCCTTGAATGTACTAGGTATAATTTGCGTCAGTACAGGGTGTGATGCGTTCCATCACACGTCGCGATT
chrI	2535788	ATGCGTTCGGTCTCCGTCAACCGCTCGGTCTCCGTTCGTCTCTGCGGGTGTTTTCTTTTGGTAGCAAGGTTTTCCCATGAACCTACAACTTTGTCATTAGTTAACAGAACGTCAGTACAGGGTGTGATGCGTTCCATCACACGTCGCGATT
chrI	2536353	ATGCGTTCGGTCTCCGTCAACCGCTCGGTCTCCGTTCGTCTCTGCGGGTGTTTTCTTTTGGTAGCAAGTAGACGATACCAAATCTCGAGAGAAAACTCCTTCTCGAAACCGTCAGTACAGGGTGTGATGCGTTCCATCACACGTCGCGATT
chrI	2537872	ATGCGTTCGGTCTCCGTCAACCGCTCGGTCTCCGTTCGTCTCTGCGGGTGTTTTCTTTTGGTAGCAATATGTGTCATCGGAGTATTTGCAAACATTTCAATCGTCGTCGCGTCAGTACAGGGTGTGATGCGTTCCATCACACGTCGCGATT
chrI	2538673	ATGCGTTCGGTCTCCGTCAACCGCTCGGTCTCCGTTCGTCTCTGCGGGTGTTTTCTTTTGGTAGCAAAACTCGTTAACTGTCGGCTGCGGTTTAAGCGGCGGATTGCTCCGTCAGTACAGGGTGTGATGCGTTCCATCACACGTCGCGATT
chrI	2539827	ATGCGTTCGGTCTCCGTCAACCGCTCGGTCTCCGTTCGTCTCTGCGGGTGTTTTCTTTTGGTAGCAAGTAGTTTGAACTTAGTTTGAAGGCTTGTAGTTCGAAGTTGGCCGTCAGTACAGGGTGTGATGCGTTCCATCACACGTCGCGATT
chrI	2541738	ATGCGTTCGGTCTCCGTCAACCGCTCGGTCTCCGTTCGTCTCTGCGGGTGTTTTCTTTTGGTAGCAACTCTCCACATTCAGCAACATTGCAAAACCAAAGACTTCCAAGCGTCAGTACAGGGTGTGATGCGTTCCATCACACGTCGCGATT
chrI	2544821	ATGCGTTCGGTCTCCGTCAACCGCTCGGTCTCCGTTCGTCTCTGCGGGTGTTTTCTTTTGGTAGCAAGCATTTTCTGATGATTGTGATGGACATTACGATCTGGAGTACCGTCAGTACAGGGTGTGATGCGTTCCATCACACGTCGCGATT
chrI	2545835	ATGCGTTCGGTCTCCGTCAACCGCTCGGTCTCCGTTCGTCTCTGCGGGTGTTTTCTTTTGGTAGCAAAGTGGCCGTGCTTAAGCCATTGGAATAATGCGGTAAGATTTCCGTCAGTACAGGGTGTGATGCGTTCCATCACACGTCGCGATT
chrI	2547067	ATGCGTTCGGTCTCCGTCAACCGCTCGGTCTCCGTTCGTCTCTGCGGGTGTTTTCTTTTGGTAGCAAGAAGCTCTGAAAACTCGTCAGGTGTCAACCAGCACTTTGGTTCGTCAGTACAGGGTGTGATGCGTTCCATCACACGTCGCGATT
chrI	2548446	ATGCGTTCGGTCTCCGTCAACCGCTCGGTCTCCGTTCGTCTCTGCGGGTGTTTTCTTTTGGTAGCAAGAAGTCGGGAAAACAAATATTTTGAGGTCAACGGATTCATATCGTCAGTACAGGGTGTGATGCGTTCCATCACACGTCGCGATT
chrI	2549592	ATGCGTTCGGTCTCCGTCAACCGCTCGGTCTCCGTTCGTCTCTGCGGGTGTTTTCTTTTGGTAGCAACAATGAAACTCTAATTTTATTGATTACTGATAGTCGCCGGCACGTCAGTACAGGGTGTGATGCGTTCCATCACACGTCGCGATT
chrI	2550179	ATGCGTTCGGTCTCCGTCAACCGCTCGGTCTCCGTTCGTCTCTGCGGGTGTTTTCTTTTGGTAGCAACTCTTTTGTTTCAGAAGGAGTGATCGCAGAGATCTGCAAGATCGTCAGTACAGGGTGTGATGCGTTCCATCACACGTCGCGATT
chrI	2550887	ATGCGTTCGGTCTCCGTCAACCGCTCGGTCTCCGTTCGTCTCTGCGGGTGTTTTCTTTTGGTAGCAAATTACGCAGCTGTAAGTAATTTTACGTACAGTCACTGCCATACGTCAGTACAGGGTGTGATGCGTTCCATCACACGTCGCGATT
chrI	2551938	ATGCGTTCGGTCTCCGTCAACCGCTCGGTCTCCGTTCGTCTCTGCGGGTGTTTTCTTTTGGTAGCAACAGAATATCATAACATTTTCGGGAGAAAAGCAACAACTTCGACGTCAGTACAGGGTGTGATGCGTTCCATCACACGTCGCGATT
chrI	2553155	ATGCGTTCGGTCTCCGTCAACCGCTCGGTCTCCGTTCGTCTCTGCGGGTGTTTTCTTTTGGTAGCAAGTATTTCAAGTGGAATTCTGGAATGCTCGGCTAAGCTTCAAGCGTCAGTACAGGGTGTGATGCGTTCCATCACACGTCGCGATT
chrI	2555237	ATGCGTTCGGTCTCCGTCAACCGCTCGGTCTCCGTTCGTCTCTGCGGGTGTTTTCTTTTGGTAGCAATTGGAAAAGATAATCGATGCAAAATGTGGACAATCAGCTCTCCGTCAGTACAGGGTGTGATGCGTTCCATCACACGTCGCGATT
chrI	2557035	ATGCGTTCGGTCTCCGTCAACCGCTCGGTCTCCGTTCGTCTCTGCGGGTGTTTTCTTTTGGTAGCAAATTCATTTGCTCACAAAGATATCAGGCCCGTGGAACGTTGGCCGTCAGTACAGGGTGTGATGCGTTCCATCACACGTCGCGATT
chrI	2558788	ATGCGTTCGGTCTCCGTCAACCGCTCGGTCTCCGTTCGTCTCTGCGGGTGTTTTCTTTTGGTAGCAAGTTGCGTAAAGGTGGACTGACGGAAATTGTGATAGAGCAAATCGTCAGTACAGGGTGTGATGCGTTCCATCACACGTCGCGATT
chrI	2559792	ATGCGTTCGGTCTCCGTCAACCGCTCGGTCTCCGTTCGTCTCTGCGGGTGTTTTCTTTTGGTAGCAAATAGCACTTGAACTTCAATTTCTCTTTCAGATTCTACCGTCTCGTCAGTACAGGGTGTGATGCGTTCCATCACACGTCGCGATT
chrI	2560468	ATGCGTTCGGTCTCCGTCAACCGCTCGGTCTCCGTTCGTCTCTGCGGGTGTTTTCTTTTGGTAGCAATGCCTCACCTGAATTTGGTGAAAGCAGGACGGCTTACGATGACGTCAGTACAGGGTGTGATGCGTTCCATCACACGTCGCGATT
chrI	2561462	ATGCGTTCGGTCTCCGTCAACCGCTCGGTCTCCGTTCGTCTCTGCGGGTGTTTTCTTTTGGTAGCAATACGACCAATTGGCTAATAGGTAATTCAATCTCCCGCAGGTTCGTCAGTACAGGGTGTGATGCGTTCCATCACACGTCGCGATT
chrI	2562653	ATGCGTTCGGTCTCCGTCAACCGCTCGGTCTCCGTTCGTCTCTGCGGGTGTTTTCTTTTGGTAGCAAAACAACCCAAGCTGCAACATGTCCCTCACTGCCGATCCACCACGTCAGTACAGGGTGTGATGCGTTCCATCACACGTCGCGATT
chrI	2565095	ATGCGTTCGGTCTCCGTCAACCGCTCGGTCTCCGTTCGTCTCTGCGGGTGTTTTCTTTTGGTAGCAATAAACTAGCTTGGCGGTGCAATAACAAAGACTGGTGTCGTAACGTCAGTACAGGGTGTGATGCGTTCCATCACACGTCGCGATT
chrI	2566040	ATGCGTTCGGTCTCCGTCAACCGCTCGGTCTCCGTTCGTCTCTGCGGGTGTTTTCTTTTGGTAGCAATGAAAATGGAAGCGTTTTACAAGTTAGGCCAGCGGAAACCCACGTCAGTACAGGGTGTGATGCGTTCCATCACACGTCGCGATT
chrI	2567915	ATGCGTTCGGTCTCCGTCAACCGCTCGGTCTCCGTTCGTCTCTGCGGGTGTTTTCTTTTGGTAGCAAGACAGAGACCTGTCCTGGAATTCCACAAGGCCATAACCAAGACGTCAGTACAGGGTGTGATGCGTTCCATCACACGTCGCGATT
chrI	2568511	ATGCGTTCGGTCTCCGTCAACCGCTCGGTCTCCGTTCGTCTCTGCGGGTGTTTTCTTTTGGTAGCAAAATGCCACTGGCGGCCTAGAATCCCTGGCCTATAAACCACAGCGTCAGTACAGGGTGTGATGCGTTCCATCACACGTCGCGATT
chrI	2569723	ATGCGTTCGGTCTCCGTCAACCGCTCGGTCTCCGTTCGTCTCTGCGGGTGTTTTCTTTTGGTAGCAAGGGTGCCTTAATTTTATAAGAAATGTCCCGTAAATCTCTGTCCGTCAGTACAGGGTGTGATGCGTTCCATCACACGTCGCGATT
chrI	2571130	ATGCGTTCGGTCTCCGTCAACCGCTCGGTCTCCGTTCGTCTCTGCGGGTGTTTTCTTTTGGTAGCAAGGAGACCCTACAAAACTGAGCACCCGAAAATTTCATAGATGCCGTCAGTACAGGGTGTGATGCGTTCCATCACACGTCGCGATT
chrI	2572334	ATGCGTTCGGTCTCCGTCAACCGCTCGGTCTCCGTTCGTCTCTGCGGGTGTTTTCTTTTGGTAGCAACCACTTGAGATTTTGATGAACTTACTGTTAAGAGCAACAAGCCGTCAGTACAGGGTGTGATGCGTTCCATCACACGTCGCGATT
chrI	2573042	ATGCGTTCGGTCTCCGTCAACCGCTCGGTCTCCGTTCGTCTCTGCGGGTGTTTTCTTTTGGTAGCAACCATACATGACGCCACACCTTAACTGAAGAGGAGCAAAGCCACGTCAGTACAGGGTGTGATGCGTTCCATCACACGTCGCGATT
chrI	2574079	ATGCGTTCGGTCTCCGTCAACCGCTCGGTCTCCGTTCGTCTCTGCGGGTGTTTTCTTTTGGTAGCAATCGCCGTGACGACACTGATTCCGGTGAGTAGTGCAAAGGGCACGTCAGTACAGGGTGTGATGCGTTCCATCACACGTCGCGATT
chrI	2574692	ATGCGTTCGGTCTCCGTCAACCGCTCGGTCTCCGTTCGTCTCTGCGGGTGTTTTCTTTTGGTAGCAAGACTTACGGTCTGTCAGAAAACAGAGCCCGAGCGGCAAACGACGTCAGTACAGGGTGTGATGCGTTCCATCACACGTCGCGATT
chrI	2575958	ATGCGTTCGGTCTCCGTCAACCGCTCGGTCTCCGTTCGTCTCTGCGGGTGTTTTCTTTTGGTAGCAACGATCACATATGACGTGGCTCCGAGGAATCCCATTTTATGGGCGTCAGTACAGGGTGTGATGCGTTCCATCACACGTCGCGATT
chrI	2577791	ATGCGTTCGGTCTCCGTCAACCGCTCGGTCTCCGTTCGTCTCTGCGGGTGTTTTCTTTTGGTAGCAAGAACCGAAATAAGCATGCGCCTTTAAATTTTAAGTCTTCGAACGTCAGTACAGGGTGTGATGCGTTCCATCACACGTCGCGATT
chrI	2579407	ATGCGTTCGGTCTCCGTCAACCGCTCGGTCTCCGTTCGTCTCTGCGGGTGTTTTCTTTTGGTAGCAAGAATCCTTGGAAAATCTATTGAGAAACCGCGATCTACTGGCACGTCAGTACAGGGTGTGATGCGTTCCATCACACGTCGCGATT
chrI	2581749	ATGCGTTCGGTCTCCGTCAACCGCTCGGTCTCCGTTCGTCTCTGCGGGTGTTTTCTTTTGGTAGCAAAATATCGAGAATGCGTTCTTTTCCAGAATTGAAAATTTCCGGCGTCAGTACAGGGTGTGATGCGTTCCATCACACGTCGCGATT
chrI	2584153	ATGCGTTCGGTCTCCGTCAACCGCTCGGTCTCCGTTCGTCTCTGCGGGTGTTTTCTTTTGGTAGCAAATTGAGACGAGGCAATCGATATTGGAAGATCCATCCAATGGACGTCAGTACAGGGTGTGATGCGTTCCATCACACGTCGCGATT
chrI	2586316	ATGCGTTCGGTCTCCGTCAACCGCTCGGTCTCCGTTCGTCTCTGCGGGTGTTTTCTTTTGGTAGCAAAACTGGGAGAGCACAGAGAAGCGAGCGACGGCGAAATAGAAACGTCAGTACAGGGTGTGATGCGTTCCATCACACGTCGCGATT
chrI	2587587	ATGCGTTCGGTCTCCGTCAACCGCTCGGTCTCCGTTCGTCTCTGCGGGTGTTTTCTTTTGGTAGCAATTTATCAAAGGGAATTGGTAAACAGTGGAGGGAAAGTTTGGCCGTCAGTACAGGGTGTGATGCGTTCCATCACACGTCGCGATT
chrI	2589063	ATGCGTTCGGTCTCCGTCAACCGCTCGGTCTCCGTTCGTCTCTGCGGGTGTTTTCTTTTGGTAGCAAGTGGAAACTGTCGCCTGTAAAGCTGGAAACCCGACGGATGACCGTCAGTACAGGGTGTGATGCGTTCCATCACACGTCGCGATT
chrI	2589639	ATGCGTTCGGTCTCCGTCAACCGCTCGGTCTCCGTTCGTCTCTGCGGGTGTTTTCTTTTGGTAGCAAGCTGAAAGCAATGAATGGATGTGCACATTTAAACTACAGTAACGTCAGTACAGGGTGTGATGCGTTCCATCACACGTCGCGATT
chrI	2590199	ATGCGTTCGGTCTCCGTCAACCGCTCGGTCTCCGTTCGTCTCTGCGGGTGTTTTCTTTTGGTAGCAAGACTATCAGTTCTTAGGTCACCAGGTTCTACATAGTCCCAAACGTCAGTACAGGGTGTGATGCGTTCCATCACACGTCGCGATT
chrI	2590834	ATGCGTTCGGTCTCCGTCAACCGCTCGGTCTCCGTTCGTCTCTGCGGGTGTTTTCTTTTGGTAGCAAGTTGGCCAGGTAGAAGTTTGGAATCACATACTTCACACGCAACGTCAGTACAGGGTGTGATGCGTTCCATCACACGTCGCGATT
chrI	2591673	ATGCGTTCGGTCTCCGTCAACCGCTCGGTCTCCGTTCGTCTCTGCGGGTGTTTTCTTTTGGTAGCAAAGTTGCTCCGCGTTCTCTGTCACTCAAAATTGACACGGAGGACGTCAGTACAGGGTGTGATGCGTTCCATCACACGTCGCGATT
chrI	2592323	ATGCGTTCGGTCTCCGTCAACCGCTCGGTCTCCGTTCGTCTCTGCGGGTGTTTTCTTTTGGTAGCAAAAGAGGGCTCCGAGAGCTGTGCCACACGCCATGAAGGGACAGCGTCAGTACAGGGTGTGATGCGTTCCATCACACGTCGCGATT
chrI	2593565	ATGCGTTCGGTCTCCGTCAACCGCTCGGTCTCCGTTCGTCTCTGCGGGTGTTTTCTTTTGGTAGCAATTTCAGACCTCAATTGTAGAGCAATAAGTTTTGACGACCGAACGTCAGTACAGGGTGTGATGCGTTCCATCACACGTCGCGATT
chrI	2594452	ATGCGTTCGGTCTCCGTCAACCGCTCGGTCTCCGTTCGTCTCTGCGGGTGTTTTCTTTTGGTAGCAAGACTGCGTGGTCAGCTACGAAATGAGACCATTTCTCGAAGAACGTCAGTACAGGGTGTGATGCGTTCCATCACACGTCGCGATT
chrI	2595341	ATGCGTTCGGTCTCCGTCAACCGCTCGGTCTCCGTTCGTCTCTGCGGGTGTTTTCTTTTGGTAGCAAGGAAGTCTGTGGGTGCCAAAAGGTAATGAAGAAGTTGTAAAGCGTCAGTACAGGGTGTGATGCGTTCCATCACACGTCGCGATT
chrI	2597475	ATGCGTTCGGTCTCCGTCAACCGCTCGGTCTCCGTTCGTCTCTGCGGGTGTTTTCTTTTGGTAGCAACGAGAACGAAATTGAAAGAAGATTAGAAAGATGGTAGGCAAACGTCAGTACAGGGTGTGATGCGTTCCATCACACGTCGCGATT
chrI	2598624	ATGCGTTCGGTCTCCGTCAACCGCTCGGTCTCCGTTCGTCTCTGCGGGTGTTTTCTTTTGGTAGCAACACTTCTGACGTCGTCAAAGGCAAATGAAAATGAGAAGAAGACGTCAGTACAGGGTGTGATGCGTTCCATCACACGTCGCGATT
chrI	2600288	ATGCGTTCGGTCTCCGTCAACCGCTCGGTCTCCGTTCGTCTCTGCGGGTGTTTTCTTTTGGTAGCAAAAGACGTTTCTTCAAAATGCGATTGCTCATCAGCCGCCGTCTCGTCAGTACAGGGTGTGATGCGTTCCATCACACGTCGCGATT
chrI	2600858	ATGCGTTCGGTCTCCGTCAACCGCTCGGTCTCCGTTCGTCTCTGCGGGTGTTTTCTTTTGGTAGCAACGATGCACCATGTTCTAGAGACCCTACTTCCGCTACATGGTGCGTCAGTACAGGGTGTGATGCGTTCCATCACACGTCGCGATT
chrI	2601642	ATGCGTTCGGTCTCCGTCAACCGCTCGGTCTCCGTTCGTCTCTGCGGGTGTTTTCTTTTGGTAGCAAAACTTGTCGAAGGAAGTCTTGTAAAAGTGAGAGATCCACTAGCGTCAGTACAGGGTGTGATGCGTTCCATCACACGTCGCGATT
chrI	2602313	ATGCGTTCGGTCTCCGTCAACCGCTCGGTCTCCGTTCGTCTCTGCGGGTGTTTTCTTTTGGTAGCAATGGAGCTGAGATTTTCTCCGGCGGCTATTGAAGCGATTGCCGCGTCAGTACAGGGTGTGATGCGTTCCATCACACGTCGCGATT
chrI	2604097	ATGCGTTCGGTCTCCGTCAACCGCTCGGTCTCCGTTCGTCTCTGCGGGTGTTTTCTTTTGGTAGCAAGCGCCATTAATCCGGTGTCCATCTCCACGCACTGCAGCCGCGCGTCAGTACAGGGTGTGATGCGTTCCATCACACGTCGCGATT
chrI	2605471	ATGCGTTCGGTCTCCGTCAACCGCTCGGTCTCCGTTCGTCTCTGCGGGTGTTTTCTTTTGGTAGCAACCTCTCCCTCTCTGTGTCCGGAGCACAAGAGCTCTCGCAGATCGTCAGTACAGGGTGTGATGCGTTCCATCACACGTCGCGATT
chrI	2606912	ATGCGTTCGGTCTCCGTCAACCGCTCGGTCTCCGTTCGTCTCTGCGGGTGTTTTCTTTTGGTAGCAAACACTTATCCCGCTAGTTACTCAGGTAGGGAGTTATAAAGAACGTCAGTACAGGGTGTGATGCGTTCCATCACACGTCGCGATT
chrI	2608703	ATGCGTTCGGTCTCCGTCAACCGCTCGGTCTCCGTTCGTCTCTGCGGGTGTTTTCTTTTGGTAGCAACACAAATCCATGCTCACGTATCCAATTACCAGAGCCTCTCCACGTCAGTACAGGGTGTGATGCGTTCCATCACACGTCGCGATT
chrI	2610167	ATGCGTTCGGTCTCCGTCAACCGCTCGGTCTCCGTTCGTCTCTGCGGGTGTTTTCTTTTGGTAGCAAGAAGCTATCACTTGAACTCATTGCAATTTGTGTTTGTGATGGCGTCAGTACAGGGTGTGATGCGTTCCATCACACGTCGCGATT
chrI	2611821	ATGCGTTCGGTCTCCGTCAACCGCTCGGTCTCCGTTCGTCTCTGCGGGTGTTTTCTTTTGGTAGCAATCGTGGACGAATTTTAAGATGACGTCATAACCCATCACTTTCCGTCAGTACAGGGTGTGATGCGTTCCATCACACGTCGCGATT
chrI	2612893	ATGCGTTCGGTCTCCGTCAACCGCTCGGTCTCCGTTCGTCTCTGCGGGTGTTTTCTTTTGGTAGCAAAGTAAATCATCTTGCCGTCGATCTGTACCCAAGCATGACGCTCGTCAGTACAGGGTGTGATGCGTTCCATCACACGTCGCGATT
chrI	2613651	ATGCGTTCGGTCTCCGTCAACCGCTCGGTCTCCGTTCGTCTCTGCGGGTGTTTTCTTTTGGTAGCAAATGCGGTGGAAGAGTTTTCCGAAATTCTATTCTAGGCCATGTCGTCAGTACAGGGTGTGATGCGTTCCATCACACGTCGCGATT
chrI	2614429	ATGCGTTCGGTCTCCGTCAACCGCTCGGTCTCCGTTCGTCTCTGCGGGTGTTTTCTTTTGGTAGCAAGACCAAGAATTTGATGAACGAAATCGCGAAGCTGGTCACTGCCGTCAGTACAGGGTGTGATGCGTTCCATCACACGTCGCGATT
chrI	2615902	ATGCGTTCGGTCTCCGTCAACCGCTCGGTCTCCGTTCGTCTCTGCGGGTGTTTTCTTTTGGTAGCAACACCTTTCCGCCAACAACTCATCAAGCATACACATTTAGGTACGTCAGTACAGGGTGTGATGCGTTCCATCACACGTCGCGATT
chrI	2616589	ATGCGTTCGGTCTCCGTCAACCGCTCGGTCTCCGTTCGTCTCTGCGGGTGTTTTCTTTTGGTAGCAATGGACACGTAAATACGAGGCAGACAAGAAGCAGGTAGGCAGGCGTCAGTACAGGGTGTGATGCGTTCCATCACACGTCGCGATT
chrI	2617372	ATGCGTTCGGTCTCCGTCAACCGCTCGGTCTCCGTTCGTCTCTGCGGGTGTTTTCTTTTGGTAGCAATACTCCACGTGAACAAGAAAACTTTGCGCGTCAAATATGATGCGTCAGTACAGGGTGTGATGCGTTCCATCACACGTCGCGATT
chrI	2618847	ATGCGTTCGGTCTCCGTCAACCGCTCGGTCTCCGTTCGTCTCTGCGGGTGTTTTCTTTTGGTAGCAAACTGATGGTTTTCTGCGGAACTACGATGCGATGACACCAACGCGTCAGTACAGGGTGTGATGCGTTCCATCACACGTCGCGATT
chrI	2620122	ATGCGTTCGGTCTCCGTCAACCGCTCGGTCTCCGTTCGTCTCTGCGGGTGTTTTCTTTTGGTAGCAACATGACAATCCGTGTTGGAGTCACTGGCAACTACTTCGATGACGTCAGTACAGGGTGTGATGCGTTCCATCACACGTCGCGATT
chrI	2620923	ATGCGTTCGGTCTCCGTCAACCGCTCGGTCTCCGTTCGTCTCTGCGGGTGTTTTCTTTTGGTAGCAAGCACTAATGCATATCAGAAGATTCACAAGGTTTTGATGGATACGTCAGTACAGGGTGTGATGCGTTCCATCACACGTCGCGATT
chrI	2621542	ATGCGTTCGGTCTCCGTCAACCGCTCGGTCTCCGTTCGTCTCTGCGGGTGTTTTCTTTTGGTAGCAAGGAGAACAAGTTTCAAGTCTATCAGGCCGTGCAGGATTTCAACGTCAGTACAGGGTGTGATGCGTTCCATCACACGTCGCGATT
chrI	2622539	ATGCGTTCGGTCTCCGTCAACCGCTCGGTCTCCGTTCGTCTCTGCGGGTGTTTTCTTTTGGTAGCAAAAGTGCTATTACACAGAGATGGCCGATATTCGAAAGGAATTCCGTCAGTACAGGGTGTGATGCGTTCCATCACACGTCGCGATT
chrI	2623618	ATGCGTTCGGTCTCCGTCAACCGCTCGGTCTCCGTTCGTCTCTGCGGGTGTTTTCTTTTGGTAGCAAGACTCTATTTCGTAGTTTCGTCGTTTTACCTCCGTTCCATCACGTCAGTACAGGGTGTGATGCGTTCCATCACACGTCGCGATT
chrI	2624255	ATGCGTTCGGTCTCCGTCAACCGCTCGGTCTCCGTTCGTCTCTGCGGGTGTTTTCTTTTGGTAGCAAATTCGGAACGTGTCCCTCCTTCTCCTTCTCCACAATATAGGCCGTCAGTACAGGGTGTGATGCGTTCCATCACACGTCGCGATT
chrI	2625521	ATGCGTTCGGTCTCCGTCAACCGCTCGGTCTCCGTTCGTCTCTGCGGGTGTTTTCTTTTGGTAGCAAGACTTGTGCAATTTCATTATCGTGATGCGGGAACTTCAGATCCGTCAGTACAGGGTGTGATGCGTTCCATCACACGTCGCGATT
chrI	2626398	ATGCGTTCGGTCTCCGTCAACCGCTCGGTCTCCGTTCGTCTCTGCGGGTGTTTTCTTTTGGTAGCAAGCTACAGCGAAGATAAATTGGCAAATTTTCAGATTTTAGCGACGTCAGTACAGGGTGTGATGCGTTCCATCACACGTCGCGATT
chrI	2626959	ATGCGTTCGGTCTCCGTCAACCGCTCGGTCTCCGTTCGTCTCTGCGGGTGTTTTCTTTTGGTAGCAAAAAGAGAGATAGGATCGAGCATGGCCCATATGCGAAGAATCGCGTCAGTACAGGGTGTGATGCGTTCCATCACACGTCGCGATT
chrI	2628814	ATGCGTTCGGTCTCCGTCAACCGCTCGGTCTCCGTTCGTCTCTGCGGGTGTTTTCTTTTGGTAGCAATCTCTACACACGGAAAGCCAAATAACACTGACGAAAAGAGCGCGTCAGTACAGGGTGTGATGCGTTCCATCACACGTCGCGATT
chrI	2629827	ATGCGTTCGGTCTCCGTCAACCGCTCGGTCTCCGTTCGTCTCTGCGGGTGTTTTCTTTTGGTAGCAAAAATCAAGCGATACTAGTTCCGTGTATGCGTTGTTGGACAGCCGTCAGTACAGGGTGTGATGCGTTCCATCACACGTCGCGATT
chrI	2631251	ATGCGTTCGGTCTCCGTCAACCGCTCGGTCTCCGTTCGTCTCTGCGGGTGTTTTCTTTTGGTAGCAACGCATATGGGCCACGCTCGATCCTATCTTTCTTTGGATATTCCGTCAGTACAGGGTGTGATGCGTTCCATCACACGTCGCGATT
chrI	2631849	ATGCGTTCGGTCTCCGTCAACCGCTCGGTCTCCGTTCGTCTCTGCGGGTGTTTTCTTTTGGTAGCAATTGCTCATCTGAGTTAATGCTCCATTCAATTCTCTTAATCCTCGTCAGTACAGGGTGTGATGCGTTCCATCACACGTCGCGATT
chrI	2633165	ATGCGTTCGGTCTCCGTCAACCGCTCGGTCTCCGTTCGTCTCTGCGGGTGTTTTCTTTTGGTAGCAATAGTGTGTTTGATGATCTCGCGAAGACGTAAGCTTTTGATTCCGTCAGTACAGGGTGTGATGCGTTCCATCACACGTCGCGATT
chrI	2634214	ATGCGTTCGGTCTCCGTCAACCGCTCGGTCTCCGTTCGTCTCTGCGGGTGTTTTCTTTTGGTAGCAACGGTTCCCAGTCTTGCAAGATCATCTACTCACGCTCAGTTTCCGTCAGTACAGGGTGTGATGCGTTCCATCACACGTCGCGATT
chrI	2637144	ATGCGTTCGGTCTCCGTCAACCGCTCGGTCTCCGTTCGTCTCTGCGGGTGTTTTCTTTTGGTAGCAATACATCCACAAGCTTGCTGAGAAGAGTACGATTAACTTCGCGCGTCAGTACAGGGTGTGATGCGTTCCATCACACGTCGCGATT
chrI	2642814	ATGCGTTCGGTCTCCGTCAACCGCTCGGTCTCCGTTCGTCTCTGCGGGTGTTTTCTTTTGGTAGCAATATCGTCCAATTTCAGGATGAAGAGCTCGCTTACGAAATCTACGTCAGTACAGGGTGTGATGCGTTCCATCACACGTCGCGATT
chrI	2643824	ATGCGTTCGGTCTCCGTCAACCGCTCGGTCTCCGTTCGTCTCTGCGGGTGTTTTCTTTTGGTAGCAAAATTCTTGTGTCATTTTAGAGTTCTCAACGAAATGCCTGCAACGTCAGTACAGGGTGTGATGCGTTCCATCACACGTCGCGATT
chrI	2645536	ATGCGTTCGGTCTCCGTCAACCGCTCGGTCTCCGTTCGTCTCTGCGGGTGTTTTCTTTTGGTAGCAAGATAGGCGACGGCGGAAATCAAAGTGACCACTTCTCTAGGCTCGTCAGTACAGGGTGTGATGCGTTCCATCACACGTCGCGATT
chrI	2646645	ATGCGTTCGGTCTCCGTCAACCGCTCGGTCTCCGTTCGTCTCTGCGGGTGTTTTCTTTTGGTAGCAAGGCCGACATCATACTACACGCTCTCTTCATTTCAATCATGCACGTCAGTACAGGGTGTGATGCGTTCCATCACACGTCGCGATT
chrI	2647885	ATGCGTTCGGTCTCCGTCAACCGCTCGGTCTCCGTTCGTCTCTGCGGGTGTTTTCTTTTGGTAGCAACTGCATTCTGACACTTTTCGACCACAATTTGTCCACGCGGAGCGTCAGTACAGGGTGTGATGCGTTCCATCACACGTCGCGATT
chrI	2649054	ATGCGTTCGGTCTCCGTCAACCGCTCGGTCTCCGTTCGTCTCTGCGGGTGTTTTCTTTTGGTAGCAAAACCTCCCACTACTCTCACGTAGACGGATCACACAGATTCACCGTCAGTACAGGGTGTGATGCGTTCCATCACACGTCGCGATT
chrI	2649900	ATGCGTTCGGTCTCCGTCAACCGCTCGGTCTCCGTTCGTCTCTGCGGGTGTTTTCTTTTGGTAGCAAAGTCACTATCTCTCTTCTGTACCTTCCTCTACTAACCCTCTACGTCAGTACAGGGTGTGATGCGTTCCATCACACGTCGCGATT
chrI	2651283	ATGCGTTCGGTCTCCGTCAACCGCTCGGTCTCCGTTCGTCTCTGCGGGTGTTTTCTTTTGGTAGCAAAACTCCAATCGCATTCTCTCAAAGAGAGAAGAAAAGTCTGCCCGTCAGTACAGGGTGTGATGCGTTCCATCACACGTCGCGATT
chrI	2652377	ATGCGTTCGGTCTCCGTCAACCGCTCGGTCTCCGTTCGTCTCTGCGGGTGTTTTCTTTTGGTAGCAAATGTTTCTCTAAAGTTTTCGGCATTTCGCGTCTTCTTTCTTCCGTCAGTACAGGGTGTGATGCGTTCCATCACACGTCGCGATT
chrI	2653745	ATGCGTTCGGTCTCCGTCAACCGCTCGGTCTCCGTTCGTCTCTGCGGGTGTTTTCTTTTGGTAGCAAGGCCAAGCGGCAAATTATAAGAAAATCTGGGTCAATAAGACCCGTCAGTACAGGGTGTGATGCGTTCCATCACACGTCGCGATT
chrI	2655232	ATGCGTTCGGTCTCCGTCAACCGCTCGGTCTCCGTTCGTCTCTGCGGGTGTTTTCTTTTGGTAGCAATAGTTTATCCCATTAATGAGTATGAGGTTTGCCGATTTGCCTCGTCAGTACAGGGTGTGATGCGTTCCATCACACGTCGCGATT
chrI	2656429	ATGCGTTCGGTCTCCGTCAACCGCTCGGTCTCCGTTCGTCTCTGCGGGTGTTTTCTTTTGGTAGCAAAAGGTCTTGATTTATCAATTCCTTACTATAGATGCCTCAGGCCGTCAGTACAGGGTGTGATGCGTTCCATCACACGTCGCGATT
chrI	2657494	ATGCGTTCGGTCTCCGTCAACCGCTCGGTCTCCGTTCGTCTCTGCGGGTGTTTTCTTTTGGTAGCAAGTTTTGATCTACTAGGATTTTCCAGTGCGCTTCGATTTCTGGCGTCAGTACAGGGTGTGATGCGTTCCATCACACGTCGCGATT
chrI	2658254	ATGCGTTCGGTCTCCGTCAACCGCTCGGTCTCCGTTCGTCTCTGCGGGTGTTTTCTTTTGGTAGCAAGAAATTTGGCATGAGTTGGGTAAAGCGTAGGTTAAACTTTGACGTCAGTACAGGGTGTGATGCGTTCCATCACACGTCGCGATT
chrI	2659880	ATGCGTTCGGTCTCCGTCAACCGCTCGGTCTCCGTTCGTCTCTGCGGGTGTTTTCTTTTGGTAGCAATTTCTCCCTCTCTTTCTCCTCTTTATTTGTGTGTAGGCAAGCCGTCAGTACAGGGTGTGATGCGTTCCATCACACGTCGCGATT
chrI	2661927	ATGCGTTCGGTCTCCGTCAACCGCTCGGTCTCCGTTCGTCTCTGCGGGTGTTTTCTTTTGGTAGCAATTCGCAGAAATTACCGTACTCTGATATTTCCAGCACTGGAACCGTCAGTACAGGGTGTGATGCGTTCCATCACACGTCGCGATT
chrI	2663142	ATGCGTTCGGTCTCCGTCAACCGCTCGGTCTCCGTTCGTCTCTGCGGGTGTTTTCTTTTGGTAGCAAGCACAGTTAAAGACCGGTCTTATAGATATACAACCAGATGCACGTCAGTACAGGGTGTGATGCGTTCCATCACACGTCGCGATT
chrI	2664394	ATGCGTTCGGTCTCCGTCAACCGCTCGGTCTCCGTTCGTCTCTGCGGGTGTTTTCTTTTGGTAGCAATCCCGACTGGAAGTACTACAAACTTAAGTTTGCAGGGCTTTTCGTCAGTACAGGGTGTGATGCGTTCCATCACACGTCGCGATT
chrI	2665475	ATGCGTTCGGTCTCCGTCAACCGCTCGGTCTCCGTTCGTCTCTGCGGGTGTTTTCTTTTGGTAGCAAACTCCTAGCTCACAGTAACTCGATCAACAATACAGAACTATACGTCAGTACAGGGTGTGATGCGTTCCATCACACGTCGCGATT
chrI	2666424	ATGCGTTCGGTCTCCGTCAACCGCTCGGTCTCCGTTCGTCTCTGCGGGTGTTTTCTTTTGGTAGCAATGAAGCTACTGGCCTTTGACGCCTGCTTTGAGTACATGTAGACGTCAGTACAGGGTGTGATGCGTTCCATCACACGTCGCGATT
chrI	2667880	ATGCGTTCGGTCTCCGTCAACCGCTCGGTCTCCGTTCGTCTCTGCGGGTGTTTTCTTTTGGTAGCAATACCTAACCTCCTCTCAGAACGTTCTGCGACGCTTTAAAGGTCGTCAGTACAGGGTGTGATGCGTTCCATCACACGTCGCGATT
chrI	2668670	ATGCGTTCGGTCTCCGTCAACCGCTCGGTCTCCGTTCGTCTCTGCGGGTGTTTTCTTTTGGTAGCAATCTGGAGTGACGTCGACTTGCACTTTTAGGAACTTATATCACCGTCAGTACAGGGTGTGATGCGTTCCATCACACGTCGCGATT
chrI	2669203	ATGCGTTCGGTCTCCGTCAACCGCTCGGTCTCCGTTCGTCTCTGCGGGTGTTTTCTTTTGGTAGCAAGTCGATGAAAAGGTAAGATTTTCCAAGAGGCTTAGGCTTGGGCGTCAGTACAGGGTGTGATGCGTTCCATCACACGTCGCGATT
chrI	2670325	ATGCGTTCGGTCTCCGTCAACCGCTCGGTCTCCGTTCGTCTCTGCGGGTGTTTTCTTTTGGTAGCAAAAGATGGTGATCAACGGGTTCCTTGTCGATCAAATCATTGGACGTCAGTACAGGGTGTGATGCGTTCCATCACACGTCGCGATT
chrI	2671057	ATGCGTTCGGTCTCCGTCAACCGCTCGGTCTCCGTTCGTCTCTGCGGGTGTTTTCTTTTGGTAGCAAGATAAAGGAACAAACTATTTTCAACACGGTGCACCAACTAAACGTCAGTACAGGGTGTGATGCGTTCCATCACACGTCGCGATT
chrI	2672793	ATGCGTTCGGTCTCCGTCAACCGCTCGGTCTCCGTTCGTCTCTGCGGGTGTTTTCTTTTGGTAGCAATGTCTAATATCTGAAATGAGGCAGAAATACAGTTTGGTACCACGTCAGTACAGGGTGTGATGCGTTCCATCACACGTCGCGATT
chrI	2674323	ATGCGTTCGGTCTCCGTCAACCGCTCGGTCTCCGTTCGTCTCTGCGGGTGTTTTCTTTTGGTAGCAAACCGATGTACTATCATTTCGTGATCGTATTTTGTCAGGATTACGTCAGTACAGGGTGTGATGCGTTCCATCACACGTCGCGATT
chrI	2675278	ATGCGTTCGGTCTCCGTCAACCGCTCGGTCTCCGTTCGTCTCTGCGGGTGTTTTCTTTTGGTAGCAATGAATCTGCTCCGATCAAATGAGCCATTGAGAGCAACCGTTGCGTCAGTACAGGGTGTGATGCGTTCCATCACACGTCGCGATT
chrI	2676290	ATGCGTTCGGTCTCCGTCAACCGCTCGGTCTCCGTTCGTCTCTGCGGGTGTTTTCTTTTGGTAGCAACTTGGCGGCTCGTCTTTCGAACGGAAATTTGACTATAGAAGCCGTCAGTACAGGGTGTGATGCGTTCCATCACACGTCGCGATT
chrI	2676918	ATGCGTTCGGTCTCCGTCAACCGCTCGGTCTCCGTTCGTCTCTGCGGGTGTTTTCTTTTGGTAGCAAGCGTGACGTCACTTGTTTGATATACAATATATGGTGGACCGCCGTCAGTACAGGGTGTGATGCGTTCCATCACACGTCGCGATT
chrI	2678563	ATGCGTTCGGTCTCCGTCAACCGCTCGGTCTCCGTTCGTCTCTGCGGGTGTTTTCTTTTGGTAGCAACCTCCTAAGAATTCATAGCTTTTGTGTGATGCTTAGTGGGCCCGTCAGTACAGGGTGTGATGCGTTCCATCACACGTCGCGATT
chrI	2679092	ATGCGTTCGGTCTCCGTCAACCGCTCGGTCTCCGTTCGTCTCTGCGGGTGTTTTCTTTTGGTAGCAATCCAGCTATATCATAGTTGCACTTGGTTTTGTAAGCCGTTGGCGTCAGTACAGGGTGTGATGCGTTCCATCACACGTCGCGATT
chrI	2680051	ATGCGTTCGGTCTCCGTCAACCGCTCGGTCTCCGTTCGTCTCTGCGGGTGTTTTCTTTTGGTAGCAAACATCACAGACGACAGCAGGTCAAATTTATATGTTTATCAGACGTCAGTACAGGGTGTGATGCGTTCCATCACACGTCGCGATT
chrI	2681426	ATGCGTTCGGTCTCCGTCAACCGCTCGGTCTCCGTTCGTCTCTGCGGGTGTTTTCTTTTGGTAGCAATGAAACCGAGCCGATTTCTGATCATCCACGTAAATCCGTCGTCGTCAGTACAGGGTGTGATGCGTTCCATCACACGTCGCGATT
chrI	2682500	ATGCGTTCGGTCTCCGTCAACCGCTCGGTCTCCGTTCGTCTCTGCGGGTGTTTTCTTTTGGTAGCAATCTGCCCACATTAGTATCAATCCCACGCGATACTTACCTGCGCGTCAGTACAGGGTGTGATGCGTTCCATCACACGTCGCGATT
chrI	2683666	ATGCGTTCGGTCTCCGTCAACCGCTCGGTCTCCGTTCGTCTCTGCGGGTGTTTTCTTTTGGTAGCAAGTAGTGAAAACCGCGCCACAGTTTGCAGCGAAGTGTCGTTTTCGTCAGTACAGGGTGTGATGCGTTCCATCACACGTCGCGATT
chrI	2685226	ATGCGTTCGGTCTCCGTCAACCGCTCGGTCTCCGTTCGTCTCTGCGGGTGTTTTCTTTTGGTAGCAAGCATGTTTTCTTCTTTTCCAACGAAAATTTAGTTGTCTGAGGCGTCAGTACAGGGTGTGATGCGTTCCATCACACGTCGCGATT
chrI	2686721	ATGCGTTCGGTCTCCGTCAACCGCTCGGTCTCCGTTCGTCTCTGCGGGTGTTTTCTTTTGGTAGCAAAAACACAATCCTCCTCAATCTTCAAGTTATACTTGCTTCCAGCGTCAGTACAGGGTGTGATGCGTTCCATCACACGTCGCGATT
chrI	2687688	ATGCGTTCGGTCTCCGTCAACCGCTCGGTCTCCGTTCGTCTCTGCGGGTGTTTTCTTTTGGTAGCAACTTACTTCCGTCTCTCGCCTGGTAGTTATTGCATGTCTCGTGCGTCAGTACAGGGTGTGATGCGTTCCATCACACGTCGCGATT
chrI	2689163	ATGCGTTCGGTCTCCGTCAACCGCTCGGTCTCCGTTCGTCTCTGCGGGTGTTTTCTTTTGGTAGCAAGGCAGATCCTCCGAGTCGAAGTCTTCAGTCTCGTAGATTCTACGTCAGTACAGGGTGTGATGCGTTCCATCACACGTCGCGATT
chrI	2690072	ATGCGTTCGGTCTCCGTCAACCGCTCGGTCTCCGTTCGTCTCTGCGGGTGTTTTCTTTTGGTAGCAATTCAATTTGAGAAGCTGACCATCAAATTTATTGCCCGCTATCCGTCAGTACAGGGTGTGATGCGTTCCATCACACGTCGCGATT
chrI	2690811	ATGCGTTCGGTCTCCGTCAACCGCTCGGTCTCCGTTCGTCTCTGCGGGTGTTTTCTTTTGGTAGCAAACTTGGACGGTCCAGGACACCTAAAATAAAATAATAAGGTTTCGTCAGTACAGGGTGTGATGCGTTCCATCACACGTCGCGATT
chrI	2692578	ATGCGTTCGGTCTCCGTCAACCGCTCGGTCTCCGTTCGTCTCTGCGGGTGTTTTCTTTTGGTAGCAAAGAAAAGACAATCTTAACCAAGTACGGTACCAGAGTTGATAACGTCAGTACAGGGTGTGATGCGTTCCATCACACGTCGCGATT
chrI	2693174	ATGCGTTCGGTCTCCGTCAACCGCTCGGTCTCCGTTCGTCTCTGCGGGTGTTTTCTTTTGGTAGCAATTAGGTCTTCTCAGAATGGAAGAGAATTTTCAAGCTGCCACACGTCAGTACAGGGTGTGATGCGTTCCATCACACGTCGCGATT
chrI	2695074	ATGCGTTCGGTCTCCGTCAACCGCTCGGTCTCCGTTCGTCTCTGCGGGTGTTTTCTTTTGGTAGCAAAGGCCACCCTGCTTCTTGACAATATGTCACAAATTCGATTGACGTCAGTACAGGGTGTGATGCGTTCCATCACACGTCGCGATT
chrI	2696198	ATGCGTTCGGTCTCCGTCAACCGCTCGGTCTCCGTTCGTCTCTGCGGGTGTTTTCTTTTGGTAGCAAATTCATTGGCTGGTGGACTAGGTATCACGTCATCAGTGGATTCGTCAGTACAGGGTGTGATGCGTTCCATCACACGTCGCGATT
chrI	2696822	ATGCGTTCGGTCTCCGTCAACCGCTCGGTCTCCGTTCGTCTCTGCGGGTGTTTTCTTTTGGTAGCAAAATCCGAACCTACTAATGGACGTCACAAGTAACCGACAGTCTCGTCAGTACAGGGTGTGATGCGTTCCATCACACGTCGCGATT
chrI	2697942	ATGCGTTCGGTCTCCGTCAACCGCTCGGTCTCCGTTCGTCTCTGCGGGTGTTTTCTTTTGGTAGCAATTCACAGCCAGGTTTGCAATAGGTACGTGTGTAGGCGTGAGGCGTCAGTACAGGGTGTGATGCGTTCCATCACACGTCGCGATT
chrI	2698904	ATGCGTTCGGTCTCCGTCAACCGCTCGGTCTCCGTTCGTCTCTGCGGGTGTTTTCTTTTGGTAGCAAACGAGACGTTCAGAAATGGAGAGTATGGTCAGTTGTTTCATACGTCAGTACAGGGTGTGATGCGTTCCATCACACGTCGCGATT
chrI	2699696	ATGCGTTCGGTCTCCGTCAACCGCTCGGTCTCCGTTCGTCTCTGCGGGTGTTTTCTTTTGGTAGCAAGAAGGGTGGAAGGAGATGAATGTTCCGTTGAAAAGAATACCACGTCAGTACAGGGTGTGATGCGTTCCATCACACGTCGCGATT
chrI	2700533	ATGCGTTCGGTCTCCGTCAACCGCTCGGTCTCCGTTCGTCTCTGCGGGTGTTTTCTTTTGGTAGCAAAAACTCGCGGTATGTCGCTGGAGTGCTCGCTGCTCTTGGAGCCGTCAGTACAGGGTGTGATGCGTTCCATCACACGTCGCGATT
chrI	2701177	ATGCGTTCGGTCTCCGTCAACCGCTCGGTCTCCGTTCGTCTCTGCGGGTGTTTTCTTTTGGTAGCAATCACGGATTCAGTCCAAAGCAGAAGCAACCACCAGTTGATCTCGTCAGTACAGGGTGTGATGCGTTCCATCACACGTCGCGATT
chrI	2701918	ATGCGTTCGGTCTCCGTCAACCGCTCGGTCTCCGTTCGTCTCTGCGGGTGTTTTCTTTTGGTAGCAATGGAGGAGTCTATGACATTTCTAACAAGGTAAATAAACCACGCGTCAGTACAGGGTGTGATGCGTTCCATCACACGTCGCGATT
chrI	2703242	ATGCGTTCGGTCTCCGTCAACCGCTCGGTCTCCGTTCGTCTCTGCGGGTGTTTTCTTTTGGTAGCAAGCTGGTGGTGCAAGCCTTGTCTCCATCTCTCCCTCTGTCCTACGTCAGTACAGGGTGTGATGCGTTCCATCACACGTCGCGATT
chrI	2704802	ATGCGTTCGGTCTCCGTCAACCGCTCGGTCTCCGTTCGTCTCTGCGGGTGTTTTCTTTTGGTAGCAAGAACTTGCTTCAAACGTAACATTGTCCAAACCAGTTAAAATGCGTCAGTACAGGGTGTGATGCGTTCCATCACACGTCGCGATT
chrI	2706524	ATGCGTTCGGTCTCCGTCAACCGCTCGGTCTCCGTTCGTCTCTGCGGGTGTTTTCTTTTGGTAGCAACCGGATTTTCAGACTTTTCTATTCTGTTGAAAACTGGAGAAACGTCAGTACAGGGTGTGATGCGTTCCATCACACGTCGCGATT
chrI	2707786	ATGCGTTCGGTCTCCGTCAACCGCTCGGTCTCCGTTCGTCTCTGCGGGTGTTTTCTTTTGGTAGCAACTTTGCCCATCCGTTGCACCATGTTTTCAAATTTTCGATTCACGTCAGTACAGGGTGTGATGCGTTCCATCACACGTCGCGATT
chrI	2708774	ATGCGTTCGGTCTCCGTCAACCGCTCGGTCTCCGTTCGTCTCTGCGGGTGTTTTCTTTTGGTAGCAACCAAACTTTGAGCCCAAATTTTCAGACAAGTTTTACGCAATACGTCAGTACAGGGTGTGATGCGTTCCATCACACGTCGCGATT
chrI	2710704	ATGCGTTCGGTCTCCGTCAACCGCTCGGTCTCCGTTCGTCTCTGCGGGTGTTTTCTTTTGGTAGCAAAATCTAACATTCCTCTAAGAGACCTCACGCTTAATTTTCTGACGTCAGTACAGGGTGTGATGCGTTCCATCACACGTCGCGATT
chrI	2711390	ATGCGTTCGGTCTCCGTCAACCGCTCGGTCTCCGTTCGTCTCTGCGGGTGTTTTCTTTTGGTAGCAAGTTTAGTACGGATAATAAGGTGAGTTCGGATGCCTGGTGCCTCGTCAGTACAGGGTGTGATGCGTTCCATCACACGTCGCGATT
chrI	2712953	ATGCGTTCGGTCTCCGTCAACCGCTCGGTCTCCGTTCGTCTCTGCGGGTGTTTTCTTTTGGTAGCAAGTTTCACAAAATTTTGCTTTGCCGGTCAAATATAGACCAGAACGTCAGTACAGGGTGTGATGCGTTCCATCACACGTCGCGATT
chrI	2714226	ATGCGTTCGGTCTCCGTCAACCGCTCGGTCTCCGTTCGTCTCTGCGGGTGTTTTCTTTTGGTAGCAAGTGCTCATTTTCAACAAAGTCGACGCGAGTGAGCTCACCGCTCGTCAGTACAGGGTGTGATGCGTTCCATCACACGTCGCGATT
chrI	2714959	ATGCGTTCGGTCTCCGTCAACCGCTCGGTCTCCGTTCGTCTCTGCGGGTGTTTTCTTTTGGTAGCAAACAGGATTCTCGTGTCTGATGTGGGTGTTGTCGGCGAAGACCCGTCAGTACAGGGTGTGATGCGTTCCATCACACGTCGCGATT
chrI	2718155	ATGCGTTCGGTCTCCGTCAACCGCTCGGTCTCCGTTCGTCTCTGCGGGTGTTTTCTTTTGGTAGCAAAGGTTTGAATGCTGCACCCTTCAACGTCTTTCCCTTATCCTCCGTCAGTACAGGGTGTGATGCGTTCCATCACACGTCGCGATT
chrI	2720764	ATGCGTTCGGTCTCCGTCAACCGCTCGGTCTCCGTTCGTCTCTGCGGGTGTTTTCTTTTGGTAGCAAACAATATCAAAAGCTTTGTCAGCACGTTCTCGATCATCTGGACGTCAGTACAGGGTGTGATGCGTTCCATCACACGTCGCGATT
chrI	2722554	ATGCGTTCGGTCTCCGTCAACCGCTCGGTCTCCGTTCGTCTCTGCGGGTGTTTTCTTTTGGTAGCAAGTTGAATCTCATCAATTGTTGGCTGAAGCCTGAACTGGAGCACGTCAGTACAGGGTGTGATGCGTTCCATCACACGTCGCGATT
chrI	2723915	ATGCGTTCGGTCTCCGTCAACCGCTCGGTCTCCGTTCGTCTCTGCGGGTGTTTTCTTTTGGTAGCAACACAATGAAGTGTGCTTGCCACGCAACACTCGTGACGGATTACGTCAGTACAGGGTGTGATGCGTTCCATCACACGTCGCGATT
chrI	2725629	ATGCGTTCGGTCTCCGTCAACCGCTCGGTCTCCGTTCGTCTCTGCGGGTGTTTTCTTTTGGTAGCAATGCCTTTAAGATCGCATAGCCGAAATTTCTGAATTCCTGCGCCGTCAGTACAGGGTGTGATGCGTTCCATCACACGTCGCGATT
chrI	2726440	ATGCGTTCGGTCTCCGTCAACCGCTCGGTCTCCGTTCGTCTCTGCGGGTGTTTTCTTTTGGTAGCAAGCTTGCGCCGTTTGAAAACTTCTTTTCCGTTGGAGATATCTGCGTCAGTACAGGGTGTGATGCGTTCCATCACACGTCGCGATT
chrI	2727432	ATGCGTTCGGTCTCCGTCAACCGCTCGGTCTCCGTTCGTCTCTGCGGGTGTTTTCTTTTGGTAGCAATCTCTGATTCACGTGAATTTCGTATAGATAAGAACTTCGCAACGTCAGTACAGGGTGTGATGCGTTCCATCACACGTCGCGATT
chrI	2728374	ATGCGTTCGGTCTCCGTCAACCGCTCGGTCTCCGTTCGTCTCTGCGGGTGTTTTCTTTTGGTAGCAATCAAAAGCTTCAGAAAATCCAATGTTTTGACTCGAATTCAGGCGTCAGTACAGGGTGTGATGCGTTCCATCACACGTCGCGATT
chrI	2730103	ATGCGTTCGGTCTCCGTCAACCGCTCGGTCTCCGTTCGTCTCTGCGGGTGTTTTCTTTTGGTAGCAAGTTGAGCAGAAGACCGGAGTCAAGCGGCTTCATTTGGTGCTCCGTCAGTACAGGGTGTGATGCGTTCCATCACACGTCGCGATT
chrI	2731184	ATGCGTTCGGTCTCCGTCAACCGCTCGGTCTCCGTTCGTCTCTGCGGGTGTTTTCTTTTGGTAGCAATCGCCGATAGAGTGAACAGTGCCGCCGGAAAGCTCGCCAACGCGTCAGTACAGGGTGTGATGCGTTCCATCACACGTCGCGATT
chrI	2732959	ATGCGTTCGGTCTCCGTCAACCGCTCGGTCTCCGTTCGTCTCTGCGGGTGTTTTCTTTTGGTAGCAAGTACGAGAATGTGAAGCAGGATCTTCTGGATTGGAGGTGGATCGTCAGTACAGGGTGTGATGCGTTCCATCACACGTCGCGATT
chrI	2734120	ATGCGTTCGGTCTCCGTCAACCGCTCGGTCTCCGTTCGTCTCTGCGGGTGTTTTCTTTTGGTAGCAACGGGAACGAATTTATTTTCGAATTGTGAGAGTGATATTCCATCGTCAGTACAGGGTGTGATGCGTTCCATCACACGTCGCGATT
chrI	2735619	ATGCGTTCGGTCTCCGTCAACCGCTCGGTCTCCGTTCGTCTCTGCGGGTGTTTTCTTTTGGTAGCAAACTGGAACCATCGGTGGCGCTACATGAGTTGGCCCGGCCCTCCGTCAGTACAGGGTGTGATGCGTTCCATCACACGTCGCGATT
chrI	2736109	ATGCGTTCGGTCTCCGTCAACCGCTCGGTCTCCGTTCGTCTCTGCGGGTGTTTTCTTTTGGTAGCAATCGGCCATTGGAGCATTCCTGGAGCCACGTAACGGAGCTCGTCGTCAGTACAGGGTGTGATGCGTTCCATCACACGTCGCGATT
chrI	2737525	ATGCGTTCGGTCTCCGTCAACCGCTCGGTCTCCGTTCGTCTCTGCGGGTGTTTTCTTTTGGTAGCAATGAAACAAACAAATTCGACGACAAATCGAGAGTCTTCAAAGCCGTCAGTACAGGGTGTGATGCGTTCCATCACACGTCGCGATT
chrI	2738231	ATGCGTTCGGTCTCCGTCAACCGCTCGGTCTCCGTTCGTCTCTGCGGGTGTTTTCTTTTGGTAGCAATCCGAGTTGTACATCGTTGGAGGAGATGATGAGGGTCTGGAACGTCAGTACAGGGTGTGATGCGTTCCATCACACGTCGCGATT
chrI	2739303	ATGCGTTCGGTCTCCGTCAACCGCTCGGTCTCCGTTCGTCTCTGCGGGTGTTTTCTTTTGGTAGCAAGACTTCATAAAGTTGGTAAAATTTCATTGCCGCTTGACCTACCGTCAGTACAGGGTGTGATGCGTTCCATCACACGTCGCGATT
chrI	2740241	ATGCGTTCGGTCTCCGTCAACCGCTCGGTCTCCGTTCGTCTCTGCGGGTGTTTTCTTTTGGTAGCAACAAAAGATGCATCATTAGTATTCATAGGAGAGAGGCCGCAGGCGTCAGTACAGGGTGTGATGCGTTCCATCACACGTCGCGATT
chrI	2740944	ATGCGTTCGGTCTCCGTCAACCGCTCGGTCTCCGTTCGTCTCTGCGGGTGTTTTCTTTTGGTAGCAAAATCGGCTAGCTTTGATTGCAAACTAATTGTCAACTGATAAGCGTCAGTACAGGGTGTGATGCGTTCCATCACACGTCGCGATT
chrI	2742069	ATGCGTTCGGTCTCCGTCAACCGCTCGGTCTCCGTTCGTCTCTGCGGGTGTTTTCTTTTGGTAGCAAGGTGCATCGATCACGTTTCACAAATTTCATCAAAAGAATTCACGTCAGTACAGGGTGTGATGCGTTCCATCACACGTCGCGATT
chrI	2743428	ATGCGTTCGGTCTCCGTCAACCGCTCGGTCTCCGTTCGTCTCTGCGGGTGTTTTCTTTTGGTAGCAATAAGATTTGCCGGAAATTTCTCATTTTCTGCTCATTTTCGGCCGTCAGTACAGGGTGTGATGCGTTCCATCACACGTCGCGATT
chrI	2745018	ATGCGTTCGGTCTCCGTCAACCGCTCGGTCTCCGTTCGTCTCTGCGGGTGTTTTCTTTTGGTAGCAAAATGCTCATAGAGTCTCTTGACGGGCAGGGCTCGGGAATGAGCGTCAGTACAGGGTGTGATGCGTTCCATCACACGTCGCGATT
chrI	2746715	ATGCGTTCGGTCTCCGTCAACCGCTCGGTCTCCGTTCGTCTCTGCGGGTGTTTTCTTTTGGTAGCAAAGTCAGATTGAAAAGTTTCTGCAGTAGCATATAGCAGCAACCCGTCAGTACAGGGTGTGATGCGTTCCATCACACGTCGCGATT
chrI	2747827	ATGCGTTCGGTCTCCGTCAACCGCTCGGTCTCCGTTCGTCTCTGCGGGTGTTTTCTTTTGGTAGCAATGAGTTGCCGACCTGAATCGATTGGACAAGAAGCAAGCGAGACGTCAGTACAGGGTGTGATGCGTTCCATCACACGTCGCGATT
chrI	2749043	ATGCGTTCGGTCTCCGTCAACCGCTCGGTCTCCGTTCGTCTCTGCGGGTGTTTTCTTTTGGTAGCAACGTCTTTCCGTTTGGGAAGATAATAAACGAGAAGTTTAAACACGTCAGTACAGGGTGTGATGCGTTCCATCACACGTCGCGATT
chrI	2749768	ATGCGTTCGGTCTCCGTCAACCGCTCGGTCTCCGTTCGTCTCTGCGGGTGTTTTCTTTTGGTAGCAACAGTTAAATTATTTTAAAACTTTACTCTTGGAGCGGCCGACACGTCAGTACAGGGTGTGATGCGTTCCATCACACGTCGCGATT
chrI	2751259	ATGCGTTCGGTCTCCGTCAACCGCTCGGTCTCCGTTCGTCTCTGCGGGTGTTTTCTTTTGGTAGCAATGTCTACTGGTTATCCGTAAAACAATGGAAATGTTACTACCTCGTCAGTACAGGGTGTGATGCGTTCCATCACACGTCGCGATT
chrI	2752774	ATGCGTTCGGTCTCCGTCAACCGCTCGGTCTCCGTTCGTCTCTGCGGGTGTTTTCTTTTGGTAGCAACCGAATCCTCTTATTAAACCGTAATCCATACAATGTGTCCTTCGTCAGTACAGGGTGTGATGCGTTCCATCACACGTCGCGATT
chrI	2754266	ATGCGTTCGGTCTCCGTCAACCGCTCGGTCTCCGTTCGTCTCTGCGGGTGTTTTCTTTTGGTAGCAACGCATAACACTTGAGAACCCACTGAGTAACTTGAGAATAGACCGTCAGTACAGGGTGTGATGCGTTCCATCACACGTCGCGATT
chrI	2755336	ATGCGTTCGGTCTCCGTCAACCGCTCGGTCTCCGTTCGTCTCTGCGGGTGTTTTCTTTTGGTAGCAAAGTAGGCACATACACGACGGAAGTAAAGAACGAGAAGTGCTTCGTCAGTACAGGGTGTGATGCGTTCCATCACACGTCGCGATT
chrI	2756085	ATGCGTTCGGTCTCCGTCAACCGCTCGGTCTCCGTTCGTCTCTGCGGGTGTTTTCTTTTGGTAGCAAAGCTTGCATGAGTGGACACAACACCATTTTAATGTGATCCTGCGTCAGTACAGGGTGTGATGCGTTCCATCACACGTCGCGATT
chrI	2756710	ATGCGTTCGGTCTCCGTCAACCGCTCGGTCTCCGTTCGTCTCTGCGGGTGTTTTCTTTTGGTAGCAACGACAAATAGCAGTCAGTCGGCTGTCGGTACGCCTCCATTCGCGTCAGTACAGGGTGTGATGCGTTCCATCACACGTCGCGATT
chrI	2757461	ATGCGTTCGGTCTCCGTCAACCGCTCGGTCTCCGTTCGTCTCTGCGGGTGTTTTCTTTTGGTAGCAACGACTTCAAAGGAGTGCCCGATTTTGTTCAAAACTTCAGCTGCGTCAGTACAGGGTGTGATGCGTTCCATCACACGTCGCGATT
chrI	2758041	ATGCGTTCGGTCTCCGTCAACCGCTCGGTCTCCGTTCGTCTCTGCGGGTGTTTTCTTTTGGTAGCAATTGTTCCGCAGCTCGTAGCAATGTGCGAATCCTCCTTTTCCCCGTCAGTACAGGGTGTGATGCGTTCCATCACACGTCGCGATT
chrI	2759331	ATGCGTTCGGTCTCCGTCAACCGCTCGGTCTCCGTTCGTCTCTGCGGGTGTTTTCTTTTGGTAGCAACGCATATCTTTTAAAATAATCTCTGACACCAAACGCGTTCAACGTCAGTACAGGGTGTGATGCGTTCCATCACACGTCGCGATT
chrI	2759937	ATGCGTTCGGTCTCCGTCAACCGCTCGGTCTCCGTTCGTCTCTGCGGGTGTTTTCTTTTGGTAGCAACATCAGCTGATAGATTGCCTCTTTGAAGGCCATGCTCCTAAACGTCAGTACAGGGTGTGATGCGTTCCATCACACGTCGCGATT
chrI	2761323	ATGCGTTCGGTCTCCGTCAACCGCTCGGTCTCCGTTCGTCTCTGCGGGTGTTTTCTTTTGGTAGCAAACTCGTCGTCAATGCGTAGAGTTCCTTCTTCCGGACTGTCGGCGTCAGTACAGGGTGTGATGCGTTCCATCACACGTCGCGATT
chrI	2762293	ATGCGTTCGGTCTCCGTCAACCGCTCGGTCTCCGTTCGTCTCTGCGGGTGTTTTCTTTTGGTAGCAAACTCGTTCCTCCGTGATAGTGAGACGCTGGTGGGAAGCCGCCCGTCAGTACAGGGTGTGATGCGTTCCATCACACGTCGCGATT
chrI	2764163	ATGCGTTCGGTCTCCGTCAACCGCTCGGTCTCCGTTCGTCTCTGCGGGTGTTTTCTTTTGGTAGCAACCTTTCGATCTTCCCGTCGATCATCTACTACAGGCTTTAGCACGTCAGTACAGGGTGTGATGCGTTCCATCACACGTCGCGATT
chrI	2765218	ATGCGTTCGGTCTCCGTCAACCGCTCGGTCTCCGTTCGTCTCTGCGGGTGTTTTCTTTTGGTAGCAATGACCACGTATCTTAGAAATAGCCGCTTCAAGACCCAACTTCCGTCAGTACAGGGTGTGATGCGTTCCATCACACGTCGCGATT
chrI	2767147	ATGCGTTCGGTCTCCGTCAACCGCTCGGTCTCCGTTCGTCTCTGCGGGTGTTTTCTTTTGGTAGCAAGAGCCAATTTCAAAATTGCTACGTACGCTGTTCACTCGAGCTCGTCAGTACAGGGTGTGATGCGTTCCATCACACGTCGCGATT
chrI	2767773	ATGCGTTCGGTCTCCGTCAACCGCTCGGTCTCCGTTCGTCTCTGCGGGTGTTTTCTTTTGGTAGCAACTTGAAATTCTTCATCGTTTTCCCGTGTGTATACCAATTGTGCGTCAGTACAGGGTGTGATGCGTTCCATCACACGTCGCGATT
chrI	2770913	ATGCGTTCGGTCTCCGTCAACCGCTCGGTCTCCGTTCGTCTCTGCGGGTGTTTTCTTTTGGTAGCAAACAAATCGCAAGAATTGATTCCCAAAGACTTGCATGTTTCCACGTCAGTACAGGGTGTGATGCGTTCCATCACACGTCGCGATT
chrI	2772846	ATGCGTTCGGTCTCCGTCAACCGCTCGGTCTCCGTTCGTCTCTGCGGGTGTTTTCTTTTGGTAGCAACCGTCCAGAACGTAGCTCATTACGCGGAGCATAAAATCCATACGTCAGTACAGGGTGTGATGCGTTCCATCACACGTCGCGATT
chrI	2775434	ATGCGTTCGGTCTCCGTCAACCGCTCGGTCTCCGTTCGTCTCTGCGGGTGTTTTCTTTTGGTAGCAATTTCCTTCGGAAGTGAGGACAAAATCGCGGTTATCGAATCGCCGTCAGTACAGGGTGTGATGCGTTCCATCACACGTCGCGATT
chrI	2776213	ATGCGTTCGGTCTCCGTCAACCGCTCGGTCTCCGTTCGTCTCTGCGGGTGTTTTCTTTTGGTAGCAATATTTTGTTTTGCTGCGAACGACACTCCGTTATAACGCGGCGCGTCAGTACAGGGTGTGATGCGTTCCATCACACGTCGCGATT
chrI	2777240	ATGCGTTCGGTCTCCGTCAACCGCTCGGTCTCCGTTCGTCTCTGCGGGTGTTTTCTTTTGGTAGCAAATAAGTTGGTGGATAGTAATTCGGGTAGTACCAGTTACCGAACGTCAGTACAGGGTGTGATGCGTTCCATCACACGTCGCGATT
chrI	2778142	ATGCGTTCGGTCTCCGTCAACCGCTCGGTCTCCGTTCGTCTCTGCGGGTGTTTTCTTTTGGTAGCAATCAAGGTTCTATGGGCAGATTTAGATTCTCCCGATCAAGATTCGTCAGTACAGGGTGTGATGCGTTCCATCACACGTCGCGATT
chrI	2779267	ATGCGTTCGGTCTCCGTCAACCGCTCGGTCTCCGTTCGTCTCTGCGGGTGTTTTCTTTTGGTAGCAAATATAAGCTGCTAAAGTAGAACGAGGAACATGGTGCATCGACCGTCAGTACAGGGTGTGATGCGTTCCATCACACGTCGCGATT
chrI	2781303	ATGCGTTCGGTCTCCGTCAACCGCTCGGTCTCCGTTCGTCTCTGCGGGTGTTTTCTTTTGGTAGCAATGCCACCATACTTGGAGCAGATGTTAAGGGCTCAGGAGGGACCGTCAGTACAGGGTGTGATGCGTTCCATCACACGTCGCGATT
chrI	2781883	ATGCGTTCGGTCTCCGTCAACCGCTCGGTCTCCGTTCGTCTCTGCGGGTGTTTTCTTTTGGTAGCAAGCAACTTTTCTCTGATCAGAGATGAAGCCGCCTACATCTTGCCGTCAGTACAGGGTGTGATGCGTTCCATCACACGTCGCGATT
chrI	2782746	ATGCGTTCGGTCTCCGTCAACCGCTCGGTCTCCGTTCGTCTCTGCGGGTGTTTTCTTTTGGTAGCAAGCAGGAAATGGTCGGTTGGTGTGAAGCATGTTGGAAAGCAGGCGTCAGTACAGGGTGTGATGCGTTCCATCACACGTCGCGATT
chrI	2783371	ATGCGTTCGGTCTCCGTCAACCGCTCGGTCTCCGTTCGTCTCTGCGGGTGTTTTCTTTTGGTAGCAATCTGGGAGTTGGCGGAGGTAGGCGGACGTAGGCAGGCGGAGGCGTCAGTACAGGGTGTGATGCGTTCCATCACACGTCGCGATT
chrI	2784147	ATGCGTTCGGTCTCCGTCAACCGCTCGGTCTCCGTTCGTCTCTGCGGGTGTTTTCTTTTGGTAGCAAACTCACTTTTCCGATCTCCCACAGATTTTGAGTCTTTTCTCACGTCAGTACAGGGTGTGATGCGTTCCATCACACGTCGCGATT
chrI	2785408	ATGCGTTCGGTCTCCGTCAACCGCTCGGTCTCCGTTCGTCTCTGCGGGTGTTTTCTTTTGGTAGCAAGATCTGCGACTGCATCTGTTGGATTTGAGCAGGCCCATCTTGCGTCAGTACAGGGTGTGATGCGTTCCATCACACGTCGCGATT
chrI	2786517	ATGCGTTCGGTCTCCGTCAACCGCTCGGTCTCCGTTCGTCTCTGCGGGTGTTTTCTTTTGGTAGCAAAGGATGCATAAATTGGATTTGTAACGAAGACGTACGCCAATTCGTCAGTACAGGGTGTGATGCGTTCCATCACACGTCGCGATT
chrI	2787085	ATGCGTTCGGTCTCCGTCAACCGCTCGGTCTCCGTTCGTCTCTGCGGGTGTTTTCTTTTGGTAGCAATTTTGATGGGACACTCAATCTCGTACACTTACTTGGGTGGCCCGTCAGTACAGGGTGTGATGCGTTCCATCACACGTCGCGATT
chrI	2787891	ATGCGTTCGGTCTCCGTCAACCGCTCGGTCTCCGTTCGTCTCTGCGGGTGTTTTCTTTTGGTAGCAAAAATCCGGTCAAATCGGTAGGCATAATATAGGCAGGCACACACGTCAGTACAGGGTGTGATGCGTTCCATCACACGTCGCGATT
chrI	2788513	ATGCGTTCGGTCTCCGTCAACCGCTCGGTCTCCGTTCGTCTCTGCGGGTGTTTTCTTTTGGTAGCAAGAACAATTGCTAGGAAAGGGACATTCCAGCCCACAAGATTTCCGTCAGTACAGGGTGTGATGCGTTCCATCACACGTCGCGATT
chrI	2789177	ATGCGTTCGGTCTCCGTCAACCGCTCGGTCTCCGTTCGTCTCTGCGGGTGTTTTCTTTTGGTAGCAAATTGATTCAGGTACATGCCCTTCATTATTGCAGTGCCATCTGCGTCAGTACAGGGTGTGATGCGTTCCATCACACGTCGCGATT
chrI	2789912	ATGCGTTCGGTCTCCGTCAACCGCTCGGTCTCCGTTCGTCTCTGCGGGTGTTTTCTTTTGGTAGCAAGCCATTTTCTCCATTTCGAGCACGTTATTTATACTCTTCATACGTCAGTACAGGGTGTGATGCGTTCCATCACACGTCGCGATT
chrI	2790959	ATGCGTTCGGTCTCCGTCAACCGCTCGGTCTCCGTTCGTCTCTGCGGGTGTTTTCTTTTGGTAGCAAATGGCGTCATTAATAAAACTTAGCAGCCGACAAAATGTAGGCCGTCAGTACAGGGTGTGATGCGTTCCATCACACGTCGCGATT
chrI	2791764	ATGCGTTCGGTCTCCGTCAACCGCTCGGTCTCCGTTCGTCTCTGCGGGTGTTTTCTTTTGGTAGCAATCGAATCAGATTTACACGTTTCGAATGATGTAAGACTTCAGTCGTCAGTACAGGGTGTGATGCGTTCCATCACACGTCGCGATT
chrI	2792793	ATGCGTTCGGTCTCCGTCAACCGCTCGGTCTCCGTTCGTCTCTGCGGGTGTTTTCTTTTGGTAGCAAAGGTAGGCAGAATTTATTGTTCTAGGTGAATGGCGCTAAATGCGTCAGTACAGGGTGTGATGCGTTCCATCACACGTCGCGATT
chrI	2794493	ATGCGTTCGGTCTCCGTCAACCGCTCGGTCTCCGTTCGTCTCTGCGGGTGTTTTCTTTTGGTAGCAATAAGCATTAAAGAACTCCAGACAGTCAAAGTTCCATCAGACGCGTCAGTACAGGGTGTGATGCGTTCCATCACACGTCGCGATT
chrI	2795397	ATGCGTTCGGTCTCCGTCAACCGCTCGGTCTCCGTTCGTCTCTGCGGGTGTTTTCTTTTGGTAGCAACCAAAGAAAACTAAAGGGCGATCATTAATTATAGCGGTCAATCGTCAGTACAGGGTGTGATGCGTTCCATCACACGTCGCGATT
chrI	2796552	ATGCGTTCGGTCTCCGTCAACCGCTCGGTCTCCGTTCGTCTCTGCGGGTGTTTTCTTTTGGTAGCAAGACAAATAAGGAGATTGTCTGCCTGGCATCTCAATTCTTCCGCGTCAGTACAGGGTGTGATGCGTTCCATCACACGTCGCGATT
chrI	2797114	ATGCGTTCGGTCTCCGTCAACCGCTCGGTCTCCGTTCGTCTCTGCGGGTGTTTTCTTTTGGTAGCAAGATAATTTCAGAATCACCCACTGAAGAGTGCTTCTCTCAACGCGTCAGTACAGGGTGTGATGCGTTCCATCACACGTCGCGATT
chrI	2797797	ATGCGTTCGGTCTCCGTCAACCGCTCGGTCTCCGTTCGTCTCTGCGGGTGTTTTCTTTTGGTAGCAATAGGAAAAGATTGAGGTTGCACCAAAGTGTCACCCAAGTTTCCGTCAGTACAGGGTGTGATGCGTTCCATCACACGTCGCGATT
chrI	2798699	ATGCGTTCGGTCTCCGTCAACCGCTCGGTCTCCGTTCGTCTCTGCGGGTGTTTTCTTTTGGTAGCAATACGGTGGGACCACCAAGGGACGCTCGATCTGAAAATCAAGACGTCAGTACAGGGTGTGATGCGTTCCATCACACGTCGCGATT
chrI	2799489	ATGCGTTCGGTCTCCGTCAACCGCTCGGTCTCCGTTCGTCTCTGCGGGTGTTTTCTTTTGGTAGCAATTTCTCATTGTCTTCTCCTTTTATAGTCTGAACTTCGGATGACGTCAGTACAGGGTGTGATGCGTTCCATCACACGTCGCGATT
chrI	2800565	ATGCGTTCGGTCTCCGTCAACCGCTCGGTCTCCGTTCGTCTCTGCGGGTGTTTTCTTTTGGTAGCAAATCCTAAAACCTTCTTACCGCACCTCGCATCACCCGTATCCCCGTCAGTACAGGGTGTGATGCGTTCCATCACACGTCGCGATT
chrI	2801157	ATGCGTTCGGTCTCCGTCAACCGCTCGGTCTCCGTTCGTCTCTGCGGGTGTTTTCTTTTGGTAGCAACGCGGGCACGCTTATTGGTGGAGCATAAAATAGTAGCACAACCGTCAGTACAGGGTGTGATGCGTTCCATCACACGTCGCGATT
chrI	2803254	ATGCGTTCGGTCTCCGTCAACCGCTCGGTCTCCGTTCGTCTCTGCGGGTGTTTTCTTTTGGTAGCAATACATGCCTAGATATTGCCCGCCTGCCCACATGCCTAGATATCGTCAGTACAGGGTGTGATGCGTTCCATCACACGTCGCGATT
chrI	2804038	ATGCGTTCGGTCTCCGTCAACCGCTCGGTCTCCGTTCGTCTCTGCGGGTGTTTTCTTTTGGTAGCAAGCTTCAAGCCACATTGGACAGATTTTCAGTGTTAGATTTATTCGTCAGTACAGGGTGTGATGCGTTCCATCACACGTCGCGATT
chrI	2805063	ATGCGTTCGGTCTCCGTCAACCGCTCGGTCTCCGTTCGTCTCTGCGGGTGTTTTCTTTTGGTAGCAAGAAGTGACGGTGACAATCGGTGGAGGAAGTCAGTCAATGATCCGTCAGTACAGGGTGTGATGCGTTCCATCACACGTCGCGATT
chrI	2805645	ATGCGTTCGGTCTCCGTCAACCGCTCGGTCTCCGTTCGTCTCTGCGGGTGTTTTCTTTTGGTAGCAATTATGTGGTCGGTACCAAGGGAAAAGTGATGCTTGACACGACCGTCAGTACAGGGTGTGATGCGTTCCATCACACGTCGCGATT
chrI	2806326	ATGCGTTCGGTCTCCGTCAACCGCTCGGTCTCCGTTCGTCTCTGCGGGTGTTTTCTTTTGGTAGCAAAGCTGGCTAGATTACTGTAGTTGTGTTTGGTTGAGTTATAATCGTCAGTACAGGGTGTGATGCGTTCCATCACACGTCGCGATT
chrI	2806938	ATGCGTTCGGTCTCCGTCAACCGCTCGGTCTCCGTTCGTCTCTGCGGGTGTTTTCTTTTGGTAGCAAATTGGAGCTGATATGTTCCCGGTGCCAAGTAACAAAAGTTAGCGTCAGTACAGGGTGTGATGCGTTCCATCACACGTCGCGATT
chrI	2807534	ATGCGTTCGGTCTCCGTCAACCGCTCGGTCTCCGTTCGTCTCTGCGGGTGTTTTCTTTTGGTAGCAAGTTGGCCGATACTAAGAATCAGAAACTTGTGACGTCACTCCTCGTCAGTACAGGGTGTGATGCGTTCCATCACACGTCGCGATT
chrI	2808302	ATGCGTTCGGTCTCCGTCAACCGCTCGGTCTCCGTTCGTCTCTGCGGGTGTTTTCTTTTGGTAGCAATAATTATCGTTGCAATAAGGCTCCGCTGAGATTCAAAGAAGGCGTCAGTACAGGGTGTGATGCGTTCCATCACACGTCGCGATT
chrI	2808959	ATGCGTTCGGTCTCCGTCAACCGCTCGGTCTCCGTTCGTCTCTGCGGGTGTTTTCTTTTGGTAGCAAATTTCAGATCTCCGACTGGACTGGAGAATCCATAGATCTTCACGTCAGTACAGGGTGTGATGCGTTCCATCACACGTCGCGATT
chrI	2810207	ATGCGTTCGGTCTCCGTCAACCGCTCGGTCTCCGTTCGTCTCTGCGGGTGTTTTCTTTTGGTAGCAATGTGAACCTTCAGGAAATCGTGAAAACTTCTGAGAAAACAGGCGTCAGTACAGGGTGTGATGCGTTCCATCACACGTCGCGATT
chrI	2811009	ATGCGTTCGGTCTCCGTCAACCGCTCGGTCTCCGTTCGTCTCTGCGGGTGTTTTCTTTTGGTAGCAAGACGCTCAACAATTTGGACATTGTCTCTCAATGCACCGTCCGCGTCAGTACAGGGTGTGATGCGTTCCATCACACGTCGCGATT
chrI	2811556	ATGCGTTCGGTCTCCGTCAACCGCTCGGTCTCCGTTCGTCTCTGCGGGTGTTTTCTTTTGGTAGCAAGAAATGATCGATATGAGGGAGAAAACGGAACACTTGGCGACACGTCAGTACAGGGTGTGATGCGTTCCATCACACGTCGCGATT
chrI	2812186	ATGCGTTCGGTCTCCGTCAACCGCTCGGTCTCCGTTCGTCTCTGCGGGTGTTTTCTTTTGGTAGCAAGTAAATCTGATGTGCTGAATTTTGTCGGAGATTTTCTAGACGCGTCAGTACAGGGTGTGATGCGTTCCATCACACGTCGCGATT
chrI	2812889	ATGCGTTCGGTCTCCGTCAACCGCTCGGTCTCCGTTCGTCTCTGCGGGTGTTTTCTTTTGGTAGCAATTACACCGAAACCGATGGATATTTGAAAGCAGGATATACTGGCGTCAGTACAGGGTGTGATGCGTTCCATCACACGTCGCGATT
chrI	2813457	ATGCGTTCGGTCTCCGTCAACCGCTCGGTCTCCGTTCGTCTCTGCGGGTGTTTTCTTTTGGTAGCAATTTTCATGAAGTGCTGCAGGGAGAAGATTCATGCACGTAAGTCGTCAGTACAGGGTGTGATGCGTTCCATCACACGTCGCGATT
chrI	2814225	ATGCGTTCGGTCTCCGTCAACCGCTCGGTCTCCGTTCGTCTCTGCGGGTGTTTTCTTTTGGTAGCAAATGAGGATGAGTTTGCCGGCATCGCAGACGACAATGTGACGGCGTCAGTACAGGGTGTGATGCGTTCCATCACACGTCGCGATT
chrI	2816597	ATGCGTTCGGTCTCCGTCAACCGCTCGGTCTCCGTTCGTCTCTGCGGGTGTTTTCTTTTGGTAGCAACGCCTCACCGAAATCCAAGTCACTTATGGTAGTGGCAGCGGACGTCAGTACAGGGTGTGATGCGTTCCATCACACGTCGCGATT
chrI	2817414	ATGCGTTCGGTCTCCGTCAACCGCTCGGTCTCCGTTCGTCTCTGCGGGTGTTTTCTTTTGGTAGCAAGGAGTCCTTGAACCAGGAAAATCCGTTGACGTGGCAGTGACACGTCAGTACAGGGTGTGATGCGTTCCATCACACGTCGCGATT
chrI	2818959	ATGCGTTCGGTCTCCGTCAACCGCTCGGTCTCCGTTCGTCTCTGCGGGTGTTTTCTTTTGGTAGCAAATGGGTTATGCGCCTTTAAATAGCGAGTACTGTAGTAGTTGTCGTCAGTACAGGGTGTGATGCGTTCCATCACACGTCGCGATT
chrI	2820037	ATGCGTTCGGTCTCCGTCAACCGCTCGGTCTCCGTTCGTCTCTGCGGGTGTTTTCTTTTGGTAGCAAAATGCACCATGTTCTAAACACAAATAGCCAGTTTCGCTCCGACGTCAGTACAGGGTGTGATGCGTTCCATCACACGTCGCGATT
chrI	2821906	ATGCGTTCGGTCTCCGTCAACCGCTCGGTCTCCGTTCGTCTCTGCGGGTGTTTTCTTTTGGTAGCAAGGAAGCTCATTCGTCGGAGCGGGATGTCCAGGTGCTGGGCGTCGTCAGTACAGGGTGTGATGCGTTCCATCACACGTCGCGATT
chrI	2823670	ATGCGTTCGGTCTCCGTCAACCGCTCGGTCTCCGTTCGTCTCTGCGGGTGTTTTCTTTTGGTAGCAAATTTGCATCAACATCGTATGCATCATTGCTGCTTGCTGCTGCCGTCAGTACAGGGTGTGATGCGTTCCATCACACGTCGCGATT
chrI	2824958	ATGCGTTCGGTCTCCGTCAACCGCTCGGTCTCCGTTCGTCTCTGCGGGTGTTTTCTTTTGGTAGCAAGTTCCTTGTGTGTTTCCTTATCCTTCTTTGCCATTTCAAAATCGTCAGTACAGGGTGTGATGCGTTCCATCACACGTCGCGATT
chrI	2825871	ATGCGTTCGGTCTCCGTCAACCGCTCGGTCTCCGTTCGTCTCTGCGGGTGTTTTCTTTTGGTAGCAAAAACTGTTGTACTGCTCTGCTCAATATCCTCCAATCGGCGGCCGTCAGTACAGGGTGTGATGCGTTCCATCACACGTCGCGATT
chrI	2827106	ATGCGTTCGGTCTCCGTCAACCGCTCGGTCTCCGTTCGTCTCTGCGGGTGTTTTCTTTTGGTAGCAAGTATCCGTGTCTCGGGTACCAGCAACCATAATTACCACCACCCGTCAGTACAGGGTGTGATGCGTTCCATCACACGTCGCGATT
chrI	2830135	ATGCGTTCGGTCTCCGTCAACCGCTCGGTCTCCGTTCGTCTCTGCGGGTGTTTTCTTTTGGTAGCAAATTTCGACCGGCACCGTCTAATTCTGCTTCCATTACAGCTTCCGTCAGTACAGGGTGTGATGCGTTCCATCACACGTCGCGATT
chrI	2831682	ATGCGTTCGGTCTCCGTCAACCGCTCGGTCTCCGTTCGTCTCTGCGGGTGTTTTCTTTTGGTAGCAAAAAAGAGAGCATGGAACTTGAAGAGAGTGGAGGTTGAGTGAGCGTCAGTACAGGGTGTGATGCGTTCCATCACACGTCGCGATT
chrI	2833413	ATGCGTTCGGTCTCCGTCAACCGCTCGGTCTCCGTTCGTCTCTGCGGGTGTTTTCTTTTGGTAGCAATTCACGAGGGATTAGCGTGGAAATGTGAATGTGTGTAGAAGCCGTCAGTACAGGGTGTGATGCGTTCCATCACACGTCGCGATT
chrI	2834732	ATGCGTTCGGTCTCCGTCAACCGCTCGGTCTCCGTTCGTCTCTGCGGGTGTTTTCTTTTGGTAGCAACCTATTCCAAATCTGGCTAGAATTTCAGATAGAATTGGTGGACGTCAGTACAGGGTGTGATGCGTTCCATCACACGTCGCGATT
chrI	2835937	ATGCGTTCGGTCTCCGTCAACCGCTCGGTCTCCGTTCGTCTCTGCGGGTGTTTTCTTTTGGTAGCAACACCTTACAGTAAACTGGCGGGTGCGAACGGAAGTGGTGGTGCGTCAGTACAGGGTGTGATGCGTTCCATCACACGTCGCGATT
chrI	2837028	ATGCGTTCGGTCTCCGTCAACCGCTCGGTCTCCGTTCGTCTCTGCGGGTGTTTTCTTTTGGTAGCAACATATGAGACGGGAAGCACCAGCAGCACGAGAATTTGACAGGCGTCAGTACAGGGTGTGATGCGTTCCATCACACGTCGCGATT
chrI	2837852	ATGCGTTCGGTCTCCGTCAACCGCTCGGTCTCCGTTCGTCTCTGCGGGTGTTTTCTTTTGGTAGCAAACTTGAAATAGAGCATCCATTTCGCTCGTTTATCAGCAGCTACGTCAGTACAGGGTGTGATGCGTTCCATCACACGTCGCGATT
chrI	2838879	ATGCGTTCGGTCTCCGTCAACCGCTCGGTCTCCGTTCGTCTCTGCGGGTGTTTTCTTTTGGTAGCAAATTTCATACGGTTCTAATACAATCTGAGCCAAGAGTGGGCGGCGTCAGTACAGGGTGTGATGCGTTCCATCACACGTCGCGATT
chrI	2840526	ATGCGTTCGGTCTCCGTCAACCGCTCGGTCTCCGTTCGTCTCTGCGGGTGTTTTCTTTTGGTAGCAAAACAACCGGTCCTTTCTAAGTGGCCTAGGAAACGCCAAAACTCGTCAGTACAGGGTGTGATGCGTTCCATCACACGTCGCGATT
chrI	2841300	ATGCGTTCGGTCTCCGTCAACCGCTCGGTCTCCGTTCGTCTCTGCGGGTGTTTTCTTTTGGTAGCAACAAAGTTGGGCAAACAGAATATTTGAATTTTGAATGGAAGGCCGTCAGTACAGGGTGTGATGCGTTCCATCACACGTCGCGATT
chrI	2844123	ATGCGTTCGGTCTCCGTCAACCGCTCGGTCTCCGTTCGTCTCTGCGGGTGTTTTCTTTTGGTAGCAAAAACCAGCACACTTGAGCCAGACTTGATAGAAGTGTGTAGTTCGTCAGTACAGGGTGTGATGCGTTCCATCACACGTCGCGATT
chrI	2844697	ATGCGTTCGGTCTCCGTCAACCGCTCGGTCTCCGTTCGTCTCTGCGGGTGTTTTCTTTTGGTAGCAAGCTATTAAGAACGTCAAGACAGCACTCGTGATTTAAATTGAACGTCAGTACAGGGTGTGATGCGTTCCATCACACGTCGCGATT
chrI	2846094	ATGCGTTCGGTCTCCGTCAACCGCTCGGTCTCCGTTCGTCTCTGCGGGTGTTTTCTTTTGGTAGCAACTACGTTTCTGCCGTCCTTCCAACAAGCCTACATAAGGTAGGCGTCAGTACAGGGTGTGATGCGTTCCATCACACGTCGCGATT
chrI	2847209	ATGCGTTCGGTCTCCGTCAACCGCTCGGTCTCCGTTCGTCTCTGCGGGTGTTTTCTTTTGGTAGCAAACCAATGATTTTATTCATATTCACACGGTGAGTTGATAGGCTCGTCAGTACAGGGTGTGATGCGTTCCATCACACGTCGCGATT
chrI	2848205	ATGCGTTCGGTCTCCGTCAACCGCTCGGTCTCCGTTCGTCTCTGCGGGTGTTTTCTTTTGGTAGCAAGCCCAAATGTCCCTATAAAGTGGTACCTTCAAGTCGGCCAATCGTCAGTACAGGGTGTGATGCGTTCCATCACACGTCGCGATT
chrI	2848840	ATGCGTTCGGTCTCCGTCAACCGCTCGGTCTCCGTTCGTCTCTGCGGGTGTTTTCTTTTGGTAGCAATGCGGAGTGAGAAAGTTAGGCCATTTTGCCAAGTTTTCTTGGCGTCAGTACAGGGTGTGATGCGTTCCATCACACGTCGCGATT
chrI	2849910	ATGCGTTCGGTCTCCGTCAACCGCTCGGTCTCCGTTCGTCTCTGCGGGTGTTTTCTTTTGGTAGCAACCGATTGTTCGATTTATTTCAGAGAAATTCGGAAAATGCGAACGTCAGTACAGGGTGTGATGCGTTCCATCACACGTCGCGATT
chrI	2851691	ATGCGTTCGGTCTCCGTCAACCGCTCGGTCTCCGTTCGTCTCTGCGGGTGTTTTCTTTTGGTAGCAAAACTTTCAGAATATTTCTCACCTCTTCGCATGGTGAAAACCGCGTCAGTACAGGGTGTGATGCGTTCCATCACACGTCGCGATT
chrI	2852570	ATGCGTTCGGTCTCCGTCAACCGCTCGGTCTCCGTTCGTCTCTGCGGGTGTTTTCTTTTGGTAGCAATGCTCTCAAAATTGGGTTCATCGCTGTGTTGAGCTCCTCGAGCGTCAGTACAGGGTGTGATGCGTTCCATCACACGTCGCGATT
chrI	2853743	ATGCGTTCGGTCTCCGTCAACCGCTCGGTCTCCGTTCGTCTCTGCGGGTGTTTTCTTTTGGTAGCAACTCAGCTCGTCCTCGTCCAGGCAGGGAAATCAGTTCCAATTTCGTCAGTACAGGGTGTGATGCGTTCCATCACACGTCGCGATT
chrI	2854555	ATGCGTTCGGTCTCCGTCAACCGCTCGGTCTCCGTTCGTCTCTGCGGGTGTTTTCTTTTGGTAGCAATTCACCCAAATCAGGAAAGTCTTGTCGTTATTGTGGAAGATACGTCAGTACAGGGTGTGATGCGTTCCATCACACGTCGCGATT
chrI	2855317	ATGCGTTCGGTCTCCGTCAACCGCTCGGTCTCCGTTCGTCTCTGCGGGTGTTTTCTTTTGGTAGCAACTTTCATATCTTGATGACAGAGTTTCAACACGGCTACGACCGCGTCAGTACAGGGTGTGATGCGTTCCATCACACGTCGCGATT
chrI	2856461	ATGCGTTCGGTCTCCGTCAACCGCTCGGTCTCCGTTCGTCTCTGCGGGTGTTTTCTTTTGGTAGCAAGGATAATAATTTGTGTGGCTGGTAGGAAGAACGTGCAAATTGCGTCAGTACAGGGTGTGATGCGTTCCATCACACGTCGCGATT
chrI	2858619	ATGCGTTCGGTCTCCGTCAACCGCTCGGTCTCCGTTCGTCTCTGCGGGTGTTTTCTTTTGGTAGCAAGTTAAATTCGGCGAGAGAGCTCCGCACGTACTTCATGTTCTCCGTCAGTACAGGGTGTGATGCGTTCCATCACACGTCGCGATT
chrI	2859810	ATGCGTTCGGTCTCCGTCAACCGCTCGGTCTCCGTTCGTCTCTGCGGGTGTTTTCTTTTGGTAGCAACCAGTTTTAGTATCAACGTTGACAACAGTCATGGTTTCAATCCGTCAGTACAGGGTGTGATGCGTTCCATCACACGTCGCGATT
chrI	2861168	ATGCGTTCGGTCTCCGTCAACCGCTCGGTCTCCGTTCGTCTCTGCGGGTGTTTTCTTTTGGTAGCAAAAATCAAACACTCTCTCGTCGGCTCCATCGAGTTGCAAAGTTCGTCAGTACAGGGTGTGATGCGTTCCATCACACGTCGCGATT
chrI	2862674	ATGCGTTCGGTCTCCGTCAACCGCTCGGTCTCCGTTCGTCTCTGCGGGTGTTTTCTTTTGGTAGCAAGTTTTGGCAGATTTCTTACGAGTTAGGCAGTTTTATGCACCGCGTCAGTACAGGGTGTGATGCGTTCCATCACACGTCGCGATT
chrI	2866937	ATGCGTTCGGTCTCCGTCAACCGCTCGGTCTCCGTTCGTCTCTGCGGGTGTTTTCTTTTGGTAGCAAGCTTTTCAATAATGTAAATTTCGGATAAACAAAAGGCGGAGCCGTCAGTACAGGGTGTGATGCGTTCCATCACACGTCGCGATT
chrI	2869851	ATGCGTTCGGTCTCCGTCAACCGCTCGGTCTCCGTTCGTCTCTGCGGGTGTTTTCTTTTGGTAGCAACGCAGATCGATAGTTCAATTCCAACAGTATCTATTCGTTCTTCGTCAGTACAGGGTGTGATGCGTTCCATCACACGTCGCGATT
chrI	2871593	ATGCGTTCGGTCTCCGTCAACCGCTCGGTCTCCGTTCGTCTCTGCGGGTGTTTTCTTTTGGTAGCAATCGTTGTTCCCTCGGTAGTTGTTGGTGAATCTGGTGACAGGTCGTCAGTACAGGGTGTGATGCGTTCCATCACACGTCGCGATT
chrI	2874870	ATGCGTTCGGTCTCCGTCAACCGCTCGGTCTCCGTTCGTCTCTGCGGGTGTTTTCTTTTGGTAGCAAACCTTTGTATCGGCTTTAACTTGATTAGAGACAGTTTTAGCTCGTCAGTACAGGGTGTGATGCGTTCCATCACACGTCGCGATT
chrI	2875642	ATGCGTTCGGTCTCCGTCAACCGCTCGGTCTCCGTTCGTCTCTGCGGGTGTTTTCTTTTGGTAGCAAATAATGTTTACCTTCTTCATCTGGAACTTGACGGTGGCGCGGCGTCAGTACAGGGTGTGATGCGTTCCATCACACGTCGCGATT
chrI	2876156	ATGCGTTCGGTCTCCGTCAACCGCTCGGTCTCCGTTCGTCTCTGCGGGTGTTTTCTTTTGGTAGCAATCCGCTGAAACGCTTGTCCTTCTGTGGGTCGTAGTTCTTGAGCGTCAGTACAGGGTGTGATGCGTTCCATCACACGTCGCGATT
chrI	2876794	ATGCGTTCGGTCTCCGTCAACCGCTCGGTCTCCGTTCGTCTCTGCGGGTGTTTTCTTTTGGTAGCAAACGCGTGCCAACCAGCCGAGGAGATTGGTGTTTTACGTCGCTCGTCAGTACAGGGTGTGATGCGTTCCATCACACGTCGCGATT
chrI	2877616	ATGCGTTCGGTCTCCGTCAACCGCTCGGTCTCCGTTCGTCTCTGCGGGTGTTTTCTTTTGGTAGCAACCACCTCCAGCCGCTGGGCCAATCAAGCACGCTACTAGTCAGCGTCAGTACAGGGTGTGATGCGTTCCATCACACGTCGCGATT
chrI	2878665	ATGCGTTCGGTCTCCGTCAACCGCTCGGTCTCCGTTCGTCTCTGCGGGTGTTTTCTTTTGGTAGCAATGATATTTCAAGAATCACCTCTTTCAGAAATGACAAGAGCCTCGTCAGTACAGGGTGTGATGCGTTCCATCACACGTCGCGATT
chrI	2879439	ATGCGTTCGGTCTCCGTCAACCGCTCGGTCTCCGTTCGTCTCTGCGGGTGTTTTCTTTTGGTAGCAAAGGAAATATTTTCAGATCACACAATTGGAAGACGGAAATGCGCGTCAGTACAGGGTGTGATGCGTTCCATCACACGTCGCGATT
chrI	2881127	ATGCGTTCGGTCTCCGTCAACCGCTCGGTCTCCGTTCGTCTCTGCGGGTGTTTTCTTTTGGTAGCAATCTTGGAGAATGGAAGAACTGCCGGTGTAGTCCTCGAGGAGGCGTCAGTACAGGGTGTGATGCGTTCCATCACACGTCGCGATT
chrI	2883378	ATGCGTTCGGTCTCCGTCAACCGCTCGGTCTCCGTTCGTCTCTGCGGGTGTTTTCTTTTGGTAGCAACACTTTATTTCCCGTATGCGTCTTCGCCCATTCCGTCTCATCCGTCAGTACAGGGTGTGATGCGTTCCATCACACGTCGCGATT
chrI	2886072	ATGCGTTCGGTCTCCGTCAACCGCTCGGTCTCCGTTCGTCTCTGCGGGTGTTTTCTTTTGGTAGCAAAGGACCCAAGAATCTCTCGTATCCAACGTCGACGTTAAACGGCGTCAGTACAGGGTGTGATGCGTTCCATCACACGTCGCGATT
chrI	2887335	ATGCGTTCGGTCTCCGTCAACCGCTCGGTCTCCGTTCGTCTCTGCGGGTGTTTTCTTTTGGTAGCAAATCATGACCTAATTGCCAATCTCTGCGTCTCTCAAGACAAAACGTCAGTACAGGGTGTGATGCGTTCCATCACACGTCGCGATT
chrI	2887827	ATGCGTTCGGTCTCCGTCAACCGCTCGGTCTCCGTTCGTCTCTGCGGGTGTTTTCTTTTGGTAGCAATCTTGCTCCGCCGCACCAACTGAGATCTTCGAGGACCCGAGACGTCAGTACAGGGTGTGATGCGTTCCATCACACGTCGCGATT
chrI	2888360	ATGCGTTCGGTCTCCGTCAACCGCTCGGTCTCCGTTCGTCTCTGCGGGTGTTTTCTTTTGGTAGCAACGCTTTTCAAGAGCTTTCTGATTGCATTGATATGACTGAATACGTCAGTACAGGGTGTGATGCGTTCCATCACACGTCGCGATT
chrI	2888949	ATGCGTTCGGTCTCCGTCAACCGCTCGGTCTCCGTTCGTCTCTGCGGGTGTTTTCTTTTGGTAGCAATCTCCGAAGACCCAAGATCTCGATTCGACGACTTGGACGGCGCGTCAGTACAGGGTGTGATGCGTTCCATCACACGTCGCGATT
chrI	2890829	ATGCGTTCGGTCTCCGTCAACCGCTCGGTCTCCGTTCGTCTCTGCGGGTGTTTTCTTTTGGTAGCAACGACATGGCAATTTCTGCGTACATCCCGAAAATCGACGAAGACGTCAGTACAGGGTGTGATGCGTTCCATCACACGTCGCGATT
chrI	2891496	ATGCGTTCGGTCTCCGTCAACCGCTCGGTCTCCGTTCGTCTCTGCGGGTGTTTTCTTTTGGTAGCAAGAAAACTGCCTAATATTCGCTATTTAAAGGTGGTGTAGTCGACGTCAGTACAGGGTGTGATGCGTTCCATCACACGTCGCGATT
chrI	2893901	ATGCGTTCGGTCTCCGTCAACCGCTCGGTCTCCGTTCGTCTCTGCGGGTGTTTTCTTTTGGTAGCAACAAATATACCTAAATTAACGCAATTTTCAACCGCTGTGACACCGTCAGTACAGGGTGTGATGCGTTCCATCACACGTCGCGATT
chrI	2895651	ATGCGTTCGGTCTCCGTCAACCGCTCGGTCTCCGTTCGTCTCTGCGGGTGTTTTCTTTTGGTAGCAAGCCCTTCAGAGTACGATGCTCCACAATACGGGCATTTACAGACGTCAGTACAGGGTGTGATGCGTTCCATCACACGTCGCGATT
chrI	2896279	ATGCGTTCGGTCTCCGTCAACCGCTCGGTCTCCGTTCGTCTCTGCGGGTGTTTTCTTTTGGTAGCAAGCAAGTTGAGAAAGTTTGAACGCAGCGACTGGAAGATGATTCCGTCAGTACAGGGTGTGATGCGTTCCATCACACGTCGCGATT
chrI	2896934	ATGCGTTCGGTCTCCGTCAACCGCTCGGTCTCCGTTCGTCTCTGCGGGTGTTTTCTTTTGGTAGCAAAAGAAGTGGCCAATTCTCTTCTAAACGAGCAACTGGTGGTGGCGTCAGTACAGGGTGTGATGCGTTCCATCACACGTCGCGATT
chrI	2898155	ATGCGTTCGGTCTCCGTCAACCGCTCGGTCTCCGTTCGTCTCTGCGGGTGTTTTCTTTTGGTAGCAAGCAGTAGAGCACGTTTCCTCGAATAGCCAGAATGTACAGAGGCGTCAGTACAGGGTGTGATGCGTTCCATCACACGTCGCGATT
chrI	2898638	ATGCGTTCGGTCTCCGTCAACCGCTCGGTCTCCGTTCGTCTCTGCGGGTGTTTTCTTTTGGTAGCAAAACCCAAAGTGCATTGATTCCGGTGCTCTTGACGCACGCAGCCGTCAGTACAGGGTGTGATGCGTTCCATCACACGTCGCGATT
chrI	2899754	ATGCGTTCGGTCTCCGTCAACCGCTCGGTCTCCGTTCGTCTCTGCGGGTGTTTTCTTTTGGTAGCAAATTATCACTGACACAATAAGCCGGGCGTTCTCTTTGAATTTTCGTCAGTACAGGGTGTGATGCGTTCCATCACACGTCGCGATT
chrI	2900256	ATGCGTTCGGTCTCCGTCAACCGCTCGGTCTCCGTTCGTCTCTGCGGGTGTTTTCTTTTGGTAGCAAATATCCCAAACACGGACGGTCTGATCCAAGGAGGCAGAAGCCCGTCAGTACAGGGTGTGATGCGTTCCATCACACGTCGCGATT
chrI	2900792	ATGCGTTCGGTCTCCGTCAACCGCTCGGTCTCCGTTCGTCTCTGCGGGTGTTTTCTTTTGGTAGCAATAAGGAGCGACATGATATCCGATTTATAGTCGGTAACCAGTCCGTCAGTACAGGGTGTGATGCGTTCCATCACACGTCGCGATT
chrI	2902279	ATGCGTTCGGTCTCCGTCAACCGCTCGGTCTCCGTTCGTCTCTGCGGGTGTTTTCTTTTGGTAGCAACTCCGTTCCTTCCAAAAGAATTGGATAAGAGATCGTATTCAACGTCAGTACAGGGTGTGATGCGTTCCATCACACGTCGCGATT
chrI	2903569	ATGCGTTCGGTCTCCGTCAACCGCTCGGTCTCCGTTCGTCTCTGCGGGTGTTTTCTTTTGGTAGCAATCGATTTCTCGGCATTTCACCGTTATTTCACAATCCGACTTCCGTCAGTACAGGGTGTGATGCGTTCCATCACACGTCGCGATT
chrI	2904915	ATGCGTTCGGTCTCCGTCAACCGCTCGGTCTCCGTTCGTCTCTGCGGGTGTTTTCTTTTGGTAGCAAGAGATATTTGCACGCCAGACCAGTAAAACTTTGTGGAAAACTCGTCAGTACAGGGTGTGATGCGTTCCATCACACGTCGCGATT
chrI	2905504	ATGCGTTCGGTCTCCGTCAACCGCTCGGTCTCCGTTCGTCTCTGCGGGTGTTTTCTTTTGGTAGCAACGGCGATGAAAACTTCTACATTCATGCGAATTTTGTCAAAATCGTCAGTACAGGGTGTGATGCGTTCCATCACACGTCGCGATT
chrI	2907576	ATGCGTTCGGTCTCCGTCAACCGCTCGGTCTCCGTTCGTCTCTGCGGGTGTTTTCTTTTGGTAGCAATTCCATCTCCGTTGACACCTCCCGTGCCACCTTCTCCAATGACGTCAGTACAGGGTGTGATGCGTTCCATCACACGTCGCGATT
chrI	2915662	ATGCGTTCGGTCTCCGTCAACCGCTCGGTCTCCGTTCGTCTCTGCGGGTGTTTTCTTTTGGTAGCAAAAGTGACAAAGGATGACAAGACGTTCTACGCGATGAAATTGGCGTCAGTACAGGGTGTGATGCGTTCCATCACACGTCGCGATT
chrI	2916663	ATGCGTTCGGTCTCCGTCAACCGCTCGGTCTCCGTTCGTCTCTGCGGGTGTTTTCTTTTGGTAGCAACGTGGTGCCTCCCAAAGTATACAATATGGGATAATAATTCAGCGTCAGTACAGGGTGTGATGCGTTCCATCACACGTCGCGATT
chrI	2921686	ATGCGTTCGGTCTCCGTCAACCGCTCGGTCTCCGTTCGTCTCTGCGGGTGTTTTCTTTTGGTAGCAACTCCATCCTCTTCTCCTATATAAAGTCGTTCACTCATTTGATCGTCAGTACAGGGTGTGATGCGTTCCATCACACGTCGCGATT
chrI	2925591	ATGCGTTCGGTCTCCGTCAACCGCTCGGTCTCCGTTCGTCTCTGCGGGTGTTTTCTTTTGGTAGCAATTAGAGGAAAGCTTTGCGATTCGATTCTTTGCAATCGGGCGGCGTCAGTACAGGGTGTGATGCGTTCCATCACACGTCGCGATT
chrI	2926837	ATGCGTTCGGTCTCCGTCAACCGCTCGGTCTCCGTTCGTCTCTGCGGGTGTTTTCTTTTGGTAGCAACTAGGAGTTTTGATCGCCGACTCCAGCAAACACGGAATTTGGCGTCAGTACAGGGTGTGATGCGTTCCATCACACGTCGCGATT
chrI	2928276	ATGCGTTCGGTCTCCGTCAACCGCTCGGTCTCCGTTCGTCTCTGCGGGTGTTTTCTTTTGGTAGCAACACTGTCATTCTCAGTGGCACAATTGATATAAAATTAGCACTCGTCAGTACAGGGTGTGATGCGTTCCATCACACGTCGCGATT
chrI	2929067	ATGCGTTCGGTCTCCGTCAACCGCTCGGTCTCCGTTCGTCTCTGCGGGTGTTTTCTTTTGGTAGCAAAACCAGACCATCAATATCATGGAGGACGACTCTGGATTCTCTCGTCAGTACAGGGTGTGATGCGTTCCATCACACGTCGCGATT
chrI	2929729	ATGCGTTCGGTCTCCGTCAACCGCTCGGTCTCCGTTCGTCTCTGCGGGTGTTTTCTTTTGGTAGCAAGCAATCCGTGGGAGTGTACATGCACCGCAGGCATCGAAGCTTCGTCAGTACAGGGTGTGATGCGTTCCATCACACGTCGCGATT
chrI	2931469	ATGCGTTCGGTCTCCGTCAACCGCTCGGTCTCCGTTCGTCTCTGCGGGTGTTTTCTTTTGGTAGCAAAATAGATCATATGCGAACTGTGGAGCTTCTGGCTGCAAAAGCCGTCAGTACAGGGTGTGATGCGTTCCATCACACGTCGCGATT
chrI	2934042	ATGCGTTCGGTCTCCGTCAACCGCTCGGTCTCCGTTCGTCTCTGCGGGTGTTTTCTTTTGGTAGCAAAGTGCCTGAGCAGAGCAATGACTTGGGTTCGTGTTGCTGTGCCGTCAGTACAGGGTGTGATGCGTTCCATCACACGTCGCGATT
chrI	2936053	ATGCGTTCGGTCTCCGTCAACCGCTCGGTCTCCGTTCGTCTCTGCGGGTGTTTTCTTTTGGTAGCAACGAGTGCCAATATGCATATTTTGCAAAACGAAATCTACTTCTCGTCAGTACAGGGTGTGATGCGTTCCATCACACGTCGCGATT
chrI	2937825	ATGCGTTCGGTCTCCGTCAACCGCTCGGTCTCCGTTCGTCTCTGCGGGTGTTTTCTTTTGGTAGCAACAAATGATCAAAATGTTTCTGGGCTCAATCCGAGAGCTGGATCGTCAGTACAGGGTGTGATGCGTTCCATCACACGTCGCGATT
chrI	2939652	ATGCGTTCGGTCTCCGTCAACCGCTCGGTCTCCGTTCGTCTCTGCGGGTGTTTTCTTTTGGTAGCAAAGAGCAGAATCATTTTCCAGCTGCAAAGATCTCGCGATTGAACGTCAGTACAGGGTGTGATGCGTTCCATCACACGTCGCGATT
chrI	2940218	ATGCGTTCGGTCTCCGTCAACCGCTCGGTCTCCGTTCGTCTCTGCGGGTGTTTTCTTTTGGTAGCAAAAGTGGAACTAGAAGCTTCATAGTGAAAACCTGAATGTTCCACGTCAGTACAGGGTGTGATGCGTTCCATCACACGTCGCGATT
chrI	2941140	ATGCGTTCGGTCTCCGTCAACCGCTCGGTCTCCGTTCGTCTCTGCGGGTGTTTTCTTTTGGTAGCAAGTCGGGTATTTCACAGTAATAAAATGTCGGAAAATGGGATTTCGTCAGTACAGGGTGTGATGCGTTCCATCACACGTCGCGATT
chrI	2942904	ATGCGTTCGGTCTCCGTCAACCGCTCGGTCTCCGTTCGTCTCTGCGGGTGTTTTCTTTTGGTAGCAACATGGAATCTCCAGCTCCTGCAAAAGGATGGAGCAAGAAGCTCGTCAGTACAGGGTGTGATGCGTTCCATCACACGTCGCGATT
chrI	2944283	ATGCGTTCGGTCTCCGTCAACCGCTCGGTCTCCGTTCGTCTCTGCGGGTGTTTTCTTTTGGTAGCAAAAAGAAGGATTCCAGTTGTCAGGGCATCCGAAACTAGCCGCCCGTCAGTACAGGGTGTGATGCGTTCCATCACACGTCGCGATT
chrI	2945465	ATGCGTTCGGTCTCCGTCAACCGCTCGGTCTCCGTTCGTCTCTGCGGGTGTTTTCTTTTGGTAGCAAGAATGACATGTCCATCCTCTGCACACCGTAAAGAATCCGTGACGTCAGTACAGGGTGTGATGCGTTCCATCACACGTCGCGATT
chrI	2946566	ATGCGTTCGGTCTCCGTCAACCGCTCGGTCTCCGTTCGTCTCTGCGGGTGTTTTCTTTTGGTAGCAAAAATTTCTTAATACGAAAATGCCTGACATGGCTCCGTTTTCCCGTCAGTACAGGGTGTGATGCGTTCCATCACACGTCGCGATT
chrI	2948396	ATGCGTTCGGTCTCCGTCAACCGCTCGGTCTCCGTTCGTCTCTGCGGGTGTTTTCTTTTGGTAGCAAACTTCTGCCAGCAAAAGAAAATAACACTCCGAGAACATGATTCGTCAGTACAGGGTGTGATGCGTTCCATCACACGTCGCGATT
chrI	2949516	ATGCGTTCGGTCTCCGTCAACCGCTCGGTCTCCGTTCGTCTCTGCGGGTGTTTTCTTTTGGTAGCAAAAAGAAAATTTCATACTTGGCCGCGAAGACTCGGTGGACTAGCGTCAGTACAGGGTGTGATGCGTTCCATCACACGTCGCGATT
chrI	2950325	ATGCGTTCGGTCTCCGTCAACCGCTCGGTCTCCGTTCGTCTCTGCGGGTGTTTTCTTTTGGTAGCAATTGACAGGAGCATAGTCTGGACTGTCACGAATGATTGTTCGTCGTCAGTACAGGGTGTGATGCGTTCCATCACACGTCGCGATT
chrI	2951423	ATGCGTTCGGTCTCCGTCAACCGCTCGGTCTCCGTTCGTCTCTGCGGGTGTTTTCTTTTGGTAGCAAATCGCGAAGTGCTCGTCATATTCATAGGATAATCCAAGGTCTCGTCAGTACAGGGTGTGATGCGTTCCATCACACGTCGCGATT
chrI	2952442	ATGCGTTCGGTCTCCGTCAACCGCTCGGTCTCCGTTCGTCTCTGCGGGTGTTTTCTTTTGGTAGCAAGCAATTATTAAGTAGGCATTTTGTGGTAGCACGTGGTGTCAGCGTCAGTACAGGGTGTGATGCGTTCCATCACACGTCGCGATT
chrI	2953404	ATGCGTTCGGTCTCCGTCAACCGCTCGGTCTCCGTTCGTCTCTGCGGGTGTTTTCTTTTGGTAGCAAGTACAATCCTCGTCGTTTCTTTTCGTGCCAGGTTCCACCGATCGTCAGTACAGGGTGTGATGCGTTCCATCACACGTCGCGATT
chrI	2953936	ATGCGTTCGGTCTCCGTCAACCGCTCGGTCTCCGTTCGTCTCTGCGGGTGTTTTCTTTTGGTAGCAACATCCACATCCAACACACATGGTTCGTGTGCTCACGGTTCTGCGTCAGTACAGGGTGTGATGCGTTCCATCACACGTCGCGATT
chrI	2955570	ATGCGTTCGGTCTCCGTCAACCGCTCGGTCTCCGTTCGTCTCTGCGGGTGTTTTCTTTTGGTAGCAAGTCAGTCTTGAAAGAAAACGCATAGCTCCACTCCAAATTCGCCGTCAGTACAGGGTGTGATGCGTTCCATCACACGTCGCGATT
chrI	2956722	ATGCGTTCGGTCTCCGTCAACCGCTCGGTCTCCGTTCGTCTCTGCGGGTGTTTTCTTTTGGTAGCAATATTTTAGGAAGTCTAGATCCCAGATCCAGATGATCCAAAACCGTCAGTACAGGGTGTGATGCGTTCCATCACACGTCGCGATT
chrI	2958803	ATGCGTTCGGTCTCCGTCAACCGCTCGGTCTCCGTTCGTCTCTGCGGGTGTTTTCTTTTGGTAGCAATGTCACGAAACGTATGTTTAATAAATCATCAGAATCGGAGGACGTCAGTACAGGGTGTGATGCGTTCCATCACACGTCGCGATT
chrI	2960655	ATGCGTTCGGTCTCCGTCAACCGCTCGGTCTCCGTTCGTCTCTGCGGGTGTTTTCTTTTGGTAGCAAATGATAAGTGTGAAAAGGAGGAGAGAGTAGGTGAGAAGAAGACGTCAGTACAGGGTGTGATGCGTTCCATCACACGTCGCGATT
chrI	2962598	ATGCGTTCGGTCTCCGTCAACCGCTCGGTCTCCGTTCGTCTCTGCGGGTGTTTTCTTTTGGTAGCAACACTGAATTGAGCAAACCTTTCGGAACAGGGCCCGAAAAGTGCGTCAGTACAGGGTGTGATGCGTTCCATCACACGTCGCGATT
chrI	2964564	ATGCGTTCGGTCTCCGTCAACCGCTCGGTCTCCGTTCGTCTCTGCGGGTGTTTTCTTTTGGTAGCAAAGAGGGAAGGGTAAGGGTGTATATTGTTACGTAAGTCTTTTACGTCAGTACAGGGTGTGATGCGTTCCATCACACGTCGCGATT
chrI	2965680	ATGCGTTCGGTCTCCGTCAACCGCTCGGTCTCCGTTCGTCTCTGCGGGTGTTTTCTTTTGGTAGCAATGGGTTATGGATTTATGATCGAAATACTGTGAGGTTACACTACGTCAGTACAGGGTGTGATGCGTTCCATCACACGTCGCGATT
chrI	2967192	ATGCGTTCGGTCTCCGTCAACCGCTCGGTCTCCGTTCGTCTCTGCGGGTGTTTTCTTTTGGTAGCAAAGCTTATGGTTAAGTTTCGGCTTACTATTAGGCTAAGGCTTACGTCAGTACAGGGTGTGATGCGTTCCATCACACGTCGCGATT
chrI	2968164	ATGCGTTCGGTCTCCGTCAACCGCTCGGTCTCCGTTCGTCTCTGCGGGTGTTTTCTTTTGGTAGCAACATTGTAAATGCACCATGAGTTTGCCATGAGACTTTCCATCACGTCAGTACAGGGTGTGATGCGTTCCATCACACGTCGCGATT
chrI	2969445	ATGCGTTCGGTCTCCGTCAACCGCTCGGTCTCCGTTCGTCTCTGCGGGTGTTTTCTTTTGGTAGCAAGACGAACGAATTGAATAATGAAGTTTTATGTGCGGCAATAAGCGTCAGTACAGGGTGTGATGCGTTCCATCACACGTCGCGATT
chrI	2971147	ATGCGTTCGGTCTCCGTCAACCGCTCGGTCTCCGTTCGTCTCTGCGGGTGTTTTCTTTTGGTAGCAATGACACACATTTGCATGACAATAATGCCAAGGGACAGGTAGTCGTCAGTACAGGGTGTGATGCGTTCCATCACACGTCGCGATT
chrI	2972780	ATGCGTTCGGTCTCCGTCAACCGCTCGGTCTCCGTTCGTCTCTGCGGGTGTTTTCTTTTGGTAGCAATGTGTTTATGAAGGCCGAAACCTTGATATCTGGCTAATTGCCCGTCAGTACAGGGTGTGATGCGTTCCATCACACGTCGCGATT
chrI	2974901	ATGCGTTCGGTCTCCGTCAACCGCTCGGTCTCCGTTCGTCTCTGCGGGTGTTTTCTTTTGGTAGCAAGCCCGTTTCGGAGAGAGAATTGCACAAGCGACCGATGCGTGGCGTCAGTACAGGGTGTGATGCGTTCCATCACACGTCGCGATT
chrI	2977448	ATGCGTTCGGTCTCCGTCAACCGCTCGGTCTCCGTTCGTCTCTGCGGGTGTTTTCTTTTGGTAGCAATTTAATTTTGATCTACCTGATCACGATTTCCAGAAAGCGCGGCGTCAGTACAGGGTGTGATGCGTTCCATCACACGTCGCGATT
chrI	2979792	ATGCGTTCGGTCTCCGTCAACCGCTCGGTCTCCGTTCGTCTCTGCGGGTGTTTTCTTTTGGTAGCAACACATGTTCATTTTAAAGGGCATGTGTAACTGTTTGGGTAGACGTCAGTACAGGGTGTGATGCGTTCCATCACACGTCGCGATT
chrI	2982046	ATGCGTTCGGTCTCCGTCAACCGCTCGGTCTCCGTTCGTCTCTGCGGGTGTTTTCTTTTGGTAGCAAATTCGATATTCGCCTTCATAATTCTGTCGGTCGGCGTGTTCACGTCAGTACAGGGTGTGATGCGTTCCATCACACGTCGCGATT
chrI	2984089	ATGCGTTCGGTCTCCGTCAACCGCTCGGTCTCCGTTCGTCTCTGCGGGTGTTTTCTTTTGGTAGCAACCAAATCAGTCTTATTTCCGACTAGCAGGGTACGATGCTCACCGTCAGTACAGGGTGTGATGCGTTCCATCACACGTCGCGATT
chrI	2985330	ATGCGTTCGGTCTCCGTCAACCGCTCGGTCTCCGTTCGTCTCTGCGGGTGTTTTCTTTTGGTAGCAACTGTGATCTCTGAACAGCTATTCAGGAACAAGTAGTATACATCGTCAGTACAGGGTGTGATGCGTTCCATCACACGTCGCGATT
chrI	2988242	ATGCGTTCGGTCTCCGTCAACCGCTCGGTCTCCGTTCGTCTCTGCGGGTGTTTTCTTTTGGTAGCAAGGTATACGGTAATCGATGAGTCCAAAATTGAGATGGTGGCTCCGTCAGTACAGGGTGTGATGCGTTCCATCACACGTCGCGATT
chrI	2990901	ATGCGTTCGGTCTCCGTCAACCGCTCGGTCTCCGTTCGTCTCTGCGGGTGTTTTCTTTTGGTAGCAATTAGTGGAGTTGTGGTAGATGTCTGGAAGAGAATTTACTTGGCGTCAGTACAGGGTGTGATGCGTTCCATCACACGTCGCGATT
chrI	2994135	ATGCGTTCGGTCTCCGTCAACCGCTCGGTCTCCGTTCGTCTCTGCGGGTGTTTTCTTTTGGTAGCAACCATTGCCAGATAAAATGGAATTGTTCTACTTGTCTCTGAATCGTCAGTACAGGGTGTGATGCGTTCCATCACACGTCGCGATT
chrI	2995658	ATGCGTTCGGTCTCCGTCAACCGCTCGGTCTCCGTTCGTCTCTGCGGGTGTTTTCTTTTGGTAGCAAGTACGTCGAGAACGATGGGCTCGCTGTTGGATCGTATCGATCCGTCAGTACAGGGTGTGATGCGTTCCATCACACGTCGCGATT
chrI	2996687	ATGCGTTCGGTCTCCGTCAACCGCTCGGTCTCCGTTCGTCTCTGCGGGTGTTTTCTTTTGGTAGCAACTCACACATTATCACAAGGCTATCGAGCTAAACCCGACAATGCGTCAGTACAGGGTGTGATGCGTTCCATCACACGTCGCGATT
chrI	2997789	ATGCGTTCGGTCTCCGTCAACCGCTCGGTCTCCGTTCGTCTCTGCGGGTGTTTTCTTTTGGTAGCAATCATGATATGAAACACGCAGCGAAACTTTCTTCTGATAACACCGTCAGTACAGGGTGTGATGCGTTCCATCACACGTCGCGATT
chrI	2999503	ATGCGTTCGGTCTCCGTCAACCGCTCGGTCTCCGTTCGTCTCTGCGGGTGTTTTCTTTTGGTAGCAAATGATATGGGTCCGTTTTAGAAGTTACTCTGCAAGCGCGCTCCGTCAGTACAGGGTGTGATGCGTTCCATCACACGTCGCGATT
chrI	3001452	ATGCGTTCGGTCTCCGTCAACttgatctTcGGgagtcGTcACCTATGACCGTTTACGTTCTTATCGAAGGCACTTCAAGTATCTAGTTGATACGATTCCACTGGAAGTGCCAGTGCTCGTGTGAGAAGTCGTTCCATCACACGTCGCGATT
chrI	3003959	ATGCGTTCGGTCTCCGTCAACttgatctTcGGgagtcGTcACCTATGACCGTTTACGTTCTTATCGATGTTGAAAATCCACAAAAGTCTTTTCCTCTTTCTCCCAGTTTCCAGTGCTCGTGTGAGAAGTCGTTCCATCACACGTCGCGATT
chrI	3006693	ATGCGTTCGGTCTCCGTCAACttgatctTcGGgagtcGTcACCTATGACCGTTTACGTTCTTATCGAGCATGCAAAATTTGTCGTTTGAACTTAAAACTAGGACTTTCGCCAGTGCTCGTGTGAGAAGTCGTTCCATCACACGTCGCGATT
chrI	3008959	ATGCGTTCGGTCTCCGTCAACttgatctTcGGgagtcGTcACCTATGACCGTTTACGTTCTTATCGAACAACTGCAACCGAGATTCGTCCGACAAACTTTTCCGGGAGGCCAGTGCTCGTGTGAGAAGTCGTTCCATCACACGTCGCGATT
chrI	3010772	ATGCGTTCGGTCTCCGTCAACttgatctTcGGgagtcGTcACCTATGACCGTTTACGTTCTTATCGATGCTTATCGCTTTCCCATTGGTATTCCACTATGTGCAGACCCCCAGTGCTCGTGTGAGAAGTCGTTCCATCACACGTCGCGATT
chrI	3011609	ATGCGTTCGGTCTCCGTCAACttgatctTcGGgagtcGTcACCTATGACCGTTTACGTTCTTATCGAAGAAGCTTATGCGAGTCTGTCTGTACATTTTCGAATAAACTACCAGTGCTCGTGTGAGAAGTCGTTCCATCACACGTCGCGATT
chrI	3012648	ATGCGTTCGGTCTCCGTCAACttgatctTcGGgagtcGTcACCTATGACCGTTTACGTTCTTATCGATTCCAGGTACCGGGAAGAAGGTCGGAGCTTCAGGATCACAAGCCAGTGCTCGTGTGAGAAGTCGTTCCATCACACGTCGCGATT
chrI	3013432	ATGCGTTCGGTCTCCGTCAACttgatctTcGGgagtcGTcACCTATGACCGTTTACGTTCTTATCGACGTTTTCCGCTCGACATTATCTGGAAAATAGTTGGATTTTATCCAGTGCTCGTGTGAGAAGTCGTTCCATCACACGTCGCGATT
chrI	3015502	ATGCGTTCGGTCTCCGTCAACttgatctTcGGgagtcGTcACCTATGACCGTTTACGTTCTTATCGATGCCACACGAAAGTTTGCGATTTTCACGAATTTTCCAGACAACCAGTGCTCGTGTGAGAAGTCGTTCCATCACACGTCGCGATT
chrI	3018045	ATGCGTTCGGTCTCCGTCAACttgatctTcGGgagtcGTcACCTATGACCGTTTACGTTCTTATCGATCAAAGACTACTGGAGACTTTCAATCTCTATCAATGGTTGATCCAGTGCTCGTGTGAGAAGTCGTTCCATCACACGTCGCGATT
chrI	3019077	ATGCGTTCGGTCTCCGTCAACttgatctTcGGgagtcGTcACCTATGACCGTTTACGTTCTTATCGATCCGGGAATTTTCACATTTTCCCATTTGCCGAAAATTTTCAACCAGTGCTCGTGTGAGAAGTCGTTCCATCACACGTCGCGATT
chrI	3021340	ATGCGTTCGGTCTCCGTCAACttgatctTcGGgagtcGTcACCTATGACCGTTTACGTTCTTATCGACAATGCTCGGAGTTCGAACAATCAATAATCGTGCCAAGCAGACCAGTGCTCGTGTGAGAAGTCGTTCCATCACACGTCGCGATT
chrI	3024959	ATGCGTTCGGTCTCCGTCAACttgatctTcGGgagtcGTcACCTATGACCGTTTACGTTCTTATCGACCGGTGGAATTGGTGTTCAGATTCATGCACATACTGCCGGAGCCAGTGCTCGTGTGAGAAGTCGTTCCATCACACGTCGCGATT
chrI	3028081	ATGCGTTCGGTCTCCGTCAACttgatctTcGGgagtcGTcACCTATGACCGTTTACGTTCTTATCGAGAAAACCCGCGCCCTCTGCCTATTATATACAATAAATATCTGCCAGTGCTCGTGTGAGAAGTCGTTCCATCACACGTCGCGATT
chrI	3029142	ATGCGTTCGGTCTCCGTCAACttgatctTcGGgagtcGTcACCTATGACCGTTTACGTTCTTATCGAGCAAATTTGTACGCATCCTAATTATAATTTCCGGCAAATCGGCCAGTGCTCGTGTGAGAAGTCGTTCCATCACACGTCGCGATT
chrI	3031024	ATGCGTTCGGTCTCCGTCAACttgatctTcGGgagtcGTcACCTATGACCGTTTACGTTCTTATCGAAAAATTCAGTACCTGACGAATATTCATCTGGCGGATCTCGCTCCAGTGCTCGTGTGAGAAGTCGTTCCATCACACGTCGCGATT
chrI	3031737	ATGCGTTCGGTCTCCGTCAACttgatctTcGGgagtcGTcACCTATGACCGTTTACGTTCTTATCGATCCGTACTTTCCTGTGCACGTTCCCTCGACTTCGTTGAACAGCCAGTGCTCGTGTGAGAAGTCGTTCCATCACACGTCGCGATT
chrI	3033321	ATGCGTTCGGTCTCCGTCAACttgatctTcGGgagtcGTcACCTATGACCGTTTACGTTCTTATCGACACATGTCTTCATTTCTGGGATCTCGGAGGCCAGGAGAGTTTCCAGTGCTCGTGTGAGAAGTCGTTCCATCACACGTCGCGATT
chrI	3034658	ATGCGTTCGGTCTCCGTCAACttgatctTcGGgagtcGTcACCTATGACCGTTTACGTTCTTATCGAACCATGTTTTAATACGGTTTCGGCTGATCTGACTTATTACACCCAGTGCTCGTGTGAGAAGTCGTTCCATCACACGTCGCGATT
chrI	3038114	ATGCGTTCGGTCTCCGTCAACttgatctTcGGgagtcGTcACCTATGACCGTTTACGTTCTTATCGACGGGCCGTGAAAACTACAGTAATTCCTTAAATGACTATTTACCCAGTGCTCGTGTGAGAAGTCGTTCCATCACACGTCGCGATT
chrI	3039486	ATGCGTTCGGTCTCCGTCAACttgatctTcGGgagtcGTcACCTATGACCGTTTACGTTCTTATCGAAAGTAATAAATGATGCAAATGACCAGCACGAACCATTTTCGACCAGTGCTCGTGTGAGAAGTCGTTCCATCACACGTCGCGATT
chrI	3041286	ATGCGTTCGGTCTCCGTCAACttgatctTcGGgagtcGTcACCTATGACCGTTTACGTTCTTATCGAGGAGGTAGTGACGGCGTCACTGAAATTGAAGTTGCGCGTGAACCAGTGCTCGTGTGAGAAGTCGTTCCATCACACGTCGCGATT
chrI	3042507	ATGCGTTCGGTCTCCGTCAACttgatctTcGGgagtcGTcACCTATGACCGTTTACGTTCTTATCGACCACGGAACTTCGGAATCCCAAATTTTCTGAAATTTTATTGACCAGTGCTCGTGTGAGAAGTCGTTCCATCACACGTCGCGATT
chrI	3043572	ATGCGTTCGGTCTCCGTCAACttgatctTcGGgagtcGTcACCTATGACCGTTTACGTTCTTATCGATCATTTGGATCAATACTGTGTGAAGTTGATACGGTTAGTGTTCCAGTGCTCGTGTGAGAAGTCGTTCCATCACACGTCGCGATT
chrI	3044549	ATGCGTTCGGTCTCCGTCAACttgatctTcGGgagtcGTcACCTATGACCGTTTACGTTCTTATCGAACAGGAATCATAGATTTGGTGGACCTAGATTCACCGAAGATTCCAGTGCTCGTGTGAGAAGTCGTTCCATCACACGTCGCGATT
chrI	3045287	ATGCGTTCGGTCTCCGTCAACttgatctTcGGgagtcGTcACCTATGACCGTTTACGTTCTTATCGAAAAGCTAGGCACGTATACATCCATAAACAAGGTAGGTAAGTACCAGTGCTCGTGTGAGAAGTCGTTCCATCACACGTCGCGATT
chrI	3046526	ATGCGTTCGGTCTCCGTCAACttgatctTcGGgagtcGTcACCTATGACCGTTTACGTTCTTATCGACCTGCATTTGAGCATCTATGCCTTGAGAATTAACTCATAAATCCAGTGCTCGTGTGAGAAGTCGTTCCATCACACGTCGCGATT
chrI	3048401	ATGCGTTCGGTCTCCGTCAACttgatctTcGGgagtcGTcACCTATGACCGTTTACGTTCTTATCGAGACTTGGAGATTTCAAAGTTTATTTTGGGTGGGTGGAATTGGCCAGTGCTCGTGTGAGAAGTCGTTCCATCACACGTCGCGATT
chrI	3050283	ATGCGTTCGGTCTCCGTCAACttgatctTcGGgagtcGTcACCTATGACCGTTTACGTTCTTATCGAACTTTTGAAATTCCGCTATGAAAATTTAGGCTTAGGCTTAGGCCAGTGCTCGTGTGAGAAGTCGTTCCATCACACGTCGCGATT
chrI	3053668	ATGCGTTCGGTCTCCGTCAACttgatctTcGGgagtcGTcACCTATGACCGTTTACGTTCTTATCGAATTGCATCCTGTTGAGCCAGTTCTCGATTGTGAATGTTCTGGCCAGTGCTCGTGTGAGAAGTCGTTCCATCACACGTCGCGATT
chrI	3057250	ATGCGTTCGGTCTCCGTCAACttgatctTcGGgagtcGTcACCTATGACCGTTTACGTTCTTATCGAAATGCGACTCCGCTCGTGGAACAATCCTCCTGAAAATTAGGACCAGTGCTCGTGTGAGAAGTCGTTCCATCACACGTCGCGATT
chrI	3058739	ATGCGTTCGGTCTCCGTCAACttgatctTcGGgagtcGTcACCTATGACCGTTTACGTTCTTATCGATCTCATCCTCCAGGTTTCGCTTGAATTCTACGATCTGAAAGCCCAGTGCTCGTGTGAGAAGTCGTTCCATCACACGTCGCGATT
chrI	3059727	ATGCGTTCGGTCTCCGTCAACttgatctTcGGgagtcGTcACCTATGACCGTTTACGTTCTTATCGAGCTGGAATTACTGAAGATATAAGTGCAGTTGCAAAAGGATGGCCAGTGCTCGTGTGAGAAGTCGTTCCATCACACGTCGCGATT
chrI	3061264	ATGCGTTCGGTCTCCGTCAACttgatctTcGGgagtcGTcACCTATGACCGTTTACGTTCTTATCGAAGACCGCGTGGCTTTTCACTTCAGATCACGGAATGACTGATTCCAGTGCTCGTGTGAGAAGTCGTTCCATCACACGTCGCGATT
chrI	3062506	ATGCGTTCGGTCTCCGTCAACttgatctTcGGgagtcGTcACCTATGACCGTTTACGTTCTTATCGAATCATCGATATGATCGTCAGATGCTTGGAGCAGCGGTTAGCTCCAGTGCTCGTGTGAGAAGTCGTTCCATCACACGTCGCGATT
chrI	3064688	ATGCGTTCGGTCTCCGTCAACttgatctTcGGgagtcGTcACCTATGACCGTTTACGTTCTTATCGAGAAAATCTGTCACTTCTCGTGCCTCATCACCTATTCATCATTCCAGTGCTCGTGTGAGAAGTCGTTCCATCACACGTCGCGATT
chrI	3066848	ATGCGTTCGGTCTCCGTCAACttgatctTcGGgagtcGTcACCTATGACCGTTTACGTTCTTATCGACCGTCAATTGCTCGATGGATCTCCTGGACCTCAATCCCACTTCCAGTGCTCGTGTGAGAAGTCGTTCCATCACACGTCGCGATT
chrI	3068105	ATGCGTTCGGTCTCCGTCAACttgatctTcGGgagtcGTcACCTATGACCGTTTACGTTCTTATCGAAAAACTTCTTATTCCGATTCTTCTCGTCACATCGGCTTTTGCCCAGTGCTCGTGTGAGAAGTCGTTCCATCACACGTCGCGATT
chrI	3069560	ATGCGTTCGGTCTCCGTCAACttgatctTcGGgagtcGTcACCTATGACCGTTTACGTTCTTATCGAAGTTGAGCGTGCCACGCGAGCAAAGACTGACAGACGGCCGCGCCAGTGCTCGTGTGAGAAGTCGTTCCATCACACGTCGCGATT
chrI	3070232	ATGCGTTCGGTCTCCGTCAACttgatctTcGGgagtcGTcACCTATGACCGTTTACGTTCTTATCGAGTCCGAGAAGAGTACACAGTGGCACTAAACAACACGCGCATGCCAGTGCTCGTGTGAGAAGTCGTTCCATCACACGTCGCGATT
chrI	3072893	ATGCGTTCGGTCTCCGTCAACttgatctTcGGgagtcGTcACCTATGACCGTTTACGTTCTTATCGACTTGCGCTGTAAAATCCTTTGCAACGAGGACGAGTTGGTCATCCAGTGCTCGTGTGAGAAGTCGTTCCATCACACGTCGCGATT
chrI	3075378	ATGCGTTCGGTCTCCGTCAACttgatctTcGGgagtcGTcACCTATGACCGTTTACGTTCTTATCGATAGGGAATTTAAGCTCTAACTAACAGAGAACAGAGTCACTGTCCAGTGCTCGTGTGAGAAGTCGTTCCATCACACGTCGCGATT
chrI	3076935	ATGCGTTCGGTCTCCGTCAACttgatctTcGGgagtcGTcACCTATGACCGTTTACGTTCTTATCGACCGATCAGATCGTTGACACCACTTCCTTCTCCTGCTCCGACTCCAGTGCTCGTGTGAGAAGTCGTTCCATCACACGTCGCGATT
chrI	3078723	ATGCGTTCGGTCTCCGTCAACttgatctTcGGgagtcGTcACCTATGACCGTTTACGTTCTTATCGACTCGACAGTGAGCACCTCTTCCTGAACCGCTGGAACTTCTGGCCAGTGCTCGTGTGAGAAGTCGTTCCATCACACGTCGCGATT
chrI	3080651	ATGCGTTCGGTCTCCGTCAACttgatctTcGGgagtcGTcACCTATGACCGTTTACGTTCTTATCGAACATACATCGATGTAGTCATTGACGCCATCGCTGGAGCCGGACCAGTGCTCGTGTGAGAAGTCGTTCCATCACACGTCGCGATT
chrI	3083292	ATGCGTTCGGTCTCCGTCAACttgatctTcGGgagtcGTcACCTATGACCGTTTACGTTCTTATCGACCTAGTGCGCCTAGAACTTGGAGCAGGTGCCAAAGAATTTGGCCAGTGCTCGTGTGAGAAGTCGTTCCATCACACGTCGCGATT
chrI	3085474	ATGCGTTCGGTCTCCGTCAACttgatctTcGGgagtcGTcACCTATGACCGTTTACGTTCTTATCGAAGACAGTTGATAAGAGTAGACCATGGTGATGATTGATACCTGCCAGTGCTCGTGTGAGAAGTCGTTCCATCACACGTCGCGATT
chrI	3089259	ATGCGTTCGGTCTCCGTCAACttgatctTcGGgagtcGTcACCTATGACCGTTTACGTTCTTATCGACACAACTCAATTGATCGTTTCTTCGGGATAAAGATTCACTAACCAGTGCTCGTGTGAGAAGTCGTTCCATCACACGTCGCGATT
chrI	3091272	ATGCGTTCGGTCTCCGTCAACttgatctTcGGgagtcGTcACCTATGACCGTTTACGTTCTTATCGATACCTCAACTCAATCTACTTCATATGCTGTCGATGTGCTCGCCCAGTGCTCGTGTGAGAAGTCGTTCCATCACACGTCGCGATT
chrI	3092142	ATGCGTTCGGTCTCCGTCAACttgatctTcGGgagtcGTcACCTATGACCGTTTACGTTCTTATCGACGCCAATCCTGGTTTAAATGATAGAAAATGGGTCGTAAGAACCCAGTGCTCGTGTGAGAAGTCGTTCCATCACACGTCGCGATT
chrI	3094370	ATGCGTTCGGTCTCCGTCAACttgatctTcGGgagtcGTcACCTATGACCGTTTACGTTCTTATCGATCAATATTGAGAAGAGTTCCACGTTGCAATAGTCGGAAAAGTCCAGTGCTCGTGTGAGAAGTCGTTCCATCACACGTCGCGATT
chrI	3096196	ATGCGTTCGGTCTCCGTCAACttgatctTcGGgagtcGTcACCTATGACCGTTTACGTTCTTATCGATCGACCTTTTCCATGTTTGTTACCCACTGAAACACGCGTAATCCAGTGCTCGTGTGAGAAGTCGTTCCATCACACGTCGCGATT
chrI	3098375	ATGCGTTCGGTCTCCGTCAACttgatctTcGGgagtcGTcACCTATGACCGTTTACGTTCTTATCGAGCTTGAATATACCAATTTCAGCGAAAACTTCCGTTACGCGCTCCAGTGCTCGTGTGAGAAGTCGTTCCATCACACGTCGCGATT
chrI	3100041	ATGCGTTCGGTCTCCGTCAACttgatctTcGGgagtcGTcACCTATGACCGTTTACGTTCTTATCGAACGAGAGCCATCCTGTCTCATCGATCAATGGCACACAGGAGGCCAGTGCTCGTGTGAGAAGTCGTTCCATCACACGTCGCGATT
chrI	3101163	ATGCGTTCGGTCTCCGTCAACttgatctTcGGgagtcGTcACCTATGACCGTTTACGTTCTTATCGACAGGATGATGCTTCTGCTTGAGGGTTCTGTAGGCTATTTGGGCCAGTGCTCGTGTGAGAAGTCGTTCCATCACACGTCGCGATT
chrI	3103264	ATGCGTTCGGTCTCCGTCAACttgatctTcGGgagtcGTcACCTATGACCGTTTACGTTCTTATCGATCAGTCGACCACCTCGTGGCACGCTTCTCTTCTTTTCTTTCTCCAGTGCTCGTGTGAGAAGTCGTTCCATCACACGTCGCGATT
chrI	3105209	ATGCGTTCGGTCTCCGTCAACttgatctTcGGgagtcGTcACCTATGACCGTTTACGTTCTTATCGACGTTATGGCACATAGTAAATGAAGTGAACTGAGAATTTGGAGCCAGTGCTCGTGTGAGAAGTCGTTCCATCACACGTCGCGATT
chrI	3106096	ATGCGTTCGGTCTCCGTCAACttgatctTcGGgagtcGTcACCTATGACCGTTTACGTTCTTATCGACGTTACAGTGTGCAAAAGGAGGGAATTCAAATACTTTATGGCCCAGTGCTCGTGTGAGAAGTCGTTCCATCACACGTCGCGATT
chrI	3107553	ATGCGTTCGGTCTCCGTCAACttgatctTcGGgagtcGTcACCTATGACCGTTTACGTTCTTATCGAGACGTGTGCCTGCGGAAAGGAATGCGACGGGATGCGGTACAACCAGTGCTCGTGTGAGAAGTCGTTCCATCACACGTCGCGATT
chrI	3108255	ATGCGTTCGGTCTCCGTCAACttgatctTcGGgagtcGTcACCTATGACCGTTTACGTTCTTATCGAACTTATCAGATGCAGTTTGGCTGACAAATGAGACATGCCTGCCCAGTGCTCGTGTGAGAAGTCGTTCCATCACACGTCGCGATT
chrI	3109488	ATGCGTTCGGTCTCCGTCAACttgatctTcGGgagtcGTcACCTATGACCGTTTACGTTCTTATCGACTGACAAGACATCACCTCCAATTATGTGCCATCAATAAATTTCCAGTGCTCGTGTGAGAAGTCGTTCCATCACACGTCGCGATT
chrI	3110763	ATGCGTTCGGTCTCCGTCAACttgatctTcGGgagtcGTcACCTATGACCGTTTACGTTCTTATCGAGCCGCCGGCTCTCCAGACAGCTGCCTCATGCACAATCACCATCCAGTGCTCGTGTGAGAAGTCGTTCCATCACACGTCGCGATT
chrI	3113907	ATGCGTTCGGTCTCCGTCAACttgatctTcGGgagtcGTcACCTATGACCGTTTACGTTCTTATCGAGCCGTCACAAATTAAAATTCTTCCTGGCATCATCAATTTCATCCAGTGCTCGTGTGAGAAGTCGTTCCATCACACGTCGCGATT
chrI	3115465	ATGCGTTCGGTCTCCGTCAACttgatctTcGGgagtcGTcACCTATGACCGTTTACGTTCTTATCGAGTGTTTTGTCAGGTAGTTGATAGCCTGATCTCTAAGGAAATTCCAGTGCTCGTGTGAGAAGTCGTTCCATCACACGTCGCGATT
chrI	3116696	ATGCGTTCGGTCTCCGTCAACttgatctTcGGgagtcGTcACCTATGACCGTTTACGTTCTTATCGAGCAACAGAGAATTTCTTTAAATAAGTGGATCAATGCACCATGCCAGTGCTCGTGTGAGAAGTCGTTCCATCACACGTCGCGATT
chrI	3118543	ATGCGTTCGGTCTCCGTCAACttgatctTcGGgagtcGTcACCTATGACCGTTTACGTTCTTATCGATACAAATGCGCTCTACTGATAATTGCATTTAGGCATGTTTGGCCAGTGCTCGTGTGAGAAGTCGTTCCATCACACGTCGCGATT
chrI	3120034	ATGCGTTCGGTCTCCGTCAACttgatctTcGGgagtcGTcACCTATGACCGTTTACGTTCTTATCGAAGCTTGCGGCAAATTCTCAATTGAAATTTCCTGCAATTCGGCCCAGTGCTCGTGTGAGAAGTCGTTCCATCACACGTCGCGATT
chrI	3122156	ATGCGTTCGGTCTCCGTCAACttgatctTcGGgagtcGTcACCTATGACCGTTTACGTTCTTATCGAACAAATCGGTGAAAATATTGATATGGTGAAGGTGAAAGTCGACCAGTGCTCGTGTGAGAAGTCGTTCCATCACACGTCGCGATT
chrI	3123857	ATGCGTTCGGTCTCCGTCAACttgatctTcGGgagtcGTcACCTATGACCGTTTACGTTCTTATCGAAGGCGAGCTTGAAACTTGAACTTAAGATTATTAGTGGAAGTACCAGTGCTCGTGTGAGAAGTCGTTCCATCACACGTCGCGATT
chrI	3126145	ATGCGTTCGGTCTCCGTCAACttgatctTcGGgagtcGTcACCTATGACCGTTTACGTTCTTATCGAGCTGTCAAACATGAAAGAATTATGACGTCACTAACTAGCTTTCCAGTGCTCGTGTGAGAAGTCGTTCCATCACACGTCGCGATT
chrI	3127382	ATGCGTTCGGTCTCCGTCAACttgatctTcGGgagtcGTcACCTATGACCGTTTACGTTCTTATCGATGGAACGGAAAACTCTTCCACCACCTTGTTGAATTTTACAACCCAGTGCTCGTGTGAGAAGTCGTTCCATCACACGTCGCGATT
chrI	3128874	ATGCGTTCGGTCTCCGTCAACttgatctTcGGgagtcGTcACCTATGACCGTTTACGTTCTTATCGATGCAGTTCTTGCAGATCAAGTTCGTCGAGACTTTGCAATTTCCCAGTGCTCGTGTGAGAAGTCGTTCCATCACACGTCGCGATT
chrI	3131186	ATGCGTTCGGTCTCCGTCAACttgatctTcGGgagtcGTcACCTATGACCGTTTACGTTCTTATCGAAACATGGTGCATCGAGCTCAGAACGTCGGCTTTGAAGGTTCTCCAGTGCTCGTGTGAGAAGTCGTTCCATCACACGTCGCGATT
chrI	3132702	ATGCGTTCGGTCTCCGTCAACttgatctTcGGgagtcGTcACCTATGACCGTTTACGTTCTTATCGAGAACGCCAACTTTCACTGTTTGAGGACTTTTCAGGCTTTACACCAGTGCTCGTGTGAGAAGTCGTTCCATCACACGTCGCGATT
chrI	3134602	ATGCGTTCGGTCTCCGTCAACttgatctTcGGgagtcGTcACCTATGACCGTTTACGTTCTTATCGACGTAGATACCGAACAAAAGTGGTTTGAAGAATGACTGAAAATCCAGTGCTCGTGTGAGAAGTCGTTCCATCACACGTCGCGATT
chrI	3135843	ATGCGTTCGGTCTCCGTCAACttgatctTcGGgagtcGTcACCTATGACCGTTTACGTTCTTATCGACATGTGGGCGGCATGCGTGAGTTATAATATGCCAGCCGATTTCCAGTGCTCGTGTGAGAAGTCGTTCCATCACACGTCGCGATT
chrI	3137279	ATGCGTTCGGTCTCCGTCAACttgatctTcGGgagtcGTcACCTATGACCGTTTACGTTCTTATCGATCTCGGTTTCGATGCTCGATGAGCTCGATTCATTTCGTTTGACCAGTGCTCGTGTGAGAAGTCGTTCCATCACACGTCGCGATT
chrI	3138243	ATGCGTTCGGTCTCCGTCAACttgatctTcGGgagtcGTcACCTATGACCGTTTACGTTCTTATCGAAGGAGAGCCAGGAGTTGATGGAAAAGATGGAGCTCTTGGAGCCCAGTGCTCGTGTGAGAAGTCGTTCCATCACACGTCGCGATT
chrI	3138860	ATGCGTTCGGTCTCCGTCAACttgatctTcGGgagtcGTcACCTATGACCGTTTACGTTCTTATCGATTCTGTGGACATACGGTTGTTTGTAAACTGTAGCGAGGACAACCAGTGCTCGTGTGAGAAGTCGTTCCATCACACGTCGCGATT
chrI	3139592	ATGCGTTCGGTCTCCGTCAACttgatctTcGGgagtcGTcACCTATGACCGTTTACGTTCTTATCGAATTGAGAGAGCTGAAATAGAATTTAGTATAAGTGTGTGCGCGCCAGTGCTCGTGTGAGAAGTCGTTCCATCACACGTCGCGATT
chrI	3140648	ATGCGTTCGGTCTCCGTCAACttgatctTcGGgagtcGTcACCTATGACCGTTTACGTTCTTATCGACAGAGAGTGTGCGATTTGAAGAGTGTGCAGACAAGAGAGAGACCAGTGCTCGTGTGAGAAGTCGTTCCATCACACGTCGCGATT
chrI	3142034	ATGCGTTCGGTCTCCGTCAACttgatctTcGGgagtcGTcACCTATGACCGTTTACGTTCTTATCGATGCACACTCACCTCCGTTTTCAAGAATCGCCCGCATGGATACCCAGTGCTCGTGTGAGAAGTCGTTCCATCACACGTCGCGATT
chrI	3143295	ATGCGTTCGGTCTCCGTCAACttgatctTcGGgagtcGTcACCTATGACCGTTTACGTTCTTATCGAGCGGGTAAACAGTCTCTGATAATGTCATGATAACAATAACGACCAGTGCTCGTGTGAGAAGTCGTTCCATCACACGTCGCGATT
chrI	3144912	ATGCGTTCGGTCTCCGTCAACttgatctTcGGgagtcGTcACCTATGACCGTTTACGTTCTTATCGACGACTATCCTCATATCTTGGACGCTTCGAGGCTTCAGATGTACCAGTGCTCGTGTGAGAAGTCGTTCCATCACACGTCGCGATT
chrI	3147197	ATGCGTTCGGTCTCCGTCAACttgatctTcGGgagtcGTcACCTATGACCGTTTACGTTCTTATCGATCTGCGTTCCGTCGCCAAATCCGTTCATCACAACGAGCGGCGCCAGTGCTCGTGTGAGAAGTCGTTCCATCACACGTCGCGATT
chrI	3148081	ATGCGTTCGGTCTCCGTCAACttgatctTcGGgagtcGTcACCTATGACCGTTTACGTTCTTATCGACGGCAAGTGGAAATGAGGAAAATATCGTTGCGCCTGAACCTCCCAGTGCTCGTGTGAGAAGTCGTTCCATCACACGTCGCGATT
chrI	3148747	ATGCGTTCGGTCTCCGTCAACttgatctTcGGgagtcGTcACCTATGACCGTTTACGTTCTTATCGAGGAAGGATCGTGAGGAAGAGGAGAATCTAAAGGGTTATAAGCCCAGTGCTCGTGTGAGAAGTCGTTCCATCACACGTCGCGATT
chrI	3150049	ATGCGTTCGGTCTCCGTCAACttgatctTcGGgagtcGTcACCTATGACCGTTTACGTTCTTATCGAGCTGGAAGGTGTCGCCGATATTTCTGATGCTCCATTCGGAAACCAGTGCTCGTGTGAGAAGTCGTTCCATCACACGTCGCGATT
chrI	3151132	ATGCGTTCGGTCTCCGTCAACttgatctTcGGgagtcGTcACCTATGACCGTTTACGTTCTTATCGAGAACGCAGAGAAAATACCAGAAATTGTTGCAGAATTATCTGACCAGTGCTCGTGTGAGAAGTCGTTCCATCACACGTCGCGATT
chrI	3152216	ATGCGTTCGGTCTCCGTCAACttgatctTcGGgagtcGTcACCTATGACCGTTTACGTTCTTATCGACACGGTTATAAGATCTGATCGCTTTCCGGATCTACGATTTCCCCAGTGCTCGTGTGAGAAGTCGTTCCATCACACGTCGCGATT
chrI	3153310	ATGCGTTCGGTCTCCGTCAACttgatctTcGGgagtcGTcACCTATGACCGTTTACGTTCTTATCGAAACAGGCCAGCATGAATGCGGAGGTATAAGCGATGAAATTCCCCAGTGCTCGTGTGAGAAGTCGTTCCATCACACGTCGCGATT
chrI	3154539	ATGCGTTCGGTCTCCGTCAACttgatctTcGGgagtcGTcACCTATGACCGTTTACGTTCTTATCGATAGTAGTGGATGCGGGATAATCACAGAAACTCGAACATTTTCCCAGTGCTCGTGTGAGAAGTCGTTCCATCACACGTCGCGATT
chrI	3155321	ATGCGTTCGGTCTCCGTCAACttgatctTcGGgagtcGTcACCTATGACCGTTTACGTTCTTATCGACCTCTGAAAATTGCAAAAGCGATGATACATCCGATTGTTGGCCCAGTGCTCGTGTGAGAAGTCGTTCCATCACACGTCGCGATT
chrI	3157061	ATGCGTTCGGTCTCCGTCAACttgatctTcGGgagtcGTcACCTATGACCGTTTACGTTCTTATCGATTATTGTTCCCGTAATACCGAGCGTGGCTAAGAAGATCGTACCCAGTGCTCGTGTGAGAAGTCGTTCCATCACACGTCGCGATT
chrI	3158269	ATGCGTTCGGTCTCCGTCAACttgatctTcGGgagtcGTcACCTATGACCGTTTACGTTCTTATCGACGGGAATTTAGCCTACAAGTTGCTGGAATCATAATTACAAATCCAGTGCTCGTGTGAGAAGTCGTTCCATCACACGTCGCGATT
chrI	3159388	ATGCGTTCGGTCTCCGTCAACttgatctTcGGgagtcGTcACCTATGACCGTTTACGTTCTTATCGAAAGAGAAACAAAACAATGGTACAAATTGCCAGGCAACAACAACCAGTGCTCGTGTGAGAAGTCGTTCCATCACACGTCGCGATT
chrI	3160259	ATGCGTTCGGTCTCCGTCAACttgatctTcGGgagtcGTcACCTATGACCGTTTACGTTCTTATCGAAACTTGATGAAGCCATTCTGGGACTTCTTGGTTGGATTCGACCCAGTGCTCGTGTGAGAAGTCGTTCCATCACACGTCGCGATT
chrI	3160731	ATGCGTTCGGTCTCCGTCAACttgatctTcGGgagtcGTcACCTATGACCGTTTACGTTCTTATCGATGTTCAATATTTTCAGACGTTGATCCAACACGACCAACTGCCCCAGTGCTCGTGTGAGAAGTCGTTCCATCACACGTCGCGATT
chrI	3161310	ATGCGTTCGGTCTCCGTCAACttgatctTcGGgagtcGTcACCTATGACCGTTTACGTTCTTATCGACAGCCAAAATATGCTGAATAATTGGGAGCAGGAAAGCGGCAGCCAGTGCTCGTGTGAGAAGTCGTTCCATCACACGTCGCGATT
chrI	3161936	ATGCGTTCGGTCTCCGTCAACttgatctTcGGgagtcGTcACCTATGACCGTTTACGTTCTTATCGATTTTCAAAGTTTTCTGAGTAGCCCATTTTGAAATGCTGCTGCCCAGTGCTCGTGTGAGAAGTCGTTCCATCACACGTCGCGATT
chrI	3162645	ATGCGTTCGGTCTCCGTCAACttgatctTcGGgagtcGTcACCTATGACCGTTTACGTTCTTATCGATGCGCCTTTAAAGTGCGTGTGTGAGGAAGCGTGTTTCAACGCCCAGTGCTCGTGTGAGAAGTCGTTCCATCACACGTCGCGATT
chrI	3163476	ATGCGTTCGGTCTCCGTCAACttgatctTcGGgagtcGTcACCTATGACCGTTTACGTTCTTATCGAATCTTCAGGAAAAGCTGGATACTCCGAAGAAATCTCAATGAACCAGTGCTCGTGTGAGAAGTCGTTCCATCACACGTCGCGATT
chrI	3164764	ATGCGTTCGGTCTCCGTCAACttgatctTcGGgagtcGTcACCTATGACCGTTTACGTTCTTATCGAGCCGCTCACAACACAATTTCCAAGATTCCTGCGTCTCTCACTCCAGTGCTCGTGTGAGAAGTCGTTCCATCACACGTCGCGATT
chrI	3165324	ATGCGTTCGGTCTCCGTCAACttgatctTcGGgagtcGTcACCTATGACCGTTTACGTTCTTATCGACTGTGAGAATCGAACTCTTTCGGCTATTGGAACGCATCGGCTCCAGTGCTCGTGTGAGAAGTCGTTCCATCACACGTCGCGATT
chrI	3167356	ATGCGTTCGGTCTCCGTCAACttgatctTcGGgagtcGTcACCTATGACCGTTTACGTTCTTATCGAAGAGTTGTCGACAGTGATACACTTGTTTCAATTTATCCCGACCCAGTGCTCGTGTGAGAAGTCGTTCCATCACACGTCGCGATT
chrI	3170095	ATGCGTTCGGTCTCCGTCAACttgatctTcGGgagtcGTcACCTATGACCGTTTACGTTCTTATCGAATGTGATTGGTGTGCATGCGGTGCTCGAAGACGGTTGCTCCGCCAGTGCTCGTGTGAGAAGTCGTTCCATCACACGTCGCGATT
chrI	3172430	ATGCGTTCGGTCTCCGTCAACttgatctTcGGgagtcGTcACCTATGACCGTTTACGTTCTTATCGAGGTGCTATATCTCAGCTATAGCTTTTGTATAAGGACATCGATCCAGTGCTCGTGTGAGAAGTCGTTCCATCACACGTCGCGATT
chrI	3173821	ATGCGTTCGGTCTCCGTCAACttgatctTcGGgagtcGTcACCTATGACCGTTTACGTTCTTATCGAAGCTCCCTCGAGAATGACACATGGCTTTGATCCGAGTGTCATCCAGTGCTCGTGTGAGAAGTCGTTCCATCACACGTCGCGATT
chrI	3176021	ATGCGTTCGGTCTCCGTCAACttgatctTcGGgagtcGTcACCTATGACCGTTTACGTTCTTATCGAAATTTTCACACTGAAATCAGCCGATTCAAGCCCTACTTGTCCCCAGTGCTCGTGTGAGAAGTCGTTCCATCACACGTCGCGATT
chrI	3178294	ATGCGTTCGGTCTCCGTCAACttgatctTcGGgagtcGTcACCTATGACCGTTTACGTTCTTATCGAATCGTACAATCCTCAACACCCTCCACACCCTTATCAACATTCCCAGTGCTCGTGTGAGAAGTCGTTCCATCACACGTCGCGATT
chrI	3178784	ATGCGTTCGGTCTCCGTCAACttgatctTcGGgagtcGTcACCTATGACCGTTTACGTTCTTATCGACCGATTCCAAGTAGTACGCTCGTTCTTGCGATTTCGCTGAAACCAGTGCTCGTGTGAGAAGTCGTTCCATCACACGTCGCGATT
chrI	3181117	ATGCGTTCGGTCTCCGTCAACttgatctTcGGgagtcGTcACCTATGACCGTTTACGTTCTTATCGACTCGTCGAATTGTACGGAATAGTCGAATACAATAGGTATGAACCAGTGCTCGTGTGAGAAGTCGTTCCATCACACGTCGCGATT
chrI	3184469	ATGCGTTCGGTCTCCGTCAACttgatctTcGGgagtcGTcACCTATGACCGTTTACGTTCTTATCGAACTCTCTTCTCGAGTTCTATTCTCAATTGTTGAAGTTCTTCACCAGTGCTCGTGTGAGAAGTCGTTCCATCACACGTCGCGATT
chrI	3186018	ATGCGTTCGGTCTCCGTCAACttgatctTcGGgagtcGTcACCTATGACCGTTTACGTTCTTATCGATCCAATTTCGGCTCATCTTCCGCATCGAAAAGTGCTGAAAGCCCAGTGCTCGTGTGAGAAGTCGTTCCATCACACGTCGCGATT
chrI	3186554	ATGCGTTCGGTCTCCGTCAACttgatctTcGGgagtcGTcACCTATGACCGTTTACGTTCTTATCGAAGCAAGTTCCAGGTGCTTTGCAGGAAGTGTTAAAGAATCCGCCCAGTGCTCGTGTGAGAAGTCGTTCCATCACACGTCGCGATT
chrI	3188127	ATGCGTTCGGTCTCCGTCAACttgatctTcGGgagtcGTcACCTATGACCGTTTACGTTCTTATCGACAGTGATTTCCTTTCTTTCGAATCAAATTCAGAAGTCTTGGACCAGTGCTCGTGTGAGAAGTCGTTCCATCACACGTCGCGATT
chrI	3190376	ATGCGTTCGGTCTCCGTCAACttgatctTcGGgagtcGTcACCTATGACCGTTTACGTTCTTATCGAACTTGTCGCTTCTTATCCGCATCAAATCCATCTCGAATAACTCCAGTGCTCGTGTGAGAAGTCGTTCCATCACACGTCGCGATT
chrI	3192612	ATGCGTTCGGTCTCCGTCAACttgatctTcGGgagtcGTcACCTATGACCGTTTACGTTCTTATCGAATTCTGAACAACTCGTTTCATCTTCATTTTAGCCAAGGAATGCCAGTGCTCGTGTGAGAAGTCGTTCCATCACACGTCGCGATT
chrI	3194949	ATGCGTTCGGTCTCCGTCAACttgatctTcGGgagtcGTcACCTATGACCGTTTACGTTCTTATCGAACAGCCGTCGGAGATTCCTCTTTCTCATCAGATAATTGTCCGCCAGTGCTCGTGTGAGAAGTCGTTCCATCACACGTCGCGATT
chrI	3196576	ATGCGTTCGGTCTCCGTCAACttgatctTcGGgagtcGTcACCTATGACCGTTTACGTTCTTATCGACTTCAAAATCCGGAATCTCTGCCATAATTTCGTTTGATGAATCCAGTGCTCGTGTGAGAAGTCGTTCCATCACACGTCGCGATT
chrI	3198258	ATGCGTTCGGTCTCCGTCAACttgatctTcGGgagtcGTcACCTATGACCGTTTACGTTCTTATCGAGAAGAATCGACAATTGAAAGTTCTTTTAGCAATTTGCTGAGGCCAGTGCTCGTGTGAGAAGTCGTTCCATCACACGTCGCGATT
[truncated: 83,291 more rows]
