# Supplementary material for: A multiplexed DNA FISH strategy for assessing genome architecture in Caenorhabditis elegans
Source: eLife. 2019 May 14;8:e42823. doi: 10.7554/eLife.42823 (PMC6516958; doi:10.7554/eLife.42823)
Supplement: Supplementary file 4. — The appropriate primer sequences were concatenated to the original 42mer sequences and sent for ordering. The chromosome, start coordinate, and full probe sequence is provided. [file elife-42823-supp4.txt]

chrI	1749	CAACGCGCTCGTGTACAACGCGCTCGGTCTCCGTTCGTCTCTTACCCCTGGTTAGGAAAGAGGCGGCTGACGAAACTTTGTGATGGCTGAAAATATTTTCCTAGCTTTCCAGTGCTCGTGTGAGAAGTCGTTAACCGCGACCCGGATGT
chrI	4337	CAACGCGCTCGTGTACAACGCGCTCGGTCTCCGTTCGTCTCTTACCCCTGGTTAGGAAAGAGGCGGGCGAACGCTTTAAGAAGCTCGGGCTGAATAATGAATTGTTTTCCAGTGCTCGTGTGAGAAGTCGTTAACCGCGACCCGGATGT
chrI	6254	CAACGCGCTCGTGTACAACGCGCTCGGTCTCCGTTCGTCTCTTACCCCTGGTTAGGAAAGAGGCGGCATTAAGAGATGCTTTGTAACACGTCCGATACCCGCTCCGCACCAGTGCTCGTGTGAGAAGTCGTTAACCGCGACCCGGATGT
chrI	8071	CAACGCGCTCGTGTACAACGCGCTCGGTCTCCGTTCGTCTCTTACCCCTGGTTAGGAAAGAGGCGGCGGTCACGTGAAAATGGGAAGCGTTCAGGCTCCACACGACGGCCAGTGCTCGTGTGAGAAGTCGTTAACCGCGACCCGGATGT
chrI	8900	CAACGCGCTCGTGTACAACGCGCTCGGTCTCCGTTCGTCTCTTACCCCTGGTTAGGAAAGAGGCGGTTTTCCATTGATACTTTCAAGGTAATGCCCAGAGGTGTGCGGCCAGTGCTCGTGTGAGAAGTCGTTAACCGCGACCCGGATGT
chrI	10560	CAACGCGCTCGTGTACAACGCGCTCGGTCTCCGTTCGTCTCTTACCCCTGGTTAGGAAAGAGGCGGCGAATTGTGACAGCCATATTCAATTTGGTATAGTCTTTTCGTCCAGTGCTCGTGTGAGAAGTCGTTAACCGCGACCCGGATGT
chrI	11770	CAACGCGCTCGTGTACAACGCGCTCGGTCTCCGTTCGTCTCTTACCCCTGGTTAGGAAAGAGGCGGCGAAAAGCAGTGAGTAATGTAGTTTCGAATTTTCGTTTCTGCCCAGTGCTCGTGTGAGAAGTCGTTAACCGCGACCCGGATGT
chrI	13381	CAACGCGCTCGTGTACAACGCGCTCGGTCTCCGTTCGTCTCTTACCCCTGGTTAGGAAAGAGGCGGCATTTGGAAATCACGTTTAATTAGGTTACGGCGAAAATTTGCCCAGTGCTCGTGTGAGAAGTCGTTAACCGCGACCCGGATGT
chrI	15481	CAACGCGCTCGTGTACAACGCGCTCGGTCTCCGTTCGTCTCTTACCCCTGGTTAGGAAAGAGGCGGCGGAAAAGTGAGAAAGGAGTCAATTTTATGCGAAATTTTGCACCAGTGCTCGTGTGAGAAGTCGTTAACCGCGACCCGGATGT
chrI	17416	CAACGCGCTCGTGTACAACGCGCTCGGTCTCCGTTCGTCTCTTACCCCTGGTTAGGAAAGAGGCGGCCTTCTCCAGACTGTACAGTTAAACCAATTTGAAAAGTGTATCCAGTGCTCGTGTGAGAAGTCGTTAACCGCGACCCGGATGT
chrI	19161	CAACGCGCTCGTGTACAACGCGCTCGGTCTCCGTTCGTCTCTTACCCCTGGTTAGGAAAGAGGCGGATTTGCAATTTCTCCTTTTGGTACACGGCTGTATGTCATTGTCCAGTGCTCGTGTGAGAAGTCGTTAACCGCGACCCGGATGT
chrI	22028	CAACGCGCTCGTGTACAACGCGCTCGGTCTCCGTTCGTCTCTTACCCCTGGTTAGGAAAGAGGCGGAAGCAGCCCTATTAAATAGTGATGAGGGCGTAAATGAAATTCCCAGTGCTCGTGTGAGAAGTCGTTAACCGCGACCCGGATGT
chrI	25648	CAACGCGCTCGTGTACAACGCGCTCGGTCTCCGTTCGTCTCTTACCCCTGGTTAGGAAAGAGGCGGATTTTCCCGGTGAAAATCGAAGGAATCGTCGCATTCTCAAAGCCAGTGCTCGTGTGAGAAGTCGTTAACCGCGACCCGGATGT
chrI	26663	CAACGCGCTCGTGTACAACGCGCTCGGTCTCCGTTCGTCTCTTACCCCTGGTTAGGAAAGAGGCGGCAACATATTCAAGCCTTCGTCTGAAATATCTGGCCAATTTATCCAGTGCTCGTGTGAGAAGTCGTTAACCGCGACCCGGATGT
chrI	28845	CAACGCGCTCGTGTACAACGCGCTCGGTCTCCGTTCGTCTCTTACCCCTGGTTAGGAAAGAGGCGGCTGAACTTTACAGTTTTCAAAGTTTACACCGAACTTCCACATCCAGTGCTCGTGTGAGAAGTCGTTAACCGCGACCCGGATGT
chrI	29802	CAACGCGCTCGTGTACAACGCGCTCGGTCTCCGTTCGTCTCTTACCCCTGGTTAGGAAAGAGGCGGCATTCGATCAAGCCGTGACGTCAGTGTATCCGTATACTCATTCCAGTGCTCGTGTGAGAAGTCGTTAACCGCGACCCGGATGT
chrI	30407	CAACGCGCTCGTGTACAACGCGCTCGGTCTCCGTTCGTCTCTTACCCCTGGTTAGGAAAGAGGCGGTGCGGCGAGCGAAGAGCACCTGGAAATTTTCAAATTCTTGAGCCAGTGCTCGTGTGAGAAGTCGTTAACCGCGACCCGGATGT
chrI	32310	CAACGCGCTCGTGTACAACGCGCTCGGTCTCCGTTCGTCTCTTACCCCTGGTTAGGAAAGAGGCGGCCGACACCCGAAATTTAGAACATTGATTAGAGGCTGCTTGGCCCAGTGCTCGTGTGAGAAGTCGTTAACCGCGACCCGGATGT
chrI	33702	CAACGCGCTCGTGTACAACGCGCTCGGTCTCCGTTCGTCTCTTACCCCTGGTTAGGAAAGAGGCGGTCATCTATCTCTCTCAAAACCCGAATAAACAAAGCCTCCCGTCCAGTGCTCGTGTGAGAAGTCGTTAACCGCGACCCGGATGT
chrI	35065	CAACGCGCTCGTGTACAACGCGCTCGGTCTCCGTTCGTCTCTTACCCCTGGTTAGGAAAGAGGCGGCAGTACGTCCAAGAATTCGTCAGCATGACCTAGGATGTTAAACCAGTGCTCGTGTGAGAAGTCGTTAACCGCGACCCGGATGT
chrI	36398	CAACGCGCTCGTGTACAACGCGCTCGGTCTCCGTTCGTCTCTTACCCCTGGTTAGGAAAGAGGCGGTACAGAGTGGTGGCCTAGAAAACGATTCATGGCAGAGTTTTGCCAGTGCTCGTGTGAGAAGTCGTTAACCGCGACCCGGATGT
chrI	37906	CAACGCGCTCGTGTACAACGCGCTCGGTCTCCGTTCGTCTCTTACCCCTGGTTAGGAAAGAGGCGGATATTTTCGTTATCAGGTGTAGGCATGAATCGCCATGTAGGCCCAGTGCTCGTGTGAGAAGTCGTTAACCGCGACCCGGATGT
chrI	39092	CAACGCGCTCGTGTACAACGCGCTCGGTCTCCGTTCGTCTCTTACCCCTGGTTAGGAAAGAGGCGGCTTGTGTGCAGAAGCATTATGGAGACAGGCAGGAGGCAAGTGCCAGTGCTCGTGTGAGAAGTCGTTAACCGCGACCCGGATGT
chrI	40285	CAACGCGCTCGTGTACAACGCGCTCGGTCTCCGTTCGTCTCTTACCCCTGGTTAGGAAAGAGGCGGACACAGCATCGAGTTTTACTGGAGAACACGTAGCGAGCACAGCCAGTGCTCGTGTGAGAAGTCGTTAACCGCGACCCGGATGT
chrI	41582	CAACGCGCTCGTGTACAACGCGCTCGGTCTCCGTTCGTCTCTTACCCCTGGTTAGGAAAGAGGCGGACCGATTTGTTTATGTCTTGCCGTGGAGCGTAGTTACTGTAACCAGTGCTCGTGTGAGAAGTCGTTAACCGCGACCCGGATGT
chrI	42498	CAACGCGCTCGTGTACAACGCGCTCGGTCTCCGTTCGTCTCTTACCCCTGGTTAGGAAAGAGGCGGGAACGCCCTTGCGCCTTTAAAATGTAAAGTAGCATAATTTATCCAGTGCTCGTGTGAGAAGTCGTTAACCGCGACCCGGATGT
chrI	43735	CAACGCGCTCGTGTACAACGCGCTCGGTCTCCGTTCGTCTCTTACCCCTGGTTAGGAAAGAGGCGGTGAGATCGAAACGATGGAAAACCTCGGATATTACTGATTATGCCAGTGCTCGTGTGAGAAGTCGTTAACCGCGACCCGGATGT
chrI	44319	CAACGCGCTCGTGTACAACGCGCTCGGTCTCCGTTCGTCTCTTACCCCTGGTTAGGAAAGAGGCGGCCGTGTGGTTGGTTTGCTATTCAAAACTATAAATAGTTCACTCCAGTGCTCGTGTGAGAAGTCGTTAACCGCGACCCGGATGT
chrI	44872	CAACGCGCTCGTGTACAACGCGCTCGGTCTCCGTTCGTCTCTTACCCCTGGTTAGGAAAGAGGCGGCTTATCAGAAGCTGAATCATTTCCGGTTGACAATGTTTGAAGCCAGTGCTCGTGTGAGAAGTCGTTAACCGCGACCCGGATGT
chrI	47561	CAACGCGCTCGTGTACAACGCGCTCGGTCTCCGTTCGTCTCTTACCCCTGGTTAGGAAAGAGGCGGTGCTCGATATATCTTCTCAGGCGATTTGGGCGCTTTCCAGTTCCAGTGCTCGTGTGAGAAGTCGTTAACCGCGACCCGGATGT
chrI	49435	CAACGCGCTCGTGTACAACGCGCTCGGTCTCCGTTCGTCTCTTACCCCTGGTTAGGAAAGAGGCGGCCAGATAATGAGCCAGTTTTGCATTGAAATTTAGTGCCAAAACCAGTGCTCGTGTGAGAAGTCGTTAACCGCGACCCGGATGT
chrI	51385	CAACGCGCTCGTGTACAACGCGCTCGGTCTCCGTTCGTCTCTTACCCCTGGTTAGGAAAGAGGCGGCTTGTATATGTGTATCTAAATTGCCATGTCGTGACGAGACCCCCAGTGCTCGTGTGAGAAGTCGTTAACCGCGACCCGGATGT
chrI	53885	CAACGCGCTCGTGTACAACGCGCTCGGTCTCCGTTCGTCTCTTACCCCTGGTTAGGAAAGAGGCGGCCCGTCAAAATGTTTCTGAGGAAGTTTGATTTTCTCATCAAACCAGTGCTCGTGTGAGAAGTCGTTAACCGCGACCCGGATGT
chrI	55332	CAACGCGCTCGTGTACAACGCGCTCGGTCTCCGTTCGTCTCTTACCCCTGGTTAGGAAAGAGGCGGCAAAGTTCAAGTTTTCTTCTCACTCTTCACGGCCGCCTTCGACCAGTGCTCGTGTGAGAAGTCGTTAACCGCGACCCGGATGT
chrI	55915	CAACGCGCTCGTGTACAACGCGCTCGGTCTCCGTTCGTCTCTTACCCCTGGTTAGGAAAGAGGCGGGTAAAATGCAAATGCCAAATAAATTGGATCCGGTGCAGCACACCAGTGCTCGTGTGAGAAGTCGTTAACCGCGACCCGGATGT
chrI	56803	CAACGCGCTCGTGTACAACGCGCTCGGTCTCCGTTCGTCTCTTACCCCTGGTTAGGAAAGAGGCGGCAGACGGGAGGGTGTAGGTTGTCTAGTGGGCAGGCAGGCGTACCAGTGCTCGTGTGAGAAGTCGTTAACCGCGACCCGGATGT
chrI	57470	CAACGCGCTCGTGTACAACGCGCTCGGTCTCCGTTCGTCTCTTACCCCTGGTTAGGAAAGAGGCGGATCCACACGACTGATCATCTGATTTGGCGGGTACAGTTTCTCCCAGTGCTCGTGTGAGAAGTCGTTAACCGCGACCCGGATGT
chrI	58425	CAACGCGCTCGTGTACAACGCGCTCGGTCTCCGTTCGTCTCTTACCCCTGGTTAGGAAAGAGGCGGCGAGGAGGCGAAGGTTATTGGTAAGTGTATGCGTGGCTTTCCCCAGTGCTCGTGTGAGAAGTCGTTAACCGCGACCCGGATGT
chrI	59199	CAACGCGCTCGTGTACAACGCGCTCGGTCTCCGTTCGTCTCTTACCCCTGGTTAGGAAAGAGGCGGAGTCCACCATCATCCAAGCTCTTCAGAGCATCCTGAACTTCACCAGTGCTCGTGTGAGAAGTCGTTAACCGCGACCCGGATGT
chrI	59691	CAACGCGCTCGTGTACAACGCGCTCGGTCTCCGTTCGTCTCTTACCCCTGGTTAGGAAAGAGGCGGAAGTACAGCGCCAGAGATTTCAGACCACTATTGAGGCTTGAACCAGTGCTCGTGTGAGAAGTCGTTAACCGCGACCCGGATGT
chrI	60881	CAACGCGCTCGTGTACAACGCGCTCGGTCTCCGTTCGTCTCTTACCCCTGGTTAGGAAAGAGGCGGAGACAAACTTTCGGAAACCAAAATTCTGAAGGTATTCGACAACCAGTGCTCGTGTGAGAAGTCGTTAACCGCGACCCGGATGT
chrI	61575	CAACGCGCTCGTGTACAACGCGCTCGGTCTCCGTTCGTCTCTTACCCCTGGTTAGGAAAGAGGCGGGCATTCCGGATAGATGCCATGTGTTCTTCTAGCTTTCTTAGTCCAGTGCTCGTGTGAGAAGTCGTTAACCGCGACCCGGATGT
chrI	62666	CAACGCGCTCGTGTACAACGCGCTCGGTCTCCGTTCGTCTCTTACCCCTGGTTAGGAAAGAGGCGGTGGAACCTGCCTGCCCTATGTGAACGAGTAGACTGTAGTTTTCCAGTGCTCGTGTGAGAAGTCGTTAACCGCGACCCGGATGT
chrI	64071	CAACGCGCTCGTGTACAACGCGCTCGGTCTCCGTTCGTCTCTTACCCCTGGTTAGGAAAGAGGCGGTAATGATTGGAAGTGTGAATTCTGAGAGAAGGAGTGTTGGAACCAGTGCTCGTGTGAGAAGTCGTTAACCGCGACCCGGATGT
chrI	66269	CAACGCGCTCGTGTACAACGCGCTCGGTCTCCGTTCGTCTCTTACCCCTGGTTAGGAAAGAGGCGGTTCAGGCGGTTTTCAAGGTTTCCCGTTCTTGGTTTCTGCTTCCCAGTGCTCGTGTGAGAAGTCGTTAACCGCGACCCGGATGT
chrI	67406	CAACGCGCTCGTGTACAACGCGCTCGGTCTCCGTTCGTCTCTTACCCCTGGTTAGGAAAGAGGCGGACTTCTCGTTTCCATGTGCGGATACTAGCAGAGTTTCTCCTGCCAGTGCTCGTGTGAGAAGTCGTTAACCGCGACCCGGATGT
chrI	68283	CAACGCGCTCGTGTACAACGCGCTCGGTCTCCGTTCGTCTCTTACCCCTGGTTAGGAAAGAGGCGGCCGAGCAACAATGTGGAACGAGACGATTCCAGGTTTTCCATGCCAGTGCTCGTGTGAGAAGTCGTTAACCGCGACCCGGATGT
chrI	70034	CAACGCGCTCGTGTACAACGCGCTCGGTCTCCGTTCGTCTCTTACCCCTGGTTAGGAAAGAGGCGGTATTTGTTCGTTTCGTTCCTGCACACTCTCCATCTCTTCTAACCAGTGCTCGTGTGAGAAGTCGTTAACCGCGACCCGGATGT
chrI	71362	CAACGCGCTCGTGTACAACGCGCTCGGTCTCCGTTCGTCTCTTACCCCTGGTTAGGAAAGAGGCGGCATTCCCACACTTTTCGTAAACTTCTGAGAGACAAAACAATACCAGTGCTCGTGTGAGAAGTCGTTAACCGCGACCCGGATGT
chrI	72389	CAACGCGCTCGTGTACAACGCGCTCGGTCTCCGTTCGTCTCTTACCCCTGGTTAGGAAAGAGGCGGTAATCAGCTGAAATTCGCTTAAAACTAATTTCGTGCCGGGACCCAGTGCTCGTGTGAGAAGTCGTTAACCGCGACCCGGATGT
chrI	73680	CAACGCGCTCGTGTACAACGCGCTCGGTCTCCGTTCGTCTCTTACCCCTGGTTAGGAAAGAGGCGGCAACCTCCAGCACATCATCACATCATTCAACTGCAGCAAACCCCAGTGCTCGTGTGAGAAGTCGTTAACCGCGACCCGGATGT
chrI	75221	CAACGCGCTCGTGTACAACGCGCTCGGTCTCCGTTCGTCTCTTACCCCTGGTTAGGAAAGAGGCGGTTATTTGTGAAACAGCGACATTTTCATCAAACGGATCATCGTCCAGTGCTCGTGTGAGAAGTCGTTAACCGCGACCCGGATGT
chrI	76033	CAACGCGCTCGTGTACAACGCGCTCGGTCTCCGTTCGTCTCTTACCCCTGGTTAGGAAAGAGGCGGGGCAAATGGTAATTTAATCGATTTACTCCGATCTCGAGGAAGCCAGTGCTCGTGTGAGAAGTCGTTAACCGCGACCCGGATGT
chrI	77777	CAACGCGCTCGTGTACAACGCGCTCGGTCTCCGTTCGTCTCTTACCCCTGGTTAGGAAAGAGGCGGGGACGAGTACCGTACCCAAGAATTGTGAGTTTTCAGACAACACCAGTGCTCGTGTGAGAAGTCGTTAACCGCGACCCGGATGT
chrI	80360	CAACGCGCTCGTGTACAACGCGCTCGGTCTCCGTTCGTCTCTTACCCCTGGTTAGGAAAGAGGCGGTCGAAACTTCCAGAAATCCATCGAATTTTCTAGTCCATATGACCAGTGCTCGTGTGAGAAGTCGTTAACCGCGACCCGGATGT
chrI	82064	CAACGCGCTCGTGTACAACGCGCTCGGTCTCCGTTCGTCTCTTACCCCTGGTTAGGAAAGAGGCGGTTCGGAGAATCTGAGCAGGGACATGTTATATGTACAAAAGTTCCAGTGCTCGTGTGAGAAGTCGTTAACCGCGACCCGGATGT
chrI	83326	CAACGCGCTCGTGTACAACGCGCTCGGTCTCCGTTCGTCTCTTACCCCTGGTTAGGAAAGAGGCGGTGGCTAATCAAATACTCTACTTCTCGAAAAGTGGACCAATCGCCAGTGCTCGTGTGAGAAGTCGTTAACCGCGACCCGGATGT
chrI	84677	CAACGCGCTCGTGTACAACGCGCTCGGTCTCCGTTCGTCTCTTACCCCTGGTTAGGAAAGAGGCGGACGTCGATTTTGTGTCGAATGTTGGAAAAGCTTTTGATAATCCCAGTGCTCGTGTGAGAAGTCGTTAACCGCGACCCGGATGT
chrI	85297	CAACGCGCTCGTGTACAACGCGCTCGGTCTCCGTTCGTCTCTTACCCCTGGTTAGGAAAGAGGCGGGCTCGTCGAGTACTCAAATTGTGTCGGCACATGAATTTGTCCCCAGTGCTCGTGTGAGAAGTCGTTAACCGCGACCCGGATGT
chrI	86147	CAACGCGCTCGTGTACAACGCGCTCGGTCTCCGTTCGTCTCTTACCCCTGGTTAGGAAAGAGGCGGGCCTATTCACATTCAAATCCTTTGCTGCTTTCGATATATTCTCCAGTGCTCGTGTGAGAAGTCGTTAACCGCGACCCGGATGT
chrI	87176	CAACGCGCTCGTGTACAACGCGCTCGGTCTCCGTTCGTCTCTTACCCCTGGTTAGGAAAGAGGCGGTGCTCTTCTTGGATTGTGTTTCACAGCTACATCGAATATATACCAGTGCTCGTGTGAGAAGTCGTTAACCGCGACCCGGATGT
chrI	88617	CAACGCGCTCGTGTACAACGCGCTCGGTCTCCGTTCGTCTCTTACCCCTGGTTAGGAAAGAGGCGGGGATTTAAATGATTTTGATATGATCCGGCCGGATGATTTCGACCAGTGCTCGTGTGAGAAGTCGTTAACCGCGACCCGGATGT
chrI	90569	CAACGCGCTCGTGTACAACGCGCTCGGTCTCCGTTCGTCTCTTACCCCTGGTTAGGAAAGAGGCGGTGATATAGAGAGCCCTACTATTCGGGTCACAAGATTTTGAAGCCAGTGCTCGTGTGAGAAGTCGTTAACCGCGACCCGGATGT
chrI	92327	CAACGCGCTCGTGTACAACGCGCTCGGTCTCCGTTCGTCTCTTACCCCTGGTTAGGAAAGAGGCGGCGCGGCACTACACAATTTTCTATCTCACGAATAAATATTTCACCAGTGCTCGTGTGAGAAGTCGTTAACCGCGACCCGGATGT
chrI	93323	CAACGCGCTCGTGTACAACGCGCTCGGTCTCCGTTCGTCTCTTACCCCTGGTTAGGAAAGAGGCGGTCCGGATCACTTCGACGTGGGCCCACGGTTCTACATGAATGTCCAGTGCTCGTGTGAGAAGTCGTTAACCGCGACCCGGATGT
chrI	94088	CAACGCGCTCGTGTACAACGCGCTCGGTCTCCGTTCGTCTCTTACCCCTGGTTAGGAAAGAGGCGGTTCAATGGACCATATCATCGTTCCAGCCACTCATCGAAGAATCCAGTGCTCGTGTGAGAAGTCGTTAACCGCGACCCGGATGT
chrI	94693	CAACGCGCTCGTGTACAACGCGCTCGGTCTCCGTTCGTCTCTTACCCCTGGTTAGGAAAGAGGCGGGATTCAGCGAGTGCCCATTTTGATCACTCAAAGTTTTATATACCAGTGCTCGTGTGAGAAGTCGTTAACCGCGACCCGGATGT
chrI	96959	CAACGCGCTCGTGTACAACGCGCTCGGTCTCCGTTCGTCTCTTACCCCTGGTTAGGAAAGAGGCGGATTTGGCTCTTCCACAACCACTTGTTCGAGGACATCTGGAATCCAGTGCTCGTGTGAGAAGTCGTTAACCGCGACCCGGATGT
chrI	98342	CAACGCGCTCGTGTACAACGCGCTCGGTCTCCGTTCGTCTCTTACCCCTGGTTAGGAAAGAGGCGGGCCTTTCTATACGGCAGCTGAATCTGTTGCTGGGATGATGATCCAGTGCTCGTGTGAGAAGTCGTTAACCGCGACCCGGATGT
chrI	98871	CAACGCGCTCGTGTACAACGCGCTCGGTCTCCGTTCGTCTCTTACCCCTGGTTAGGAAAGAGGCGGCATTCTTCAACACGTACGTCACCTTCTTGCGAAGACGTGGACCCAGTGCTCGTGTGAGAAGTCGTTAACCGCGACCCGGATGT
chrI	99703	CAACGCGCTCGTGTACAACGCGCTCGGTCTCCGTTCGTCTCTTACCCCTGGTTAGGAAAGAGGCGGCCCATCAATAAAGAAAACGAATGCGGCTTTGCCAGTTGTGGCCCAGTGCTCGTGTGAGAAGTCGTTAACCGCGACCCGGATGT
chrI	100591	CAACGCGCTCGTGTACAACGCGCTCGGTCTCCGTTCGTCTCTTACCCCTGGTTAGGAAAGAGGCGGGAATGGGCACGTTTTGTAGTCCATGTTGTCTTTGGTCTGTGACCAGTGCTCGTGTGAGAAGTCGTTAACCGCGACCCGGATGT
chrI	102507	CAACGCGCTCGTGTACAACGCGCTCGGTCTCCGTTCGTCTCTTACCCCTGGTTAGGAAAGAGGCGGTATGTCGAACAGTCAAGTAGATATGTCCCGTTTCCAATTGCCCCAGTGCTCGTGTGAGAAGTCGTTAACCGCGACCCGGATGT
chrI	103064	CAACGCGCTCGTGTACAACGCGCTCGGTCTCCGTTCGTCTCTTACCCCTGGTTAGGAAAGAGGCGGCATCTCGCCAGGACGGACATTGTTTCGACGAGACACAACTGTCCAGTGCTCGTGTGAGAAGTCGTTAACCGCGACCCGGATGT
chrI	104680	CAACGCGCTCGTGTACAACGCGCTCGGTCTCCGTTCGTCTCTTACCCCTGGTTAGGAAAGAGGCGGCCACCACGTGGTCCTTCCACTATCTCGTCTTCGAACTGGGAACCAGTGCTCGTGTGAGAAGTCGTTAACCGCGACCCGGATGT
chrI	106171	CAACGCGCTCGTGTACAACGCGCTCGGTCTCCGTTCGTCTCTTACCCCTGGTTAGGAAAGAGGCGGAAGTGTTGCTCGCCGCCAGTAGAGCTCCATGGCTTCAGATCGCCAGTGCTCGTGTGAGAAGTCGTTAACCGCGACCCGGATGT
chrI	107531	CAACGCGCTCGTGTACAACGCGCTCGGTCTCCGTTCGTCTCTTACCCCTGGTTAGGAAAGAGGCGGACGTCGCTGTTTGCTGGGCCTGGAAAATTTCGATTTTAAAGACCAGTGCTCGTGTGAGAAGTCGTTAACCGCGACCCGGATGT
chrI	108311	CAACGCGCTCGTGTACAACGCGCTCGGTCTCCGTTCGTCTCTTACCCCTGGTTAGGAAAGAGGCGGGGGAGGAGAGATGGAGAATTTGAAAGAGACGGCGAGGCGACGCCAGTGCTCGTGTGAGAAGTCGTTAACCGCGACCCGGATGT
chrI	109376	CAACGCGCTCGTGTACAACGCGCTCGGTCTCCGTTCGTCTCTTACCCCTGGTTAGGAAAGAGGCGGCTGATTTGTAGATTTCCGTCAGGATATTAGTGAAAGCTGCTTCCAGTGCTCGTGTGAGAAGTCGTTAACCGCGACCCGGATGT
chrI	110222	CAACGCGCTCGTGTACAACGCGCTCGGTCTCCGTTCGTCTCTTACCCCTGGTTAGGAAAGAGGCGGTGTTCTGTTCCCGACACAAACGCGGAGTCAGGAACCGGTTGTCCAGTGCTCGTGTGAGAAGTCGTTAACCGCGACCCGGATGT
chrI	111330	CAACGCGCTCGTGTACAACGCGCTCGGTCTCCGTTCGTCTCTTACCCCTGGTTAGGAAAGAGGCGGATCCAAGCCAGCCGTCAAAACTGAGCTATAAGAATTATCTTGCCAGTGCTCGTGTGAGAAGTCGTTAACCGCGACCCGGATGT
chrI	112024	CAACGCGCTCGTGTACAACGCGCTCGGTCTCCGTTCGTCTCTTACCCCTGGTTAGGAAAGAGGCGGGTTCAACATCATCTGTCTTGAGGATTTGGCCCACGAGATCGCCCAGTGCTCGTGTGAGAAGTCGTTAACCGCGACCCGGATGT
chrI	112555	CAACGCGCTCGTGTACAACGCGCTCGGTCTCCGTTCGTCTCTTACCCCTGGTTAGGAAAGAGGCGGCTCCCTCGTGAGCACCTATACCCATTGATTGATGTCGATGGGCCAGTGCTCGTGTGAGAAGTCGTTAACCGCGACCCGGATGT
chrI	113649	CAACGCGCTCGTGTACAACGCGCTCGGTCTCCGTTCGTCTCTTACCCCTGGTTAGGAAAGAGGCGGCGTCGGAGGATTGAATTTCGTGGAAAATGCTAATTTGTTTAACCAGTGCTCGTGTGAGAAGTCGTTAACCGCGACCCGGATGT
chrI	114544	CAACGCGCTCGTGTACAACGCGCTCGGTCTCCGTTCGTCTCTTACCCCTGGTTAGGAAAGAGGCGGGAAATGCGAAAGTGAAATTGCTCCAAAGGAAAAGCCGGCGGCCCAGTGCTCGTGTGAGAAGTCGTTAACCGCGACCCGGATGT
chrI	116103	CAACGCGCTCGTGTACAACGCGCTCGGTCTCCGTTCGTCTCTTACCCCTGGTTAGGAAAGAGGCGGCGATGTTATCCCTACGCTAAATGTTCTGTTTTCGAAGGTTACCCAGTGCTCGTGTGAGAAGTCGTTAACCGCGACCCGGATGT
chrI	117119	CAACGCGCTCGTGTACAACGCGCTCGGTCTCCGTTCGTCTCTTACCCCTGGTTAGGAAAGAGGCGGGACGTCCTGGAGAAACCGGAGATCACGGAAAGACGATCGCCGCCAGTGCTCGTGTGAGAAGTCGTTAACCGCGACCCGGATGT
chrI	118173	CAACGCGCTCGTGTACAACGCGCTCGGTCTCCGTTCGTCTCTTACCCCTGGTTAGGAAAGAGGCGGGAGACGACTGCTACGTATAGTGAGGATACAAAGCCAGGTAAACCAGTGCTCGTGTGAGAAGTCGTTAACCGCGACCCGGATGT
chrI	118884	CAACGCGCTCGTGTACAACGCGCTCGGTCTCCGTTCGTCTCTTACCCCTGGTTAGGAAAGAGGCGGGGGTCGCCTATGTGATTAGTATCAAGTGGAAGTATCAAAATACCAGTGCTCGTGTGAGAAGTCGTTAACCGCGACCCGGATGT
chrI	119848	CAACGCGCTCGTGTACAACGCGCTCGGTCTCCGTTCGTCTCTTACCCCTGGTTAGGAAAGAGGCGGAATGAGAAGATCTTGTTCCTAAGAGAGGCCAATGTGATGCTCCCAGTGCTCGTGTGAGAAGTCGTTAACCGCGACCCGGATGT
chrI	120483	CAACGCGCTCGTGTACAACGCGCTCGGTCTCCGTTCGTCTCTTACCCCTGGTTAGGAAAGAGGCGGTTCCAGCTACGGCGCTCTAATGTACGAAGTCTACACGGACGGCCAGTGCTCGTGTGAGAAGTCGTTAACCGCGACCCGGATGT
chrI	121370	CAACGCGCTCGTGTACAACGCGCTCGGTCTCCGTTCGTCTCTTACCCCTGGTTAGGAAAGAGGCGGATTGATACCATTACAATGCACTAAGCTAAAGGCTGTCAGAGCCCAGTGCTCGTGTGAGAAGTCGTTAACCGCGACCCGGATGT
chrI	122633	CAACGCGCTCGTGTACAACGCGCTCGGTCTCCGTTCGTCTCTTACCCCTGGTTAGGAAAGAGGCGGACGTCCCTCTCTCTTCTTGCTCTAGAAACATTCGGATTTTGACCAGTGCTCGTGTGAGAAGTCGTTAACCGCGACCCGGATGT
chrI	123911	CAACGCGCTCGTGTACAACGCGCTCGGTCTCCGTTCGTCTCTTACCCCTGGTTAGGAAAGAGGCGGACCTTCATAACTGTGAAAATTCTCACCATTCTCCCTCTCTCGCCAGTGCTCGTGTGAGAAGTCGTTAACCGCGACCCGGATGT
chrI	125070	CAACGCGCTCGTGTACAACGCGCTCGGTCTCCGTTCGTCTCTTACCCCTGGTTAGGAAAGAGGCGGCTTTTGGTGGAATTTTGGGTTATCATGGCTAATACAAAGCTTCCAGTGCTCGTGTGAGAAGTCGTTAACCGCGACCCGGATGT
chrI	126036	CAACGCGCTCGTGTACAACGCGCTCGGTCTCCGTTCGTCTCTTACCCCTGGTTAGGAAAGAGGCGGCCAATATCTGTCTTTATAACGGCGCATTCTGTAACCAAATTTCCAGTGCTCGTGTGAGAAGTCGTTAACCGCGACCCGGATGT
chrI	127709	CAACGCGCTCGTGTACAACGCGCTCGGTCTCCGTTCGTCTCTTACCCCTGGTTAGGAAAGAGGCGGGGGTCGGATATTTAACATACAGAAGAGAATAGGGAGAGAAAACCAGTGCTCGTGTGAGAAGTCGTTAACCGCGACCCGGATGT
chrI	129016	CAACGCGCTCGTGTACAACGCGCTCGGTCTCCGTTCGTCTCTTACCCCTGGTTAGGAAAGAGGCGGAATTTTCGTGGTCACCGGACGCCTGGAGGACGTGAACGAGGCCCAGTGCTCGTGTGAGAAGTCGTTAACCGCGACCCGGATGT
chrI	130049	CAACGCGCTCGTGTACAACGCGCTCGGTCTCCGTTCGTCTCTTACCCCTGGTTAGGAAAGAGGCGGTTTTCGAGGTCGTACAGTTGTGAATTGGCTGCCACTGCTGTGCCAGTGCTCGTGTGAGAAGTCGTTAACCGCGACCCGGATGT
chrI	131030	CAACGCGCTCGTGTACAACGCGCTCGGTCTCCGTTCGTCTCTTACCCCTGGTTAGGAAAGAGGCGGCGGTACCCTGGACGAGACAAGGAGGTGATGGATTTGCCAGGCCCAGTGCTCGTGTGAGAAGTCGTTAACCGCGACCCGGATGT
chrI	132307	CAACGCGCTCGTGTACAACGCGCTCGGTCTCCGTTCGTCTCTTACCCCTGGTTAGGAAAGAGGCGGCGGCAACAGTAATCCGTTCAATCAGAAGGAGATGTCGTCGTCCCAGTGCTCGTGTGAGAAGTCGTTAACCGCGACCCGGATGT
chrI	133593	CAACGCGCTCGTGTACAACGCGCTCGGTCTCCGTTCGTCTCTTACCCCTGGTTAGGAAAGAGGCGGCCATTCATCATTCCATTACTATCGTGTAGACTCTCATCTAGCCCAGTGCTCGTGTGAGAAGTCGTTAACCGCGACCCGGATGT
chrI	134547	CAACGCGCTCGTGTACAACGCGCTCGGTCTCCGTTCGTCTCTTACCCCTGGTTAGGAAAGAGGCGGCGCCAAAGAAAACGAGTAGGGATTTGACGTATAGAGGTGAAACCAGTGCTCGTGTGAGAAGTCGTTAACCGCGACCCGGATGT
chrI	136375	CAACGCGCTCGTGTACAACGCGCTCGGTCTCCGTTCGTCTCTTACCCCTGGTTAGGAAAGAGGCGGGCGCGGAGAAAATGATCGAACTAAGCCAAATTCCCAACGCATCCAGTGCTCGTGTGAGAAGTCGTTAACCGCGACCCGGATGT
chrI	137522	CAACGCGCTCGTGTACAACGCGCTCGGTCTCCGTTCGTCTCTTACCCCTGGTTAGGAAAGAGGCGGTTTAGTTCTTACTGGTAAATTTCTGGGTAAGTCCTGATGACTCCAGTGCTCGTGTGAGAAGTCGTTAACCGCGACCCGGATGT
chrI	138425	CAACGCGCTCGTGTACAACGCGCTCGGTCTCCGTTCGTCTCTTACCCCTGGTTAGGAAAGAGGCGGAAATGGAGTATCCTGTCCACTAGAGACACTTAAAATTCAAGTCCAGTGCTCGTGTGAGAAGTCGTTAACCGCGACCCGGATGT
chrI	138959	CAACGCGCTCGTGTACAACGCGCTCGGTCTCCGTTCGTCTCTTACCCCTGGTTAGGAAAGAGGCGGTCCAGGCAGCACGTCGTTTGGTGATTGCATCTATGCAGAAGACCAGTGCTCGTGTGAGAAGTCGTTAACCGCGACCCGGATGT
chrI	139460	CAACGCGCTCGTGTACAACGCGCTCGGTCTCCGTTCGTCTCTTACCCCTGGTTAGGAAAGAGGCGGTCTCTCGTTTGGATGTTGTTGCTTCATCAATAATGAGAGGAACCAGTGCTCGTGTGAGAAGTCGTTAACCGCGACCCGGATGT
chrI	140213	CAACGCGCTCGTGTACAACGCGCTCGGTCTCCGTTCGTCTCTTACCCCTGGTTAGGAAAGAGGCGGCACTTATTCAATCCACCTACTGGGATGATAACGATACTACTTCCAGTGCTCGTGTGAGAAGTCGTTAACCGCGACCCGGATGT
chrI	140820	CAACGCGCTCGTGTACAACGCGCTCGGTCTCCGTTCGTCTCTTACCCCTGGTTAGGAAAGAGGCGGGGCGGCTAGTGGAATCAATGCAGAGGTTATCATAAAGGATGACCAGTGCTCGTGTGAGAAGTCGTTAACCGCGACCCGGATGT
chrI	141428	CAACGCGCTCGTGTACAACGCGCTCGGTCTCCGTTCGTCTCTTACCCCTGGTTAGGAAAGAGGCGGCATTCGGGTCTATTAGTCTTTTAGTATATTGTCGCGCATACTCCAGTGCTCGTGTGAGAAGTCGTTAACCGCGACCCGGATGT
chrI	142081	CAACGCGCTCGTGTACAACGCGCTCGGTCTCCGTTCGTCTCTTACCCCTGGTTAGGAAAGAGGCGGACCTCATTCCCAATAGTGGACCACTCTACTCCTGCTCCACTTCCAGTGCTCGTGTGAGAAGTCGTTAACCGCGACCCGGATGT
chrI	142579	CAACGCGCTCGTGTACAACGCGCTCGGTCTCCGTTCGTCTCTTACCCCTGGTTAGGAAAGAGGCGGCCCTTCACACCATCGGCCATTGTGTTAACTTTTATCACGTTGCCAGTGCTCGTGTGAGAAGTCGTTAACCGCGACCCGGATGT
chrI	143149	CAACGCGCTCGTGTACAACGCGCTCGGTCTCCGTTCGTCTCTTACCCCTGGTTAGGAAAGAGGCGGCGTCGTCCAAGAGAATTTGAATATAAATCAGGACAATGGATTCCAGTGCTCGTGTGAGAAGTCGTTAACCGCGACCCGGATGT
chrI	144199	CAACGCGCTCGTGTACAACGCGCTCGGTCTCCGTTCGTCTCTTACCCCTGGTTAGGAAAGAGGCGGCTTACCCAAGGCTCAGAAAATTGTAGTTAGTCTCAACAAATTCCAGTGCTCGTGTGAGAAGTCGTTAACCGCGACCCGGATGT
chrI	144891	CAACGCGCTCGTGTACAACGCGCTCGGTCTCCGTTCGTCTCTTACCCCTGGTTAGGAAAGAGGCGGCGCTTTTATTGTGATCTATGACATTTTCGATGAAATTCGCGACCAGTGCTCGTGTGAGAAGTCGTTAACCGCGACCCGGATGT
chrI	146015	CAACGCGCTCGTGTACAACGCGCTCGGTCTCCGTTCGTCTCTTACCCCTGGTTAGGAAAGAGGCGGCGAATTGTTCACTGGGAGTCAGCTTATTTCTTGTACAAAATACCAGTGCTCGTGTGAGAAGTCGTTAACCGCGACCCGGATGT
chrI	147048	CAACGCGCTCGTGTACAACGCGCTCGGTCTCCGTTCGTCTCTTACCCCTGGTTAGGAAAGAGGCGGAACTCACAAGCATAGTAGTTCTCAAATCAAACTTGTGGAACGCCAGTGCTCGTGTGAGAAGTCGTTAACCGCGACCCGGATGT
chrI	147526	CAACGCGCTCGTGTACAACGCGCTCGGTCTCCGTTCGTCTCTTACCCCTGGTTAGGAAAGAGGCGGTGATATTGATGGTGATGATACAGTAACCCATTGTCCTGATTTCCAGTGCTCGTGTGAGAAGTCGTTAACCGCGACCCGGATGT
chrI	148164	CAACGCGCTCGTGTACAACGCGCTCGGTCTCCGTTCGTCTCTTACCCCTGGTTAGGAAAGAGGCGGAATTGACACAATGTCCAACGGTGTGAAGAGTGGCCCAGAAAGCCAGTGCTCGTGTGAGAAGTCGTTAACCGCGACCCGGATGT
chrI	149312	CAACGCGCTCGTGTACAACGCGCTCGGTCTCCGTTCGTCTCTTACCCCTGGTTAGGAAAGAGGCGGCGTTCGAAGAAAAGAACAAGATTGATGGCAACAAAGCAGAAGCCAGTGCTCGTGTGAGAAGTCGTTAACCGCGACCCGGATGT
chrI	149907	CAACGCGCTCGTGTACAACGCGCTCGGTCTCCGTTCGTCTCTTACCCCTGGTTAGGAAAGAGGCGGAAATTCTCAATACTTTGATGCCATATTAGTTGTGACCTCCCTCCAGTGCTCGTGTGAGAAGTCGTTAACCGCGACCCGGATGT
chrI	150467	CAACGCGCTCGTGTACAACGCGCTCGGTCTCCGTTCGTCTCTTACCCCTGGTTAGGAAAGAGGCGGCGAACATTCTCTTCACAAACTCATTATTCGCTTTCATTCCCACCAGTGCTCGTGTGAGAAGTCGTTAACCGCGACCCGGATGT
chrI	151117	CAACGCGCTCGTGTACAACGCGCTCGGTCTCCGTTCGTCTCTTACCCCTGGTTAGGAAAGAGGCGGTCACAAGCACTGTTGTGGCCAATAGCAATGCGACGATTAACCCCAGTGCTCGTGTGAGAAGTCGTTAACCGCGACCCGGATGT
chrI	151651	CAACGCGCTCGTGTACAACGCGCTCGGTCTCCGTTCGTCTCTTACCCCTGGTTAGGAAAGAGGCGGCCCATTTTCACCTCCTTCCAGCATTCTAAAATAATAACGTTTCCAGTGCTCGTGTGAGAAGTCGTTAACCGCGACCCGGATGT
chrI	152289	CAACGCGCTCGTGTACAACGCGCTCGGTCTCCGTTCGTCTCTTACCCCTGGTTAGGAAAGAGGCGGGGTCCGAAGATGTAATCACGAAGATCTTCAACTACTATGTTACCAGTGCTCGTGTGAGAAGTCGTTAACCGCGACCCGGATGT
chrI	152805	CAACGCGCTCGTGTACAACGCGCTCGGTCTCCGTTCGTCTCTTACCCCTGGTTAGGAAAGAGGCGGGGATGTTCTCGATGGATTTGATTTGCATTGTAGTTATGCCAACCAGTGCTCGTGTGAGAAGTCGTTAACCGCGACCCGGATGT
chrI	153461	CAACGCGCTCGTGTACAACGCGCTCGGTCTCCGTTCGTCTCTTACCCCTGGTTAGGAAAGAGGCGGATATCGGAGAGTTCACGGGCGGACGGAAGTGAGTTATTCACTCCAGTGCTCGTGTGAGAAGTCGTTAACCGCGACCCGGATGT
chrI	154345	CAACGCGCTCGTGTACAACGCGCTCGGTCTCCGTTCGTCTCTTACCCCTGGTTAGGAAAGAGGCGGTAGCACAGAAAATAGTACAGACACGTTCAATTGAGCTATTCCCCAGTGCTCGTGTGAGAAGTCGTTAACCGCGACCCGGATGT
chrI	155646	CAACGCGCTCGTGTACAACGCGCTCGGTCTCCGTTCGTCTCTTACCCCTGGTTAGGAAAGAGGCGGTGAAACCTGCCCGCGAGAACTTGCAAATATTCAATTTTCTCACCAGTGCTCGTGTGAGAAGTCGTTAACCGCGACCCGGATGT
chrI	156698	CAACGCGCTCGTGTACAACGCGCTCGGTCTCCGTTCGTCTCTTACCCCTGGTTAGGAAAGAGGCGGCACTAACAAACTGTTCAGGCCATAAAGTTTTCTAGGTCCCTACCAGTGCTCGTGTGAGAAGTCGTTAACCGCGACCCGGATGT
chrI	159464	CAACGCGCTCGTGTACAACGCGCTCGGTCTCCGTTCGTCTCTTACCCCTGGTTAGGAAAGAGGCGGAATCGAAAGGCGAGGAAAGCAAAACGGGTATCAGATGATGATCCAGTGCTCGTGTGAGAAGTCGTTAACCGCGACCCGGATGT
chrI	160685	CAACGCGCTCGTGTACAACGCGCTCGGTCTCCGTTCGTCTCTTACCCCTGGTTAGGAAAGAGGCGGAGAACTTTCAGAAAATTTCAGCGCTCACCAATAGCAACGACCCCAGTGCTCGTGTGAGAAGTCGTTAACCGCGACCCGGATGT
chrI	161828	CAACGCGCTCGTGTACAACGCGCTCGGTCTCCGTTCGTCTCTTACCCCTGGTTAGGAAAGAGGCGGCTTTCTGCCCATTCAGACATTCCTTTACCGAGAAGTGTCAGACCAGTGCTCGTGTGAGAAGTCGTTAACCGCGACCCGGATGT
chrI	163195	CAACGCGCTCGTGTACAACGCGCTCGGTCTCCGTTCGTCTCTTACCCCTGGTTAGGAAAGAGGCGGCAACGCATACATCCCAAGGAGCACCATAATGCACGCTACACGCCAGTGCTCGTGTGAGAAGTCGTTAACCGCGACCCGGATGT
chrI	164040	CAACGCGCTCGTGTACAACGCGCTCGGTCTCCGTTCGTCTCTTACCCCTGGTTAGGAAAGAGGCGGGACCTGAGTCAGAAGTAGGAAGAATCCGATTGTCATTAGAGTCCAGTGCTCGTGTGAGAAGTCGTTAACCGCGACCCGGATGT
chrI	165207	CAACGCGCTCGTGTACAACGCGCTCGGTCTCCGTTCGTCTCTTACCCCTGGTTAGGAAAGAGGCGGGTCCAGGTTTCTGTTCAGTTTTCCCTGTTGTTAAATTCATTACCAGTGCTCGTGTGAGAAGTCGTTAACCGCGACCCGGATGT
chrI	166695	CAACGCGCTCGTGTACAACGCGCTCGGTCTCCGTTCGTCTCTTACCCCTGGTTAGGAAAGAGGCGGATTGGTGGCCAAGTTTTCCCATTTCGACGACCATAAAGTTACCCAGTGCTCGTGTGAGAAGTCGTTAACCGCGACCCGGATGT
chrI	167614	CAACGCGCTCGTGTACAACGCGCTCGGTCTCCGTTCGTCTCTTACCCCTGGTTAGGAAAGAGGCGGCTGAAAATTCATTTCATGACCAGTGAATTTACTTGGTGGTCTCCAGTGCTCGTGTGAGAAGTCGTTAACCGCGACCCGGATGT
chrI	169289	CAACGCGCTCGTGTACAACGCGCTCGGTCTCCGTTCGTCTCTTACCCCTGGTTAGGAAAGAGGCGGTCGAGATAATGACCGAACTTTTCATAAGCTCTCCACATCAATCCAGTGCTCGTGTGAGAAGTCGTTAACCGCGACCCGGATGT
chrI	171593	CAACGCGCTCGTGTACAACGCGCTCGGTCTCCGTTCGTCTCTTACCCCTGGTTAGGAAAGAGGCGGCCGTGAACGAGTTTTGTTTAAATTTCAGGTCGCTTTCAATATCCAGTGCTCGTGTGAGAAGTCGTTAACCGCGACCCGGATGT
chrI	172454	CAACGCGCTCGTGTACAACGCGCTCGGTCTCCGTTCGTCTCTTACCCCTGGTTAGGAAAGAGGCGGAACTTTACAACTCATGTTTCCTAGTGATATCCGCCTCCATCTCCAGTGCTCGTGTGAGAAGTCGTTAACCGCGACCCGGATGT
chrI	173440	CAACGCGCTCGTGTACAACGCGCTCGGTCTCCGTTCGTCTCTTACCCCTGGTTAGGAAAGAGGCGGCAAACATCACCACCTCACTGCAGTCCACGATGCCACGTGTGGCCAGTGCTCGTGTGAGAAGTCGTTAACCGCGACCCGGATGT
chrI	174146	CAACGCGCTCGTGTACAACGCGCTCGGTCTCCGTTCGTCTCTTACCCCTGGTTAGGAAAGAGGCGGGTGGAGCATCTGTGGATCTGCTTTGCCTATCGCCGCACTCGACCAGTGCTCGTGTGAGAAGTCGTTAACCGCGACCCGGATGT
chrI	174741	CAACGCGCTCGTGTACAACGCGCTCGGTCTCCGTTCGTCTCTTACCCCTGGTTAGGAAAGAGGCGGACTTCTTCCCGAAACCACTTAACCAGCTTAGAAAAGAAGCTCCCAGTGCTCGTGTGAGAAGTCGTTAACCGCGACCCGGATGT
chrI	175449	CAACGCGCTCGTGTACAACGCGCTCGGTCTCCGTTCGTCTCTTACCCCTGGTTAGGAAAGAGGCGGCGATTCTAATAGTGTACCTTATCTGAACAGTATTGCCGAACTCCAGTGCTCGTGTGAGAAGTCGTTAACCGCGACCCGGATGT
chrI	176695	CAACGCGCTCGTGTACAACGCGCTCGGTCTCCGTTCGTCTCTTACCCCTGGTTAGGAAAGAGGCGGTAGTAACGGTAAGGTTGCCTAATTTGTTTGAACTTTGAAAGCCCAGTGCTCGTGTGAGAAGTCGTTAACCGCGACCCGGATGT
chrI	177488	CAACGCGCTCGTGTACAACGCGCTCGGTCTCCGTTCGTCTCTTACCCCTGGTTAGGAAAGAGGCGGTCATCACCACGACCATTCAAATCGTTCATCTTCCTAATCGACCCAGTGCTCGTGTGAGAAGTCGTTAACCGCGACCCGGATGT
chrI	179118	CAACGCGCTCGTGTACAACGCGCTCGGTCTCCGTTCGTCTCTTACCCCTGGTTAGGAAAGAGGCGGCAATTGAAAATAAACGTGGTCGCCAATACGAGAAAACTCGGCCCAGTGCTCGTGTGAGAAGTCGTTAACCGCGACCCGGATGT
chrI	180215	CAACGCGCTCGTGTACAACGCGCTCGGTCTCCGTTCGTCTCTTACCCCTGGTTAGGAAAGAGGCGGTGAGAATATCTCTGCACCCTCCAACGAACCCAACACTATATCCCAGTGCTCGTGTGAGAAGTCGTTAACCGCGACCCGGATGT
chrI	181397	CAACGCGCTCGTGTACAACGCGCTCGGTCTCCGTTCGTCTCTTACCCCTGGTTAGGAAAGAGGCGGTTCTGCTCGTTTTGTGCTTCCTGGGACTCACATGTGCGACGCCCAGTGCTCGTGTGAGAAGTCGTTAACCGCGACCCGGATGT
chrI	182178	CAACGCGCTCGTGTACAACGCGCTCGGTCTCCGTTCGTCTCTTACCCCTGGTTAGGAAAGAGGCGGACCTTTGCATCACATCTCGACACTCGAACTTTGGTTTTCCGGCCAGTGCTCGTGTGAGAAGTCGTTAACCGCGACCCGGATGT
chrI	183308	CAACGCGCTCGTGTACAACGCGCTCGGTCTCCGTTCGTCTCTTACCCCTGGTTAGGAAAGAGGCGGGCCCACCTCAAGCATTTTATCACCTGAAACTCGTCACACTTTCCAGTGCTCGTGTGAGAAGTCGTTAACCGCGACCCGGATGT
chrI	184113	CAACGCGCTCGTGTACAACGCGCTCGGTCTCCGTTCGTCTCTTACCCCTGGTTAGGAAAGAGGCGGGTGGATTACGTGGTTTTCGAGAAGTCGCCTATTGACCTGATGCCAGTGCTCGTGTGAGAAGTCGTTAACCGCGACCCGGATGT
chrI	189704	CAACGCGCTCGTGTACAACGCGCTCGGTCTCCGTTCGTCTCTTACCCCTGGTTAGGAAAGAGGCGGACGGCCACCGTACCATGAACGAAGTGACACGTGGAAATATTCCCAGTGCTCGTGTGAGAAGTCGTTAACCGCGACCCGGATGT
chrI	190761	CAACGCGCTCGTGTACAACGCGCTCGGTCTCCGTTCGTCTCTTACCCCTGGTTAGGAAAGAGGCGGTCCACAGTCGTCTGCCAGGCCGATGTTCGATTCGGTCATCGGCCAGTGCTCGTGTGAGAAGTCGTTAACCGCGACCCGGATGT
chrI	191376	CAACGCGCTCGTGTACAACGCGCTCGGTCTCCGTTCGTCTCTTACCCCTGGTTAGGAAAGAGGCGGCCTTTCGCCTCTTTTCTCTCATTGCTATCAATTTGTTGAAAACCAGTGCTCGTGTGAGAAGTCGTTAACCGCGACCCGGATGT
chrI	193656	CAACGCGCTCGTGTACAACGCGCTCGGTCTCCGTTCGTCTCTTACCCCTGGTTAGGAAAGAGGCGGAAAGCGTACTCTTTCCACGTGTATTCGTAATGTGTCCGAAGGCCAGTGCTCGTGTGAGAAGTCGTTAACCGCGACCCGGATGT
chrI	195386	CAACGCGCTCGTGTACAACGCGCTCGGTCTCCGTTCGTCTCTTACCCCTGGTTAGGAAAGAGGCGGACCACCGAATCGCTTGTCTTTTACGCGCACTGACAACCAGTGCCAGTGCTCGTGTGAGAAGTCGTTAACCGCGACCCGGATGT
chrI	197260	CAACGCGCTCGTGTACAACGCGCTCGGTCTCCGTTCGTCTCTTACCCCTGGTTAGGAAAGAGGCGGGTCCTCAAATTCTACCGATTCTCGCCCGCTTCAAGCACATTTCCAGTGCTCGTGTGAGAAGTCGTTAACCGCGACCCGGATGT
chrI	199476	CAACGCGCTCGTGTACAACGCGCTCGGTCTCCGTTCGTCTCTTACCCCTGGTTAGGAAAGAGGCGGCCTGGTTTACAACTACCTAACGACTTTTGGTAGACTAGAAATCCAGTGCTCGTGTGAGAAGTCGTTAACCGCGACCCGGATGT
chrI	200232	CAACGCGCTCGTGTACAACGCGCTCGGTCTCCGTTCGTCTCTTACCCCTGGTTAGGAAAGAGGCGGATTATTTGACCGACTTTCGGCGAGAAAACGAAATACAATGATCCAGTGCTCGTGTGAGAAGTCGTTAACCGCGACCCGGATGT
chrI	201594	CAACGCGCTCGTGTACAACGCGCTCGGTCTCCGTTCGTCTCTTACCCCTGGTTAGGAAAGAGGCGGCAAATCGGCGAAAATCCGGTGGAAATGTGAAGGGAATTAATGCCAGTGCTCGTGTGAGAAGTCGTTAACCGCGACCCGGATGT
chrI	202442	CAACGCGCTCGTGTACAACGCGCTCGGTCTCCGTTCGTCTCTTACCCCTGGTTAGGAAAGAGGCGGGTTAAAGGTACATGCGGTCGGGTCTTGCAGCGAAATAATGCACCAGTGCTCGTGTGAGAAGTCGTTAACCGCGACCCGGATGT
chrI	204422	CAACGCGCTCGTGTACAACGCGCTCGGTCTCCGTTCGTCTCTTACCCCTGGTTAGGAAAGAGGCGGTAAGTGCCACCTCACACATTGCCTCTAAGTGCTTCTCCATCGCCAGTGCTCGTGTGAGAAGTCGTTAACCGCGACCCGGATGT
chrI	205419	CAACGCGCTCGTGTACAACGCGCTCGGTCTCCGTTCGTCTCTTACCCCTGGTTAGGAAAGAGGCGGATGGAAAATGGTATAAAACTGTGTGGAAGAAGGACGACGTACCCAGTGCTCGTGTGAGAAGTCGTTAACCGCGACCCGGATGT
chrI	207095	CAACGCGCTCGTGTACAACGCGCTCGGTCTCCGTTCGTCTCTTACCCCTGGTTAGGAAAGAGGCGGCGTCGAATATTCTATTCGATCAGAAATTGTGCACATTTGTGCCCAGTGCTCGTGTGAGAAGTCGTTAACCGCGACCCGGATGT
chrI	208959	CAACGCGCTCGTGTACAACGCGCTCGGTCTCCGTTCGTCTCTTACCCCTGGTTAGGAAAGAGGCGGACGACCAGCACTACTTGCAAAGTCCGAAAATTTAAGTTTAGACCAGTGCTCGTGTGAGAAGTCGTTAACCGCGACCCGGATGT
chrI	209781	CAACGCGCTCGTGTACAACGCGCTCGGTCTCCGTTCGTCTCTTACCCCTGGTTAGGAAAGAGGCGGTGAGTTACCACCCTTCTCTTCAAGTAACAGTATTCAACAATACCAGTGCTCGTGTGAGAAGTCGTTAACCGCGACCCGGATGT
chrI	210760	CAACGCGCTCGTGTACAACGCGCTCGGTCTCCGTTCGTCTCTTACCCCTGGTTAGGAAAGAGGCGGATTCTGGAATACTAGGCTGCCAGGGTTTCTAGGCCACATAAGCCAGTGCTCGTGTGAGAAGTCGTTAACCGCGACCCGGATGT
chrI	223034	CAACGCGCTCGTGTACAACGCGCTCGGTCTCCGTTCGTCTCTTACCCCTGGTTAGGAAAGAGGCGGATTTGTTGAGAAACTCGAGTAAATGCTGGAATGTTCTAGAACCCAGTGCTCGTGTGAGAAGTCGTTAACCGCGACCCGGATGT
chrI	224454	CAACGCGCTCGTGTACAACGCGCTCGGTCTCCGTTCGTCTCTTACCCCTGGTTAGGAAAGAGGCGGTTTAGGAAGTAGAACAGTCATACTCTTGGCTGGGAAGTTTCGCCAGTGCTCGTGTGAGAAGTCGTTAACCGCGACCCGGATGT
chrI	225153	CAACGCGCTCGTGTACAACGCGCTCGGTCTCCGTTCGTCTCTTACCCCTGGTTAGGAAAGAGGCGGGAGAATAAAGTTTCCATGACATTGATCGCAGTGGGCTGTTTGCCAGTGCTCGTGTGAGAAGTCGTTAACCGCGACCCGGATGT
chrI	226144	CAACGCGCTCGTGTACAACGCGCTCGGTCTCCGTTCGTCTCTTACCCCTGGTTAGGAAAGAGGCGGACTTCTCAGATCGACTTTTCCCTAGCTCAAAGTGATCCTCTGCCAGTGCTCGTGTGAGAAGTCGTTAACCGCGACCCGGATGT
chrI	227783	CAACGCGCTCGTGTACAACGCGCTCGGTCTCCGTTCGTCTCTTACCCCTGGTTAGGAAAGAGGCGGATTTTGTCTTTATTGTCTATGTCTTCCGCTGTAACCTCAAGACCAGTGCTCGTGTGAGAAGTCGTTAACCGCGACCCGGATGT
chrI	228246	CAACGCGCTCGTGTACAACGCGCTCGGTCTCCGTTCGTCTCTTACCCCTGGTTAGGAAAGAGGCGGGATCTGTGTTGTCTGGTGTAAGTGGACGGTTGTTAATCATCCCCAGTGCTCGTGTGAGAAGTCGTTAACCGCGACCCGGATGT
chrI	228860	CAACGCGCTCGTGTACAACGCGCTCGGTCTCCGTTCGTCTCTTACCCCTGGTTAGGAAAGAGGCGGATTTTGCGATCATTTCTGATCCAAAAGTGCAGTCTTACCGTACCAGTGCTCGTGTGAGAAGTCGTTAACCGCGACCCGGATGT
chrI	229428	CAACGCGCTCGTGTACAACGCGCTCGGTCTCCGTTCGTCTCTTACCCCTGGTTAGGAAAGAGGCGGCAAAGTACGTCGCCAATCTTCCGCGCAGTTGTCTTCAAGATGCCAGTGCTCGTGTGAGAAGTCGTTAACCGCGACCCGGATGT
chrI	230022	CAACGCGCTCGTGTACAACGCGCTCGGTCTCCGTTCGTCTCTTACCCCTGGTTAGGAAAGAGGCGGCCTTCCCAAGCTGCCACCACCGGAGTCGGGATCAAGACTTCCCCAGTGCTCGTGTGAGAAGTCGTTAACCGCGACCCGGATGT
chrI	230915	CAACGCGCTCGTGTACAACGCGCTCGGTCTCCGTTCGTCTCTTACCCCTGGTTAGGAAAGAGGCGGGCGCCGGTTAATTACTCCATTGCCAACTAGCTGTCGGGAAGTCCAGTGCTCGTGTGAGAAGTCGTTAACCGCGACCCGGATGT
chrI	231871	CAACGCGCTCGTGTACAACGCGCTCGGTCTCCGTTCGTCTCTTACCCCTGGTTAGGAAAGAGGCGGGCGGCTGGTACGAGTTGTGGTGGAGGTTGCTCTTCGGATGGTCCAGTGCTCGTGTGAGAAGTCGTTAACCGCGACCCGGATGT
chrI	232720	CAACGCGCTCGTGTACAACGCGCTCGGTCTCCGTTCGTCTCTTACCCCTGGTTAGGAAAGAGGCGGGAGTCGTCGAAGTTCATATTGAATCGTCTCTTCACGGCCCGGCCAGTGCTCGTGTGAGAAGTCGTTAACCGCGACCCGGATGT
chrI	239262	CAACGCGCTCGTGTACAACGCGCTCGGTCTCCGTTCGTCTCTTACCCCTGGTTAGGAAAGAGGCGGAACTGGCACTTACGTATAAATAATATTATGGGTTTCGTCGCTCCAGTGCTCGTGTGAGAAGTCGTTAACCGCGACCCGGATGT
chrI	240897	CAACGCGCTCGTGTACAACGCGCTCGGTCTCCGTTCGTCTCTTACCCCTGGTTAGGAAAGAGGCGGGTGGCTTGAAGCCTCTGTTGATGTGATAAAAGTAACATTTTACCAGTGCTCGTGTGAGAAGTCGTTAACCGCGACCCGGATGT
chrI	243044	CAACGCGCTCGTGTACAACGCGCTCGGTCTCCGTTCGTCTCTTACCCCTGGTTAGGAAAGAGGCGGGGAGATAAACAAGAACAAGGTGAAACACTTATTCGTGTAAGTCCAGTGCTCGTGTGAGAAGTCGTTAACCGCGACCCGGATGT
chrI	244086	CAACGCGCTCGTGTACAACGCGCTCGGTCTCCGTTCGTCTCTTACCCCTGGTTAGGAAAGAGGCGGGTAATGAACACCGTCGAACAGATGTTTGAATCACTGCTTTAGCCAGTGCTCGTGTGAGAAGTCGTTAACCGCGACCCGGATGT
chrI	244907	CAACGCGCTCGTGTACAACGCGCTCGGTCTCCGTTCGTCTCTTACCCCTGGTTAGGAAAGAGGCGGCACCAATGGACAATGTGATTGCAAATGTTCAACGAAACTTCCCCAGTGCTCGTGTGAGAAGTCGTTAACCGCGACCCGGATGT
chrI	247256	CAACGCGCTCGTGTACAACGCGCTCGGTCTCCGTTCGTCTCTTACCCCTGGTTAGGAAAGAGGCGGTCCGAAGTGAATGAGTTTTCACTATCAATTCTACTAAACCCTCCAGTGCTCGTGTGAGAAGTCGTTAACCGCGACCCGGATGT
chrI	248833	CAACGCGCTCGTGTACAACGCGCTCGGTCTCCGTTCGTCTCTTACCCCTGGTTAGGAAAGAGGCGGACGACAGCCCACAGATACCGCAGTAATACGGATAGGGAAGGGCCAGTGCTCGTGTGAGAAGTCGTTAACCGCGACCCGGATGT
chrI	250105	CAACGCGCTCGTGTACAACGCGCTCGGTCTCCGTTCGTCTCTTACCCCTGGTTAGGAAAGAGGCGGGGAGAATGAATTGTTGAACTTGGAAACACCAAAATTAGCTCTCCAGTGCTCGTGTGAGAAGTCGTTAACCGCGACCCGGATGT
chrI	256498	CAACGCGCTCGTGTACAACGCGCTCGGTCTCCGTTCGTCTCTTACCCCTGGTTAGGAAAGAGGCGGGTGGATTCCTCTGATGAGGTGGAGGTGGTCTCTTCGGAGGAGCCAGTGCTCGTGTGAGAAGTCGTTAACCGCGACCCGGATGT
chrI	257726	CAACGCGCTCGTGTACAACGCGCTCGGTCTCCGTTCGTCTCTTACCCCTGGTTAGGAAAGAGGCGGCTTCTTCGACCAGCTATAATGCCACGCTTTTAGCAAGTTTTACCAGTGCTCGTGTGAGAAGTCGTTAACCGCGACCCGGATGT
chrI	258333	CAACGCGCTCGTGTACAACGCGCTCGGTCTCCGTTCGTCTCTTACCCCTGGTTAGGAAAGAGGCGGTCTGTACTTGTCTCGAAGGTATCTGATCTGAAAGTTATGACACCAGTGCTCGTGTGAGAAGTCGTTAACCGCGACCCGGATGT
chrI	259017	CAACGCGCTCGTGTACAACGCGCTCGGTCTCCGTTCGTCTCTTACCCCTGGTTAGGAAAGAGGCGGTCTGGAAAAGTGCAAAATTAAGCCACCAGGATTTGCATGGTGCCAGTGCTCGTGTGAGAAGTCGTTAACCGCGACCCGGATGT
chrI	260955	CAACGCGCTCGTGTACAACGCGCTCGGTCTCCGTTCGTCTCTTACCCCTGGTTAGGAAAGAGGCGGGGCAGGACAATAGGAAGGAAACTGGAATTTTATATTTCATCTCCAGTGCTCGTGTGAGAAGTCGTTAACCGCGACCCGGATGT
chrI	261953	CAACGCGCTCGTGTACAACGCGCTCGGTCTCCGTTCGTCTCTTACCCCTGGTTAGGAAAGAGGCGGCAGTGTTTTCCAAGTGCAGAAAGGAAGAAACCGACGCTTCCTCCAGTGCTCGTGTGAGAAGTCGTTAACCGCGACCCGGATGT
chrI	263097	CAACGCGCTCGTGTACAACGCGCTCGGTCTCCGTTCGTCTCTTACCCCTGGTTAGGAAAGAGGCGGTTGTAGCCTAGAATTTCCCATTGTGGCCTGGAGAAGTTTAGCCCAGTGCTCGTGTGAGAAGTCGTTAACCGCGACCCGGATGT
chrI	264225	CAACGCGCTCGTGTACAACGCGCTCGGTCTCCGTTCGTCTCTTACCCCTGGTTAGGAAAGAGGCGGCAGGGAAGAGTTTTCTCAATTTGACGGCCACGTGTTCTATAGCCAGTGCTCGTGTGAGAAGTCGTTAACCGCGACCCGGATGT
chrI	265131	CAACGCGCTCGTGTACAACGCGCTCGGTCTCCGTTCGTCTCTTACCCCTGGTTAGGAAAGAGGCGGTGGAAAGTGAGGGAAAGTAGGAAGATATTACTGGAAAGTTCTCCAGTGCTCGTGTGAGAAGTCGTTAACCGCGACCCGGATGT
chrI	267673	CAACGCGCTCGTGTACAACGCGCTCGGTCTCCGTTCGTCTCTTACCCCTGGTTAGGAAAGAGGCGGGTTGTAGCTGACAAAACCATCCAAAAGATATTGTAGGTTACACCAGTGCTCGTGTGAGAAGTCGTTAACCGCGACCCGGATGT
chrI	268832	CAACGCGCTCGTGTACAACGCGCTCGGTCTCCGTTCGTCTCTTACCCCTGGTTAGGAAAGAGGCGGGCCACTCTTGCACCTCCAGCGGAAAGAAAGCTTTTGAGGTGTCCAGTGCTCGTGTGAGAAGTCGTTAACCGCGACCCGGATGT
chrI	271198	CAACGCGCTCGTGTACAACGCGCTCGGTCTCCGTTCGTCTCTTACCCCTGGTTAGGAAAGAGGCGGGGAGGAAGATTTCTTCTACGTTTTGATTTGCAATTTCTCGGGCCAGTGCTCGTGTGAGAAGTCGTTAACCGCGACCCGGATGT
chrI	272845	CAACGCGCTCGTGTACAACGCGCTCGGTCTCCGTTCGTCTCTTACCCCTGGTTAGGAAAGAGGCGGCTTGCAAAGTGACACAATTCGGTATATCGATTTCTCTGAAATCCAGTGCTCGTGTGAGAAGTCGTTAACCGCGACCCGGATGT
chrI	274530	CAACGCGCTCGTGTACAACGCGCTCGGTCTCCGTTCGTCTCTTACCCCTGGTTAGGAAAGAGGCGGGACGACATGTGTATACATAGGACCACCACAGCTGTTCCTTCCCCAGTGCTCGTGTGAGAAGTCGTTAACCGCGACCCGGATGT
chrI	275699	CAACGCGCTCGTGTACAACGCGCTCGGTCTCCGTTCGTCTCTTACCCCTGGTTAGGAAAGAGGCGGAGCAATACTTTTGAATTCCTTTGCTCTCCCTATTCAGCTTCTCCAGTGCTCGTGTGAGAAGTCGTTAACCGCGACCCGGATGT
chrI	276715	CAACGCGCTCGTGTACAACGCGCTCGGTCTCCGTTCGTCTCTTACCCCTGGTTAGGAAAGAGGCGGTGTGTCTAACCGTTATGTTGCTGTCACCTCCAAGTGGTACAGCCAGTGCTCGTGTGAGAAGTCGTTAACCGCGACCCGGATGT
chrI	277748	CAACGCGCTCGTGTACAACGCGCTCGGTCTCCGTTCGTCTCTTACCCCTGGTTAGGAAAGAGGCGGTGGCAAACTCTTCCACCATTCGATTTTACAGGAGCCTCAAAGCCAGTGCTCGTGTGAGAAGTCGTTAACCGCGACCCGGATGT
chrI	279398	CAACGCGCTCGTGTACAACGCGCTCGGTCTCCGTTCGTCTCTTACCCCTGGTTAGGAAAGAGGCGGGAAGTTTCTAGGTCTTATGGGTGAAAATTGTCAAATGACAGACCAGTGCTCGTGTGAGAAGTCGTTAACCGCGACCCGGATGT
chrI	280302	CAACGCGCTCGTGTACAACGCGCTCGGTCTCCGTTCGTCTCTTACCCCTGGTTAGGAAAGAGGCGGTTACTTTCAGCCAAATAGACTGGAAAAGGAGCCGCTCATCGACCAGTGCTCGTGTGAGAAGTCGTTAACCGCGACCCGGATGT
chrI	283453	CAACGCGCTCGTGTACAACGCGCTCGGTCTCCGTTCGTCTCTTACCCCTGGTTAGGAAAGAGGCGGGCCTCCTCCCGTCTCCCAGTATTCTCAATTCATTAATCATCACCAGTGCTCGTGTGAGAAGTCGTTAACCGCGACCCGGATGT
chrI	284671	CAACGCGCTCGTGTACAACGCGCTCGGTCTCCGTTCGTCTCTTACCCCTGGTTAGGAAAGAGGCGGAAATTCTCATCAAGCCTTTTGGAGATGAACTGGAAACCCAAACCAGTGCTCGTGTGAGAAGTCGTTAACCGCGACCCGGATGT
chrI	285634	CAACGCGCTCGTGTACAACGCGCTCGGTCTCCGTTCGTCTCTTACCCCTGGTTAGGAAAGAGGCGGTATCAAGTGAGTGGGCGGAGTGTAATTTCGGCGGGAAATTCACCAGTGCTCGTGTGAGAAGTCGTTAACCGCGACCCGGATGT
chrI	287266	CAACGCGCTCGTGTACAACGCGCTCGGTCTCCGTTCGTCTCTTACCCCTGGTTAGGAAAGAGGCGGTGTTTAAGTTTTCACATTTGGATTTCTAGCCCACCAATAACGCCAGTGCTCGTGTGAGAAGTCGTTAACCGCGACCCGGATGT
chrI	288214	CAACGCGCTCGTGTACAACGCGCTCGGTCTCCGTTCGTCTCTTACCCCTGGTTAGGAAAGAGGCGGTTAAATGCCTTAATTTAGCCATGCGCCTGGAAGGTTACTGTACCAGTGCTCGTGTGAGAAGTCGTTAACCGCGACCCGGATGT
chrI	290381	CAACGCGCTCGTGTACAACGCGCTCGGTCTCCGTTCGTCTCTTACCCCTGGTTAGGAAAGAGGCGGTGTATAATCCATCTCGGTTAAATTGTTGGTGAGACAAAGTGTCCAGTGCTCGTGTGAGAAGTCGTTAACCGCGACCCGGATGT
chrI	292212	CAACGCGCTCGTGTACAACGCGCTCGGTCTCCGTTCGTCTCTTACCCCTGGTTAGGAAAGAGGCGGAAATTTAATCTATGATCTTTCAAGCTCCGCGAGTTTGAGGCGCCAGTGCTCGTGTGAGAAGTCGTTAACCGCGACCCGGATGT
chrI	293363	CAACGCGCTCGTGTACAACGCGCTCGGTCTCCGTTCGTCTCTTACCCCTGGTTAGGAAAGAGGCGGGACGCCATTGATTTGTGCTCTTTTCAGGCAAAATTTTAGATTCCAGTGCTCGTGTGAGAAGTCGTTAACCGCGACCCGGATGT
chrI	294910	CAACGCGCTCGTGTACAACGCGCTCGGTCTCCGTTCGTCTCTTACCCCTGGTTAGGAAAGAGGCGGACAATGCGTATTTCCTCTGCATGCAAGACTAATTTCCGATTGCCAGTGCTCGTGTGAGAAGTCGTTAACCGCGACCCGGATGT
chrI	296040	CAACGCGCTCGTGTACAACGCGCTCGGTCTCCGTTCGTCTCTTACCCCTGGTTAGGAAAGAGGCGGCAGTGCGCTCTCGATGATACTCTCACATTTGACCTTTCTCGCCCAGTGCTCGTGTGAGAAGTCGTTAACCGCGACCCGGATGT
chrI	296634	CAACGCGCTCGTGTACAACGCGCTCGGTCTCCGTTCGTCTCTTACCCCTGGTTAGGAAAGAGGCGGTGGAGACGTAATACGATCACTAGCAATCTGAATTTCTACTTTCCAGTGCTCGTGTGAGAAGTCGTTAACCGCGACCCGGATGT
chrI	297745	CAACGCGCTCGTGTACAACGCGCTCGGTCTCCGTTCGTCTCTTACCCCTGGTTAGGAAAGAGGCGGTGTCTTTCTTCTGGCTTCTCCTCTTACTTCTTATTCTTCTTCCCAGTGCTCGTGTGAGAAGTCGTTAACCGCGACCCGGATGT
chrI	298531	CAACGCGCTCGTGTACAACGCGCTCGGTCTCCGTTCGTCTCTTACCCCTGGTTAGGAAAGAGGCGGATTTGTCTCCAATCATTTAGAGGCCAAAAGACCTCCTCTCAACCAGTGCTCGTGTGAGAAGTCGTTAACCGCGACCCGGATGT
chrI	299301	CAACGCGCTCGTGTACAACGCGCTCGGTCTCCGTTCGTCTCTTACCCCTGGTTAGGAAAGAGGCGGCGTTCCGAAGTCTAGAAATGCCCTGGCGATGCTCCCGTCGAGCCAGTGCTCGTGTGAGAAGTCGTTAACCGCGACCCGGATGT
chrI	300115	CAACGCGCTCGTGTACAACGCGCTCGGTCTCCGTTCGTCTCTTACCCCTGGTTAGGAAAGAGGCGGGCCCGGTTGATCCCTTTCTTGGATAGTTTTAGTCTTCGTCCGCCAGTGCTCGTGTGAGAAGTCGTTAACCGCGACCCGGATGT
chrI	301548	CAACGCGCTCGTGTACAACGCGCTCGGTCTCCGTTCGTCTCTTACCCCTGGTTAGGAAAGAGGCGGCTGTCTTCCTCTTGTACTCAACTTTTACTTGATGATAGTCGACCAGTGCTCGTGTGAGAAGTCGTTAACCGCGACCCGGATGT
chrI	302402	CAACGCGCTCGTGTACAACGCGCTCGGTCTCCGTTCGTCTCTTACCCCTGGTTAGGAAAGAGGCGGCGTTCGAGATATTTCTGAGTTCTGAATTTCTGTTGATTGCAACCAGTGCTCGTGTGAGAAGTCGTTAACCGCGACCCGGATGT
chrI	303207	CAACGCGCTCGTGTACAACGCGCTCGGTCTCCGTTCGTCTCTTACCCCTGGTTAGGAAAGAGGCGGCCAATCAAGTACTCACCGGATTATGTGATGCCTATGAGCGAGCCAGTGCTCGTGTGAGAAGTCGTTAACCGCGACCCGGATGT
chrI	303691	CAACGCGCTCGTGTACAACGCGCTCGGTCTCCGTTCGTCTCTTACCCCTGGTTAGGAAAGAGGCGGGGTGGCGTTCAAGATGAAAGGGTATTATACGAATTTGAAGGTCCAGTGCTCGTGTGAGAAGTCGTTAACCGCGACCCGGATGT
chrI	305211	CAACGCGCTCGTGTACAACGCGCTCGGTCTCCGTTCGTCTCTTACCCCTGGTTAGGAAAGAGGCGGGCTCACAGAGCCCGAAAGCTTAGGATTTTGAAATTTTATTCGCCAGTGCTCGTGTGAGAAGTCGTTAACCGCGACCCGGATGT
chrI	306370	CAACGCGCTCGTGTACAACGCGCTCGGTCTCCGTTCGTCTCTTACCCCTGGTTAGGAAAGAGGCGGTCCAGCAACACCCGAAATAATGGTGGATCCACCGGCTCCGCCCCAGTGCTCGTGTGAGAAGTCGTTAACCGCGACCCGGATGT
chrI	307228	CAACGCGCTCGTGTACAACGCGCTCGGTCTCCGTTCGTCTCTTACCCCTGGTTAGGAAAGAGGCGGATCTTCGACCTAACCCAATCCGCCCACTCTTTTGACGTAATACCAGTGCTCGTGTGAGAAGTCGTTAACCGCGACCCGGATGT
chrI	308588	CAACGCGCTCGTGTACAACGCGCTCGGTCTCCGTTCGTCTCTTACCCCTGGTTAGGAAAGAGGCGGCAATAGTTGGTTTCAACAACTGTCTCCACTCGACTTTTCCACCCAGTGCTCGTGTGAGAAGTCGTTAACCGCGACCCGGATGT
chrI	309580	CAACGCGCTCGTGTACAACGCGCTCGGTCTCCGTTCGTCTCTTACCCCTGGTTAGGAAAGAGGCGGGACCGTTGAGATTAACAACGTGAATACGAGAACCGTTAAGCCCCAGTGCTCGTGTGAGAAGTCGTTAACCGCGACCCGGATGT
chrI	310902	CAACGCGCTCGTGTACAACGCGCTCGGTCTCCGTTCGTCTCTTACCCCTGGTTAGGAAAGAGGCGGTCGCAAAACTAGATAAGAGCTACAGTTTGCTGCGTGTAAGCGCCAGTGCTCGTGTGAGAAGTCGTTAACCGCGACCCGGATGT
chrI	311827	CAACGCGCTCGTGTACAACGCGCTCGGTCTCCGTTCGTCTCTTACCCCTGGTTAGGAAAGAGGCGGCTAAAACCAACCTTTCCGTAGGCTTCAGCAGGAAGTGGCACACCAGTGCTCGTGTGAGAAGTCGTTAACCGCGACCCGGATGT
chrI	312324	CAACGCGCTCGTGTACAACGCGCTCGGTCTCCGTTCGTCTCTTACCCCTGGTTAGGAAAGAGGCGGTTCCATGAAATAATCGAGCTCCTCCTTAGCTTCAGCATCATCCCAGTGCTCGTGTGAGAAGTCGTTAACCGCGACCCGGATGT
chrI	312764	CAACGCGCTCGTGTACAACGCGCTCGGTCTCCGTTCGTCTCTTACCCCTGGTTAGGAAAGAGGCGGCAAGCATATCGCAAGCAGTTGCCTTCTCCTCAAGACCGCTGGCCAGTGCTCGTGTGAGAAGTCGTTAACCGCGACCCGGATGT
chrI	313364	CAACGCGCTCGTGTACAACGCGCTCGGTCTCCGTTCGTCTCTTACCCCTGGTTAGGAAAGAGGCGGGGAAAGCACATTTTCGAGTTTCTGAAGAATGAATGGAAGATACCAGTGCTCGTGTGAGAAGTCGTTAACCGCGACCCGGATGT
chrI	313959	CAACGCGCTCGTGTACAACGCGCTCGGTCTCCGTTCGTCTCTTACCCCTGGTTAGGAAAGAGGCGGATGCATGAAAGAAGAGTCTCGAGAATTGGTCCAAGAGCTCCTCCAGTGCTCGTGTGAGAAGTCGTTAACCGCGACCCGGATGT
chrI	314473	CAACGCGCTCGTGTACAACGCGCTCGGTCTCCGTTCGTCTCTTACCCCTGGTTAGGAAAGAGGCGGGGCATCCGCGAAGAATAAGCAGGGCTATGTAGTTTCCGGTAACCAGTGCTCGTGTGAGAAGTCGTTAACCGCGACCCGGATGT
chrI	314959	CAACGCGCTCGTGTACAACGCGCTCGGTCTCCGTTCGTCTCTTACCCCTGGTTAGGAAAGAGGCGGCAGTGAATTGATTGACGTCCATTGTAGGGAACCCTGAAAATCCCAGTGCTCGTGTGAGAAGTCGTTAACCGCGACCCGGATGT
chrI	318848	CAACGCGCTCGTGTACAACGCGCTCGGTCTCCGTTCGTCTCTTACCCCTGGTTAGGAAAGAGGCGGATAGGTGACAATCTCGGGCGGTACAGAACGAAGTGTCTCTGGCCAGTGCTCGTGTGAGAAGTCGTTAACCGCGACCCGGATGT
chrI	320021	CAACGCGCTCGTGTACAACGCGCTCGGTCTCCGTTCGTCTCTTACCCCTGGTTAGGAAAGAGGCGGCATCGCGGAACCCTCGAAGTGCTCAATCGACGGAAGAATCGTCCAGTGCTCGTGTGAGAAGTCGTTAACCGCGACCCGGATGT
chrI	321165	CAACGCGCTCGTGTACAACGCGCTCGGTCTCCGTTCGTCTCTTACCCCTGGTTAGGAAAGAGGCGGGCGAGCTTGACCGCAATCGCGTCCGCATGCCGAATCGTGTCGCCAGTGCTCGTGTGAGAAGTCGTTAACCGCGACCCGGATGT
chrI	321667	CAACGCGCTCGTGTACAACGCGCTCGGTCTCCGTTCGTCTCTTACCCCTGGTTAGGAAAGAGGCGGTCTTGATCCAATCACCACTTCCCAGCAGGTTCTGCACGATCTCCAGTGCTCGTGTGAGAAGTCGTTAACCGCGACCCGGATGT
chrI	322220	CAACGCGCTCGTGTACAACGCGCTCGGTCTCCGTTCGTCTCTTACCCCTGGTTAGGAAAGAGGCGGGAGATGATCCTCGAAGTATTCCGGAATCTCCTGTGAGCACAGCCAGTGCTCGTGTGAGAAGTCGTTAACCGCGACCCGGATGT
chrI	323044	CAACGCGCTCGTGTACAACGCGCTCGGTCTCCGTTCGTCTCTTACCCCTGGTTAGGAAAGAGGCGGTTCTGAACTGCTCCTCGTCTTCCTGGCCCATTTCTACCTCTGCCAGTGCTCGTGTGAGAAGTCGTTAACCGCGACCCGGATGT
chrI	324348	CAACGCGCTCGTGTACAACGCGCTCGGTCTCCGTTCGTCTCTTACCCCTGGTTAGGAAAGAGGCGGTTTCCGACTCGGATGACGATGAAGAGCCGGGAAATTTGGGCTCCAGTGCTCGTGTGAGAAGTCGTTAACCGCGACCCGGATGT
chrI	325772	CAACGCGCTCGTGTACAACGCGCTCGGTCTCCGTTCGTCTCTTACCCCTGGTTAGGAAAGAGGCGGCCAGAACCCGCTGAAACTCTGCCATTCGTATTCGAAATGCCGCCAGTGCTCGTGTGAGAAGTCGTTAACCGCGACCCGGATGT
chrI	327862	CAACGCGCTCGTGTACAACGCGCTCGGTCTCCGTTCGTCTCTTACCCCTGGTTAGGAAAGAGGCGGCTGGTCGCATTTGCTCGAAGTGCTCTTCTGCTTGCAGTTACACCAGTGCTCGTGTGAGAAGTCGTTAACCGCGACCCGGATGT
chrI	330523	CAACGCGCTCGTGTACAACGCGCTCGGTCTCCGTTCGTCTCTTACCCCTGGTTAGGAAAGAGGCGGTCTGAGGAACGAAAGACGCGGAGCCATCAAGGAGCTCAGAAACCAGTGCTCGTGTGAGAAGTCGTTAACCGCGACCCGGATGT
chrI	331915	CAACGCGCTCGTGTACAACGCGCTCGGTCTCCGTTCGTCTCTTACCCCTGGTTAGGAAAGAGGCGGTTCCAAATCCTTAATGGCTCATCCGGTCATTGGAGAGATATGCCAGTGCTCGTGTGAGAAGTCGTTAACCGCGACCCGGATGT
chrI	332917	CAACGCGCTCGTGTACAACGCGCTCGGTCTCCGTTCGTCTCTTACCCCTGGTTAGGAAAGAGGCGGTCTGTACACTCCACTCATGTTTGCCGCCTTATCAGGTAGGGCCCAGTGCTCGTGTGAGAAGTCGTTAACCGCGACCCGGATGT
chrI	335856	CAACGCGCTCGTGTACAACGCGCTCGGTCTCCGTTCGTCTCTTACCCCTGGTTAGGAAAGAGGCGGAAGAAGCGTCTCTACAGTACGCAAAACTGATTTCCACGTGGCCCAGTGCTCGTGTGAGAAGTCGTTAACCGCGACCCGGATGT
chrI	338469	CAACGCGCTCGTGTACAACGCGCTCGGTCTCCGTTCGTCTCTTACCCCTGGTTAGGAAAGAGGCGGGTTTCCTTAGTGTGATTCCCAAACTGCTTAAATTCTAGGAAACCAGTGCTCGTGTGAGAAGTCGTTAACCGCGACCCGGATGT
chrI	343352	CAACGCGCTCGTGTACAACGCGCTCGGTCTCCGTTCGTCTCTTACCCCTGGTTAGGAAAGAGGCGGATCTGATAAAGTTACGATCGTTCCAGGATCACGAAAATCGAACCAGTGCTCGTGTGAGAAGTCGTTAACCGCGACCCGGATGT
chrI	345421	CAACGCGCTCGTGTACAACGCGCTCGGTCTCCGTTCGTCTCTTACCCCTGGTTAGGAAAGAGGCGGAGTGACGTCATCTTTATGATAACTTCCAGAACCTTCTGCGATCCAGTGCTCGTGTGAGAAGTCGTTAACCGCGACCCGGATGT
chrI	346404	CAACGCGCTCGTGTACAACGCGCTCGGTCTCCGTTCGTCTCTTACCCCTGGTTAGGAAAGAGGCGGGGTACGGGCGGTGCAGGCGTAGATCCACGTCGCCAAAATTTCCCAGTGCTCGTGTGAGAAGTCGTTAACCGCGACCCGGATGT
chrI	347011	CAACGCGCTCGTGTACAACGCGCTCGGTCTCCGTTCGTCTCTTACCCCTGGTTAGGAAAGAGGCGGCGGTATTCTGCTTCTTCAAGTTTGTAATTATATTGACGCTGACCAGTGCTCGTGTGAGAAGTCGTTAACCGCGACCCGGATGT
chrI	348287	CAACGCGCTCGTGTACAACGCGCTCGGTCTCCGTTCGTCTCTTACCCCTGGTTAGGAAAGAGGCGGGCCCTTACCAATTAAATCTTACCAATTTTCCGCCATGATCCCCCAGTGCTCGTGTGAGAAGTCGTTAACCGCGACCCGGATGT
chrI	349384	CAACGCGCTCGTGTACAACGCGCTCGGTCTCCGTTCGTCTCTTACCCCTGGTTAGGAAAGAGGCGGATCGAATCGTTTCTTCAATTTGGGACTACTTTCCGATGGAAGCCAGTGCTCGTGTGAGAAGTCGTTAACCGCGACCCGGATGT
chrI	350711	CAACGCGCTCGTGTACAACGCGCTCGGTCTCCGTTCGTCTCTTACCCCTGGTTAGGAAAGAGGCGGCCGATTTCCTTCATAATCAATGGATTTCCACAAATGGCAATTCCAGTGCTCGTGTGAGAAGTCGTTAACCGCGACCCGGATGT
chrI	352959	CAACGCGCTCGTGTACAACGCGCTCGGTCTCCGTTCGTCTCTTACCCCTGGTTAGGAAAGAGGCGGTGAAAATCCCTTGTCACAAGTACCTTCTCCTACTACATTCACCCAGTGCTCGTGTGAGAAGTCGTTAACCGCGACCCGGATGT
chrI	354618	CAACGCGCTCGTGTACAACGCGCTCGGTCTCCGTTCGTCTCTTACCCCTGGTTAGGAAAGAGGCGGTGCACGGAGCAACACGGAGCAGAACGAGTAGTATTCGGAAGGCCAGTGCTCGTGTGAGAAGTCGTTAACCGCGACCCGGATGT
chrI	356926	CAACGCGCTCGTGTACAACGCGCTCGGTCTCCGTTCGTCTCTTACCCCTGGTTAGGAAAGAGGCGGACTTCACGATGAGGCGCTCATATGTGTAGGAATTTGTGATGGCCAGTGCTCGTGTGAGAAGTCGTTAACCGCGACCCGGATGT
chrI	358625	CAACGCGCTCGTGTACAACGCGCTCGGTCTCCGTTCGTCTCTTACCCCTGGTTAGGAAAGAGGCGGTGGCACGAGGTTGTCGAGAAATCTATTGAAATTCTGATAAATCCAGTGCTCGTGTGAGAAGTCGTTAACCGCGACCCGGATGT
chrI	359959	CAACGCGCTCGTGTACAACGCGCTCGGTCTCCGTTCGTCTCTTACCCCTGGTTAGGAAAGAGGCGGATCAAAGTGGAACTGGGACTTTCTGAATAGGACTTTCTGATTCCAGTGCTCGTGTGAGAAGTCGTTAACCGCGACCCGGATGT
chrI	360754	CAACGCGCTCGTGTACAACGCGCTCGGTCTCCGTTCGTCTCTTACCCCTGGTTAGGAAAGAGGCGGTTTGAATGCTTCGAGAATACGCTCGTCTCCGCAACGTCTTAACCAGTGCTCGTGTGAGAAGTCGTTAACCGCGACCCGGATGT
chrI	361411	CAACGCGCTCGTGTACAACGCGCTCGGTCTCCGTTCGTCTCTTACCCCTGGTTAGGAAAGAGGCGGAGTCTTCCCACTGACAAGAAGTCTCGAACACTTTTACTTTCACCAGTGCTCGTGTGAGAAGTCGTTAACCGCGACCCGGATGT
chrI	363205	CAACGCGCTCGTGTACAACGCGCTCGGTCTCCGTTCGTCTCTTACCCCTGGTTAGGAAAGAGGCGGCATCCGTATTTTGGTTTCATGAGAGATTGGAGATCATGAAATCCAGTGCTCGTGTGAGAAGTCGTTAACCGCGACCCGGATGT
chrI	364053	CAACGCGCTCGTGTACAACGCGCTCGGTCTCCGTTCGTCTCTTACCCCTGGTTAGGAAAGAGGCGGAAGGCGCATGCAATTCACTTAAGCCAGGGTCTCGAAGCGAACCCAGTGCTCGTGTGAGAAGTCGTTAACCGCGACCCGGATGT
chrI	364793	CAACGCGCTCGTGTACAACGCGCTCGGTCTCCGTTCGTCTCTTACCCCTGGTTAGGAAAGAGGCGGACGGCCGTCAGCTGCACATTCGTCCACTGCGAGAAAGTTCGCCCAGTGCTCGTGTGAGAAGTCGTTAACCGCGACCCGGATGT
chrI	365528	CAACGCGCTCGTGTACAACGCGCTCGGTCTCCGTTCGTCTCTTACCCCTGGTTAGGAAAGAGGCGGAATTCAGATTCGACAACCTTGCCAACCTGATTCGCTCGAGCACCAGTGCTCGTGTGAGAAGTCGTTAACCGCGACCCGGATGT
chrI	366740	CAACGCGCTCGTGTACAACGCGCTCGGTCTCCGTTCGTCTCTTACCCCTGGTTAGGAAAGAGGCGGTCGGCCTTCGACAGTCTCTCACCAATCGACACCGACAATTGCCCAGTGCTCGTGTGAGAAGTCGTTAACCGCGACCCGGATGT
chrI	367574	CAACGCGCTCGTGTACAACGCGCTCGGTCTCCGTTCGTCTCTTACCCCTGGTTAGGAAAGAGGCGGGCGTCAGATGTGGCGAAAATTATACTAAAACCTGTTTAACTTCCAGTGCTCGTGTGAGAAGTCGTTAACCGCGACCCGGATGT
chrI	368793	CAACGCGCTCGTGTACAACGCGCTCGGTCTCCGTTCGTCTCTTACCCCTGGTTAGGAAAGAGGCGGCCATGAGCCTCTGAATCTCGATGGGATCCCTTGGCACTGCAGCCAGTGCTCGTGTGAGAAGTCGTTAACCGCGACCCGGATGT
chrI	370297	CAACGCGCTCGTGTACAACGCGCTCGGTCTCCGTTCGTCTCTTACCCCTGGTTAGGAAAGAGGCGGTTTGAGTCACCACAAATACTGGAATGCAAGATTTCGTAGAAACCAGTGCTCGTGTGAGAAGTCGTTAACCGCGACCCGGATGT
chrI	371480	CAACGCGCTCGTGTACAACGCGCTCGGTCTCCGTTCGTCTCTTACCCCTGGTTAGGAAAGAGGCGGAGAATCCGGCTAGTCGGCACACATTCCGTGAATTTTGCAGTCCCAGTGCTCGTGTGAGAAGTCGTTAACCGCGACCCGGATGT
chrI	377281	CAACGCGCTCGTGTACAACGCGCTCGGTCTCCGTTCGTCTCTTACCCCTGGTTAGGAAAGAGGCGGATTCCAAGTGTTGTTTAATCTGACGAGCTTCTTCTCCAGAAGCCAGTGCTCGTGTGAGAAGTCGTTAACCGCGACCCGGATGT
chrI	378762	CAACGCGCTCGTGTACAACGCGCTCGGTCTCCGTTCGTCTCTTACCCCTGGTTAGGAAAGAGGCGGGGTGGAACTATAATTAAAGTGTCCAGACCGCCGAGCTTCTCACCAGTGCTCGTGTGAGAAGTCGTTAACCGCGACCCGGATGT
chrI	379304	CAACGCGCTCGTGTACAACGCGCTCGGTCTCCGTTCGTCTCTTACCCCTGGTTAGGAAAGAGGCGGTGTGTTGGTATTGAGAATGTTGATTCTGCTGAGCTGCCGGCTCCAGTGCTCGTGTGAGAAGTCGTTAACCGCGACCCGGATGT
chrI	379807	CAACGCGCTCGTGTACAACGCGCTCGGTCTCCGTTCGTCTCTTACCCCTGGTTAGGAAAGAGGCGGTATGGGAGTTGTTGAGTGAACATCATATGTGGATGCTGTTGTCCAGTGCTCGTGTGAGAAGTCGTTAACCGCGACCCGGATGT
chrI	380399	CAACGCGCTCGTGTACAACGCGCTCGGTCTCCGTTCGTCTCTTACCCCTGGTTAGGAAAGAGGCGGTTGGAGATAATCCTAGTCCTGGTGCTTCACTCAATCCTATTCCCAGTGCTCGTGTGAGAAGTCGTTAACCGCGACCCGGATGT
chrI	381184	CAACGCGCTCGTGTACAACGCGCTCGGTCTCCGTTCGTCTCTTACCCCTGGTTAGGAAAGAGGCGGGCCCGCGGCCTCCTCGATCGACGAAACCGGTGCCTCCACCTGCCAGTGCTCGTGTGAGAAGTCGTTAACCGCGACCCGGATGT
chrI	381747	CAACGCGCTCGTGTACAACGCGCTCGGTCTCCGTTCGTCTCTTACCCCTGGTTAGGAAAGAGGCGGAAAGATCACTATTTTCAGGAAAGCGTCATTTCCAGCTTGGAGCCAGTGCTCGTGTGAGAAGTCGTTAACCGCGACCCGGATGT
chrI	382580	CAACGCGCTCGTGTACAACGCGCTCGGTCTCCGTTCGTCTCTTACCCCTGGTTAGGAAAGAGGCGGCGCTATTTTCCGGTAAATTTTCAAATGAAACTGTGTTGCGGACCAGTGCTCGTGTGAGAAGTCGTTAACCGCGACCCGGATGT
chrI	383352	CAACGCGCTCGTGTACAACGCGCTCGGTCTCCGTTCGTCTCTTACCCCTGGTTAGGAAAGAGGCGGGCCGCCCGTGTCAAAGAGCTAATTCGAGTGAGGAATTGAGCGCCAGTGCTCGTGTGAGAAGTCGTTAACCGCGACCCGGATGT
chrI	385061	CAACGCGCTCGTGTACAACGCGCTCGGTCTCCGTTCGTCTCTTACCCCTGGTTAGGAAAGAGGCGGCGATTCTGAAGCCGGATGAGGTGCTGAATAGGATCACGAAACCCAGTGCTCGTGTGAGAAGTCGTTAACCGCGACCCGGATGT
chrI	388032	CAACGCGCTCGTGTACAACGCGCTCGGTCTCCGTTCGTCTCTTACCCCTGGTTAGGAAAGAGGCGGTGAAAATTTAAATTTCAGATGGGAAAACACGGGCGCCGCAACCCAGTGCTCGTGTGAGAAGTCGTTAACCGCGACCCGGATGT
chrI	390426	CAACGCGCTCGTGTACAACGCGCTCGGTCTCCGTTCGTCTCTTACCCCTGGTTAGGAAAGAGGCGGATTGATGTTCGGAATCATTACAATCTCCATTCTCGGAGTATTCCAGTGCTCGTGTGAGAAGTCGTTAACCGCGACCCGGATGT
chrI	392223	CAACGCGCTCGTGTACAACGCGCTCGGTCTCCGTTCGTCTCTTACCCCTGGTTAGGAAAGAGGCGGTTTCCTTAGCAACATAGCGCGTTTGCATCAAGAAAGGCGGGACCAGTGCTCGTGTGAGAAGTCGTTAACCGCGACCCGGATGT
chrI	393011	CAACGCGCTCGTGTACAACGCGCTCGGTCTCCGTTCGTCTCTTACCCCTGGTTAGGAAAGAGGCGGGGCGTAGGCGTTGAGATCCGTTCCTCCTTCGGAAGCCTGATCCCAGTGCTCGTGTGAGAAGTCGTTAACCGCGACCCGGATGT
chrI	394093	CAACGCGCTCGTGTACAACGCGCTCGGTCTCCGTTCGTCTCTTACCCCTGGTTAGGAAAGAGGCGGCCCAATAAAATGCCAGCAATCGTACTTAAATACCCTGAACCACCAGTGCTCGTGTGAGAAGTCGTTAACCGCGACCCGGATGT
chrI	395242	CAACGCGCTCGTGTACAACGCGCTCGGTCTCCGTTCGTCTCTTACCCCTGGTTAGGAAAGAGGCGGCTGTGGCAGAATTGTGAACGGCGTGCAAGGCCACGACCCGTGCCAGTGCTCGTGTGAGAAGTCGTTAACCGCGACCCGGATGT
chrI	397039	CAACGCGCTCGTGTACAACGCGCTCGGTCTCCGTTCGTCTCTTACCCCTGGTTAGGAAAGAGGCGGAAATTATGACTTTTCCGGTCCCAGAACGAATTACAAAAGCAACCAGTGCTCGTGTGAGAAGTCGTTAACCGCGACCCGGATGT
chrI	398959	CAACGCGCTCGTGTACAACGCGCTCGGTCTCCGTTCGTCTCTTACCCCTGGTTAGGAAAGAGGCGGCCGGACGGGCTAACTGAAAATGAGAAGCTCAAAGTGAAGGAGCCAGTGCTCGTGTGAGAAGTCGTTAACCGCGACCCGGATGT
chrI	403309	CAACGCGCTCGTGTACAACGCGCTCGGTCTCCGTTCGTCTCTTACCCCTGGTTAGGAAAGAGGCGGCGGAATTCGAGATTCCAGGAAATTCGATTTTCGTAAATTTCACCAGTGCTCGTGTGAGAAGTCGTTAACCGCGACCCGGATGT
chrI	408520	CAACGCGCTCGTGTACAACGCGCTCGGTCTCCGTTCGTCTCTTACCCCTGGTTAGGAAAGAGGCGGTTCAGATTAGACGTTCGTCGTGGCTCAATCCGTAGCTCGCGGCCAGTGCTCGTGTGAGAAGTCGTTAACCGCGACCCGGATGT
chrI	410864	CAACGCGCTCGTGTACAACGCGCTCGGTCTCCGTTCGTCTCTTACCCCTGGTTAGGAAAGAGGCGGGGTGTTTTGCCAGAATAGCAACTTCCTGAAAATTTAGAACTACCAGTGCTCGTGTGAGAAGTCGTTAACCGCGACCCGGATGT
chrI	413428	CAACGCGCTCGTGTACAACGCGCTCGGTCTCCGTTCGTCTCTTACCCCTGGTTAGGAAAGAGGCGGGGGCAAAGATTGAACAATCTGAGTTAAATCGTTTCCATACAACCAGTGCTCGTGTGAGAAGTCGTTAACCGCGACCCGGATGT
chrI	416568	CAACGCGCTCGTGTACAACGCGCTCGGTCTCCGTTCGTCTCTTACCCCTGGTTAGGAAAGAGGCGGTTTGCCATAAAATTATATTACCATCGTCGGAGCCTGATAAGACCAGTGCTCGTGTGAGAAGTCGTTAACCGCGACCCGGATGT
chrI	418018	CAACGCGCTCGTGTACAACGCGCTCGGTCTCCGTTCGTCTCTTACCCCTGGTTAGGAAAGAGGCGGTTTATCGAATTTGTGAAATTCCAAAAGCCTGTCGTAGTTCACCCAGTGCTCGTGTGAGAAGTCGTTAACCGCGACCCGGATGT
chrI	418688	CAACGCGCTCGTGTACAACGCGCTCGGTCTCCGTTCGTCTCTTACCCCTGGTTAGGAAAGAGGCGGAACTGCTCTATCACACTAAACACGACGACACTCGTGGCCGCGCCAGTGCTCGTGTGAGAAGTCGTTAACCGCGACCCGGATGT
chrI	420047	CAACGCGCTCGTGTACAACGCGCTCGGTCTCCGTTCGTCTCTTACCCCTGGTTAGGAAAGAGGCGGATATTTGCTGGAAATTTGGAAAATTTAGCGACTTGACCGTGCCCAGTGCTCGTGTGAGAAGTCGTTAACCGCGACCCGGATGT
chrI	421572	CAACGCGCTCGTGTACAACGCGCTCGGTCTCCGTTCGTCTCTTACCCCTGGTTAGGAAAGAGGCGGGAAGAAGACGAAGAAGTGGACTACGTGGCAGTTGACCTTTACCCAGTGCTCGTGTGAGAAGTCGTTAACCGCGACCCGGATGT
chrI	422238	CAACGCGCTCGTGTACAACGCGCTCGGTCTCCGTTCGTCTCTTACCCCTGGTTAGGAAAGAGGCGGAGGCTATATACATATAAGTGTGGACCCAACAAGTTTGTTACACCAGTGCTCGTGTGAGAAGTCGTTAACCGCGACCCGGATGT
chrI	422876	CAACGCGCTCGTGTACAACGCGCTCGGTCTCCGTTCGTCTCTTACCCCTGGTTAGGAAAGAGGCGGTTTTGGATCAGGAAGAGTTTAAGTGAGTAGGGTGTGCGGCAACCAGTGCTCGTGTGAGAAGTCGTTAACCGCGACCCGGATGT
chrI	424139	CAACGCGCTCGTGTACAACGCGCTCGGTCTCCGTTCGTCTCTTACCCCTGGTTAGGAAAGAGGCGGGGACTCACGGGAGATGAAAATTAATCTTTAAGAATTGTGCTTCCAGTGCTCGTGTGAGAAGTCGTTAACCGCGACCCGGATGT
chrI	426507	CAACGCGCTCGTGTACAACGCGCTCGGTCTCCGTTCGTCTCTTACCCCTGGTTAGGAAAGAGGCGGTTCTCCTTCAATTCTTCCAGATTCGAATGAAAACTTGCTCAGCCAGTGCTCGTGTGAGAAGTCGTTAACCGCGACCCGGATGT
chrI	427560	CAACGCGCTCGTGTACAACGCGCTCGGTCTCCGTTCGTCTCTTACCCCTGGTTAGGAAAGAGGCGGGGGCCTCGCAACGAAAGATCTCACTACTATCACCAGAAATCCCCAGTGCTCGTGTGAGAAGTCGTTAACCGCGACCCGGATGT
chrI	428940	CAACGCGCTCGTGTACAACGCGCTCGGTCTCCGTTCGTCTCTTACCCCTGGTTAGGAAAGAGGCGGATGACTTTGTTGTTCCTAGAGATTCTGGTTTTCAAAATAGGCCCAGTGCTCGTGTGAGAAGTCGTTAACCGCGACCCGGATGT
chrI	429952	CAACGCGCTCGTGTACAACGCGCTCGGTCTCCGTTCGTCTCTTACCCCTGGTTAGGAAAGAGGCGGCCGCCTGCCTACCTCAATCTATGTGCTGAAACATATGCGAACCCAGTGCTCGTGTGAGAAGTCGTTAACCGCGACCCGGATGT
chrI	432674	CAACGCGCTCGTGTACAACGCGCTCGGTCTCCGTTCGTCTCTTACCCCTGGTTAGGAAAGAGGCGGATTCTATAATCCAACCACACAACTTTTGGCAACAAAGTGTTCCCAGTGCTCGTGTGAGAAGTCGTTAACCGCGACCCGGATGT
chrI	433662	CAACGCGCTCGTGTACAACGCGCTCGGTCTCCGTTCGTCTCTTACCCCTGGTTAGGAAAGAGGCGGAGTGTCAGTTGTTCAGTTTCTAGCAGTTGATACGTGTGTGTGCCAGTGCTCGTGTGAGAAGTCGTTAACCGCGACCCGGATGT
chrI	435523	CAACGCGCTCGTGTACAACGCGCTCGGTCTCCGTTCGTCTCTTACCCCTGGTTAGGAAAGAGGCGGCCATCTGACCAATAACAAGGGCTCATCAATCACTGACGAGGGCCAGTGCTCGTGTGAGAAGTCGTTAACCGCGACCCGGATGT
chrI	436770	CAACGCGCTCGTGTACAACGCGCTCGGTCTCCGTTCGTCTCTTACCCCTGGTTAGGAAAGAGGCGGCCCAGTACTCTTTCCAATCTGGTCAACATTTGAAAGGCTGTTCCAGTGCTCGTGTGAGAAGTCGTTAACCGCGACCCGGATGT
chrI	438024	CAACGCGCTCGTGTACAACGCGCTCGGTCTCCGTTCGTCTCTTACCCCTGGTTAGGAAAGAGGCGGCGCTAGTTATTTTCGTAATCTCCGCGTTCGATCTCGAGCTCCCCAGTGCTCGTGTGAGAAGTCGTTAACCGCGACCCGGATGT
chrI	439222	CAACGCGCTCGTGTACAACGCGCTCGGTCTCCGTTCGTCTCTTACCCCTGGTTAGGAAAGAGGCGGCGTCAAAACAATGTGTACTACTAGCCGAGATATGAGTTGTTACCAGTGCTCGTGTGAGAAGTCGTTAACCGCGACCCGGATGT
chrI	440123	CAACGCGCTCGTGTACAACGCGCTCGGTCTCCGTTCGTCTCTTACCCCTGGTTAGGAAAGAGGCGGCGATTTGTTCGCTATAGTTGTCTAGTTTTGAAATCGTTGGAACCAGTGCTCGTGTGAGAAGTCGTTAACCGCGACCCGGATGT
chrI	441348	CAACGCGCTCGTGTACAACGCGCTCGGTCTCCGTTCGTCTCTTACCCCTGGTTAGGAAAGAGGCGGAATTGCGCAATCCACATTGATACAGAGCAACCTCAATTGTTGCCAGTGCTCGTGTGAGAAGTCGTTAACCGCGACCCGGATGT
chrI	442115	CAACGCGCTCGTGTACAACGCGCTCGGTCTCCGTTCGTCTCTTACCCCTGGTTAGGAAAGAGGCGGAAATGTGCGCGTTACACACACATAAACATCACTTCTCTCATACCAGTGCTCGTGTGAGAAGTCGTTAACCGCGACCCGGATGT
chrI	442739	CAACGCGCTCGTGTACAACGCGCTCGGTCTCCGTTCGTCTCTTACCCCTGGTTAGGAAAGAGGCGGAAATCTATTTATTAGTTCTGGACACGCGGAGTCAGAAAGTCCCCAGTGCTCGTGTGAGAAGTCGTTAACCGCGACCCGGATGT
chrI	443816	CAACGCGCTCGTGTACAACGCGCTCGGTCTCCGTTCGTCTCTTACCCCTGGTTAGGAAAGAGGCGGCCTGCAAGTTTTCACCTGCTCTGACTCATTTCCGCGAGCGCGCCAGTGCTCGTGTGAGAAGTCGTTAACCGCGACCCGGATGT
chrI	446496	CAACGCGCTCGTGTACAACGCGCTCGGTCTCCGTTCGTCTCTTACCCCTGGTTAGGAAAGAGGCGGAAAGTGGTTTTCGAGTAGATTTGTGGTTTTGCACACGGTGGACCAGTGCTCGTGTGAGAAGTCGTTAACCGCGACCCGGATGT
chrI	447883	CAACGCGCTCGTGTACAACGCGCTCGGTCTCCGTTCGTCTCTTACCCCTGGTTAGGAAAGAGGCGGTTGTTGTCAGCCAGAAGCAATAAAGGCCTAATTATGATGATGCCAGTGCTCGTGTGAGAAGTCGTTAACCGCGACCCGGATGT
chrI	448671	CAACGCGCTCGTGTACAACGCGCTCGGTCTCCGTTCGTCTCTTACCCCTGGTTAGGAAAGAGGCGGGTTACCTTGACTATCGGGAAGAGATTGAAGGTTCCAAAGACGCCAGTGCTCGTGTGAGAAGTCGTTAACCGCGACCCGGATGT
chrI	449340	CAACGCGCTCGTGTACAACGCGCTCGGTCTCCGTTCGTCTCTTACCCCTGGTTAGGAAAGAGGCGGTCTAGTGAATCTCCGCTTCTCAATATGCTTCATAATTCATCACCAGTGCTCGTGTGAGAAGTCGTTAACCGCGACCCGGATGT
chrI	450519	CAACGCGCTCGTGTACAACGCGCTCGGTCTCCGTTCGTCTCTTACCCCTGGTTAGGAAAGAGGCGGAATTTCGGTGGCTTACAACTCGATCGCCGAGCTCGATTTATCCCAGTGCTCGTGTGAGAAGTCGTTAACCGCGACCCGGATGT
chrI	452532	CAACGCGCTCGTGTACAACGCGCTCGGTCTCCGTTCGTCTCTTACCCCTGGTTAGGAAAGAGGCGGTCATGATGACCTTTTGTCCTTACAGAATCTTCTCAAGTTCATCCAGTGCTCGTGTGAGAAGTCGTTAACCGCGACCCGGATGT
chrI	454521	CAACGCGCTCGTGTACAACGCGCTCGGTCTCCGTTCGTCTCTTACCCCTGGTTAGGAAAGAGGCGGCACACAATAATTCACAAATGGTGTAGTATCATGCCGGAATTTCCAGTGCTCGTGTGAGAAGTCGTTAACCGCGACCCGGATGT
chrI	456952	CAACGCGCTCGTGTACAACGCGCTCGGTCTCCGTTCGTCTCTTACCCCTGGTTAGGAAAGAGGCGGGAGATGCCCAAAGCTGAGGAAAATTTCGATGAAAATGAATAACCAGTGCTCGTGTGAGAAGTCGTTAACCGCGACCCGGATGT
chrI	457592	CAACGCGCTCGTGTACAACGCGCTCGGTCTCCGTTCGTCTCTTACCCCTGGTTAGGAAAGAGGCGGAGTGGCCACCGAGTCGATGAAAGTCGTAGAGGCTGTGCATCCCCAGTGCTCGTGTGAGAAGTCGTTAACCGCGACCCGGATGT
chrI	458145	CAACGCGCTCGTGTACAACGCGCTCGGTCTCCGTTCGTCTCTTACCCCTGGTTAGGAAAGAGGCGGAAGACGCTGGATTTGTCGGATAACTCGTTGATCTCGCTGAGCCCAGTGCTCGTGTGAGAAGTCGTTAACCGCGACCCGGATGT
chrI	459575	CAACGCGCTCGTGTACAACGCGCTCGGTCTCCGTTCGTCTCTTACCCCTGGTTAGGAAAGAGGCGGTTCCTGCGCGACTACAACTCAACAATCTGTGTTCCATTCTCACCAGTGCTCGTGTGAGAAGTCGTTAACCGCGACCCGGATGT
chrI	461036	CAACGCGCTCGTGTACAACGCGCTCGGTCTCCGTTCGTCTCTTACCCCTGGTTAGGAAAGAGGCGGACGATGAGCTCGGACAGATTCTACGGAAGCACACGAGAATCGCCAGTGCTCGTGTGAGAAGTCGTTAACCGCGACCCGGATGT
chrI	462450	CAACGCGCTCGTGTACAACGCGCTCGGTCTCCGTTCGTCTCTTACCCCTGGTTAGGAAAGAGGCGGGATGTACAAGAAGATGACACACGACGCACGCGACAAATATCGCCAGTGCTCGTGTGAGAAGTCGTTAACCGCGACCCGGATGT
chrI	464190	CAACGCGCTCGTGTACAACGCGCTCGGTCTCCGTTCGTCTCTTACCCCTGGTTAGGAAAGAGGCGGCACGTGCACAAGCAGATCACAAGTGGGTCTTCGAGTTATCCTCCAGTGCTCGTGTGAGAAGTCGTTAACCGCGACCCGGATGT
chrI	465184	CAACGCGCTCGTGTACAACGCGCTCGGTCTCCGTTCGTCTCTTACCCCTGGTTAGGAAAGAGGCGGTGTTGTTTTGGTGCATTTGTAGAGAGTATTGGTATCTGGAATCCAGTGCTCGTGTGAGAAGTCGTTAACCGCGACCCGGATGT
chrI	467333	CAACGCGCTCGTGTACAACGCGCTCGGTCTCCGTTCGTCTCTTACCCCTGGTTAGGAAAGAGGCGGCCTAGAAAATTCGAAAACTGTTCAAGCTTACGTAAAGTGTGTCCAGTGCTCGTGTGAGAAGTCGTTAACCGCGACCCGGATGT
chrI	468332	CAACGCGCTCGTGTACAACGCGCTCGGTCTCCGTTCGTCTCTTACCCCTGGTTAGGAAAGAGGCGGGGAGCATCGTTTGAATTTTCTAATTTCTGAAAGAAAACCGGACCAGTGCTCGTGTGAGAAGTCGTTAACCGCGACCCGGATGT
chrI	469947	CAACGCGCTCGTGTACAACGCGCTCGGTCTCCGTTCGTCTCTTACCCCTGGTTAGGAAAGAGGCGGGCTCTACCGCTAAACCTCGTTTGGACTCCACGTGGACAACACCCAGTGCTCGTGTGAGAAGTCGTTAACCGCGACCCGGATGT
chrI	472286	CAACGCGCTCGTGTACAACGCGCTCGGTCTCCGTTCGTCTCTTACCCCTGGTTAGGAAAGAGGCGGCCACTCTATCAGACTACTCTTAGCACTAATCACAATGTACGACCAGTGCTCGTGTGAGAAGTCGTTAACCGCGACCCGGATGT
chrI	474032	CAACGCGCTCGTGTACAACGCGCTCGGTCTCCGTTCGTCTCTTACCCCTGGTTAGGAAAGAGGCGGTGCCTCGTGCAGGCCGCGTCTCCAGTCAGTGCAGTGCAGAAACCAGTGCTCGTGTGAGAAGTCGTTAACCGCGACCCGGATGT
chrI	477511	CAACGCGCTCGTGTACAACGCGCTCGGTCTCCGTTCGTCTCTTACCCCTGGTTAGGAAAGAGGCGGTATATGCACAATAGAGAACACTCAAGACCCGCCCACCCTAGGCCAGTGCTCGTGTGAGAAGTCGTTAACCGCGACCCGGATGT
chrI	478638	CAACGCGCTCGTGTACAACGCGCTCGGTCTCCGTTCGTCTCTTACCCCTGGTTAGGAAAGAGGCGGTTTGTTGCGAACTTTCATCCGAATCTCGCGACGAAAGAGGAACCAGTGCTCGTGTGAGAAGTCGTTAACCGCGACCCGGATGT
chrI	479674	CAACGCGCTCGTGTACAACGCGCTCGGTCTCCGTTCGTCTCTTACCCCTGGTTAGGAAAGAGGCGGCAAAATTTGAAAGTCTGAAATTAAGCCGTTTCCGCTAAAACGCCAGTGCTCGTGTGAGAAGTCGTTAACCGCGACCCGGATGT
chrI	480631	CAACGCGCTCGTGTACAACGCGCTCGGTCTCCGTTCGTCTCTTACCCCTGGTTAGGAAAGAGGCGGCGCGGTCTTCAATTACAGTGAAGAATTTGGCGGCAGAGCGCGCCAGTGCTCGTGTGAGAAGTCGTTAACCGCGACCCGGATGT
chrI	481471	CAACGCGCTCGTGTACAACGCGCTCGGTCTCCGTTCGTCTCTTACCCCTGGTTAGGAAAGAGGCGGTCGCTGGAAACACTAAATTTAGATATCTCCTGTAGATTGTGACCAGTGCTCGTGTGAGAAGTCGTTAACCGCGACCCGGATGT
chrI	482431	CAACGCGCTCGTGTACAACGCGCTCGGTCTCCGTTCGTCTCTTACCCCTGGTTAGGAAAGAGGCGGGTCATTTCTCTTCCATACCCTGCTCTAGCGGGTTTCTAGGCCCCAGTGCTCGTGTGAGAAGTCGTTAACCGCGACCCGGATGT
chrI	483883	CAACGCGCTCGTGTACAACGCGCTCGGTCTCCGTTCGTCTCTTACCCCTGGTTAGGAAAGAGGCGGATGGAGCTCTGACACTTGCTCCCACCAATACAAAATTCCGAACCAGTGCTCGTGTGAGAAGTCGTTAACCGCGACCCGGATGT
chrI	484941	CAACGCGCTCGTGTACAACGCGCTCGGTCTCCGTTCGTCTCTTACCCCTGGTTAGGAAAGAGGCGGGGAGTGCAACGTGGCACACTTGTTGAATCCCGCCGTATTGCACCAGTGCTCGTGTGAGAAGTCGTTAACCGCGACCCGGATGT
chrI	486069	CAACGCGCTCGTGTACAACGCGCTCGGTCTCCGTTCGTCTCTTACCCCTGGTTAGGAAAGAGGCGGGAGGAACCCACTAATTCAGTCCTAGGTTTAGGCATAGGCTAACCAGTGCTCGTGTGAGAAGTCGTTAACCGCGACCCGGATGT
chrI	487647	CAACGCGCTCGTGTACAACGCGCTCGGTCTCCGTTCGTCTCTTACCCCTGGTTAGGAAAGAGGCGGGAAATGGAAAATGGAATCGAGGCGGCAAGACTTCCAATAGCCCCAGTGCTCGTGTGAGAAGTCGTTAACCGCGACCCGGATGT
chrI	488682	CAACGCGCTCGTGTACAACGCGCTCGGTCTCCGTTCGTCTCTTACCCCTGGTTAGGAAAGAGGCGGCAAACTGTCAATCGATAACGATATTTGGTCGACTAACAATGTCCAGTGCTCGTGTGAGAAGTCGTTAACCGCGACCCGGATGT
chrI	490002	CAACGCGCTCGTGTACAACGCGCTCGGTCTCCGTTCGTCTCTTACCCCTGGTTAGGAAAGAGGCGGACTGCCTGCCCAACTCAATTCATCGCAACTTCTTCTCCCTGCCCAGTGCTCGTGTGAGAAGTCGTTAACCGCGACCCGGATGT
chrI	491446	CAACGCGCTCGTGTACAACGCGCTCGGTCTCCGTTCGTCTCTTACCCCTGGTTAGGAAAGAGGCGGTTTCGGCGACACTGCCTTCCTTGTCTGGAATTTCATTTCCGCCCAGTGCTCGTGTGAGAAGTCGTTAACCGCGACCCGGATGT
chrI	492066	CAACGCGCTCGTGTACAACGCGCTCGGTCTCCGTTCGTCTCTTACCCCTGGTTAGGAAAGAGGCGGCTATGATGCTCACAAGACCGGAGAGGTGACTTCTCGTCTGGCCCAGTGCTCGTGTGAGAAGTCGTTAACCGCGACCCGGATGT
chrI	492947	CAACGCGCTCGTGTACAACGCGCTCGGTCTCCGTTCGTCTCTTACCCCTGGTTAGGAAAGAGGCGGCAGTCCGATCCTTTTCCTGCGAGAACGTCGAAGCCGATCGCTCCAGTGCTCGTGTGAGAAGTCGTTAACCGCGACCCGGATGT
chrI	493564	CAACGCGCTCGTGTACAACGCGCTCGGTCTCCGTTCGTCTCTTACCCCTGGTTAGGAAAGAGGCGGCGTTGGCGTCAATTTCGGTTCGACAAATCGTTTGCCGGTTTGCCAGTGCTCGTGTGAGAAGTCGTTAACCGCGACCCGGATGT
chrI	495011	CAACGCGCTCGTGTACAACGCGCTCGGTCTCCGTTCGTCTCTTACCCCTGGTTAGGAAAGAGGCGGCTCGTGGATAACTGCTCATATTTCAGAATTGAGAATTTCGCTCCAGTGCTCGTGTGAGAAGTCGTTAACCGCGACCCGGATGT
chrI	496455	CAACGCGCTCGTGTACAACGCGCTCGGTCTCCGTTCGTCTCTTACCCCTGGTTAGGAAAGAGGCGGCCGGCGTTTAGAGTCTGAAAATATATAACGGGAACACTAAAACCAGTGCTCGTGTGAGAAGTCGTTAACCGCGACCCGGATGT
chrI	498517	CAACGCGCTCGTGTACAACGCGCTCGGTCTCCGTTCGTCTCTTACCCCTGGTTAGGAAAGAGGCGGAGTAGTTGAAGATCGAGATGATTGTAGAATAGTAGGACAGGACCAGTGCTCGTGTGAGAAGTCGTTAACCGCGACCCGGATGT
chrI	502122	CAACGCGCTCGTGTACAACGCGCTCGGTCTCCGTTCGTCTCGTCTGAACTAGGTCTTTCTCGCGGCGTGGTGAGACCCGAGTTGTTTTGGAGCAAAATTCTCAAAATTATCCTAACAATCCCGCTGAGGGTTAACCGCGACCCGGATGT
chrI	504253	CAACGCGCTCGTGTACAACGCGCTCGGTCTCCGTTCGTCTCGTCTGAACTAGGTCTTTCTCGCGGCTTTGCTTGCGGATTGGACGTCGAAAAGGGCCTAAAATTCTCAATCCTAACAATCCCGCTGAGGGTTAACCGCGACCCGGATGT
chrI	506028	CAACGCGCTCGTGTACAACGCGCTCGGTCTCCGTTCGTCTCGTCTGAACTAGGTCTTTCTCGCGGCCCCACTTCCACATGGAATATCAGGCTCTGAAAATTAAAATTTATCCTAACAATCCCGCTGAGGGTTAACCGCGACCCGGATGT
chrI	506950	CAACGCGCTCGTGTACAACGCGCTCGGTCTCCGTTCGTCTCGTCTGAACTAGGTCTTTCTCGCGGCGAAAGTCGGTGGCGTCATCCAGCCCACCTCAACGACCTCGTTATCCTAACAATCCCGCTGAGGGTTAACCGCGACCCGGATGT
chrI	507484	CAACGCGCTCGTGTACAACGCGCTCGGTCTCCGTTCGTCTCGTCTGAACTAGGTCTTTCTCGCGGCTGTCGGCGAACGCCTACTGATTTGCAAAGAACTCTCGCAGTTATCCTAACAATCCCGCTGAGGGTTAACCGCGACCCGGATGT
chrI	508036	CAACGCGCTCGTGTACAACGCGCTCGGTCTCCGTTCGTCTCGTCTGAACTAGGTCTTTCTCGCGGCGGCTTCGTGATACTCAGGTCTCTAAAGTTAAATTAAACTCGTATCCTAACAATCCCGCTGAGGGTTAACCGCGACCCGGATGT
chrI	508682	CAACGCGCTCGTGTACAACGCGCTCGGTCTCCGTTCGTCTCGTCTGAACTAGGTCTTTCTCGCGGCCTACGCCAGCTGGAAGTTCCATTGGATCCAGATCATCAATTCATCCTAACAATCCCGCTGAGGGTTAACCGCGACCCGGATGT
chrI	509390	CAACGCGCTCGTGTACAACGCGCTCGGTCTCCGTTCGTCTCGTCTGAACTAGGTCTTTCTCGCGGCATGAATTCCATGGAAACACGGAGGCAAAGGTCACAGTACTGCATCCTAACAATCCCGCTGAGGGTTAACCGCGACCCGGATGT
chrI	511337	CAACGCGCTCGTGTACAACGCGCTCGGTCTCCGTTCGTCTCGTCTGAACTAGGTCTTTCTCGCGGCGGAAGAAAGCGTATACCCGTTAATGAAATCAAGTTAATGGAAATCCTAACAATCCCGCTGAGGGTTAACCGCGACCCGGATGT
chrI	512640	CAACGCGCTCGTGTACAACGCGCTCGGTCTCCGTTCGTCTCGTCTGAACTAGGTCTTTCTCGCGGCGATCCACAATTTTCAGCGTTCCCTCAGGAGTCCATCGTCCAAATCCTAACAATCCCGCTGAGGGTTAACCGCGACCCGGATGT
chrI	513178	CAACGCGCTCGTGTACAACGCGCTCGGTCTCCGTTCGTCTCGTCTGAACTAGGTCTTTCTCGCGGCCGAAATCAAACAACATCTTCTTCAAAGTCGACTTGTTCACTTATCCTAACAATCCCGCTGAGGGTTAACCGCGACCCGGATGT
chrI	513661	CAACGCGCTCGTGTACAACGCGCTCGGTCTCCGTTCGTCTCGTCTGAACTAGGTCTTTCTCGCGGCCATCGGTGACTGGTTCCATCACAACAAGTGTGCTCAAACTTGATCCTAACAATCCCGCTGAGGGTTAACCGCGACCCGGATGT
chrI	514148	CAACGCGCTCGTGTACAACGCGCTCGGTCTCCGTTCGTCTCGTCTGAACTAGGTCTTTCTCGCGGCGCGTCTTCGAACAGGAAAGCCTGGAGTTCGTCGTCCTTCAGGATCCTAACAATCCCGCTGAGGGTTAACCGCGACCCGGATGT
chrI	516169	CAACGCGCTCGTGTACAACGCGCTCGGTCTCCGTTCGTCTCGTCTGAACTAGGTCTTTCTCGCGGCCCGAAATTTTGATCTGCCATTAAACTTTTCGGAAAAGTCTCAATCCTAACAATCCCGCTGAGGGTTAACCGCGACCCGGATGT
chrI	517032	CAACGCGCTCGTGTACAACGCGCTCGGTCTCCGTTCGTCTCGTCTGAACTAGGTCTTTCTCGCGGCCCAGGTTTTGAGGGAAAACGATTTTCGAAGAACTTTAAATGTATCCTAACAATCCCGCTGAGGGTTAACCGCGACCCGGATGT
chrI	518677	CAACGCGCTCGTGTACAACGCGCTCGGTCTCCGTTCGTCTCGTCTGAACTAGGTCTTTCTCGCGGCTCGACTCGGTATGAGAAGGACAGAGCAGTAGTAAGGAGCACAATCCTAACAATCCCGCTGAGGGTTAACCGCGACCCGGATGT
chrI	519344	CAACGCGCTCGTGTACAACGCGCTCGGTCTCCGTTCGTCTCGTCTGAACTAGGTCTTTCTCGCGGCCAAAACTTTCGGGAAAATTCTCAGAAAAGGCGTCAAAAGCTCATCCTAACAATCCCGCTGAGGGTTAACCGCGACCCGGATGT
chrI	520618	CAACGCGCTCGTGTACAACGCGCTCGGTCTCCGTTCGTCTCGTCTGAACTAGGTCTTTCTCGCGGCCCGAAGAGCGTTAACAAGAAAACATTTGATAGAAATGACACAATCCTAACAATCCCGCTGAGGGTTAACCGCGACCCGGATGT
chrI	521739	CAACGCGCTCGTGTACAACGCGCTCGGTCTCCGTTCGTCTCGTCTGAACTAGGTCTTTCTCGCGGCGTGGTGGTTGTGTGTTGTCAATAGGATTTATGCTAATTCCTGATCCTAACAATCCCGCTGAGGGTTAACCGCGACCCGGATGT
chrI	522543	CAACGCGCTCGTGTACAACGCGCTCGGTCTCCGTTCGTCTCGTCTGAACTAGGTCTTTCTCGCGGCTGTTTGCTTTTCGAAATCGTTTCAAACTGAAAGCCGCGCTTTATCCTAACAATCCCGCTGAGGGTTAACCGCGACCCGGATGT
chrI	524729	CAACGCGCTCGTGTACAACGCGCTCGGTCTCCGTTCGTCTCGTCTGAACTAGGTCTTTCTCGCGGCACTGTATTGATGAACGATCAGACCAAGTTGCATTCAAATTTCATCCTAACAATCCCGCTGAGGGTTAACCGCGACCCGGATGT
chrI	525959	CAACGCGCTCGTGTACAACGCGCTCGGTCTCCGTTCGTCTCGTCTGAACTAGGTCTTTCTCGCGGCTTCCAGCCATCCGTTCTTGATATTCTCTCCATAAATTTTCGCATCCTAACAATCCCGCTGAGGGTTAACCGCGACCCGGATGT
chrI	527160	CAACGCGCTCGTGTACAACGCGCTCGGTCTCCGTTCGTCTCGTCTGAACTAGGTCTTTCTCGCGGCTGTGGCCTATGTTTACAGGTTTTACGGACAGCCTAGCCCGAGATCCTAACAATCCCGCTGAGGGTTAACCGCGACCCGGATGT
chrI	527822	CAACGCGCTCGTGTACAACGCGCTCGGTCTCCGTTCGTCTCGTCTGAACTAGGTCTTTCTCGCGGCTAGATTTTCTCTAGGATTGATTCCCGGTTGAGCCACGTCACTATCCTAACAATCCCGCTGAGGGTTAACCGCGACCCGGATGT
chrI	528472	CAACGCGCTCGTGTACAACGCGCTCGGTCTCCGTTCGTCTCGTCTGAACTAGGTCTTTCTCGCGGCTGAACAGGAAGCTTTCGCTATGGAGCAAAATGGATTCCGTCAATCCTAACAATCCCGCTGAGGGTTAACCGCGACCCGGATGT
chrI	529458	CAACGCGCTCGTGTACAACGCGCTCGGTCTCCGTTCGTCTCGTCTGAACTAGGTCTTTCTCGCGGCTCGGATGGAATAGAGATATGGTTCCGTAAATTCATTCCAATAATCCTAACAATCCCGCTGAGGGTTAACCGCGACCCGGATGT
chrI	530193	CAACGCGCTCGTGTACAACGCGCTCGGTCTCCGTTCGTCTCGTCTGAACTAGGTCTTTCTCGCGGCAAAGCGCCTCCCGCATCATCACGCGTATATATGTATATATATATCCTAACAATCCCGCTGAGGGTTAACCGCGACCCGGATGT
chrI	531053	CAACGCGCTCGTGTACAACGCGCTCGGTCTCCGTTCGTCTCGTCTGAACTAGGTCTTTCTCGCGGCCCGGCGCCTCAACGTTCTCAATTGGCAGTGGATCAGGCAACTATCCTAACAATCCCGCTGAGGGTTAACCGCGACCCGGATGT
chrI	531760	CAACGCGCTCGTGTACAACGCGCTCGGTCTCCGTTCGTCTCGTCTGAACTAGGTCTTTCTCGCGGCTCCAAGACTCTCGAACAGTTTCGCTTCATTCCAGGACCGATTATCCTAACAATCCCGCTGAGGGTTAACCGCGACCCGGATGT
chrI	532445	CAACGCGCTCGTGTACAACGCGCTCGGTCTCCGTTCGTCTCGTCTGAACTAGGTCTTTCTCGCGGCGTCGCCAACAGGTTCCATCCAACTGTCACAGCCTCTGCACCTATCCTAACAATCCCGCTGAGGGTTAACCGCGACCCGGATGT
chrI	533244	CAACGCGCTCGTGTACAACGCGCTCGGTCTCCGTTCGTCTCGTCTGAACTAGGTCTTTCTCGCGGCTGTATGTCAAACGGTATCCCTTATTACACGATTAATTGTGGAATCCTAACAATCCCGCTGAGGGTTAACCGCGACCCGGATGT
chrI	534636	CAACGCGCTCGTGTACAACGCGCTCGGTCTCCGTTCGTCTCGTCTGAACTAGGTCTTTCTCGCGGCATGCTGGGAGTTTCGAAGCCAACTCAAAATGCAGACGGATACATCCTAACAATCCCGCTGAGGGTTAACCGCGACCCGGATGT
chrI	535416	CAACGCGCTCGTGTACAACGCGCTCGGTCTCCGTTCGTCTCGTCTGAACTAGGTCTTTCTCGCGGCAGCACGCTCCATCGCACAGTTTGAACGTCGCGGGTCGAAGTTATCCTAACAATCCCGCTGAGGGTTAACCGCGACCCGGATGT
chrI	536222	CAACGCGCTCGTGTACAACGCGCTCGGTCTCCGTTCGTCTCGTCTGAACTAGGTCTTTCTCGCGGCCCCAGATGTCTGCTATTGAGAACTTGAAGCCAACTCGTGAGGATCCTAACAATCCCGCTGAGGGTTAACCGCGACCCGGATGT
chrI	536910	CAACGCGCTCGTGTACAACGCGCTCGGTCTCCGTTCGTCTCGTCTGAACTAGGTCTTTCTCGCGGCTCGACCAGCAGCCAATGGCAAGTTACTGCGAGCTGTTATAGAATCCTAACAATCCCGCTGAGGGTTAACCGCGACCCGGATGT
chrI	537734	CAACGCGCTCGTGTACAACGCGCTCGGTCTCCGTTCGTCTCGTCTGAACTAGGTCTTTCTCGCGGCCGCCGCGTCTGCAAGTTCAGAGGCATCCACGTCAAATGGCGTATCCTAACAATCCCGCTGAGGGTTAACCGCGACCCGGATGT
chrI	539687	CAACGCGCTCGTGTACAACGCGCTCGGTCTCCGTTCGTCTCGTCTGAACTAGGTCTTTCTCGCGGCTCATGTAAATAGAACGACACAATGGGAAGATCCGAGAACACAATCCTAACAATCCCGCTGAGGGTTAACCGCGACCCGGATGT
chrI	540310	CAACGCGCTCGTGTACAACGCGCTCGGTCTCCGTTCGTCTCGTCTGAACTAGGTCTTTCTCGCGGCTCTTCAAATCAATCCAGCTTCATTTGTTAACCCGGATCATCTATCCTAACAATCCCGCTGAGGGTTAACCGCGACCCGGATGT
chrI	541346	CAACGCGCTCGTGTACAACGCGCTCGGTCTCCGTTCGTCTCGTCTGAACTAGGTCTTTCTCGCGGCAGGTAACCTGGTTCTGGCAATGGGTTCGAAGTCTGGACCAAGATCCTAACAATCCCGCTGAGGGTTAACCGCGACCCGGATGT
chrI	542313	CAACGCGCTCGTGTACAACGCGCTCGGTCTCCGTTCGTCTCGTCTGAACTAGGTCTTTCTCGCGGCGGGACCCTTTGGTCACTCATGTCTCGGCTGTCTGCGTCTCTCATCCTAACAATCCCGCTGAGGGTTAACCGCGACCCGGATGT
chrI	544196	CAACGCGCTCGTGTACAACGCGCTCGGTCTCCGTTCGTCTCGTCTGAACTAGGTCTTTCTCGCGGCATGATGATAATACTTTTCCAGTGGAAGAGTTTTCCGCATTTCATCCTAACAATCCCGCTGAGGGTTAACCGCGACCCGGATGT
chrI	545406	CAACGCGCTCGTGTACAACGCGCTCGGTCTCCGTTCGTCTCGTCTGAACTAGGTCTTTCTCGCGGCCTAACACCACCGTCCGGCCGTTCAAACGAAAATTTAGGCCACATCCTAACAATCCCGCTGAGGGTTAACCGCGACCCGGATGT
chrI	546703	CAACGCGCTCGTGTACAACGCGCTCGGTCTCCGTTCGTCTCGTCTGAACTAGGTCTTTCTCGCGGCACCGAAATTCATAAACCATTATTTACACAGGTGATTCTTGCCATCCTAACAATCCCGCTGAGGGTTAACCGCGACCCGGATGT
chrI	547843	CAACGCGCTCGTGTACAACGCGCTCGGTCTCCGTTCGTCTCGTCTGAACTAGGTCTTTCTCGCGGCCATTTCTTGTAGATCAAACCGCAACAGTGGATAAGCGCGCTCATCCTAACAATCCCGCTGAGGGTTAACCGCGACCCGGATGT
chrI	550015	CAACGCGCTCGTGTACAACGCGCTCGGTCTCCGTTCGTCTCGTCTGAACTAGGTCTTTCTCGCGGCTGGTGAGATGCCAGTCGCTTTGTAGGCAGGCGTAGTTTGTCTATCCTAACAATCCCGCTGAGGGTTAACCGCGACCCGGATGT
chrI	550880	CAACGCGCTCGTGTACAACGCGCTCGGTCTCCGTTCGTCTCGTCTGAACTAGGTCTTTCTCGCGGCTTTATTATTGCGACGGTGATCATGTGCAGTGGTGGATGTTAGATCCTAACAATCCCGCTGAGGGTTAACCGCGACCCGGATGT
chrI	552469	CAACGCGCTCGTGTACAACGCGCTCGGTCTCCGTTCGTCTCGTCTGAACTAGGTCTTTCTCGCGGCTTCGGAGATTTCTGTGGCCACTACTGCCAAGCCAACGACATCATCCTAACAATCCCGCTGAGGGTTAACCGCGACCCGGATGT
chrI	553207	CAACGCGCTCGTGTACAACGCGCTCGGTCTCCGTTCGTCTCGTCTGAACTAGGTCTTTCTCGCGGCCGTCGGAATCGTCTCGATGATCATCTTTATCTTCTGCACCGTATCCTAACAATCCCGCTGAGGGTTAACCGCGACCCGGATGT
chrI	553854	CAACGCGCTCGTGTACAACGCGCTCGGTCTCCGTTCGTCTCGTCTGAACTAGGTCTTTCTCGCGGCTCTCCCTACTCCTCGCCTACGTCTACACCCTCACGTTCTTCTATCCTAACAATCCCGCTGAGGGTTAACCGCGACCCGGATGT
chrI	554920	CAACGCGCTCGTGTACAACGCGCTCGGTCTCCGTTCGTCTCGTCTGAACTAGGTCTTTCTCGCGGCCACACAAACGTGAGTAGGGCTTAAATGGTATGCAGGCACTGTATCCTAACAATCCCGCTGAGGGTTAACCGCGACCCGGATGT
chrI	555474	CAACGCGCTCGTGTACAACGCGCTCGGTCTCCGTTCGTCTCGTCTGAACTAGGTCTTTCTCGCGGCTTTTATCCATCTCCATTGGAGTAACTGGATACCTGTGCTTCTATCCTAACAATCCCGCTGAGGGTTAACCGCGACCCGGATGT
chrI	556135	CAACGCGCTCGTGTACAACGCGCTCGGTCTCCGTTCGTCTCGTCTGAACTAGGTCTTTCTCGCGGCGTCGCAGTGCTACAAACTACAAATTCAAAGCTACAAACTATAATCCTAACAATCCCGCTGAGGGTTAACCGCGACCCGGATGT
chrI	557496	CAACGCGCTCGTGTACAACGCGCTCGGTCTCCGTTCGTCTCGTCTGAACTAGGTCTTTCTCGCGGCGGAAGCGTTTGAACATGCGAAATTTGTTAATTATCGTGTGTAATCCTAACAATCCCGCTGAGGGTTAACCGCGACCCGGATGT
chrI	559753	CAACGCGCTCGTGTACAACGCGCTCGGTCTCCGTTCGTCTCGTCTGAACTAGGTCTTTCTCGCGGCAAAGCAGTACGGAGTGATTAATAATGATGTCGTCACCAATGAATCCTAACAATCCCGCTGAGGGTTAACCGCGACCCGGATGT
chrI	561504	CAACGCGCTCGTGTACAACGCGCTCGGTCTCCGTTCGTCTCGTCTGAACTAGGTCTTTCTCGCGGCCCATTTCACAGATGTCGATGTTTGCAGAAAAGTGAATAAGTTATCCTAACAATCCCGCTGAGGGTTAACCGCGACCCGGATGT
chrI	563232	CAACGCGCTCGTGTACAACGCGCTCGGTCTCCGTTCGTCTCGTCTGAACTAGGTCTTTCTCGCGGCTTGGGAGGTCTCAAAACTGAACCAAGCAGTTCCAGGAGCTGAATCCTAACAATCCCGCTGAGGGTTAACCGCGACCCGGATGT
chrI	564618	CAACGCGCTCGTGTACAACGCGCTCGGTCTCCGTTCGTCTCGTCTGAACTAGGTCTTTCTCGCGGCTCGTATCCATGACCGGAATGTTCGACATGGCCATGCTTCGCCATCCTAACAATCCCGCTGAGGGTTAACCGCGACCCGGATGT
chrI	565146	CAACGCGCTCGTGTACAACGCGCTCGGTCTCCGTTCGTCTCGTCTGAACTAGGTCTTTCTCGCGGCTGACGTACTTATCGGGTCTGCAATAAAATGTTTTATCGTGTAATCCTAACAATCCCGCTGAGGGTTAACCGCGACCCGGATGT
chrI	566366	CAACGCGCTCGTGTACAACGCGCTCGGTCTCCGTTCGTCTCGTCTGAACTAGGTCTTTCTCGCGGCAAGTAGTTGGAAGAGCAAGTCAGTTTCCATTTTGCACGAATGATCCTAACAATCCCGCTGAGGGTTAACCGCGACCCGGATGT
chrI	568829	CAACGCGCTCGTGTACAACGCGCTCGGTCTCCGTTCGTCTCGTCTGAACTAGGTCTTTCTCGCGGCACACACACCCGTATGAGTATTATATACTTCCAAGGAAACATTATCCTAACAATCCCGCTGAGGGTTAACCGCGACCCGGATGT
chrI	570573	CAACGCGCTCGTGTACAACGCGCTCGGTCTCCGTTCGTCTCGTCTGAACTAGGTCTTTCTCGCGGCTGATTGATTCCATCATTCTCAGACAAATGGAGCTTGGTTGAGATCCTAACAATCCCGCTGAGGGTTAACCGCGACCCGGATGT
chrI	572434	CAACGCGCTCGTGTACAACGCGCTCGGTCTCCGTTCGTCTCGTCTGAACTAGGTCTTTCTCGCGGCTATGTGCTTAATCCTCCCAGGTAAGCGAGTGACGGTTCTCGTATCCTAACAATCCCGCTGAGGGTTAACCGCGACCCGGATGT
chrI	573398	CAACGCGCTCGTGTACAACGCGCTCGGTCTCCGTTCGTCTCGTCTGAACTAGGTCTTTCTCGCGGCGTAAGTGTCAAAACCTCAGCCAACCGACCTAAGCCTAAGCCTATCCTAACAATCCCGCTGAGGGTTAACCGCGACCCGGATGT
chrI	574082	CAACGCGCTCGTGTACAACGCGCTCGGTCTCCGTTCGTCTCGTCTGAACTAGGTCTTTCTCGCGGCAGTGTGGGTGAGGGTGAATGTGTGGGTGGGAGTGGTGCGAATATCCTAACAATCCCGCTGAGGGTTAACCGCGACCCGGATGT
chrI	575031	CAACGCGCTCGTGTACAACGCGCTCGGTCTCCGTTCGTCTCGTCTGAACTAGGTCTTTCTCGCGGCCAGGCGACACGGCCAATAAGACGGCTACCAAGACTCTCATCGATCCTAACAATCCCGCTGAGGGTTAACCGCGACCCGGATGT
chrI	575939	CAACGCGCTCGTGTACAACGCGCTCGGTCTCCGTTCGTCTCGTCTGAACTAGGTCTTTCTCGCGGCGCACCACGGGCGATTTAAAGGAAATTATCAGTTTTCTGAATAATCCTAACAATCCCGCTGAGGGTTAACCGCGACCCGGATGT
chrI	577188	CAACGCGCTCGTGTACAACGCGCTCGGTCTCCGTTCGTCTCGTCTGAACTAGGTCTTTCTCGCGGCTCGCCATGGAAAAGCCCTAATGGTCATGAATAAGCTGTAAAGATCCTAACAATCCCGCTGAGGGTTAACCGCGACCCGGATGT
chrI	579163	CAACGCGCTCGTGTACAACGCGCTCGGTCTCCGTTCGTCTCGTCTGAACTAGGTCTTTCTCGCGGCGGTATTTTGAAGCCGCTGTACTTCAAACCCTTTTCATATTCTATCCTAACAATCCCGCTGAGGGTTAACCGCGACCCGGATGT
chrI	582506	CAACGCGCTCGTGTACAACGCGCTCGGTCTCCGTTCGTCTCGTCTGAACTAGGTCTTTCTCGCGGCCCTCTTCTAAATTCACTTGTTCTCCAAACTTCACTGATTTCCATCCTAACAATCCCGCTGAGGGTTAACCGCGACCCGGATGT
chrI	584290	CAACGCGCTCGTGTACAACGCGCTCGGTCTCCGTTCGTCTCGTCTGAACTAGGTCTTTCTCGCGGCCTTTATAAGTTTGCCTACCGTACATTTACCGTAAAACAACCTATCCTAACAATCCCGCTGAGGGTTAACCGCGACCCGGATGT
chrI	585771	CAACGCGCTCGTGTACAACGCGCTCGGTCTCCGTTCGTCTCGTCTGAACTAGGTCTTTCTCGCGGCCAGGCCTAGCGGCATCCATGTGAAGGAAGCGTATTGTATTTAATCCTAACAATCCCGCTGAGGGTTAACCGCGACCCGGATGT
chrI	586959	CAACGCGCTCGTGTACAACGCGCTCGGTCTCCGTTCGTCTCGTCTGAACTAGGTCTTTCTCGCGGCTTCCGCGGATCGAATTTCTAGAAATTACCTTTCCCGAGGTTTATCCTAACAATCCCGCTGAGGGTTAACCGCGACCCGGATGT
chrI	587602	CAACGCGCTCGTGTACAACGCGCTCGGTCTCCGTTCGTCTCGTCTGAACTAGGTCTTTCTCGCGGCTTTGGGAGAAGCTCGATCATTACGGAAAGACAACGGACACGTATCCTAACAATCCCGCTGAGGGTTAACCGCGACCCGGATGT
chrI	589699	CAACGCGCTCGTGTACAACGCGCTCGGTCTCCGTTCGTCTCGTCTGAACTAGGTCTTTCTCGCGGCGGCTGTAAATTCAAATGTTTAGTTTTCAACAACTCTTAGCGGATCCTAACAATCCCGCTGAGGGTTAACCGCGACCCGGATGT
chrI	591531	CAACGCGCTCGTGTACAACGCGCTCGGTCTCCGTTCGTCTCGTCTGAACTAGGTCTTTCTCGCGGCCGACTTACCTTTATCATTGATGACTTCTCCTTCCCGCGCTTCATCCTAACAATCCCGCTGAGGGTTAACCGCGACCCGGATGT
chrI	592157	CAACGCGCTCGTGTACAACGCGCTCGGTCTCCGTTCGTCTCGTCTGAACTAGGTCTTTCTCGCGGCCTGCTTCAGTAAGCATTGTAGTTTATAGTTTGTGGTTTGTGTATCCTAACAATCCCGCTGAGGGTTAACCGCGACCCGGATGT
chrI	592795	CAACGCGCTCGTGTACAACGCGCTCGGTCTCCGTTCGTCTCGTCTGAACTAGGTCTTTCTCGCGGCGACACGTTACAAAGATTTCGAAGCGCCCAATTTTCGGAGAGGATCCTAACAATCCCGCTGAGGGTTAACCGCGACCCGGATGT
chrI	593645	CAACGCGCTCGTGTACAACGCGCTCGGTCTCCGTTCGTCTCGTCTGAACTAGGTCTTTCTCGCGGCATTGCCGTCTATGATGGGATAGATCAGCTCCTTCAATGAGCTATCCTAACAATCCCGCTGAGGGTTAACCGCGACCCGGATGT
chrI	595351	CAACGCGCTCGTGTACAACGCGCTCGGTCTCCGTTCGTCTCGTCTGAACTAGGTCTTTCTCGCGGCAAACGGTGACTTCTTAACGTTCAAGGCTCCATTGCCCTTTGGATCCTAACAATCCCGCTGAGGGTTAACCGCGACCCGGATGT
chrI	595839	CAACGCGCTCGTGTACAACGCGCTCGGTCTCCGTTCGTCTCGTCTGAACTAGGTCTTTCTCGCGGCGCTGGACAAAGCTTGGATACTCAATTCTCACAGAGTACCCGGATCCTAACAATCCCGCTGAGGGTTAACCGCGACCCGGATGT
chrI	596566	CAACGCGCTCGTGTACAACGCGCTCGGTCTCCGTTCGTCTCGTCTGAACTAGGTCTTTCTCGCGGCGAACATGCTGGTATCACAAAAGTCTGGAACTTCACAGCGAAGATCCTAACAATCCCGCTGAGGGTTAACCGCGACCCGGATGT
chrI	598104	CAACGCGCTCGTGTACAACGCGCTCGGTCTCCGTTCGTCTCGTCTGAACTAGGTCTTTCTCGCGGCTATTAACAGGCCTACATGTGAATATTAAAGGTGGATTAGCGCATCCTAACAATCCCGCTGAGGGTTAACCGCGACCCGGATGT
chrI	601608	CAACGCGCTCGTGTACAACGCGCTCGGTCTCCGTTCGTCTCGTCTGAACTAGGTCTTTCTCGCGGCCTCAGAGACACTATATCGCAAAACTACAGTTTCTGTCTTCATATCCTAACAATCCCGCTGAGGGTTAACCGCGACCCGGATGT
chrI	603251	CAACGCGCTCGTGTACAACGCGCTCGGTCTCCGTTCGTCTCGTCTGAACTAGGTCTTTCTCGCGGCCGCTCGTTCACACCTTCCAGTGCAAATGGCTCGTTCTGGAAAATCCTAACAATCCCGCTGAGGGTTAACCGCGACCCGGATGT
chrI	604421	CAACGCGCTCGTGTACAACGCGCTCGGTCTCCGTTCGTCTCGTCTGAACTAGGTCTTTCTCGCGGCCCAAAAGCCTCTAGAACAGGACCAGCTGACAGAAGTGTCTGCATCCTAACAATCCCGCTGAGGGTTAACCGCGACCCGGATGT
chrI	605636	CAACGCGCTCGTGTACAACGCGCTCGGTCTCCGTTCGTCTCGTCTGAACTAGGTCTTTCTCGCGGCCCAGAATTTCGTGATTTTCGCCGAATTCAATTTTCTTGAACCATCCTAACAATCCCGCTGAGGGTTAACCGCGACCCGGATGT
chrI	607553	CAACGCGCTCGTGTACAACGCGCTCGGTCTCCGTTCGTCTCGTCTGAACTAGGTCTTTCTCGCGGCGCTGATATTGAGTCAAATGACATTTAGTTAATCCAGCATCGGATCCTAACAATCCCGCTGAGGGTTAACCGCGACCCGGATGT
chrI	609487	CAACGCGCTCGTGTACAACGCGCTCGGTCTCCGTTCGTCTCGTCTGAACTAGGTCTTTCTCGCGGCCACAATTTTCATAGCCTAGAAATTTAAATGTGGTGGCCTAGAATCCTAACAATCCCGCTGAGGGTTAACCGCGACCCGGATGT
chrI	613381	CAACGCGCTCGTGTACAACGCGCTCGGTCTCCGTTCGTCTCGTCTGAACTAGGTCTTTCTCGCGGCATATTGGTGAGACGCAGACAATTAGAGTCACTCGTGGGCTCTATCCTAACAATCCCGCTGAGGGTTAACCGCGACCCGGATGT
chrI	614959	CAACGCGCTCGTGTACAACGCGCTCGGTCTCCGTTCGTCTCGTCTGAACTAGGTCTTTCTCGCGGCGACCACCAATCCGTGACGATTTCCGAGCGACTTCCGATCACAATCCTAACAATCCCGCTGAGGGTTAACCGCGACCCGGATGT
chrI	623682	CAACGCGCTCGTGTACAACGCGCTCGGTCTCCGTTCGTCTCGTCTGAACTAGGTCTTTCTCGCGGCCTCCGCCGGAACCACGACAGCGAACAAGTTTTGTGTTGACTGATCCTAACAATCCCGCTGAGGGTTAACCGCGACCCGGATGT
chrI	627261	CAACGCGCTCGTGTACAACGCGCTCGGTCTCCGTTCGTCTCGTCTGAACTAGGTCTTTCTCGCGGCGGATCATTTCGTCAAGATTGAGCATTCCCTCATCCAGCCATGATCCTAACAATCCCGCTGAGGGTTAACCGCGACCCGGATGT
chrI	632711	CAACGCGCTCGTGTACAACGCGCTCGGTCTCCGTTCGTCTCGTCTGAACTAGGTCTTTCTCGCGGCGAAATTTTCGCTATTCTTCGCGGAAAATCATTGAAAACCTGAATCCTAACAATCCCGCTGAGGGTTAACCGCGACCCGGATGT
chrI	634479	CAACGCGCTCGTGTACAACGCGCTCGGTCTCCGTTCGTCTCGTCTGAACTAGGTCTTTCTCGCGGCCGAGCTTTCGGATGTCCTCGCCGAGATTGGTGCCTCCGATACATCCTAACAATCCCGCTGAGGGTTAACCGCGACCCGGATGT
chrI	637116	CAACGCGCTCGTGTACAACGCGCTCGGTCTCCGTTCGTCTCGTCTGAACTAGGTCTTTCTCGCGGCAGAGAATTGTTTGGAGAAGGAACGACAATTGGCAAAGCAGCTATCCTAACAATCCCGCTGAGGGTTAACCGCGACCCGGATGT
chrI	638174	CAACGCGCTCGTGTACAACGCGCTCGGTCTCCGTTCGTCTCGTCTGAACTAGGTCTTTCTCGCGGCGGCTTTTCTTTGCAAATTCTGAAGGGTTCTTCTTTGCAGATGATCCTAACAATCCCGCTGAGGGTTAACCGCGACCCGGATGT
chrI	638890	CAACGCGCTCGTGTACAACGCGCTCGGTCTCCGTTCGTCTCGTCTGAACTAGGTCTTTCTCGCGGCTTGAAATTTGTCTGGTAGATACGGTAGCTTTAAAGGCGCATAATCCTAACAATCCCGCTGAGGGTTAACCGCGACCCGGATGT
chrI	640475	CAACGCGCTCGTGTACAACGCGCTCGGTCTCCGTTCGTCTCGTCTGAACTAGGTCTTTCTCGCGGCTAGGCTGTAACTTTCCACATACACTTGGTGTCAGAGAGTCCCATCCTAACAATCCCGCTGAGGGTTAACCGCGACCCGGATGT
chrI	642607	CAACGCGCTCGTGTACAACGCGCTCGGTCTCCGTTCGTCTCGTCTGAACTAGGTCTTTCTCGCGGCCACTACGTGTACGTGCAGATGGCCTAGAAATGCTAAAATCTGATCCTAACAATCCCGCTGAGGGTTAACCGCGACCCGGATGT
chrI	643835	CAACGCGCTCGTGTACAACGCGCTCGGTCTCCGTTCGTCTCGTCTGAACTAGGTCTTTCTCGCGGCCGACCGTTGATCATTGTTTCAGTTGATAGGTAGGCAGGCGTGATCCTAACAATCCCGCTGAGGGTTAACCGCGACCCGGATGT
chrI	644628	CAACGCGCTCGTGTACAACGCGCTCGGTCTCCGTTCGTCTCGTCTGAACTAGGTCTTTCTCGCGGCAGGTTTCCCATGCCCTTCTCCTCTCACGTGGTATCAGAGTGTATCCTAACAATCCCGCTGAGGGTTAACCGCGACCCGGATGT
chrI	645702	CAACGCGCTCGTGTACAACGCGCTCGGTCTCCGTTCGTCTCGTCTGAACTAGGTCTTTCTCGCGGCCATCGTAGGCACATCCCTGGTGAACCACGTACTCTTGACCTGATCCTAACAATCCCGCTGAGGGTTAACCGCGACCCGGATGT
chrI	647927	CAACGCGCTCGTGTACAACGCGCTCGGTCTCCGTTCGTCTCGTCTGAACTAGGTCTTTCTCGCGGCCCGGAGACCACGTGGAAAGCCAAATTCAATAAGTTTGGTGTCATCCTAACAATCCCGCTGAGGGTTAACCGCGACCCGGATGT
chrI	648758	CAACGCGCTCGTGTACAACGCGCTCGGTCTCCGTTCGTCTCGTCTGAACTAGGTCTTTCTCGCGGCCGACGCTCGTCAGAAATGGCCGAATTGCCCGTCAATCTCGAAATCCTAACAATCCCGCTGAGGGTTAACCGCGACCCGGATGT
chrI	651933	CAACGCGCTCGTGTACAACGCGCTCGGTCTCCGTTCGTCTCGTCTGAACTAGGTCTTTCTCGCGGCGCGCAAAACTAAAATTCAAAATTTCGTTTCGACCAATACACCATCCTAACAATCCCGCTGAGGGTTAACCGCGACCCGGATGT
chrI	653720	CAACGCGCTCGTGTACAACGCGCTCGGTCTCCGTTCGTCTCGTCTGAACTAGGTCTTTCTCGCGGCGGTCTAGAGTATGAAACAGCAGTCGTCTAATTATAATTCGGCATCCTAACAATCCCGCTGAGGGTTAACCGCGACCCGGATGT
chrI	654871	CAACGCGCTCGTGTACAACGCGCTCGGTCTCCGTTCGTCTCGTCTGAACTAGGTCTTTCTCGCGGCACGGAAGATGTTGTTATATTAAGAAGGAATCTGTCGAGCTTGATCCTAACAATCCCGCTGAGGGTTAACCGCGACCCGGATGT
chrI	658527	CAACGCGCTCGTGTACAACGCGCTCGGTCTCCGTTCGTCTCGTCTGAACTAGGTCTTTCTCGCGGCAGGAGACGGAAGAGGATGAGGAGAAGCGTCGGAAAGAGTACGATCCTAACAATCCCGCTGAGGGTTAACCGCGACCCGGATGT
chrI	660402	CAACGCGCTCGTGTACAACGCGCTCGGTCTCCGTTCGTCTCGTCTGAACTAGGTCTTTCTCGCGGCAAAATTCTGCAAAGTTTGAAGCTTCAGTACCCTTCAAAGGTGATCCTAACAATCCCGCTGAGGGTTAACCGCGACCCGGATGT
chrI	663099	CAACGCGCTCGTGTACAACGCGCTCGGTCTCCGTTCGTCTCGTCTGAACTAGGTCTTTCTCGCGGCACGACAATAACATCAGAAGCGAGCTCGGCAGCCTTGTTGAGCATCCTAACAATCCCGCTGAGGGTTAACCGCGACCCGGATGT
chrI	664321	CAACGCGCTCGTGTACAACGCGCTCGGTCTCCGTTCGTCTCGTCTGAACTAGGTCTTTCTCGCGGCTACGCAGATTTAAAGTACAGAAGAGCGCATTTGCACATTGCGATCCTAACAATCCCGCTGAGGGTTAACCGCGACCCGGATGT
chrI	664915	CAACGCGCTCGTGTACAACGCGCTCGGTCTCCGTTCGTCTCGTCTGAACTAGGTCTTTCTCGCGGCGCGACGTTTCAAGTGGAGCACGTCCTGTTCGCTTTCCTTGTTATCCTAACAATCCCGCTGAGGGTTAACCGCGACCCGGATGT
chrI	666207	CAACGCGCTCGTGTACAACGCGCTCGGTCTCCGTTCGTCTCGTCTGAACTAGGTCTTTCTCGCGGCGTGCCACGTTCCTCGATATTCGTGAAGAATGGAGATGGGTGGATCCTAACAATCCCGCTGAGGGTTAACCGCGACCCGGATGT
chrI	667338	CAACGCGCTCGTGTACAACGCGCTCGGTCTCCGTTCGTCTCGTCTGAACTAGGTCTTTCTCGCGGCACCTTTCTTCCTCGCCTACATGTATACCTGCCTACCTACACGATCCTAACAATCCCGCTGAGGGTTAACCGCGACCCGGATGT
chrI	668830	CAACGCGCTCGTGTACAACGCGCTCGGTCTCCGTTCGTCTCGTCTGAACTAGGTCTTTCTCGCGGCGCCACGTATCATTGAATCCACGTCAGCAGAGTCGGGAATTTCATCCTAACAATCCCGCTGAGGGTTAACCGCGACCCGGATGT
chrI	672406	CAACGCGCTCGTGTACAACGCGCTCGGTCTCCGTTCGTCTCGTCTGAACTAGGTCTTTCTCGCGGCGAAAATTATGTATGCTGCAAAATCACAAGTCGGCGGCCGAGTATCCTAACAATCCCGCTGAGGGTTAACCGCGACCCGGATGT
chrI	674269	CAACGCGCTCGTGTACAACGCGCTCGGTCTCCGTTCGTCTCGTCTGAACTAGGTCTTTCTCGCGGCCTTAATGCAGGCAAGGGATGTATTGAAATATGTACAAATGCTATCCTAACAATCCCGCTGAGGGTTAACCGCGACCCGGATGT
chrI	675553	CAACGCGCTCGTGTACAACGCGCTCGGTCTCCGTTCGTCTCGTCTGAACTAGGTCTTTCTCGCGGCGCGGAAAGAAATTTTGTTTGCCTGTCTAACGAGTCACAAAGCATCCTAACAATCCCGCTGAGGGTTAACCGCGACCCGGATGT
chrI	680490	CAACGCGCTCGTGTACAACGCGCTCGGTCTCCGTTCGTCTCGTCTGAACTAGGTCTTTCTCGCGGCGGTTATTAAACAACGTGAGGCGATCGATTATTCCACACAAATATCCTAACAATCCCGCTGAGGGTTAACCGCGACCCGGATGT
chrI	682911	CAACGCGCTCGTGTACAACGCGCTCGGTCTCCGTTCGTCTCGTCTGAACTAGGTCTTTCTCGCGGCCTAGGCCACGAATTTCCTCTTCCAGGTTGACTTTATGTCACAATCCTAACAATCCCGCTGAGGGTTAACCGCGACCCGGATGT
chrI	683942	CAACGCGCTCGTGTACAACGCGCTCGGTCTCCGTTCGTCTCGTCTGAACTAGGTCTTTCTCGCGGCATTATTGACTCGTCGTGTGGGACATTTCAATGGATTTTCCGTATCCTAACAATCCCGCTGAGGGTTAACCGCGACCCGGATGT
chrI	685888	CAACGCGCTCGTGTACAACGCGCTCGGTCTCCGTTCGTCTCGTCTGAACTAGGTCTTTCTCGCGGCTATCGTAGGCATCCCAAGCTCTCAGTAATCCCTTAGGATATTATCCTAACAATCCCGCTGAGGGTTAACCGCGACCCGGATGT
chrI	686567	CAACGCGCTCGTGTACAACGCGCTCGGTCTCCGTTCGTCTCGTCTGAACTAGGTCTTTCTCGCGGCGCATCCAAGACATGTTTCGGGAGATAACTATAGAAATGAAGTATCCTAACAATCCCGCTGAGGGTTAACCGCGACCCGGATGT
chrI	689028	CAACGCGCTCGTGTACAACGCGCTCGGTCTCCGTTCGTCTCGTCTGAACTAGGTCTTTCTCGCGGCCCTGCAATGTCACCTCGATCACGTGAAATGCTGTCAGACAACATCCTAACAATCCCGCTGAGGGTTAACCGCGACCCGGATGT
chrI	690378	CAACGCGCTCGTGTACAACGCGCTCGGTCTCCGTTCGTCTCGTCTGAACTAGGTCTTTCTCGCGGCAAATCCAACCCAAAATTTAACCAATCGGAAGACTTTCCTGCCATCCTAACAATCCCGCTGAGGGTTAACCGCGACCCGGATGT
chrI	691017	CAACGCGCTCGTGTACAACGCGCTCGGTCTCCGTTCGTCTCGTCTGAACTAGGTCTTTCTCGCGGCTTTTGTCAGTACTGCTCCCTGTACATTTCGTTGCTCTACTTCATCCTAACAATCCCGCTGAGGGTTAACCGCGACCCGGATGT
chrI	693655	CAACGCGCTCGTGTACAACGCGCTCGGTCTCCGTTCGTCTCGTCTGAACTAGGTCTTTCTCGCGGCTATCCTCAATAATCGTCGAAGCTGTCTCAATTGTCCGATCGAATCCTAACAATCCCGCTGAGGGTTAACCGCGACCCGGATGT
chrI	695250	CAACGCGCTCGTGTACAACGCGCTCGGTCTCCGTTCGTCTCGTCTGAACTAGGTCTTTCTCGCGGCGCCAGCTTCTGCCGTCGTTCTCGATCGTATTCCTCTTCGAGTATCCTAACAATCCCGCTGAGGGTTAACCGCGACCCGGATGT
chrI	698194	CAACGCGCTCGTGTACAACGCGCTCGGTCTCCGTTCGTCTCGTCTGAACTAGGTCTTTCTCGCGGCGCTCGTTTTCCGCCTGAATTTGCCTGTCGAGCACACGCTGCTATCCTAACAATCCCGCTGAGGGTTAACCGCGACCCGGATGT
chrI	702285	CAACGCGCTCGTGTACAACGCGCTCGGTCTCCGTTCGTCTCGTCTGAACTAGGTCTTTCTCGCGGCCATCACAAAACTTGGTGGCAATCGTTTCGCGGGTGTACACTTATCCTAACAATCCCGCTGAGGGTTAACCGCGACCCGGATGT
chrI	702807	CAACGCGCTCGTGTACAACGCGCTCGGTCTCCGTTCGTCTCGTCTGAACTAGGTCTTTCTCGCGGCCAAGTGGCTGTGGCTGCCGTCTAGACGTCTCAATCATCGATGATCCTAACAATCCCGCTGAGGGTTAACCGCGACCCGGATGT
chrI	703339	CAACGCGCTCGTGTACAACGCGCTCGGTCTCCGTTCGTCTCGTCTGAACTAGGTCTTTCTCGCGGCCACCATCTGCCACTCGATCTCGGTTCTCGTACGCTCATCGCGATCCTAACAATCCCGCTGAGGGTTAACCGCGACCCGGATGT
chrI	703959	CAACGCGCTCGTGTACAACGCGCTCGGTCTCCGTTCGTCTCGTCTGAACTAGGTCTTTCTCGCGGCCGAGCCAGTGGGCCAGTGGGTGCAGGTTTACCTGGAAAGCAAATCCTAACAATCCCGCTGAGGGTTAACCGCGACCCGGATGT
chrI	706414	CAACGCGCTCGTGTACAACGCGCTCGGTCTCCGTTCGTCTCGTCTGAACTAGGTCTTTCTCGCGGCGATACCTACCGTAACCGCATTTGTAATATCATCAGTGTCATGATCCTAACAATCCCGCTGAGGGTTAACCGCGACCCGGATGT
chrI	708136	CAACGCGCTCGTGTACAACGCGCTCGGTCTCCGTTCGTCTCGTCTGAACTAGGTCTTTCTCGCGGCCGAGGCGCATGTGCAGAGTCCCGCCATTAATTCTGACCAGAAATCCTAACAATCCCGCTGAGGGTTAACCGCGACCCGGATGT
chrI	710196	CAACGCGCTCGTGTACAACGCGCTCGGTCTCCGTTCGTCTCGTCTGAACTAGGTCTTTCTCGCGGCTTATGAGTGACATTTGAGCATGCCAATGGGAGTTTCATTGCTATCCTAACAATCCCGCTGAGGGTTAACCGCGACCCGGATGT
chrI	713262	CAACGCGCTCGTGTACAACGCGCTCGGTCTCCGTTCGTCTCGTCTGAACTAGGTCTTTCTCGCGGCTCATTCCACTCAATCCGCACAGTTTCTCGAGTACAGTACTCCATCCTAACAATCCCGCTGAGGGTTAACCGCGACCCGGATGT
chrI	715663	CAACGCGCTCGTGTACAACGCGCTCGGTCTCCGTTCGTCTCGTCTGAACTAGGTCTTTCTCGCGGCGTCGAATTAATGCGAAATATGGGAAAATTCGGGTTAAAATCGATCCTAACAATCCCGCTGAGGGTTAACCGCGACCCGGATGT
chrI	717288	CAACGCGCTCGTGTACAACGCGCTCGGTCTCCGTTCGTCTCGTCTGAACTAGGTCTTTCTCGCGGCCGTCGGAACTCATAATTTCGCAGTTTTACCCATTGTCTATGAATCCTAACAATCCCGCTGAGGGTTAACCGCGACCCGGATGT
chrI	719573	CAACGCGCTCGTGTACAACGCGCTCGGTCTCCGTTCGTCTCGTCTGAACTAGGTCTTTCTCGCGGCCGATAAATCGGCGAAGATCTGCTACTATCTCGTCTGAAAACGATCCTAACAATCCCGCTGAGGGTTAACCGCGACCCGGATGT
chrI	720486	CAACGCGCTCGTGTACAACGCGCTCGGTCTCCGTTCGTCTCGTCTGAACTAGGTCTTTCTCGCGGCTCAGCTCGTTAATGTTCCAAATGTTCAATTGCGCGCCGCGAAATCCTAACAATCCCGCTGAGGGTTAACCGCGACCCGGATGT
chrI	722135	CAACGCGCTCGTGTACAACGCGCTCGGTCTCCGTTCGTCTCGTCTGAACTAGGTCTTTCTCGCGGCATGCTCCTGCAATTTCCGAACGGATTCAGCTGTCAGATGAGCATCCTAACAATCCCGCTGAGGGTTAACCGCGACCCGGATGT
chrI	726559	CAACGCGCTCGTGTACAACGCGCTCGGTCTCCGTTCGTCTCGTCTGAACTAGGTCTTTCTCGCGGCATCCAGCGTAATTCCAACCAAACTGTGCACACATTCAGATGAATCCTAACAATCCCGCTGAGGGTTAACCGCGACCCGGATGT
chrI	730297	CAACGCGCTCGTGTACAACGCGCTCGGTCTCCGTTCGTCTCGTCTGAACTAGGTCTTTCTCGCGGCAAGTTCTCAGTCCGCATTCCCGGGAGTGATGCTCCGTTGATTATCCTAACAATCCCGCTGAGGGTTAACCGCGACCCGGATGT
chrI	731947	CAACGCGCTCGTGTACAACGCGCTCGGTCTCCGTTCGTCTCGTCTGAACTAGGTCTTTCTCGCGGCCTTCGCATTCGGGTAATGATAATAGAAGAATTGAAACTCACAATCCTAACAATCCCGCTGAGGGTTAACCGCGACCCGGATGT
chrI	732797	CAACGCGCTCGTGTACAACGCGCTCGGTCTCCGTTCGTCTCGTCTGAACTAGGTCTTTCTCGCGGCAGGGTACTGTAGATGTACTGAAGTAGTTCTGTAAAAGGTACTATCCTAACAATCCCGCTGAGGGTTAACCGCGACCCGGATGT
chrI	733599	CAACGCGCTCGTGTACAACGCGCTCGGTCTCCGTTCGTCTCGTCTGAACTAGGTCTTTCTCGCGGCTAGTTGAAATCTACTTTGGTTGACAGGTGCATCGACTAGACTATCCTAACAATCCCGCTGAGGGTTAACCGCGACCCGGATGT
chrI	734740	CAACGCGCTCGTGTACAACGCGCTCGGTCTCCGTTCGTCTCGTCTGAACTAGGTCTTTCTCGCGGCATTATCGTGATACTTTGACACAAATTCCTCAATAGACGCCAAATCCTAACAATCCCGCTGAGGGTTAACCGCGACCCGGATGT
chrI	735371	CAACGCGCTCGTGTACAACGCGCTCGGTCTCCGTTCGTCTCGTCTGAACTAGGTCTTTCTCGCGGCTAGGTCATCGAGCGAAACTTTTGTGATACTTTGGCAATGGTCATCCTAACAATCCCGCTGAGGGTTAACCGCGACCCGGATGT
chrI	735905	CAACGCGCTCGTGTACAACGCGCTCGGTCTCCGTTCGTCTCGTCTGAACTAGGTCTTTCTCGCGGCATTATCATCCAACCAATACACGATTACTTCGATAACCTCGAAATCCTAACAATCCCGCTGAGGGTTAACCGCGACCCGGATGT
chrI	736788	CAACGCGCTCGTGTACAACGCGCTCGGTCTCCGTTCGTCTCGTCTGAACTAGGTCTTTCTCGCGGCGCAGGAAGGCGTAGGCGTTGATCCAGGCAGGGTCACGTCTTGATCCTAACAATCCCGCTGAGGGTTAACCGCGACCCGGATGT
chrI	737760	CAACGCGCTCGTGTACAACGCGCTCGGTCTCCGTTCGTCTCGTCTGAACTAGGTCTTTCTCGCGGCAGTAACACGAGAGAAAATATTTGAACTTTTGTCTCGACCAAGATCCTAACAATCCCGCTGAGGGTTAACCGCGACCCGGATGT
chrI	740428	CAACGCGCTCGTGTACAACGCGCTCGGTCTCCGTTCGTCTCGTCTGAACTAGGTCTTTCTCGCGGCTATTCCAATTTCCCACCACACCAATTCGTTCTTTCCGCATTCATCCTAACAATCCCGCTGAGGGTTAACCGCGACCCGGATGT
chrI	741769	CAACGCGCTCGTGTACAACGCGCTCGGTCTCCGTTCGTCTCGTCTGAACTAGGTCTTTCTCGCGGCATGCTTCTCATCACCAACGAATCCACTCAATTTTCACTCAAGATCCTAACAATCCCGCTGAGGGTTAACCGCGACCCGGATGT
chrI	743212	CAACGCGCTCGTGTACAACGCGCTCGGTCTCCGTTCGTCTCGTCTGAACTAGGTCTTTCTCGCGGCCTTACCGTAATCCCAGTGGTTCCTTGTACTCCTCTCGGACACATCCTAACAATCCCGCTGAGGGTTAACCGCGACCCGGATGT
chrI	744857	CAACGCGCTCGTGTACAACGCGCTCGGTCTCCGTTCGTCTCGTCTGAACTAGGTCTTTCTCGCGGCTTTAAATGTCTACTATTGTAGCGATTGTGTCGACACGTGGTGATCCTAACAATCCCGCTGAGGGTTAACCGCGACCCGGATGT
chrI	746692	CAACGCGCTCGTGTACAACGCGCTCGGTCTCCGTTCGTCTCGTCTGAACTAGGTCTTTCTCGCGGCTCACCCAGCTGAGCTCACTCCATAATTGCACACAAAATTCTCATCCTAACAATCCCGCTGAGGGTTAACCGCGACCCGGATGT
chrI	748474	CAACGCGCTCGTGTACAACGCGCTCGGTCTCCGTTCGTCTCGTCTGAACTAGGTCTTTCTCGCGGCAATCTAGAAATTGATTAGGCGCAGACTTGACACGATCTTGGGATCCTAACAATCCCGCTGAGGGTTAACCGCGACCCGGATGT
chrI	749169	CAACGCGCTCGTGTACAACGCGCTCGGTCTCCGTTCGTCTCGTCTGAACTAGGTCTTTCTCGCGGCGTCTGTGGACCTAAGACTTTGGACCTCGAACTGCGGCCCTTAATCCTAACAATCCCGCTGAGGGTTAACCGCGACCCGGATGT
chrI	749773	CAACGCGCTCGTGTACAACGCGCTCGGTCTCCGTTCGTCTCGTCTGAACTAGGTCTTTCTCGCGGCTTTCAAACTTTCAGGCTTTCAAACTTTCAGGCTTTCAGGCTTATCCTAACAATCCCGCTGAGGGTTAACCGCGACCCGGATGT
chrI	750590	CAACGCGCTCGTGTACAACGCGCTCGGTCTCCGTTCGTCTCGTCTGAACTAGGTCTTTCTCGCGGCATTTGAATAAGTTCTGACTTGATGGCCGAACGGATACATCAAATCCTAACAATCCCGCTGAGGGTTAACCGCGACCCGGATGT
chrI	752275	CAACGCGCTCGTGTACAACGCGCTCGGTCTCCGTTCGTCTCGTCTGAACTAGGTCTTTCTCGCGGCTTGCCTGTTGAATACACTTTGGTGGTGATCGATTCTTTCTCCATCCTAACAATCCCGCTGAGGGTTAACCGCGACCCGGATGT
chrI	753729	CAACGCGCTCGTGTACAACGCGCTCGGTCTCCGTTCGTCTCGTCTGAACTAGGTCTTTCTCGCGGCCTTCGTGAGTCGTTCCGATTGGCTGCACAGACACAAGCTCCGATCCTAACAATCCCGCTGAGGGTTAACCGCGACCCGGATGT
chrI	754853	CAACGCGCTCGTGTACAACGCGCTCGGTCTCCGTTCGTCTCGTCTGAACTAGGTCTTTCTCGCGGCACACTTTTGAAATCCCTAGGAACAGGTTATAAACAGCGATGTATCCTAACAATCCCGCTGAGGGTTAACCGCGACCCGGATGT
chrI	756731	CAACGCGCTCGTGTACAACGCGCTCGGTCTCCGTTCGTCTCGTCTGAACTAGGTCTTTCTCGCGGCTCATAGATAACAACTAGCCGCTTTCGGTCATGCAATTATTATATCCTAACAATCCCGCTGAGGGTTAACCGCGACCCGGATGT
chrI	757814	CAACGCGCTCGTGTACAACGCGCTCGGTCTCCGTTCGTCTCGTCTGAACTAGGTCTTTCTCGCGGCGCTTAGGCTTACGTTTTAGCCATATGCTAGCTGATCCGGAACATCCTAACAATCCCGCTGAGGGTTAACCGCGACCCGGATGT
chrI	759704	CAACGCGCTCGTGTACAACGCGCTCGGTCTCCGTTCGTCTCGTCTGAACTAGGTCTTTCTCGCGGCTATTTCGAGTTATACATGATCATCGTCCACGATTGCACGGATATCCTAACAATCCCGCTGAGGGTTAACCGCGACCCGGATGT
chrI	760792	CAACGCGCTCGTGTACAACGCGCTCGGTCTCCGTTCGTCTCGTCTGAACTAGGTCTTTCTCGCGGCCTTGAAAACTAGCGAAAATATAAGCCACCAAGTCGCGCGCCGATCCTAACAATCCCGCTGAGGGTTAACCGCGACCCGGATGT
chrI	761557	CAACGCGCTCGTGTACAACGCGCTCGGTCTCCGTTCGTCTCGTCTGAACTAGGTCTTTCTCGCGGCCAAAAGCAAATAACACATTTTCTAGGCCACCAACAGAATTTCATCCTAACAATCCCGCTGAGGGTTAACCGCGACCCGGATGT
chrI	762518	CAACGCGCTCGTGTACAACGCGCTCGGTCTCCGTTCGTCTCGTCTGAACTAGGTCTTTCTCGCGGCAGGTAGGTAACTAGTTAGGCTGGTAGGGAGGTAGACAGGTAGATCCTAACAATCCCGCTGAGGGTTAACCGCGACCCGGATGT
chrI	763662	CAACGCGCTCGTGTACAACGCGCTCGGTCTCCGTTCGTCTCGTCTGAACTAGGTCTTTCTCGCGGCGGAGACGTGTAATCATCATGTCTTATAACACTTCCTTGCTCAATCCTAACAATCCCGCTGAGGGTTAACCGCGACCCGGATGT
chrI	765650	CAACGCGCTCGTGTACAACGCGCTCGGTCTCCGTTCGTCTCGTCTGAACTAGGTCTTTCTCGCGGCGTAGGTCTAGAAGGCTGCCTTAGGTCTAGGTCTAAGTCTAGGATCCTAACAATCCCGCTGAGGGTTAACCGCGACCCGGATGT
chrI	767118	CAACGCGCTCGTGTACAACGCGCTCGGTCTCCGTTCGTCTCGTCTGAACTAGGTCTTTCTCGCGGCCCTTACAGCATCCCTAAATTATCCCTAAATTATCCCTACAGTATCCTAACAATCCCGCTGAGGGTTAACCGCGACCCGGATGT
chrI	768413	CAACGCGCTCGTGTACAACGCGCTCGGTCTCCGTTCGTCTCGTCTGAACTAGGTCTTTCTCGCGGCAAATTTGTGTACCTTCTAGAATTGAGGCCCGACGAGAAAAGTATCCTAACAATCCCGCTGAGGGTTAACCGCGACCCGGATGT
chrI	770588	CAACGCGCTCGTGTACAACGCGCTCGGTCTCCGTTCGTCTCGTCTGAACTAGGTCTTTCTCGCGGCTTCATGCGCGAGAACTGTGCCTACTCTTGCAATTTCTGTTGAATCCTAACAATCCCGCTGAGGGTTAACCGCGACCCGGATGT
chrI	771879	CAACGCGCTCGTGTACAACGCGCTCGGTCTCCGTTCGTCTCGTCTGAACTAGGTCTTTCTCGCGGCAGATCAGCTACATCGTGGCGGTTAATGATTTGTCAAAGTTCGATCCTAACAATCCCGCTGAGGGTTAACCGCGACCCGGATGT
chrI	772744	CAACGCGCTCGTGTACAACGCGCTCGGTCTCCGTTCGTCTCGTCTGAACTAGGTCTTTCTCGCGGCATTAAGCATTTCATGTACGCGCCAAAACGCACGGATTTCTGGATCCTAACAATCCCGCTGAGGGTTAACCGCGACCCGGATGT
chrI	773827	CAACGCGCTCGTGTACAACGCGCTCGGTCTCCGTTCGTCTCGTCTGAACTAGGTCTTTCTCGCGGCTGCATTCCTACTCCCAAATGTGGTTGATACCATATGGACACAATCCTAACAATCCCGCTGAGGGTTAACCGCGACCCGGATGT
chrI	775275	CAACGCGCTCGTGTACAACGCGCTCGGTCTCCGTTCGTCTCGTCTGAACTAGGTCTTTCTCGCGGCGTGGGTACTCTATAATCGACACCACAACTATGGAGCCGGTCGATCCTAACAATCCCGCTGAGGGTTAACCGCGACCCGGATGT
chrI	776224	CAACGCGCTCGTGTACAACGCGCTCGGTCTCCGTTCGTCTCGTCTGAACTAGGTCTTTCTCGCGGCAGTCTTACAGCTCTGCTATCGGGATCAGGTCTCCAAGTTGTGATCCTAACAATCCCGCTGAGGGTTAACCGCGACCCGGATGT
chrI	778010	CAACGCGCTCGTGTACAACGCGCTCGGTCTCCGTTCGTCTCGTCTGAACTAGGTCTTTCTCGCGGCCTTTGGCGGGAATTCAAAATGTTATTTCTTAACAACTTCCTGATCCTAACAATCCCGCTGAGGGTTAACCGCGACCCGGATGT
chrI	780434	CAACGCGCTCGTGTACAACGCGCTCGGTCTCCGTTCGTCTCGTCTGAACTAGGTCTTTCTCGCGGCGAAGTAGGTGTGTAGGTAGGGACTTGAAAATAGCAGCTATGAATCCTAACAATCCCGCTGAGGGTTAACCGCGACCCGGATGT
chrI	781819	CAACGCGCTCGTGTACAACGCGCTCGGTCTCCGTTCGTCTCGTCTGAACTAGGTCTTTCTCGCGGCCTTTGCGGGAATTTAGACTGATTTCTCATGGTTAGAAACGTGATCCTAACAATCCCGCTGAGGGTTAACCGCGACCCGGATGT
chrI	782766	CAACGCGCTCGTGTACAACGCGCTCGGTCTCCGTTCGTCTCGTCTGAACTAGGTCTTTCTCGCGGCATAAACCTTCCAATTTCCCAATCCCATGTACTCCTACTAATCATCCTAACAATCCCGCTGAGGGTTAACCGCGACCCGGATGT
chrI	783531	CAACGCGCTCGTGTACAACGCGCTCGGTCTCCGTTCGTCTCGTCTGAACTAGGTCTTTCTCGCGGCCTATTGTGTTGATTACGATCACCGTCTCTAGGTTGCCTAACCATCCTAACAATCCCGCTGAGGGTTAACCGCGACCCGGATGT
chrI	785066	CAACGCGCTCGTGTACAACGCGCTCGGTCTCCGTTCGTCTCGTCTGAACTAGGTCTTTCTCGCGGCTATAAACCATTTCTCTAGGCCATCCTGCAAAATTTCCAAGACATCCTAACAATCCCGCTGAGGGTTAACCGCGACCCGGATGT
chrI	786004	CAACGCGCTCGTGTACAACGCGCTCGGTCTCCGTTCGTCTCGTCTGAACTAGGTCTTTCTCGCGGCAAATTACAAAATGTTTTAGTGACCGTTGGAGAAAACTCGGCCATCCTAACAATCCCGCTGAGGGTTAACCGCGACCCGGATGT
chrI	786910	CAACGCGCTCGTGTACAACGCGCTCGGTCTCCGTTCGTCTCGTCTGAACTAGGTCTTTCTCGCGGCGCTTCTTCGCCTGCCTTCCGACGTGTTTACCCACACCACCACATCCTAACAATCCCGCTGAGGGTTAACCGCGACCCGGATGT
chrI	788781	CAACGCGCTCGTGTACAACGCGCTCGGTCTCCGTTCGTCTCGTCTGAACTAGGTCTTTCTCGCGGCGGTTGGGTCCCGAATTTCAGTTTTATTATTTGGAGTGTATAAATCCTAACAATCCCGCTGAGGGTTAACCGCGACCCGGATGT
chrI	789630	CAACGCGCTCGTGTACAACGCGCTCGGTCTCCGTTCGTCTCGTCTGAACTAGGTCTTTCTCGCGGCTGCTCTGGGAGACGTGTGAGAGGCATATAAGTTGGATTAGTTATCCTAACAATCCCGCTGAGGGTTAACCGCGACCCGGATGT
chrI	790852	CAACGCGCTCGTGTACAACGCGCTCGGTCTCCGTTCGTCTCGTCTGAACTAGGTCTTTCTCGCGGCCCTAGTTCTTTTGACGGTCAGGCCAATTTTCCAATTCGATGCATCCTAACAATCCCGCTGAGGGTTAACCGCGACCCGGATGT
chrI	791689	CAACGCGCTCGTGTACAACGCGCTCGGTCTCCGTTCGTCTCGTCTGAACTAGGTCTTTCTCGCGGCAGCACATTTCCTGTGTATGTACACTGATGATAAATCTCCTTAATCCTAACAATCCCGCTGAGGGTTAACCGCGACCCGGATGT
chrI	794256	CAACGCGCTCGTGTACAACGCGCTCGGTCTCCGTTCGTCTCGTCTGAACTAGGTCTTTCTCGCGGCCTCAACATGTCTTCTTGCCGAATTTAATCAACTTTGACTTCTATCCTAACAATCCCGCTGAGGGTTAACCGCGACCCGGATGT
chrI	795446	CAACGCGCTCGTGTACAACGCGCTCGGTCTCCGTTCGTCTCGTCTGAACTAGGTCTTTCTCGCGGCGCTTTGAAAATTTTCTGCCGTAAATTGTCAATTTTCTGCCGCATCCTAACAATCCCGCTGAGGGTTAACCGCGACCCGGATGT
chrI	796504	CAACGCGCTCGTGTACAACGCGCTCGGTCTCCGTTCGTCTCGTCTGAACTAGGTCTTTCTCGCGGCCCCAGATATATCCAAAGTCTTTCTCAAGACCACTCTAGATCTATCCTAACAATCCCGCTGAGGGTTAACCGCGACCCGGATGT
chrI	797315	CAACGCGCTCGTGTACAACGCGCTCGGTCTCCGTTCGTCTCGTCTGAACTAGGTCTTTCTCGCGGCGCTACCAAAATGTTCAATTCACAATTTCCGAACTAATTCGTGATCCTAACAATCCCGCTGAGGGTTAACCGCGACCCGGATGT
chrI	798499	CAACGCGCTCGTGTACAACGCGCTCGGTCTCCGTTCGTCTCGTCTGAACTAGGTCTTTCTCGCGGCTGAGCTGCTCACAATAATGGGCTTGTTGTAATAGGCGGCAGTATCCTAACAATCCCGCTGAGGGTTAACCGCGACCCGGATGT
chrI	800380	CAACGCGCTCGTGTACAACGCGCTCGGTCTCCGTTCGTCTCGTCTGAACTAGGTCTTTCTCGCGGCGGCTCGTAAAATTCCGATAAAATGGCTTGTTTGTAATTAGCTATCCTAACAATCCCGCTGAGGGTTAACCGCGACCCGGATGT
chrI	802725	CAACGCGCTCGTGTACAACGCGCTCGGTCTCCGTTCGTCTCGTCTGAACTAGGTCTTTCTCGCGGCTTCTACAATTGTCGTTGCCGTTTCCTTTATCCCATTTTCATAATCCTAACAATCCCGCTGAGGGTTAACCGCGACCCGGATGT
chrI	803883	CAACGCGCTCGTGTACAACGCGCTCGGTCTCCGTTCGTCTCGTCTGAACTAGGTCTTTCTCGCGGCTTTCTCAAGATGGAGGTACATATGTGCTTTAAATGTGCACTAATCCTAACAATCCCGCTGAGGGTTAACCGCGACCCGGATGT
chrI	804820	CAACGCGCTCGTGTACAACGCGCTCGGTCTCCGTTCGTCTCGTCTGAACTAGGTCTTTCTCGCGGCGACGACAAAGGGCAATTTGAGTATTCATATGCAAAGTGATAAATCCTAACAATCCCGCTGAGGGTTAACCGCGACCCGGATGT
chrI	805856	CAACGCGCTCGTGTACAACGCGCTCGGTCTCCGTTCGTCTCGTCTGAACTAGGTCTTTCTCGCGGCCGGATAAGCATCTGCAAAAGGTTCAAATTGTGAGTTTTGTATATCCTAACAATCCCGCTGAGGGTTAACCGCGACCCGGATGT
chrI	807254	CAACGCGCTCGTGTACAACGCGCTCGGTCTCCGTTCGTCTCGTCTGAACTAGGTCTTTCTCGCGGCTTGCAAAACAATTTAAAATTTGAGCCAGCAAGGTGTCTGCTGATCCTAACAATCCCGCTGAGGGTTAACCGCGACCCGGATGT
chrI	808351	CAACGCGCTCGTGTACAACGCGCTCGGTCTCCGTTCGTCTCGTCTGAACTAGGTCTTTCTCGCGGCCGTTAGGCTGCCATATTGCTATGTAGTTGATGCACCATGTCCATCCTAACAATCCCGCTGAGGGTTAACCGCGACCCGGATGT
chrI	810075	CAACGCGCTCGTGTACAACGCGCTCGGTCTCCGTTCGTCTCGTCTGAACTAGGTCTTTCTCGCGGCTACTCAAGATCCTACCAAAGATGCATGCCTACCTATGACCTAATCCTAACAATCCCGCTGAGGGTTAACCGCGACCCGGATGT
chrI	810957	CAACGCGCTCGTGTACAACGCGCTCGGTCTCCGTTCGTCTCGTCTGAACTAGGTCTTTCTCGCGGCTCAGGAGGTGATTTCCAGTGGCGAATCGCTCCGCGAGCATCGATCCTAACAATCCCGCTGAGGGTTAACCGCGACCCGGATGT
chrI	812318	CAACGCGCTCGTGTACAACGCGCTCGGTCTCCGTTCGTCTCGTCTGAACTAGGTCTTTCTCGCGGCGGAAAAGTGCGACACACACAACCAGCCGTCCACCACCGCCACATCCTAACAATCCCGCTGAGGGTTAACCGCGACCCGGATGT
chrI	813625	CAACGCGCTCGTGTACAACGCGCTCGGTCTCCGTTCGTCTCGTCTGAACTAGGTCTTTCTCGCGGCTGGTGCATTGACCTGAACTACCTGATATATCCTACTTGATATATCCTAACAATCCCGCTGAGGGTTAACCGCGACCCGGATGT
chrI	815014	CAACGCGCTCGTGTACAACGCGCTCGGTCTCCGTTCGTCTCGTCTGAACTAGGTCTTTCTCGCGGCGAATTGAGATATAGGCCGTTGAAGTTGCATGATGCAGTTCAAATCCTAACAATCCCGCTGAGGGTTAACCGCGACCCGGATGT
chrI	816075	CAACGCGCTCGTGTACAACGCGCTCGGTCTCCGTTCGTCTCGTCTGAACTAGGTCTTTCTCGCGGCGCTCATCTCGAGCTGCCAATCTTGCACATTAAGCAATTGGCTATCCTAACAATCCCGCTGAGGGTTAACCGCGACCCGGATGT
chrI	816918	CAACGCGCTCGTGTACAACGCGCTCGGTCTCCGTTCGTCTCGTCTGAACTAGGTCTTTCTCGCGGCACCTGATGAGATTTTCACCCTTCTCTCATTAGTCTATTTCATATCCTAACAATCCCGCTGAGGGTTAACCGCGACCCGGATGT
chrI	819510	CAACGCGCTCGTGTACAACGCGCTCGGTCTCCGTTCGTCTCGTCTGAACTAGGTCTTTCTCGCGGCTGCCATTCATTTCACACAGTAATAGTACCACACAACACCCTTATCCTAACAATCCCGCTGAGGGTTAACCGCGACCCGGATGT
chrI	820107	CAACGCGCTCGTGTACAACGCGCTCGGTCTCCGTTCGTCTCGTCTGAACTAGGTCTTTCTCGCGGCTTATGCGAGACACGGCAAAGACGCGCTCAAGAAACTGATAAGATCCTAACAATCCCGCTGAGGGTTAACCGCGACCCGGATGT
chrI	821707	CAACGCGCTCGTGTACAACGCGCTCGGTCTCCGTTCGTCTCGTCTGAACTAGGTCTTTCTCGCGGCTCGCCTCTTGTTTACTCGCTCTAAATTTCAATCCGTCGCCAAATCCTAACAATCCCGCTGAGGGTTAACCGCGACCCGGATGT
chrI	822733	CAACGCGCTCGTGTACAACGCGCTCGGTCTCCGTTCGTCTCGTCTGAACTAGGTCTTTCTCGCGGCAAAACACTCATACACATTGCCACGTCATTTGGATGGAAGGGAATCCTAACAATCCCGCTGAGGGTTAACCGCGACCCGGATGT
chrI	824316	CAACGCGCTCGTGTACAACGCGCTCGGTCTCCGTTCGTCTCGTCTGAACTAGGTCTTTCTCGCGGCCTAGATTTTCTATAGGATGGCCTAGATTCTTAAACAGGGTGGATCCTAACAATCCCGCTGAGGGTTAACCGCGACCCGGATGT
chrI	826120	CAACGCGCTCGTGTACAACGCGCTCGGTCTCCGTTCGTCTCGTCTGAACTAGGTCTTTCTCGCGGCGGATCGGTTCCAATAATGTATCCAAATTGACATGTGTTAGTTATCCTAACAATCCCGCTGAGGGTTAACCGCGACCCGGATGT
chrI	826906	CAACGCGCTCGTGTACAACGCGCTCGGTCTCCGTTCGTCTCGTCTGAACTAGGTCTTTCTCGCGGCAAAGTGCGTGCCAAATATACTTCTACAATTCGGTAGTTAGTAATCCTAACAATCCCGCTGAGGGTTAACCGCGACCCGGATGT
chrI	828014	CAACGCGCTCGTGTACAACGCGCTCGGTCTCCGTTCGTCTCGTCTGAACTAGGTCTTTCTCGCGGCATTTCCAATTTCCAGACAACCAACCAATCCTCACTGAACGACATCCTAACAATCCCGCTGAGGGTTAACCGCGACCCGGATGT
chrI	828455	CAACGCGCTCGTGTACAACGCGCTCGGTCTCCGTTCGTCTCGTCTGAACTAGGTCTTTCTCGCGGCATGCGGCTGGAGAATATGCTTCCTGAAATGGACAAGAACGCGATCCTAACAATCCCGCTGAGGGTTAACCGCGACCCGGATGT
chrI	829349	CAACGCGCTCGTGTACAACGCGCTCGGTCTCCGTTCGTCTCGTCTGAACTAGGTCTTTCTCGCGGCCAAGCCTAAGCCTTTCACCTTCCTAATTTTCAGGCAGGCCCTATCCTAACAATCCCGCTGAGGGTTAACCGCGACCCGGATGT
chrI	830203	CAACGCGCTCGTGTACAACGCGCTCGGTCTCCGTTCGTCTCGTCTGAACTAGGTCTTTCTCGCGGCTTGTGCCTGTGGTGATAGAATAGTTAGAGCAACTATCAGGAAATCCTAACAATCCCGCTGAGGGTTAACCGCGACCCGGATGT
chrI	831664	CAACGCGCTCGTGTACAACGCGCTCGGTCTCCGTTCGTCTCGTCTGAACTAGGTCTTTCTCGCGGCGCCGAATCACGAGAGTTCCGATCGATTTGTGAGAACGCCGGGATCCTAACAATCCCGCTGAGGGTTAACCGCGACCCGGATGT
chrI	832262	CAACGCGCTCGTGTACAACGCGCTCGGTCTCCGTTCGTCTCGTCTGAACTAGGTCTTTCTCGCGGCATGGATCTTAAGGACTCTGCGTTGGATCTTTCGGGCTCTTCAATCCTAACAATCCCGCTGAGGGTTAACCGCGACCCGGATGT
chrI	832915	CAACGCGCTCGTGTACAACGCGCTCGGTCTCCGTTCGTCTCGTCTGAACTAGGTCTTTCTCGCGGCGGATCTTGCCAGTTTCCCGTTCCTCAACACGTTCGACATTCAATCCTAACAATCCCGCTGAGGGTTAACCGCGACCCGGATGT
chrI	834609	CAACGCGCTCGTGTACAACGCGCTCGGTCTCCGTTCGTCTCGTCTGAACTAGGTCTTTCTCGCGGCCGAGTATCAATTCCATCTCTCAATGCCTCCTCATACTACTACATCCTAACAATCCCGCTGAGGGTTAACCGCGACCCGGATGT
chrI	836321	CAACGCGCTCGTGTACAACGCGCTCGGTCTCCGTTCGTCTCGTCTGAACTAGGTCTTTCTCGCGGCCGCTTGGATTTTCTCTTATGCAACTTGCCATTCTTCTTTTATATCCTAACAATCCCGCTGAGGGTTAACCGCGACCCGGATGT
chrI	838219	CAACGCGCTCGTGTACAACGCGCTCGGTCTCCGTTCGTCTCGTCTGAACTAGGTCTTTCTCGCGGCAGACGAACTTGGTTCCGCTCACCTTGAGATTGGAGACTAGGAATCCTAACAATCCCGCTGAGGGTTAACCGCGACCCGGATGT
chrI	839619	CAACGCGCTCGTGTACAACGCGCTCGGTCTCCGTTCGTCTCGTCTGAACTAGGTCTTTCTCGCGGCCTTTGACACCACGTGGATTTTCAAAACGCTGAAAATAAGTAAATCCTAACAATCCCGCTGAGGGTTAACCGCGACCCGGATGT
chrI	840188	CAACGCGCTCGTGTACAACGCGCTCGGTCTCCGTTCGTCTCGTCTGAACTAGGTCTTTCTCGCGGCGAGAAACCTGATCGGATCCCAATATTGTGAGCCATGCAATGGATCCTAACAATCCCGCTGAGGGTTAACCGCGACCCGGATGT
chrI	840926	CAACGCGCTCGTGTACAACGCGCTCGGTCTCCGTTCGTCTCGTCTGAACTAGGTCTTTCTCGCGGCCTAAAATGGACTTTCTTCATGGGATTTCCACAGTTTTCACCAATCCTAACAATCCCGCTGAGGGTTAACCGCGACCCGGATGT
chrI	841674	CAACGCGCTCGTGTACAACGCGCTCGGTCTCCGTTCGTCTCGTCTGAACTAGGTCTTTCTCGCGGCCCTCCGATTCTCACATATCACATAAATACCACCTCGTAATAAATCCTAACAATCCCGCTGAGGGTTAACCGCGACCCGGATGT
chrI	842821	CAACGCGCTCGTGTACAACGCGCTCGGTCTCCGTTCGTCTCGTCTGAACTAGGTCTTTCTCGCGGCAAAGCGGCGCCCGTGCAAATTTCAGCGAATATGCAACCGACTATCCTAACAATCCCGCTGAGGGTTAACCGCGACCCGGATGT
chrI	843959	CAACGCGCTCGTGTACAACGCGCTCGGTCTCCGTTCGTCTCGTCTGAACTAGGTCTTTCTCGCGGCGAGACCTTCTTGAAATTGAAGTTTGATCTCTTTCAAGGCGACATCCTAACAATCCCGCTGAGGGTTAACCGCGACCCGGATGT
chrI	845959	CAACGCGCTCGTGTACAACGCGCTCGGTCTCCGTTCGTCTCGTCTGAACTAGGTCTTTCTCGCGGCCTCCTTATTCCGACTCCGACGCAAAGTGAAAATTGACGAGGAATCCTAACAATCCCGCTGAGGGTTAACCGCGACCCGGATGT
chrI	847041	CAACGCGCTCGTGTACAACGCGCTCGGTCTCCGTTCGTCTCGTCTGAACTAGGTCTTTCTCGCGGCTGAGGAAATTGGATGGTGGAAGAGTTTTGGCATTTCTAGGTTATCCTAACAATCCCGCTGAGGGTTAACCGCGACCCGGATGT
chrI	848443	CAACGCGCTCGTGTACAACGCGCTCGGTCTCCGTTCGTCTCGTCTGAACTAGGTCTTTCTCGCGGCTGGCCCAGCATATTTACCTACGTGGCCGTAAAAGAGAAAGTTATCCTAACAATCCCGCTGAGGGTTAACCGCGACCCGGATGT
chrI	850142	CAACGCGCTCGTGTACAACGCGCTCGGTCTCCGTTCGTCTCGTCTGAACTAGGTCTTTCTCGCGGCAACGACGCATTGAGCCACCGGACCCAGATGAGCAAATAAACCATCCTAACAATCCCGCTGAGGGTTAACCGCGACCCGGATGT
chrI	851052	CAACGCGCTCGTGTACAACGCGCTCGGTCTCCGTTCGTCTCGTCTGAACTAGGTCTTTCTCGCGGCCCTGCAGAAAACTTAGGCCATCTACCAAAATCCTAGGCCACCATCCTAACAATCCCGCTGAGGGTTAACCGCGACCCGGATGT
chrI	852109	CAACGCGCTCGTGTACAACGCGCTCGGTCTCCGTTCGTCTCGTCTGAACTAGGTCTTTCTCGCGGCACCTTGAGTTACATGTATACAAAGTGACAGGAGGGAAAGATAATCCTAACAATCCCGCTGAGGGTTAACCGCGACCCGGATGT
chrI	853293	CAACGCGCTCGTGTACAACGCGCTCGGTCTCCGTTCGTCTCGTCTGAACTAGGTCTTTCTCGCGGCATGTTGCATCCCATTCGACGTGAGGAGTCTCGGAGTCTCTCCATCCTAACAATCCCGCTGAGGGTTAACCGCGACCCGGATGT
chrI	855652	CAACGCGCTCGTGTACAACGCGCTCGGTCTCCGTTCGTCTCGTCTGAACTAGGTCTTTCTCGCGGCAAGCTGGTGTAGTCGACTTTATTTATTGCTTAAGTAGACTCTATCCTAACAATCCCGCTGAGGGTTAACCGCGACCCGGATGT
chrI	861488	CAACGCGCTCGTGTACAACGCGCTCGGTCTCCGTTCGTCTCGTCTGAACTAGGTCTTTCTCGCGGCAGAGTCATCGGCATCAACACGGTAAACTTCGTCGGCGGTACGATCCTAACAATCCCGCTGAGGGTTAACCGCGACCCGGATGT
chrI	864473	CAACGCGCTCGTGTACAACGCGCTCGGTCTCCGTTCGTCTCGTCTGAACTAGGTCTTTCTCGCGGCATAGTAGATGATAGAACTATTAACGAAAAGTACGCCGGGCTTATCCTAACAATCCCGCTGAGGGTTAACCGCGACCCGGATGT
chrI	865800	CAACGCGCTCGTGTACAACGCGCTCGGTCTCCGTTCGTCTCGTCTGAACTAGGTCTTTCTCGCGGCTCCCAATATGAAATGTCGTATTCTAATCACTTCAGCTGTAGTATCCTAACAATCCCGCTGAGGGTTAACCGCGACCCGGATGT
chrI	870293	CAACGCGCTCGTGTACAACGCGCTCGGTCTCCGTTCGTCTCGTCTGAACTAGGTCTTTCTCGCGGCTTTGTTCGGCAAATTGCATTCAATCAGATACATGAGGTATGCATCCTAACAATCCCGCTGAGGGTTAACCGCGACCCGGATGT
chrI	873620	CAACGCGCTCGTGTACAACGCGCTCGGTCTCCGTTCGTCTCGTCTGAACTAGGTCTTTCTCGCGGCGGCGAACATGTCTGTAAAATCAGAAATCAGGAGAAAATTCAAATCCTAACAATCCCGCTGAGGGTTAACCGCGACCCGGATGT
chrI	875618	CAACGCGCTCGTGTACAACGCGCTCGGTCTCCGTTCGTCTCGTCTGAACTAGGTCTTTCTCGCGGCCATATCACATATCGTAAGTGAATTCGTGTCACGTTGCTCCTCATCCTAACAATCCCGCTGAGGGTTAACCGCGACCCGGATGT
chrI	876203	CAACGCGCTCGTGTACAACGCGCTCGGTCTCCGTTCGTCTCGTCTGAACTAGGTCTTTCTCGCGGCCGACACCTTTTCCAGATGAAGGATGTCGAATTTCCAGCAATTATCCTAACAATCCCGCTGAGGGTTAACCGCGACCCGGATGT
chrI	876710	CAACGCGCTCGTGTACAACGCGCTCGGTCTCCGTTCGTCTCGTCTGAACTAGGTCTTTCTCGCGGCGCCGAGATCTTTAAGTTGATGGCAGAGTTTTATAGGTTGATGATCCTAACAATCCCGCTGAGGGTTAACCGCGACCCGGATGT
chrI	878385	CAACGCGCTCGTGTACAACGCGCTCGGTCTCCGTTCGTCTCGTCTGAACTAGGTCTTTCTCGCGGCGAAAGTGAGAAAACGGATGACTTACATGAATGATGTTGGACTATCCTAACAATCCCGCTGAGGGTTAACCGCGACCCGGATGT
chrI	879827	CAACGCGCTCGTGTACAACGCGCTCGGTCTCCGTTCGTCTCGTCTGAACTAGGTCTTTCTCGCGGCGCGGTGATACGTGTTTCGAGGGTATACATGCTCACACAACAAATCCTAACAATCCCGCTGAGGGTTAACCGCGACCCGGATGT
chrI	880568	CAACGCGCTCGTGTACAACGCGCTCGGTCTCCGTTCGTCTCGTCTGAACTAGGTCTTTCTCGCGGCTGGGCCAAAATTTCAAAAGTATGTAGTAGGTTTCAACCCTCAATCCTAACAATCCCGCTGAGGGTTAACCGCGACCCGGATGT
chrI	881168	CAACGCGCTCGTGTACAACGCGCTCGGTCTCCGTTCGTCTCGTCTGAACTAGGTCTTTCTCGCGGCAGCACACTCTCGCCGGTGCCTTCCGTCACGATCACAGCCTGCATCCTAACAATCCCGCTGAGGGTTAACCGCGACCCGGATGT
chrI	882416	CAACGCGCTCGTGTACAACGCGCTCGGTCTCCGTTCGTCTCGTCTGAACTAGGTCTTTCTCGCGGCATCGGCCCAAACGTGTCATGTGCCGTGGAGCTGCTCGTTGCGATCCTAACAATCCCGCTGAGGGTTAACCGCGACCCGGATGT
chrI	883145	CAACGCGCTCGTGTACAACGCGCTCGGTCTCCGTTCGTCTCGTCTGAACTAGGTCTTTCTCGCGGCCTGCCGTGTTTTACGCAATTTCAGGTAAAATTGATACAATTGATCCTAACAATCCCGCTGAGGGTTAACCGCGACCCGGATGT
chrI	884023	CAACGCGCTCGTGTACAACGCGCTCGGTCTCCGTTCGTCTCGTCTGAACTAGGTCTTTCTCGCGGCTCTAAGACTAATTGGGCTTCGAAGCTCCTAGAGCCCTCTAGGATCCTAACAATCCCGCTGAGGGTTAACCGCGACCCGGATGT
chrI	884666	CAACGCGCTCGTGTACAACGCGCTCGGTCTCCGTTCGTCTCGTCTGAACTAGGTCTTTCTCGCGGCAATTCTCTGGGAATTTGGACTAACACCACCTACTATTACTGTATCCTAACAATCCCGCTGAGGGTTAACCGCGACCCGGATGT
chrI	886366	CAACGCGCTCGTGTACAACGCGCTCGGTCTCCGTTCGTCTCGTCTGAACTAGGTCTTTCTCGCGGCCTAAGTGATTATAACAGAGATACACCCACACACCCACACACGATCCTAACAATCCCGCTGAGGGTTAACCGCGACCCGGATGT
chrI	887131	CAACGCGCTCGTGTACAACGCGCTCGGTCTCCGTTCGTCTCGTCTGAACTAGGTCTTTCTCGCGGCCATACTTAGGCGTACCTACCACAAGCTTAGCTACCTACAAAAATCCTAACAATCCCGCTGAGGGTTAACCGCGACCCGGATGT
chrI	887714	CAACGCGCTCGTGTACAACGCGCTCGGTCTCCGTTCGTCTCGTCTGAACTAGGTCTTTCTCGCGGCTAAAGCAACCGCCTACAAGTCTATTCGCCTGCCTCCTTGCCTATCCTAACAATCCCGCTGAGGGTTAACCGCGACCCGGATGT
chrI	888375	CAACGCGCTCGTGTACAACGCGCTCGGTCTCCGTTCGTCTCGTCTGAACTAGGTCTTTCTCGCGGCATGGAGCGCGTTTGTACTCACTCCACGAGAATCACGTGGTGTATCCTAACAATCCCGCTGAGGGTTAACCGCGACCCGGATGT
chrI	890101	CAACGCGCTCGTGTACAACGCGCTCGGTCTCCGTTCGTCTCGTCTGAACTAGGTCTTTCTCGCGGCGGTGGATCCTAACCTGAACTTCTCCCTCCAGCTCGTTATCGTATCCTAACAATCCCGCTGAGGGTTAACCGCGACCCGGATGT
chrI	892246	CAACGCGCTCGTGTACAACGCGCTCGGTCTCCGTTCGTCTCGTCTGAACTAGGTCTTTCTCGCGGCTCCAAACTGACGAAATAGAAGACACGGAGCACACTGGAAATGATCCTAACAATCCCGCTGAGGGTTAACCGCGACCCGGATGT
chrI	894668	CAACGCGCTCGTGTACAACGCGCTCGGTCTCCGTTCGTCTCGTCTGAACTAGGTCTTTCTCGCGGCTACAGCTCTTTTAATCACCATCCAACTGGCACGCGACGTCCAATCCTAACAATCCCGCTGAGGGTTAACCGCGACCCGGATGT
chrI	898188	CAACGCGCTCGTGTACAACGCGCTCGGTCTCCGTTCGTCTCGTCTGAACTAGGTCTTTCTCGCGGCAGAAGACGGCGAGAACTCAATGCGAACCATCAAGCTTCTGCTATCCTAACAATCCCGCTGAGGGTTAACCGCGACCCGGATGT
chrI	901708	CAACGCGCTCGTGTACAACGCGCTCGGTCTCCGTTCGTCTCGTCTGAACTAGGTCTTTCTCGCGGCGCCTGTACGCGTGCGTAGATCAGTGAAATTAATTAATTTAGGATCCTAACAATCCCGCTGAGGGTTAACCGCGACCCGGATGT
chrI	904352	CAACGCGCTCGTGTACAACGCGCTCGGTCTCCGTTCGTCTCGTCTGAACTAGGTCTTTCTCGCGGCCTGCGAAAACCACATTTTCCTGACTAAATTCAGGTTCAGCCAATCCTAACAATCCCGCTGAGGGTTAACCGCGACCCGGATGT
chrI	907255	CAACGCGCTCGTGTACAACGCGCTCGGTCTCCGTTCGTCTCGTCTGAACTAGGTCTTTCTCGCGGCTCTCTACAACCTTTCACTGTCTGAAATATCGCGTCATTTTATATCCTAACAATCCCGCTGAGGGTTAACCGCGACCCGGATGT
chrI	909844	CAACGCGCTCGTGTACAACGCGCTCGGTCTCCGTTCGTCTCGTCTGAACTAGGTCTTTCTCGCGGCGGTTAGCAGGCTTGGAGATGCAATATCGCTCCATCGCAACCAATCCTAACAATCCCGCTGAGGGTTAACCGCGACCCGGATGT
chrI	911055	CAACGCGCTCGTGTACAACGCGCTCGGTCTCCGTTCGTCTCGTCTGAACTAGGTCTTTCTCGCGGCCGACGGTGAAGAATGGAGATCAGAAGCAGGAATCGGATGAGAATCCTAACAATCCCGCTGAGGGTTAACCGCGACCCGGATGT
chrI	912712	CAACGCGCTCGTGTACAACGCGCTCGGTCTCCGTTCGTCTCGTCTGAACTAGGTCTTTCTCGCGGCCTGGAACTTTTCGATCCACAGCTCCTTGTCCGCCTTGTCGGCATCCTAACAATCCCGCTGAGGGTTAACCGCGACCCGGATGT
chrI	914059	CAACGCGCTCGTGTACAACGCGCTCGGTCTCCGTTCGTCTCGTCTGAACTAGGTCTTTCTCGCGGCGGTACCGGCTGTCGTTGGACGATGTAGTGCTCGGATTTCCCGATCCTAACAATCCCGCTGAGGGTTAACCGCGACCCGGATGT
chrI	914590	CAACGCGCTCGTGTACAACGCGCTCGGTCTCCGTTCGTCTCGTCTGAACTAGGTCTTTCTCGCGGCGATCTTTTGTGAATCTCGCGGAGAAGGATCGGAAGCCGAGTGATCCTAACAATCCCGCTGAGGGTTAACCGCGACCCGGATGT
chrI	916191	CAACGCGCTCGTGTACAACGCGCTCGGTCTCCGTTCGTCTCGTCTGAACTAGGTCTTTCTCGCGGCAATTTCCGAAAAGGAGGTCCGGCTCGACAAGCAGTAGACATCATCCTAACAATCCCGCTGAGGGTTAACCGCGACCCGGATGT
chrI	917395	CAACGCGCTCGTGTACAACGCGCTCGGTCTCCGTTCGTCTCGTCTGAACTAGGTCTTTCTCGCGGCGGCTATTGTGGCACGTTGAAGATCTGAAAATGAAGAATCGGTATCCTAACAATCCCGCTGAGGGTTAACCGCGACCCGGATGT
chrI	919211	CAACGCGCTCGTGTACAACGCGCTCGGTCTCCGTTCGTCTCGTCTGAACTAGGTCTTTCTCGCGGCACCCTTACAATTATCAGAATAGGATGGGATGTACAGAGAAGTATCCTAACAATCCCGCTGAGGGTTAACCGCGACCCGGATGT
chrI	920015	CAACGCGCTCGTGTACAACGCGCTCGGTCTCCGTTCGTCTCGTCTGAACTAGGTCTTTCTCGCGGCCCGAGAGCCGAAAACAGAAGCATGGAATGGAGCAACTAGGGAATCCTAACAATCCCGCTGAGGGTTAACCGCGACCCGGATGT
chrI	921012	CAACGCGCTCGTGTACAACGCGCTCGGTCTCCGTTCGTCTCGTCTGAACTAGGTCTTTCTCGCGGCAAGTTAGCAGTAGGTAAGCATGTAGTAGGTACGTGGGTAGGCATCCTAACAATCCCGCTGAGGGTTAACCGCGACCCGGATGT
chrI	922218	CAACGCGCTCGTGTACAACGCGCTCGGTCTCCGTTCGTCTCGTCTGAACTAGGTCTTTCTCGCGGCTCAACGTAGATAAATACGAAATCAGACACTCACGTGGTGCCAATCCTAACAATCCCGCTGAGGGTTAACCGCGACCCGGATGT
chrI	925172	CAACGCGCTCGTGTACAACGCGCTCGGTCTCCGTTCGTCTCGTCTGAACTAGGTCTTTCTCGCGGCGTCCATCAATAATTTCTAGGCCACCAGAAAATTTGTGTTCACATCCTAACAATCCCGCTGAGGGTTAACCGCGACCCGGATGT
chrI	926829	CAACGCGCTCGTGTACAACGCGCTCGGTCTCCGTTCGTCTCGTCTGAACTAGGTCTTTCTCGCGGCTGATTTCCTCGTATGTGATGGAACAATGTGAGAGCCGGAGCTATCCTAACAATCCCGCTGAGGGTTAACCGCGACCCGGATGT
chrI	928210	CAACGCGCTCGTGTACAACGCGCTCGGTCTCCGTTCGTCTCGTCTGAACTAGGTCTTTCTCGCGGCAATGGAGGGTGGTGGAAGAGTTTTGTAAAGTTCTAGGCCACGATCCTAACAATCCCGCTGAGGGTTAACCGCGACCCGGATGT
chrI	929841	CAACGCGCTCGTGTACAACGCGCTCGGTCTCCGTTCGTCTCGTCTGAACTAGGTCTTTCTCGCGGCTCGTCGGGATGACAGAAGAAGGAGGAGAAGAAAACGTGAGAAATCCTAACAATCCCGCTGAGGGTTAACCGCGACCCGGATGT
chrI	935350	CAACGCGCTCGTGTACAACGCGCTCGGTCTCCGTTCGTCTCGTCTGAACTAGGTCTTTCTCGCGGCATAGGTGTGACGTCATCAAATGCCTTCGTGGCCTAGAAATCCATCCTAACAATCCCGCTGAGGGTTAACCGCGACCCGGATGT
chrI	935912	CAACGCGCTCGTGTACAACGCGCTCGGTCTCCGTTCGTCTCGTCTGAACTAGGTCTTTCTCGCGGCGACCTTGTTCGGGAAACTTACCAGTGATTATGAGGTGTGTCGATCCTAACAATCCCGCTGAGGGTTAACCGCGACCCGGATGT
chrI	937766	CAACGCGCTCGTGTACAACGCGCTCGGTCTCCGTTCGTCTCGTCTGAACTAGGTCTTTCTCGCGGCGCCAGGACACCGATTCAAAGATATAACGGCCCACATTTCAACATCCTAACAATCCCGCTGAGGGTTAACCGCGACCCGGATGT
chrI	939504	CAACGCGCTCGTGTACAACGCGCTCGGTCTCCGTTCGTCTCGTCTGAACTAGGTCTTTCTCGCGGCTCTGCCAAGAAAATCTCGAACCAAACACCAAAACGGCGTTTGATCCTAACAATCCCGCTGAGGGTTAACCGCGACCCGGATGT
chrI	941290	CAACGCGCTCGTGTACAACGCGCTCGGTCTCCGTTCGTCTCGTCTGAACTAGGTCTTTCTCGCGGCGACTACAACACCGACATCGACGTTCCAGCTCCAAAGGCAAAAATCCTAACAATCCCGCTGAGGGTTAACCGCGACCCGGATGT
chrI	943753	CAACGCGCTCGTGTACAACGCGCTCGGTCTCCGTTCGTCTCGTCTGAACTAGGTCTTTCTCGCGGCCCGTTCGTGTACGAGGTGAACACCACACCAGCTCCTCACTTTATCCTAACAATCCCGCTGAGGGTTAACCGCGACCCGGATGT
chrI	944395	CAACGCGCTCGTGTACAACGCGCTCGGTCTCCGTTCGTCTCGTCTGAACTAGGTCTTTCTCGCGGCATCTCTGTAGGGATACTGTAACCCTACCGTGATATTACTAAAATCCTAACAATCCCGCTGAGGGTTAACCGCGACCCGGATGT
chrI	945663	CAACGCGCTCGTGTACAACGCGCTCGGTCTCCGTTCGTCTCGTCTGAACTAGGTCTTTCTCGCGGCACTCCCTAGGCTTTTGGCACGAGCAGTCCCGTCCGGATCGGGATCCTAACAATCCCGCTGAGGGTTAACCGCGACCCGGATGT
chrI	946502	CAACGCGCTCGTGTACAACGCGCTCGGTCTCCGTTCGTCTCGTCTGAACTAGGTCTTTCTCGCGGCGCGGGTTCGGTTGGTGCTCACCGAGCTCAGGTACCAGTGTGCATCCTAACAATCCCGCTGAGGGTTAACCGCGACCCGGATGT
chrI	947520	CAACGCGCTCGTGTACAACGCGCTCGGTCTCCGTTCGTCTCGTCTGAACTAGGTCTTTCTCGCGGCACTTGGTATATCGCATAATGGAAAGTAGTCCGTTTGGAACGAATCCTAACAATCCCGCTGAGGGTTAACCGCGACCCGGATGT
chrI	949274	CAACGCGCTCGTGTACAACGCGCTCGGTCTCCGTTCGTCTCGTCTGAACTAGGTCTTTCTCGCGGCATCAGAGCCCAGAAGCCGGCAGCAAGCAGACGAAAGAGCAATATCCTAACAATCCCGCTGAGGGTTAACCGCGACCCGGATGT
chrI	950196	CAACGCGCTCGTGTACAACGCGCTCGGTCTCCGTTCGTCTCGTCTGAACTAGGTCTTTCTCGCGGCGGCCAAAATTAATGTTAACTGAAAGCTCAGAGTCTGCTAAATATCCTAACAATCCCGCTGAGGGTTAACCGCGACCCGGATGT
chrI	951067	CAACGCGCTCGTGTACAACGCGCTCGGTCTCCGTTCGTCTCGTCTGAACTAGGTCTTTCTCGCGGCGCTCAGCGAGAGAAACAACAAGAGTCGGGTGGCGGATTCACGATCCTAACAATCCCGCTGAGGGTTAACCGCGACCCGGATGT
chrI	952713	CAACGCGCTCGTGTACAACGCGCTCGGTCTCCGTTCGTCTCGTCTGAACTAGGTCTTTCTCGCGGCCTTGAATTGCTCCTTGCTCATTTGGCCCTTTCATGCACATTTATCCTAACAATCCCGCTGAGGGTTAACCGCGACCCGGATGT
chrI	954286	CAACGCGCTCGTGTACAACGCGCTCGGTCTCCGTTCGTCTCGTCTGAACTAGGTCTTTCTCGCGGCTCCTTAGCCGACCTTCCCAAATTCATCATTCCTTCCTTCCAAATCCTAACAATCCCGCTGAGGGTTAACCGCGACCCGGATGT
chrI	955098	CAACGCGCTCGTGTACAACGCGCTCGGTCTCCGTTCGTCTCGTCTGAACTAGGTCTTTCTCGCGGCAAGTGACGTCATCGTAACCTACCACTTCACAAGTTTATATATATCCTAACAATCCCGCTGAGGGTTAACCGCGACCCGGATGT
chrI	956319	CAACGCGCTCGTGTACAACGCGCTCGGTCTCCGTTCGTCTCGTCTGAACTAGGTCTTTCTCGCGGCTAGAACATAGGCACGGTCTGTTAGTTAAGGCCTAATTAGGACATCCTAACAATCCCGCTGAGGGTTAACCGCGACCCGGATGT
chrI	956959	CAACGCGCTCGTGTACAACGCGCTCGGTCTCCGTTCGTCTCGTCTGAACTAGGTCTTTCTCGCGGCACTAGTTGGAAGTTGGGACCTAACTAGTTAGACCCTTAATTTATCCTAACAATCCCGCTGAGGGTTAACCGCGACCCGGATGT
chrI	958826	CAACGCGCTCGTGTACAACGCGCTCGGTCTCCGTTCGTCTCGTCTGAACTAGGTCTTTCTCGCGGCGCGATGAACAAATTTTGGAACACTGGAGGGAAATGATTGGTGATCCTAACAATCCCGCTGAGGGTTAACCGCGACCCGGATGT
chrI	960755	CAACGCGCTCGTGTACAACGCGCTCGGTCTCCGTTCGTCTCGTCTGAACTAGGTCTTTCTCGCGGCCATGGATACCCTAGTCTACACAAAGCACGAATTTCTGGCTTCATCCTAACAATCCCGCTGAGGGTTAACCGCGACCCGGATGT
chrI	962940	CAACGCGCTCGTGTACAACGCGCTCGGTCTCCGTTCGTCTCGTCTGAACTAGGTCTTTCTCGCGGCGGCTTCTGCTCAGATTTTCAGAAATTTTCGTGATTCTATAGTATCCTAACAATCCCGCTGAGGGTTAACCGCGACCCGGATGT
chrI	963729	CAACGCGCTCGTGTACAACGCGCTCGGTCTCCGTTCGTCTCGTCTGAACTAGGTCTTTCTCGCGGCGACACCTGAAGCAACGATTAGGAGGAAGAAGAGGAAGGAGAGATCCTAACAATCCCGCTGAGGGTTAACCGCGACCCGGATGT
chrI	964940	CAACGCGCTCGTGTACAACGCGCTCGGTCTCCGTTCGTCTCGTCTGAACTAGGTCTTTCTCGCGGCCCTTCCGATGTTTTGGGAAAGTTTAGCAAAACAATAGATTTGATCCTAACAATCCCGCTGAGGGTTAACCGCGACCCGGATGT
chrI	966531	CAACGCGCTCGTGTACAACGCGCTCGGTCTCCGTTCGTCTCGTCTGAACTAGGTCTTTCTCGCGGCGGATATCCCGTCATTCGCCCAACACCTTCCGATTCGTCCATTATCCTAACAATCCCGCTGAGGGTTAACCGCGACCCGGATGT
chrI	968297	CAACGCGCTCGTGTACAACGCGCTCGGTCTCCGTTCGTCTCGTCTGAACTAGGTCTTTCTCGCGGCTGGTCGAGCAGCCAGTCAGCGGAATCTAAGCAAATAATGCCCATCCTAACAATCCCGCTGAGGGTTAACCGCGACCCGGATGT
chrI	969743	CAACGCGCTCGTGTACAACGCGCTCGGTCTCCGTTCGTCTCGTCTGAACTAGGTCTTTCTCGCGGCCGCGATCCCGACCCTCTGATCTTACGGCCATCCCATTGTTCAATCCTAACAATCCCGCTGAGGGTTAACCGCGACCCGGATGT
chrI	971499	CAACGCGCTCGTGTACAACGCGCTCGGTCTCCGTTCGTCTCGTCTGAACTAGGTCTTTCTCGCGGCCTGTGCATCCTCTCTGGATAAATTTCCATGATACCAAACTTTATCCTAACAATCCCGCTGAGGGTTAACCGCGACCCGGATGT
chrI	972128	CAACGCGCTCGTGTACAACGCGCTCGGTCTCCGTTCGTCTCGTCTGAACTAGGTCTTTCTCGCGGCGCAGGCTTTTGGCTGAATTTTACTGGATATATAAGCTATCAAATCCTAACAATCCCGCTGAGGGTTAACCGCGACCCGGATGT
chrI	973560	CAACGCGCTCGTGTACAACGCGCTCGGTCTCCGTTCGTCTCGTCTGAACTAGGTCTTTCTCGCGGCACTGGTGGCCTAGAAAACTTAAACTATGCCTGAAGACGTCACATCCTAACAATCCCGCTGAGGGTTAACCGCGACCCGGATGT
chrI	975710	CAACGCGCTCGTGTACAACGCGCTCGGTCTCCGTTCGTCTCGTCTGAACTAGGTCTTTCTCGCGGCGGTCATACGTTATGTGACAGTTGTCGTGAGAAAATTAGAGATATCCTAACAATCCCGCTGAGGGTTAACCGCGACCCGGATGT
chrI	979280	CAACGCGCTCGTGTACAACGCGCTCGGTCTCCGTTCGTCTCGTCTGAACTAGGTCTTTCTCGCGGCCCGTGTGTATATCCGAATGTGTGTTTTATTATGTTCCTGATTATCCTAACAATCCCGCTGAGGGTTAACCGCGACCCGGATGT
chrI	981046	CAACGCGCTCGTGTACAACGCGCTCGGTCTCCGTTCGTCTCGTCTGAACTAGGTCTTTCTCGCGGCCTACTGAACCATTACAGTAATTTGACATTATTCGCCACCAACATCCTAACAATCCCGCTGAGGGTTAACCGCGACCCGGATGT
chrI	983151	CAACGCGCTCGTGTACAACGCGCTCGGTCTCCGTTCGTCTCGTCTGAACTAGGTCTTTCTCGCGGCTCTATGCCTATATATGAGGCTTTAATGAACGAGCGCCGCCGCATCCTAACAATCCCGCTGAGGGTTAACCGCGACCCGGATGT
chrI	985091	CAACGCGCTCGTGTACAACGCGCTCGGTCTCCGTTCGTCTCGTCTGAACTAGGTCTTTCTCGCGGCATGTAGGTATGCACTTTCCCGCCTGTTCCGCATCTAACCAACATCCTAACAATCCCGCTGAGGGTTAACCGCGACCCGGATGT
chrI	986123	CAACGCGCTCGTGTACAACGCGCTCGGTCTCCGTTCGTCTCGTCTGAACTAGGTCTTTCTCGCGGCGCGCAACGTATGAGTTATTGAATTTTCGAGAAAGGTTATCTTATCCTAACAATCCCGCTGAGGGTTAACCGCGACCCGGATGT
chrI	987059	CAACGCGCTCGTGTACAACGCGCTCGGTCTCCGTTCGTCTCGTCTGAACTAGGTCTTTCTCGCGGCTTTTGTATTCATTATAACAGGTTCAGTTCCGATGCATCTGCAATCCTAACAATCCCGCTGAGGGTTAACCGCGACCCGGATGT
chrI	987933	CAACGCGCTCGTGTACAACGCGCTCGGTCTCCGTTCGTCTCGTCTGAACTAGGTCTTTCTCGCGGCGAGACATGATGCATCGTGACAGGGCTTAATCGTGGCGAGACCATCCTAACAATCCCGCTGAGGGTTAACCGCGACCCGGATGT
chrI	989748	CAACGCGCTCGTGTACAACGCGCTCGGTCTCCGTTCGTCTCGTCTGAACTAGGTCTTTCTCGCGGCCCGATCAGTTGCTCAAGGCTTTCGGCGAGCTGGAAGTTCCAGATCCTAACAATCCCGCTGAGGGTTAACCGCGACCCGGATGT
chrI	990346	CAACGCGCTCGTGTACAACGCGCTCGGTCTCCGTTCGTCTCGTCTGAACTAGGTCTTTCTCGCGGCATCTTAGGCGAGCAATTCTCTGCAGCCGGCACCAGAATCGATATCCTAACAATCCCGCTGAGGGTTAACCGCGACCCGGATGT
chrI	990893	CAACGCGCTCGTGTACAACGCGCTCGGTCTCCGTTCGTCTCGTCTGAACTAGGTCTTTCTCGCGGCTCGAATTGGTTTGCAAATAAGCGGAAGGAGTTGAGAAGAAGAATCCTAACAATCCCGCTGAGGGTTAACCGCGACCCGGATGT
chrI	991648	CAACGCGCTCGTGTACAACGCGCTCGGTCTCCGTTCGTCTCGTCTGAACTAGGTCTTTCTCGCGGCTATCGCCGTCAGCTCTCGAACTTTTCGCCATGGCCCAACAGCATCCTAACAATCCCGCTGAGGGTTAACCGCGACCCGGATGT
chrI	992846	CAACGCGCTCGTGTACAACGCGCTCGGTCTCCGTTCGTCTCGTCTGAACTAGGTCTTTCTCGCGGCAAAGTTAGGTCATAGAATAACCTTACGGTAAACGGGTCCTCAATCCTAACAATCCCGCTGAGGGTTAACCGCGACCCGGATGT
chrI	993748	CAACGCGCTCGTGTACAACGCGCTCGGTCTCCGTTCGTCTCGTCTGAACTAGGTCTTTCTCGCGGCTTCCTAAGCCAGTTTGGAATAATTAGGCCATCTTGGGATTTCATCCTAACAATCCCGCTGAGGGTTAACCGCGACCCGGATGT
chrI	995260	CAACGCGCTCGTGTACAACGCGCTCGGTCTCCGTTCGTCTCGTCTGAACTAGGTCTTTCTCGCGGCTCTGAACTAACTGTTTACTCAAAAGAGAAAGTTAGTGGCCTAATCCTAACAATCCCGCTGAGGGTTAACCGCGACCCGGATGT
chrI	996150	CAACGCGCTCGTGTACAACGCGCTCGGTCTCCGTTCGTCTCGTCTGAACTAGGTCTTTCTCGCGGCTAGGCTGACGATCTTCAGTTTGCAAATCCTCTTCCACCGCACATCCTAACAATCCCGCTGAGGGTTAACCGCGACCCGGATGT
chrI	996919	CAACGCGCTCGTGTACAACGCGCTCGGTCTCCGTTCGTCTCGTCTGAACTAGGTCTTTCTCGCGGCGAGTTCATTGGAGCGAATTTGTAACCAGAGAAAATTCAAAACATCCTAACAATCCCGCTGAGGGTTAACCGCGACCCGGATGT
chrI	998011	CAACGCGCTCGTGTACAACGCGCTCGGTCTCCGTTCGTCTCGTCTGAACTAGGTCTTTCTCGCGGCCTGTGGGAGAACTGAGTTGGGTGGTAAATTTGGCAAATTGCCATCCTAACAATCCCGCTGAGGGTTAACCGCGACCCGGATGT
chrI	999134	CAACGCGCTCGTGTACAACGCGCTCGGTCTCCGTTCGTCTCGTCTGAACTAGGTCTTTCTCGCGGCTGAAGAAAACGAAAAGAACACATAAAACACAGGCACACACACATCCTAACAATCCCGCTGAGGGTTAACCGCGACCCGGATGT
chrI	999952	CAACGCGCTCGTGTACAACGCGCTCGGTCTCCGTTCGTCTCGTCTGAACTAGGTCTTTCTCGCGGCTGGAACTTTTATAGGCTTAAGCTTATGGTTATGTTTAGGCGTATCCTAACAATCCCGCTGAGGGTTAACCGCGACCCGGATGT
chrI	1001109	CAACGCGCTCGTGTACAACGCGCTCGGTCTCCGTTCGTCTCCTGTTAATTAGGCTCGGTCGGCCTATAAAAGTGCAGAAATTAGAGAGTATGCGGAGATTCGGAGAATCCGAGTCTAGCGTCTCCTCTGGTTAACCGCGACCCGGATGT
chrI	1004020	CAACGCGCTCGTGTACAACGCGCTCGGTCTCCGTTCGTCTCCTGTTAATTAGGCTCGGTCGGCCTACGAATAAGCCAACTGAACAGCAGAATCATGTTCAGCACAATCCCGAGTCTAGCGTCTCCTCTGGTTAACCGCGACCCGGATGT
chrI	1004568	CAACGCGCTCGTGTACAACGCGCTCGGTCTCCGTTCGTCTCCTGTTAATTAGGCTCGGTCGGCCTAGCCTAAATACCTACTTGCCTGGCTATGTCTTCTTACCAACCGCCGAGTCTAGCGTCTCCTCTGGTTAACCGCGACCCGGATGT
chrI	1006030	CAACGCGCTCGTGTACAACGCGCTCGGTCTCCGTTCGTCTCCTGTTAATTAGGCTCGGTCGGCCTAGACTCTCATATCTCTGCAACTCTGTGTGAATAACAATTGGAGCCGAGTCTAGCGTCTCCTCTGGTTAACCGCGACCCGGATGT
chrI	1007104	CAACGCGCTCGTGTACAACGCGCTCGGTCTCCGTTCGTCTCCTGTTAATTAGGCTCGGTCGGCCTAGGACGTGGTCTTGACACGAATTTCAAAGTATTTTGGTAAATTCCGAGTCTAGCGTCTCCTCTGGTTAACCGCGACCCGGATGT
chrI	1008119	CAACGCGCTCGTGTACAACGCGCTCGGTCTCCGTTCGTCTCCTGTTAATTAGGCTCGGTCGGCCTAAGTAAAGCACAGACATGGAAACTCGAACCATCACGGCGTGCGCCGAGTCTAGCGTCTCCTCTGGTTAACCGCGACCCGGATGT
chrI	1009857	CAACGCGCTCGTGTACAACGCGCTCGGTCTCCGTTCGTCTCCTGTTAATTAGGCTCGGTCGGCCTAGCTTGAGCACAATTTGGTGTTAAAGGAGCCGATAAATGTGAGCCGAGTCTAGCGTCTCCTCTGGTTAACCGCGACCCGGATGT
chrI	1011729	CAACGCGCTCGTGTACAACGCGCTCGGTCTCCGTTCGTCTCCTGTTAATTAGGCTCGGTCGGCCTACCGCGAGAAGTTCCGCATCAAAATCGATAATCGGAGTGGCGGCCGAGTCTAGCGTCTCCTCTGGTTAACCGCGACCCGGATGT
chrI	1014197	CAACGCGCTCGTGTACAACGCGCTCGGTCTCCGTTCGTCTCCTGTTAATTAGGCTCGGTCGGCCTATCCACGTGGAGTCCCTGAAATAAATTTAATTCAGAATACTGACCGAGTCTAGCGTCTCCTCTGGTTAACCGCGACCCGGATGT
chrI	1016237	CAACGCGCTCGTGTACAACGCGCTCGGTCTCCGTTCGTCTCCTGTTAATTAGGCTCGGTCGGCCTACAAGAAGATCATGTGCAGTGAAGCGCAATTGAAACATTCCTCCCGAGTCTAGCGTCTCCTCTGGTTAACCGCGACCCGGATGT
chrI	1018066	CAACGCGCTCGTGTACAACGCGCTCGGTCTCCGTTCGTCTCCTGTTAATTAGGCTCGGTCGGCCTAATTTCGAATTCTCATAGTTTTCAATTTTCGGGTCTTGAAGCGCCGAGTCTAGCGTCTCCTCTGGTTAACCGCGACCCGGATGT
chrI	1020264	CAACGCGCTCGTGTACAACGCGCTCGGTCTCCGTTCGTCTCCTGTTAATTAGGCTCGGTCGGCCTAATCAAACAGTAATTGGGCCGCATGCATGACACCACGTGGGACCCGAGTCTAGCGTCTCCTCTGGTTAACCGCGACCCGGATGT
chrI	1024063	CAACGCGCTCGTGTACAACGCGCTCGGTCTCCGTTCGTCTCCTGTTAATTAGGCTCGGTCGGCCTATTCGTAGAGTGGTGACGTCATTCCGAGCCCGTGAAGAGCCATCCGAGTCTAGCGTCTCCTCTGGTTAACCGCGACCCGGATGT
chrI	1026526	CAACGCGCTCGTGTACAACGCGCTCGGTCTCCGTTCGTCTCCTGTTAATTAGGCTCGGTCGGCCTACAAAGAAAATATTATCGCCGAAAAGATGGTCAAAGACTTGGACCGAGTCTAGCGTCTCCTCTGGTTAACCGCGACCCGGATGT
chrI	1030864	CAACGCGCTCGTGTACAACGCGCTCGGTCTCCGTTCGTCTCCTGTTAATTAGGCTCGGTCGGCCTATTCTTAGCGGATGACGGCGTCGATGAGGCGATTGAGGACGGCCCGAGTCTAGCGTCTCCTCTGGTTAACCGCGACCCGGATGT
chrI	1032191	CAACGCGCTCGTGTACAACGCGCTCGGTCTCCGTTCGTCTCCTGTTAATTAGGCTCGGTCGGCCTACTGGATCGAAATCTGCTCGCCGTCGTGCTCATTGCCGTATTTCCGAGTCTAGCGTCTCCTCTGGTTAACCGCGACCCGGATGT
chrI	1032808	CAACGCGCTCGTGTACAACGCGCTCGGTCTCCGTTCGTCTCCTGTTAATTAGGCTCGGTCGGCCTAGGTGTTTGAGGAGCTCCTCCATCTCACTGCAGCTTGCCGAGTCCGAGTCTAGCGTCTCCTCTGGTTAACCGCGACCCGGATGT
chrI	1033337	CAACGCGCTCGTGTACAACGCGCTCGGTCTCCGTTCGTCTCCTGTTAATTAGGCTCGGTCGGCCTAACATGTCCACCTCATCCCATAACGCTGAGAGTTCTCGCATCGCCGAGTCTAGCGTCTCCTCTGGTTAACCGCGACCCGGATGT
chrI	1034708	CAACGCGCTCGTGTACAACGCGCTCGGTCTCCGTTCGTCTCCTGTTAATTAGGCTCGGTCGGCCTACAGACTTCCATCTGCTTTTGACAGCGCTTTCCCGTGAAATCGCCGAGTCTAGCGTCTCCTCTGGTTAACCGCGACCCGGATGT
chrI	1037351	CAACGCGCTCGTGTACAACGCGCTCGGTCTCCGTTCGTCTCCTGTTAATTAGGCTCGGTCGGCCTACAACTTCTCGGATTATTGTGTGAAACGAGGCTTGAAGATATTCCGAGTCTAGCGTCTCCTCTGGTTAACCGCGACCCGGATGT
chrI	1039142	CAACGCGCTCGTGTACAACGCGCTCGGTCTCCGTTCGTCTCCTGTTAATTAGGCTCGGTCGGCCTAGCTCATTTACGTGCTCAGTTTGATCTATAGAAATGGTGATTTCCGAGTCTAGCGTCTCCTCTGGTTAACCGCGACCCGGATGT
chrI	1040281	CAACGCGCTCGTGTACAACGCGCTCGGTCTCCGTTCGTCTCCTGTTAATTAGGCTCGGTCGGCCTACACGATTATCACACAAATTTCGGAGATTTTCGACACGAAAATCCGAGTCTAGCGTCTCCTCTGGTTAACCGCGACCCGGATGT
chrI	1043431	CAACGCGCTCGTGTACAACGCGCTCGGTCTCCGTTCGTCTCCTGTTAATTAGGCTCGGTCGGCCTATCACTCTATAGCTCAATGCCCGGAGCCCAAGAATTTCGCGGACCGAGTCTAGCGTCTCCTCTGGTTAACCGCGACCCGGATGT
chrI	1046491	CAACGCGCTCGTGTACAACGCGCTCGGTCTCCGTTCGTCTCCTGTTAATTAGGCTCGGTCGGCCTAAGGTTACTGTAGATCAAACCATATCGGAGGTGGCAGCGGCGGCCGAGTCTAGCGTCTCCTCTGGTTAACCGCGACCCGGATGT
chrI	1050950	CAACGCGCTCGTGTACAACGCGCTCGGTCTCCGTTCGTCTCCTGTTAATTAGGCTCGGTCGGCCTAAGAATATCGTCTTCGTCGGAATCCTGTTGCAGTATGCTCGGGCCGAGTCTAGCGTCTCCTCTGGTTAACCGCGACCCGGATGT
chrI	1051915	CAACGCGCTCGTGTACAACGCGCTCGGTCTCCGTTCGTCTCCTGTTAATTAGGCTCGGTCGGCCTAAATACCTGAAGATTCAGCGGTTATCGTCGTTGTCTCCTTCACCCGAGTCTAGCGTCTCCTCTGGTTAACCGCGACCCGGATGT
chrI	1053347	CAACGCGCTCGTGTACAACGCGCTCGGTCTCCGTTCGTCTCCTGTTAATTAGGCTCGGTCGGCCTACAGAAAGAACGCTCTACTGATCTTTAACGCCGTGTACTCCACCCGAGTCTAGCGTCTCCTCTGGTTAACCGCGACCCGGATGT
chrI	1055880	CAACGCGCTCGTGTACAACGCGCTCGGTCTCCGTTCGTCTCCTGTTAATTAGGCTCGGTCGGCCTACTTCTGGAATTTTCCACATTTTCAGCGTTTCTAGACAATTGTCCGAGTCTAGCGTCTCCTCTGGTTAACCGCGACCCGGATGT
chrI	1058934	CAACGCGCTCGTGTACAACGCGCTCGGTCTCCGTTCGTCTCCTGTTAATTAGGCTCGGTCGGCCTATTGCACTGCTGCTAATTTGGATATTAAAGGCGCACGGATTTACCGAGTCTAGCGTCTCCTCTGGTTAACCGCGACCCGGATGT
chrI	1060547	CAACGCGCTCGTGTACAACGCGCTCGGTCTCCGTTCGTCTCCTGTTAATTAGGCTCGGTCGGCCTACAAATCGGACGAGGAAATCGAGAAGAACGTCGATTCGCCGGCCCGAGTCTAGCGTCTCCTCTGGTTAACCGCGACCCGGATGT
chrI	1062131	CAACGCGCTCGTGTACAACGCGCTCGGTCTCCGTTCGTCTCCTGTTAATTAGGCTCGGTCGGCCTACTAGGGTGTGTGGAGCAGCGGACAGAAGAGAGGAGCAGGAGACCGAGTCTAGCGTCTCCTCTGGTTAACCGCGACCCGGATGT
chrI	1062714	CAACGCGCTCGTGTACAACGCGCTCGGTCTCCGTTCGTCTCCTGTTAATTAGGCTCGGTCGGCCTACGGTGTCAACTTGCTTCAGGACAGCAATATGTTGTGTCGGATCCGAGTCTAGCGTCTCCTCTGGTTAACCGCGACCCGGATGT
chrI	1063733	CAACGCGCTCGTGTACAACGCGCTCGGTCTCCGTTCGTCTCCTGTTAATTAGGCTCGGTCGGCCTAATCTTGTCGTGGATAATCTCCTGGCTCCTCTCTCTACCGTCTCCGAGTCTAGCGTCTCCTCTGGTTAACCGCGACCCGGATGT
chrI	1064829	CAACGCGCTCGTGTACAACGCGCTCGGTCTCCGTTCGTCTCCTGTTAATTAGGCTCGGTCGGCCTATATGGCTCTGACGGCGAGGACTCACACCAAAACCGGCACCGGCCGAGTCTAGCGTCTCCTCTGGTTAACCGCGACCCGGATGT
chrI	1066490	CAACGCGCTCGTGTACAACGCGCTCGGTCTCCGTTCGTCTCCTGTTAATTAGGCTCGGTCGGCCTAATCTGCTCGGCGCGATTCAAATACTGCCCGACTTTGTCACGACCGAGTCTAGCGTCTCCTCTGGTTAACCGCGACCCGGATGT
chrI	1067641	CAACGCGCTCGTGTACAACGCGCTCGGTCTCCGTTCGTCTCCTGTTAATTAGGCTCGGTCGGCCTAGTCTTGACACGACAAATCAAATTTAGCGCCTTCAAAGAGTACCCGAGTCTAGCGTCTCCTCTGGTTAACCGCGACCCGGATGT
chrI	1068840	CAACGCGCTCGTGTACAACGCGCTCGGTCTCCGTTCGTCTCCTGTTAATTAGGCTCGGTCGGCCTAGAGTTGCCCTGCTCACCACGTCGCCGTTGACTATTCCGCTAACCGAGTCTAGCGTCTCCTCTGGTTAACCGCGACCCGGATGT
chrI	1069677	CAACGCGCTCGTGTACAACGCGCTCGGTCTCCGTTCGTCTCCTGTTAATTAGGCTCGGTCGGCCTAGAGCACCATGTGTCTCGCGGCGCCCGTCGTATCGGTGGAGCCCCGAGTCTAGCGTCTCCTCTGGTTAACCGCGACCCGGATGT
chrI	1071492	CAACGCGCTCGTGTACAACGCGCTCGGTCTCCGTTCGTCTCCTGTTAATTAGGCTCGGTCGGCCTACTCACTTGCTGGAAAGACAAGGGAGTCATGGCTTGCTACGAGCCGAGTCTAGCGTCTCCTCTGGTTAACCGCGACCCGGATGT
chrI	1072776	CAACGCGCTCGTGTACAACGCGCTCGGTCTCCGTTCGTCTCCTGTTAATTAGGCTCGGTCGGCCTACGAGAAAATCAAGGCCAAGCGATACCTTTTGGAGTCGTTCTTCCGAGTCTAGCGTCTCCTCTGGTTAACCGCGACCCGGATGT
chrI	1074617	CAACGCGCTCGTGTACAACGCGCTCGGTCTCCGTTCGTCTCCTGTTAATTAGGCTCGGTCGGCCTAGATCTCGGTCCCTAACACAGCACTCCTATTCCTCCGCCAAACCCGAGTCTAGCGTCTCCTCTGGTTAACCGCGACCCGGATGT
chrI	1077452	CAACGCGCTCGTGTACAACGCGCTCGGTCTCCGTTCGTCTCCTGTTAATTAGGCTCGGTCGGCCTAGATGAAGGACGAAGTGTCAAACACACAAACATCTACATTTAACCGAGTCTAGCGTCTCCTCTGGTTAACCGCGACCCGGATGT
chrI	1078835	CAACGCGCTCGTGTACAACGCGCTCGGTCTCCGTTCGTCTCCTGTTAATTAGGCTCGGTCGGCCTACTGAAATCGTTTCCGTCCAACTATCAACGATCTGCGATTTCTCCGAGTCTAGCGTCTCCTCTGGTTAACCGCGACCCGGATGT
chrI	1080569	CAACGCGCTCGTGTACAACGCGCTCGGTCTCCGTTCGTCTCCTGTTAATTAGGCTCGGTCGGCCTACTTACTGTTCCTAGTCTGTATTCGCTTCGTAAAGAAACACTACCGAGTCTAGCGTCTCCTCTGGTTAACCGCGACCCGGATGT
chrI	1086182	CAACGCGCTCGTGTACAACGCGCTCGGTCTCCGTTCGTCTCCTGTTAATTAGGCTCGGTCGGCCTAGCGATTTTGGTTTCCGTCGTTTTCACTGTAAGAATTTCCTGACCGAGTCTAGCGTCTCCTCTGGTTAACCGCGACCCGGATGT
chrI	1087526	CAACGCGCTCGTGTACAACGCGCTCGGTCTCCGTTCGTCTCCTGTTAATTAGGCTCGGTCGGCCTAATAGGTGGGTCAAATGTGCTCTATAAAATTTGCCGGTTTGCCCCGAGTCTAGCGTCTCCTCTGGTTAACCGCGACCCGGATGT
chrI	1089424	CAACGCGCTCGTGTACAACGCGCTCGGTCTCCGTTCGTCTCCTGTTAATTAGGCTCGGTCGGCCTACGTGGACAACTTCGACAAGAAAACAAAGTTTGTGTTCAAAATCCGAGTCTAGCGTCTCCTCTGGTTAACCGCGACCCGGATGT
chrI	1090545	CAACGCGCTCGTGTACAACGCGCTCGGTCTCCGTTCGTCTCCTGTTAATTAGGCTCGGTCGGCCTACCGATGAGCTGAGGCGCTCCACTGAATTGGTTTCGAGGAGGGCCGAGTCTAGCGTCTCCTCTGGTTAACCGCGACCCGGATGT
chrI	1091584	CAACGCGCTCGTGTACAACGCGCTCGGTCTCCGTTCGTCTCCTGTTAATTAGGCTCGGTCGGCCTAGTCTCATTCGGTTTGGTGGCCTGATATGCTAGACCGAAATCTCCGAGTCTAGCGTCTCCTCTGGTTAACCGCGACCCGGATGT
chrI	1092795	CAACGCGCTCGTGTACAACGCGCTCGGTCTCCGTTCGTCTCCTGTTAATTAGGCTCGGTCGGCCTAACCACTTGCCATTTGCATTACAATGAATAATTTGGAGGAGGACCGAGTCTAGCGTCTCCTCTGGTTAACCGCGACCCGGATGT
chrI	1096028	CAACGCGCTCGTGTACAACGCGCTCGGTCTCCGTTCGTCTCCTGTTAATTAGGCTCGGTCGGCCTATGCCATTTTCTCCCTCGTAAGAACTAGCGAGAAAGAGAGAGACCGAGTCTAGCGTCTCCTCTGGTTAACCGCGACCCGGATGT
chrI	1097462	CAACGCGCTCGTGTACAACGCGCTCGGTCTCCGTTCGTCTCCTGTTAATTAGGCTCGGTCGGCCTACCCGGTGGCCTAGCTTTCTCTTTCTCTTCCACCACCCAAACTCCGAGTCTAGCGTCTCCTCTGGTTAACCGCGACCCGGATGT
chrI	1099203	CAACGCGCTCGTGTACAACGCGCTCGGTCTCCGTTCGTCTCCTGTTAATTAGGCTCGGTCGGCCTAGGCAAGCGAGAGAGAAACTATAGAGGGTAGAAAGCAGAAGCTCCGAGTCTAGCGTCTCCTCTGGTTAACCGCGACCCGGATGT
chrI	1100937	CAACGCGCTCGTGTACAACGCGCTCGGTCTCCGTTCGTCTCCTGTTAATTAGGCTCGGTCGGCCTACAAGTGGCTCACAAATATTGTATTCTCTCTTGCACACAGGCTCCGAGTCTAGCGTCTCCTCTGGTTAACCGCGACCCGGATGT
chrI	1103487	CAACGCGCTCGTGTACAACGCGCTCGGTCTCCGTTCGTCTCCTGTTAATTAGGCTCGGTCGGCCTAGGAATGAGGAGGTATATGGAGACAATGGAAAGTTAAAATGGACCGAGTCTAGCGTCTCCTCTGGTTAACCGCGACCCGGATGT
chrI	1105718	CAACGCGCTCGTGTACAACGCGCTCGGTCTCCGTTCGTCTCCTGTTAATTAGGCTCGGTCGGCCTATCCGGAAAAGCTTGCGGCCTAGAAACTCACGACATGGCCCTCCCGAGTCTAGCGTCTCCTCTGGTTAACCGCGACCCGGATGT
chrI	1107406	CAACGCGCTCGTGTACAACGCGCTCGGTCTCCGTTCGTCTCCTGTTAATTAGGCTCGGTCGGCCTAGAAAACCTGTGATGGTCTAGAAATCCCAATGACTAGCTGCATCCGAGTCTAGCGTCTCCTCTGGTTAACCGCGACCCGGATGT
chrI	1108189	CAACGCGCTCGTGTACAACGCGCTCGGTCTCCGTTCGTCTCCTGTTAATTAGGCTCGGTCGGCCTAGCTATCGATGAGATTTCTAGGCCATATTCAGAATTTCTAGGTCCGAGTCTAGCGTCTCCTCTGGTTAACCGCGACCCGGATGT
chrI	1108959	CAACGCGCTCGTGTACAACGCGCTCGGTCTCCGTTCGTCTCCTGTTAATTAGGCTCGGTCGGCCTATGCGCTGATTGTATCTGTAATGGAGACCATTCGGACCATGAGCCGAGTCTAGCGTCTCCTCTGGTTAACCGCGACCCGGATGT
chrI	1109650	CAACGCGCTCGTGTACAACGCGCTCGGTCTCCGTTCGTCTCCTGTTAATTAGGCTCGGTCGGCCTAAGGTAGGCATGAAATAGGCACACAAACTGTTTGTTTCAGATGCCGAGTCTAGCGTCTCCTCTGGTTAACCGCGACCCGGATGT
chrI	1111173	CAACGCGCTCGTGTACAACGCGCTCGGTCTCCGTTCGTCTCCTGTTAATTAGGCTCGGTCGGCCTAAAAATTTGACAGGTCGTATACCCACCAGAAGTTTTGAAAACACCGAGTCTAGCGTCTCCTCTGGTTAACCGCGACCCGGATGT
chrI	1112959	CAACGCGCTCGTGTACAACGCGCTCGGTCTCCGTTCGTCTCCTGTTAATTAGGCTCGGTCGGCCTATTCTAATTGACTGCAGTCATTCGATATGTCTCCTTTGTGTTACCGAGTCTAGCGTCTCCTCTGGTTAACCGCGACCCGGATGT
chrI	1114643	CAACGCGCTCGTGTACAACGCGCTCGGTCTCCGTTCGTCTCCTGTTAATTAGGCTCGGTCGGCCTATTTCAGACAAATTTCACTATGTGTCCACGCGAACTTGCCCTGCCGAGTCTAGCGTCTCCTCTGGTTAACCGCGACCCGGATGT
chrI	1115842	CAACGCGCTCGTGTACAACGCGCTCGGTCTCCGTTCGTCTCCTGTTAATTAGGCTCGGTCGGCCTACACTTGCAAAATCCCTCCCTGTTGGATATGCTAATATATTTTCCGAGTCTAGCGTCTCCTCTGGTTAACCGCGACCCGGATGT
chrI	1124945	CAACGCGCTCGTGTACAACGCGCTCGGTCTCCGTTCGTCTCCTGTTAATTAGGCTCGGTCGGCCTAAATCTTTACACATCGCCACATAATATTTTCACTGCAAGACGTCCGAGTCTAGCGTCTCCTCTGGTTAACCGCGACCCGGATGT
chrI	1127049	CAACGCGCTCGTGTACAACGCGCTCGGTCTCCGTTCGTCTCCTGTTAATTAGGCTCGGTCGGCCTACACTTGAATGCACACCACCTTTCCCAAATTGAAACCCTCGCCCCGAGTCTAGCGTCTCCTCTGGTTAACCGCGACCCGGATGT
chrI	1127959	CAACGCGCTCGTGTACAACGCGCTCGGTCTCCGTTCGTCTCCTGTTAATTAGGCTCGGTCGGCCTAATGGCCTAGAAATTGGAAAATCTAAGCCAAATCCTGGTCCTTCCGAGTCTAGCGTCTCCTCTGGTTAACCGCGACCCGGATGT
chrI	1129206	CAACGCGCTCGTGTACAACGCGCTCGGTCTCCGTTCGTCTCCTGTTAATTAGGCTCGGTCGGCCTATTTTCCAGTATCTCCTCGTCATCCTCCTCTCCGTCCACATCACCGAGTCTAGCGTCTCCTCTGGTTAACCGCGACCCGGATGT
chrI	1129959	CAACGCGCTCGTGTACAACGCGCTCGGTCTCCGTTCGTCTCCTGTTAATTAGGCTCGGTCGGCCTAGACGCTACGACGAGAGAAGAGCTCGCGGTTCAGTGCTCATTGCCGAGTCTAGCGTCTCCTCTGGTTAACCGCGACCCGGATGT
chrI	1131336	CAACGCGCTCGTGTACAACGCGCTCGGTCTCCGTTCGTCTCCTGTTAATTAGGCTCGGTCGGCCTAACTGTACTCTCACGGTCTCCCTCCATCACCGCCAAGAACGGTCCGAGTCTAGCGTCTCCTCTGGTTAACCGCGACCCGGATGT
chrI	1132296	CAACGCGCTCGTGTACAACGCGCTCGGTCTCCGTTCGTCTCCTGTTAATTAGGCTCGGTCGGCCTAGCGAAGTCATTTTAAGAGGCTAATCCAATGTTTTCCAAAGAACCGAGTCTAGCGTCTCCTCTGGTTAACCGCGACCCGGATGT
chrI	1133447	CAACGCGCTCGTGTACAACGCGCTCGGTCTCCGTTCGTCTCCTGTTAATTAGGCTCGGTCGGCCTACATCTTCTCACCTGGTATATGCCTAAACAGACCACTTAGTCGCCGAGTCTAGCGTCTCCTCTGGTTAACCGCGACCCGGATGT
chrI	1135736	CAACGCGCTCGTGTACAACGCGCTCGGTCTCCGTTCGTCTCCTGTTAATTAGGCTCGGTCGGCCTAGGCTCCTGAAGAAAGAACAAAAGGTGCGAGAAACTAACACCTCCGAGTCTAGCGTCTCCTCTGGTTAACCGCGACCCGGATGT
chrI	1137915	CAACGCGCTCGTGTACAACGCGCTCGGTCTCCGTTCGTCTCCTGTTAATTAGGCTCGGTCGGCCTAAACTCCGCTAGTCTTGTTGTGAGCAATAATCGAGAAGAGCTCCCGAGTCTAGCGTCTCCTCTGGTTAACCGCGACCCGGATGT
chrI	1140537	CAACGCGCTCGTGTACAACGCGCTCGGTCTCCGTTCGTCTCCTGTTAATTAGGCTCGGTCGGCCTACGGGCTCGTGTGAAGCATCACTGTATATGTGCATAAAACTTTCCGAGTCTAGCGTCTCCTCTGGTTAACCGCGACCCGGATGT
chrI	1142129	CAACGCGCTCGTGTACAACGCGCTCGGTCTCCGTTCGTCTCCTGTTAATTAGGCTCGGTCGGCCTACTCCAGTATGAATTCTCATATGCACAACTAGAGTCTTCTTCTCCGAGTCTAGCGTCTCCTCTGGTTAACCGCGACCCGGATGT
chrI	1144142	CAACGCGCTCGTGTACAACGCGCTCGGTCTCCGTTCGTCTCCTGTTAATTAGGCTCGGTCGGCCTATGGAGGTTTCAGGACAAAGTTAAGGCTTGTGAAAGTAACACGCCGAGTCTAGCGTCTCCTCTGGTTAACCGCGACCCGGATGT
chrI	1147358	CAACGCGCTCGTGTACAACGCGCTCGGTCTCCGTTCGTCTCCTGTTAATTAGGCTCGGTCGGCCTAATCGTTCGATCCACGTGGACGACGCATTGATAGTTCGTATCACCGAGTCTAGCGTCTCCTCTGGTTAACCGCGACCCGGATGT
chrI	1150049	CAACGCGCTCGTGTACAACGCGCTCGGTCTCCGTTCGTCTCCTGTTAATTAGGCTCGGTCGGCCTAGACTTGACGTGAGGAGAATTTCTGATTGCACACAGCGCAAATCCGAGTCTAGCGTCTCCTCTGGTTAACCGCGACCCGGATGT
chrI	1152264	CAACGCGCTCGTGTACAACGCGCTCGGTCTCCGTTCGTCTCCTGTTAATTAGGCTCGGTCGGCCTATGGAGGAGCTCTGGAGATGTTCTGGAAATAATTTAGGATTTTCCGAGTCTAGCGTCTCCTCTGGTTAACCGCGACCCGGATGT
chrI	1153958	CAACGCGCTCGTGTACAACGCGCTCGGTCTCCGTTCGTCTCCTGTTAATTAGGCTCGGTCGGCCTATGAAGCTTTCCCGGCATTCTGTGCACTCGAAAAGCTTCGGCTCCGAGTCTAGCGTCTCCTCTGGTTAACCGCGACCCGGATGT
chrI	1155599	CAACGCGCTCGTGTACAACGCGCTCGGTCTCCGTTCGTCTCCTGTTAATTAGGCTCGGTCGGCCTAACCATACCGCCCATCACGATTTCGCCGAGAATGTGGTGAACTCCGAGTCTAGCGTCTCCTCTGGTTAACCGCGACCCGGATGT
chrI	1156581	CAACGCGCTCGTGTACAACGCGCTCGGTCTCCGTTCGTCTCCTGTTAATTAGGCTCGGTCGGCCTAAGGTAATCTTCCTTGTCGAAATGACGAAGGTTCACTACTCCCCCGAGTCTAGCGTCTCCTCTGGTTAACCGCGACCCGGATGT
chrI	1157406	CAACGCGCTCGTGTACAACGCGCTCGGTCTCCGTTCGTCTCCTGTTAATTAGGCTCGGTCGGCCTAGCCCGTGGAGAATTCTAAGTAAACTCTTGTTGATAAATGTTTCCGAGTCTAGCGTCTCCTCTGGTTAACCGCGACCCGGATGT
chrI	1159616	CAACGCGCTCGTGTACAACGCGCTCGGTCTCCGTTCGTCTCCTGTTAATTAGGCTCGGTCGGCCTATTCAATAGGGTGAACGACAGTAAACGTGTTTTGCGATAGCTGCCGAGTCTAGCGTCTCCTCTGGTTAACCGCGACCCGGATGT
chrI	1162820	CAACGCGCTCGTGTACAACGCGCTCGGTCTCCGTTCGTCTCCTGTTAATTAGGCTCGGTCGGCCTACGCAGAAATTCGAGGATTTTGTGAAGAAAATTCCCTATTTGACCGAGTCTAGCGTCTCCTCTGGTTAACCGCGACCCGGATGT
chrI	1166209	CAACGCGCTCGTGTACAACGCGCTCGGTCTCCGTTCGTCTCCTGTTAATTAGGCTCGGTCGGCCTATGCCTACGCCGAAAAGCCTACCAGAAAGCTGTGCTCCGCGTTCCGAGTCTAGCGTCTCCTCTGGTTAACCGCGACCCGGATGT
chrI	1167807	CAACGCGCTCGTGTACAACGCGCTCGGTCTCCGTTCGTCTCCTGTTAATTAGGCTCGGTCGGCCTAGACACCTGTATCCATTGGGATAGATGGTTCAAGACGAGAGAACCGAGTCTAGCGTCTCCTCTGGTTAACCGCGACCCGGATGT
chrI	1169743	CAACGCGCTCGTGTACAACGCGCTCGGTCTCCGTTCGTCTCCTGTTAATTAGGCTCGGTCGGCCTATTCGGATATTTGTGAGAGCTTCGTCTGATACGGCGGATGCGGCCGAGTCTAGCGTCTCCTCTGGTTAACCGCGACCCGGATGT
chrI	1171782	CAACGCGCTCGTGTACAACGCGCTCGGTCTCCGTTCGTCTCCTGTTAATTAGGCTCGGTCGGCCTATTTATAAGGAATTGTCGGAACCCAGAAATCCGTGTAATGCCTCCGAGTCTAGCGTCTCCTCTGGTTAACCGCGACCCGGATGT
chrI	1175548	CAACGCGCTCGTGTACAACGCGCTCGGTCTCCGTTCGTCTCCTGTTAATTAGGCTCGGTCGGCCTACCGGCTCCAAACCCACAAATTCGCCATGTTTTGAGTATTGTTCCGAGTCTAGCGTCTCCTCTGGTTAACCGCGACCCGGATGT
chrI	1177913	CAACGCGCTCGTGTACAACGCGCTCGGTCTCCGTTCGTCTCCTGTTAATTAGGCTCGGTCGGCCTAGAACCACCAACGATTTGCCATTTCACGACGTGGAAGACGACGCCGAGTCTAGCGTCTCCTCTGGTTAACCGCGACCCGGATGT
chrI	1179091	CAACGCGCTCGTGTACAACGCGCTCGGTCTCCGTTCGTCTCCTGTTAATTAGGCTCGGTCGGCCTATCGAGAACCGGATCATGTTCAATTAAGATATGTGGATGCTCACCGAGTCTAGCGTCTCCTCTGGTTAACCGCGACCCGGATGT
chrI	1180306	CAACGCGCTCGTGTACAACGCGCTCGGTCTCCGTTCGTCTCCTGTTAATTAGGCTCGGTCGGCCTAGGAGAGTCGGATTATGTTCACCGTCGACGTCGTCTGGAACGCCCGAGTCTAGCGTCTCCTCTGGTTAACCGCGACCCGGATGT
chrI	1181025	CAACGCGCTCGTGTACAACGCGCTCGGTCTCCGTTCGTCTCCTGTTAATTAGGCTCGGTCGGCCTACCGAGATTTTGGTCTCTATTATGAGAGGAGTCAGGCAATTGGCCGAGTCTAGCGTCTCCTCTGGTTAACCGCGACCCGGATGT
chrI	1183055	CAACGCGCTCGTGTACAACGCGCTCGGTCTCCGTTCGTCTCCTGTTAATTAGGCTCGGTCGGCCTACATCAAATCGGTGTTATTACTCCGTATGAGGGACAACGTAGTCCGAGTCTAGCGTCTCCTCTGGTTAACCGCGACCCGGATGT
chrI	1185050	CAACGCGCTCGTGTACAACGCGCTCGGTCTCCGTTCGTCTCCTGTTAATTAGGCTCGGTCGGCCTAGAAATGCTCTACGAGGGACCGATTAACGCGCTGAAACCGCTGCCGAGTCTAGCGTCTCCTCTGGTTAACCGCGACCCGGATGT
chrI	1189130	CAACGCGCTCGTGTACAACGCGCTCGGTCTCCGTTCGTCTCCTGTTAATTAGGCTCGGTCGGCCTAATCGCAAGGAATGATGTCTCAACAATCTCAACAATATCCACCCCGAGTCTAGCGTCTCCTCTGGTTAACCGCGACCCGGATGT
chrI	1194110	CAACGCGCTCGTGTACAACGCGCTCGGTCTCCGTTCGTCTCCTGTTAATTAGGCTCGGTCGGCCTAGTCTTTCCATTGGAGCAATTTGCCTGTTTCTTTTAGATTTCACCGAGTCTAGCGTCTCCTCTGGTTAACCGCGACCCGGATGT
chrI	1198637	CAACGCGCTCGTGTACAACGCGCTCGGTCTCCGTTCGTCTCCTGTTAATTAGGCTCGGTCGGCCTAGCTGTAACCTGCGAAGACGCCGCCCGCTTCCCACACATCTCCCCGAGTCTAGCGTCTCCTCTGGTTAACCGCGACCCGGATGT
chrI	1199225	CAACGCGCTCGTGTACAACGCGCTCGGTCTCCGTTCGTCTCCTGTTAATTAGGCTCGGTCGGCCTACGAAATTTGGGAAATGTTTTCAAATGCACGGCGTGTAAATTGCCGAGTCTAGCGTCTCCTCTGGTTAACCGCGACCCGGATGT
chrI	1207346	CAACGCGCTCGTGTACAACGCGCTCGGTCTCCGTTCGTCTCCTGTTAATTAGGCTCGGTCGGCCTAAATCATTCCTGTACCAAAACCTATTCAGTCGCCGCCTCGAATCCGAGTCTAGCGTCTCCTCTGGTTAACCGCGACCCGGATGT
chrI	1210537	CAACGCGCTCGTGTACAACGCGCTCGGTCTCCGTTCGTCTCCTGTTAATTAGGCTCGGTCGGCCTACCAGATTGCCAGAAATCAAATTTTCTGCAAATTGCCAGAATTCCGAGTCTAGCGTCTCCTCTGGTTAACCGCGACCCGGATGT
chrI	1213144	CAACGCGCTCGTGTACAACGCGCTCGGTCTCCGTTCGTCTCCTGTTAATTAGGCTCGGTCGGCCTAGGTTCCCGTTTCGTAGATCTCTGTTTCGTGCAAGCTCCCTTCCCGAGTCTAGCGTCTCCTCTGGTTAACCGCGACCCGGATGT
chrI	1213913	CAACGCGCTCGTGTACAACGCGCTCGGTCTCCGTTCGTCTCCTGTTAATTAGGCTCGGTCGGCCTAACGTGTTCAAGAGATTAATGATATTGTACAAGTGGCGTCTGGCCGAGTCTAGCGTCTCCTCTGGTTAACCGCGACCCGGATGT
chrI	1217392	CAACGCGCTCGTGTACAACGCGCTCGGTCTCCGTTCGTCTCCTGTTAATTAGGCTCGGTCGGCCTATAATTGATCTCTCCGCCCATCTAGTACACCTCCTGTACACGACCGAGTCTAGCGTCTCCTCTGGTTAACCGCGACCCGGATGT
chrI	1218334	CAACGCGCTCGTGTACAACGCGCTCGGTCTCCGTTCGTCTCCTGTTAATTAGGCTCGGTCGGCCTAGGAAGCGGCTAAGGCACTGACCACGACTTATTTATTTGTGGGCCGAGTCTAGCGTCTCCTCTGGTTAACCGCGACCCGGATGT
chrI	1220527	CAACGCGCTCGTGTACAACGCGCTCGGTCTCCGTTCGTCTCCTGTTAATTAGGCTCGGTCGGCCTATCAAGATTGAAATTTTGCGATTCCCAGAAACCGAGAAAGTTTCCGAGTCTAGCGTCTCCTCTGGTTAACCGCGACCCGGATGT
chrI	1222785	CAACGCGCTCGTGTACAACGCGCTCGGTCTCCGTTCGTCTCCTGTTAATTAGGCTCGGTCGGCCTATTCTCATTTGGCTCCGATGCTCTCGGTCAATGCGGTTTTGGGCCGAGTCTAGCGTCTCCTCTGGTTAACCGCGACCCGGATGT
chrI	1224948	CAACGCGCTCGTGTACAACGCGCTCGGTCTCCGTTCGTCTCCTGTTAATTAGGCTCGGTCGGCCTATTTTCAGTAGAAAATAACTCCAGAAATCACGCGGTGCCATGCCCGAGTCTAGCGTCTCCTCTGGTTAACCGCGACCCGGATGT
chrI	1226006	CAACGCGCTCGTGTACAACGCGCTCGGTCTCCGTTCGTCTCCTGTTAATTAGGCTCGGTCGGCCTAGCGAAATTCGAGATTTTAGCTAAAATCGTGCAATTGTTTCGACCGAGTCTAGCGTCTCCTCTGGTTAACCGCGACCCGGATGT
chrI	1226959	CAACGCGCTCGTGTACAACGCGCTCGGTCTCCGTTCGTCTCCTGTTAATTAGGCTCGGTCGGCCTATAGACTCACCAGAGTGCTCACTAGAAAATTTGAGAACGTTCTCCGAGTCTAGCGTCTCCTCTGGTTAACCGCGACCCGGATGT
chrI	1228242	CAACGCGCTCGTGTACAACGCGCTCGGTCTCCGTTCGTCTCCTGTTAATTAGGCTCGGTCGGCCTACGAAATTGGAGAAATTGGAAGAAAATTGGCAATTTCCGATAGCCGAGTCTAGCGTCTCCTCTGGTTAACCGCGACCCGGATGT
chrI	1229551	CAACGCGCTCGTGTACAACGCGCTCGGTCTCCGTTCGTCTCCTGTTAATTAGGCTCGGTCGGCCTAACAAGTGGAGCAAGTTGATGAGCAAATAGTGAAGGAAAAGGACCGAGTCTAGCGTCTCCTCTGGTTAACCGCGACCCGGATGT
chrI	1230551	CAACGCGCTCGTGTACAACGCGCTCGGTCTCCGTTCGTCTCCTGTTAATTAGGCTCGGTCGGCCTACACCTTTCGATCAGATGAGGAGTGACACGTGGTGATAGATATCCGAGTCTAGCGTCTCCTCTGGTTAACCGCGACCCGGATGT
chrI	1233260	CAACGCGCTCGTGTACAACGCGCTCGGTCTCCGTTCGTCTCCTGTTAATTAGGCTCGGTCGGCCTATCGCAGCGGTTATGTTTTCAACTCGATTTAGGTATTTTAAAGCCGAGTCTAGCGTCTCCTCTGGTTAACCGCGACCCGGATGT
chrI	1234650	CAACGCGCTCGTGTACAACGCGCTCGGTCTCCGTTCGTCTCCTGTTAATTAGGCTCGGTCGGCCTACCAATGAAACGGCAGTATATGGAATTGGTAATACATGAAACACCGAGTCTAGCGTCTCCTCTGGTTAACCGCGACCCGGATGT
chrI	1239572	CAACGCGCTCGTGTACAACGCGCTCGGTCTCCGTTCGTCTCCTGTTAATTAGGCTCGGTCGGCCTAATTTCCCGTTTCTTTTGAACGGTGTCGCCAAGGGAGAACTCACCGAGTCTAGCGTCTCCTCTGGTTAACCGCGACCCGGATGT
chrI	1242517	CAACGCGCTCGTGTACAACGCGCTCGGTCTCCGTTCGTCTCCTGTTAATTAGGCTCGGTCGGCCTAGCAATACAAAATTGGCTGTCTAATGACAATTGTATTCAGCCGCCGAGTCTAGCGTCTCCTCTGGTTAACCGCGACCCGGATGT
chrI	1247421	CAACGCGCTCGTGTACAACGCGCTCGGTCTCCGTTCGTCTCCTGTTAATTAGGCTCGGTCGGCCTAAGGGAAAAGGACTCAAAATGTTGCTCAGCTACGAGGAAGATGCCGAGTCTAGCGTCTCCTCTGGTTAACCGCGACCCGGATGT
chrI	1248932	CAACGCGCTCGTGTACAACGCGCTCGGTCTCCGTTCGTCTCCTGTTAATTAGGCTCGGTCGGCCTACGAAGTTCGCCATTTGCTGATTAATTCCAAAATTCTAGGAATCCGAGTCTAGCGTCTCCTCTGGTTAACCGCGACCCGGATGT
chrI	1251863	CAACGCGCTCGTGTACAACGCGCTCGGTCTCCGTTCGTCTCCTGTTAATTAGGCTCGGTCGGCCTATTCAGGAGACCGGTTTTGCTAGGGCTCACACGAAGAGTTTGGCCGAGTCTAGCGTCTCCTCTGGTTAACCGCGACCCGGATGT
chrI	1254850	CAACGCGCTCGTGTACAACGCGCTCGGTCTCCGTTCGTCTCCTGTTAATTAGGCTCGGTCGGCCTAGAGTTTTGGCGCAGGTTAGGTTTTGTTTCAACTTAAGCTGGGCCGAGTCTAGCGTCTCCTCTGGTTAACCGCGACCCGGATGT
chrI	1256413	CAACGCGCTCGTGTACAACGCGCTCGGTCTCCGTTCGTCTCCTGTTAATTAGGCTCGGTCGGCCTACGGAGAAGCCACATTTATTCAGCATCCTAATATTGAAATTGACCGAGTCTAGCGTCTCCTCTGGTTAACCGCGACCCGGATGT
chrI	1257959	CAACGCGCTCGTGTACAACGCGCTCGGTCTCCGTTCGTCTCCTGTTAATTAGGCTCGGTCGGCCTACCAGGAAATGCATAGGATCTAGTCGTTTATGGCCGAGGTTGGCCGAGTCTAGCGTCTCCTCTGGTTAACCGCGACCCGGATGT
chrI	1259688	CAACGCGCTCGTGTACAACGCGCTCGGTCTCCGTTCGTCTCCTGTTAATTAGGCTCGGTCGGCCTAGAATTTCGGAGATTTGCCGGGTAAGGCTTTGAAATTTCAGAACCGAGTCTAGCGTCTCCTCTGGTTAACCGCGACCCGGATGT
chrI	1261664	CAACGCGCTCGTGTACAACGCGCTCGGTCTCCGTTCGTCTCCTGTTAATTAGGCTCGGTCGGCCTATCGGACACTTGGAGACTATGGGATCAGAGGAGAGACGCAGACCCGAGTCTAGCGTCTCCTCTGGTTAACCGCGACCCGGATGT
chrI	1263052	CAACGCGCTCGTGTACAACGCGCTCGGTCTCCGTTCGTCTCCTGTTAATTAGGCTCGGTCGGCCTAGGCTTGTCGAGTTCTCGCATATGGTAAAATTCGCTGCGCTCGCCGAGTCTAGCGTCTCCTCTGGTTAACCGCGACCCGGATGT
chrI	1264096	CAACGCGCTCGTGTACAACGCGCTCGGTCTCCGTTCGTCTCCTGTTAATTAGGCTCGGTCGGCCTAGACGACACAACGACACGTGGTTAATCTTTTGATCTACAGTTACCGAGTCTAGCGTCTCCTCTGGTTAACCGCGACCCGGATGT
chrI	1265959	CAACGCGCTCGTGTACAACGCGCTCGGTCTCCGTTCGTCTCCTGTTAATTAGGCTCGGTCGGCCTAGAAGTGGAAGAGTTTTCCTAAAGTTCGGCCCTAACATAAGCTCCGAGTCTAGCGTCTCCTCTGGTTAACCGCGACCCGGATGT
chrI	1267406	CAACGCGCTCGTGTACAACGCGCTCGGTCTCCGTTCGTCTCCTGTTAATTAGGCTCGGTCGGCCTAGCCGAGCTTTGAGGCTAAGTGTATAGTCCAAGTATTCAGTCCCCGAGTCTAGCGTCTCCTCTGGTTAACCGCGACCCGGATGT
chrI	1269061	CAACGCGCTCGTGTACAACGCGCTCGGTCTCCGTTCGTCTCCTGTTAATTAGGCTCGGTCGGCCTATCTTCAGTGCCACGTCATAGGCATATAAATGGGATCGATATCCCGAGTCTAGCGTCTCCTCTGGTTAACCGCGACCCGGATGT
chrI	1271579	CAACGCGCTCGTGTACAACGCGCTCGGTCTCCGTTCGTCTCCTGTTAATTAGGCTCGGTCGGCCTAGTGGCCGAGTTTTCTATTTTCCACATATTTCTCCCTTGTATACCGAGTCTAGCGTCTCCTCTGGTTAACCGCGACCCGGATGT
chrI	1273874	CAACGCGCTCGTGTACAACGCGCTCGGTCTCCGTTCGTCTCCTGTTAATTAGGCTCGGTCGGCCTATTCTCCTACTCCTTCTGCTGAATTGATCGATTTATCGAAACACCGAGTCTAGCGTCTCCTCTGGTTAACCGCGACCCGGATGT
chrI	1276297	CAACGCGCTCGTGTACAACGCGCTCGGTCTCCGTTCGTCTCCTGTTAATTAGGCTCGGTCGGCCTAGAATGTAATGTAGATCATTTTGCTACTGGCATCTTTGTGGTGCCGAGTCTAGCGTCTCCTCTGGTTAACCGCGACCCGGATGT
chrI	1277858	CAACGCGCTCGTGTACAACGCGCTCGGTCTCCGTTCGTCTCCTGTTAATTAGGCTCGGTCGGCCTAGAAAACCCAAATTCCCGGAAATTGAATGGATTTTGAGCTTTTCCGAGTCTAGCGTCTCCTCTGGTTAACCGCGACCCGGATGT
chrI	1279393	CAACGCGCTCGTGTACAACGCGCTCGGTCTCCGTTCGTCTCCTGTTAATTAGGCTCGGTCGGCCTACTCTGCGTCTCTTAAGTTCCAACACTATCTCGCCATCTTTCCCCGAGTCTAGCGTCTCCTCTGGTTAACCGCGACCCGGATGT
chrI	1282172	CAACGCGCTCGTGTACAACGCGCTCGGTCTCCGTTCGTCTCCTGTTAATTAGGCTCGGTCGGCCTAAGCGATTCGGAGTGTTTTGGAGAAGGATCTGGAATTTCAGCACCGAGTCTAGCGTCTCCTCTGGTTAACCGCGACCCGGATGT
chrI	1284570	CAACGCGCTCGTGTACAACGCGCTCGGTCTCCGTTCGTCTCCTGTTAATTAGGCTCGGTCGGCCTAAAAATTTTCAGGAAAAGCGCCATACAAACGAAACCTAACCCTCCGAGTCTAGCGTCTCCTCTGGTTAACCGCGACCCGGATGT
chrI	1285335	CAACGCGCTCGTGTACAACGCGCTCGGTCTCCGTTCGTCTCCTGTTAATTAGGCTCGGTCGGCCTACCATGTCCCTCCTCCGCCCACCTTCTGTGCTTATTTTGATCTCCGAGTCTAGCGTCTCCTCTGGTTAACCGCGACCCGGATGT
chrI	1287436	CAACGCGCTCGTGTACAACGCGCTCGGTCTCCGTTCGTCTCCTGTTAATTAGGCTCGGTCGGCCTACTCATGGATGGAATCCTTAAAATTTCGTGTATCGCTTCTTTTCCGAGTCTAGCGTCTCCTCTGGTTAACCGCGACCCGGATGT
chrI	1288611	CAACGCGCTCGTGTACAACGCGCTCGGTCTCCGTTCGTCTCCTGTTAATTAGGCTCGGTCGGCCTAAAGTCAGCGTACCACTGCCTTTGTAACTACACTATTTATTTCCCGAGTCTAGCGTCTCCTCTGGTTAACCGCGACCCGGATGT
chrI	1290630	CAACGCGCTCGTGTACAACGCGCTCGGTCTCCGTTCGTCTCCTGTTAATTAGGCTCGGTCGGCCTATGACAGTTTCTAGAAATAGCTTCGCAGCTGAGATATGAGGAACCGAGTCTAGCGTCTCCTCTGGTTAACCGCGACCCGGATGT
chrI	1292928	CAACGCGCTCGTGTACAACGCGCTCGGTCTCCGTTCGTCTCCTGTTAATTAGGCTCGGTCGGCCTAGGTTGATATTGAGCATTTTCAGGTAGGAACTCTACGGATAAACCGAGTCTAGCGTCTCCTCTGGTTAACCGCGACCCGGATGT
chrI	1295567	CAACGCGCTCGTGTACAACGCGCTCGGTCTCCGTTCGTCTCCTGTTAATTAGGCTCGGTCGGCCTATTCCCTCAAAACTTTTCTCCGTCTCGTTTTCTCTGCACTCTCCCGAGTCTAGCGTCTCCTCTGGTTAACCGCGACCCGGATGT
chrI	1296495	CAACGCGCTCGTGTACAACGCGCTCGGTCTCCGTTCGTCTCCTGTTAATTAGGCTCGGTCGGCCTAAAGGACTAGAAACTTAATGGTGGCCTAGAAATTTCATGATGGCCGAGTCTAGCGTCTCCTCTGGTTAACCGCGACCCGGATGT
chrI	1298487	CAACGCGCTCGTGTACAACGCGCTCGGTCTCCGTTCGTCTCCTGTTAATTAGGCTCGGTCGGCCTAACCTTGTCATTTCTAGGCCACCTATTCTCCCTAGGCGATCTTCCGAGTCTAGCGTCTCCTCTGGTTAACCGCGACCCGGATGT
chrI	1300466	CAACGCGCTCGTGTACAACGCGCTCGGTCTCCGTTCGTCTCCTGTTAATTAGGCTCGGTCGGCCTACAAACACCTTTTCTGTGAGGTCTCCTTGCAAGTTTTACTTCCCCGAGTCTAGCGTCTCCTCTGGTTAACCGCGACCCGGATGT
chrI	1302740	CAACGCGCTCGTGTACAACGCGCTCGGTCTCCGTTCGTCTCCTGTTAATTAGGCTCGGTCGGCCTACTCCGCTAGCTCAGATCTTGGTTTATTTTAGAGATATCAAGACCGAGTCTAGCGTCTCCTCTGGTTAACCGCGACCCGGATGT
chrI	1304742	CAACGCGCTCGTGTACAACGCGCTCGGTCTCCGTTCGTCTCCTGTTAATTAGGCTCGGTCGGCCTACCAGGAGATTTCTTGGTGTTTCCTAGAGTTTTCTGTAAATTTCCGAGTCTAGCGTCTCCTCTGGTTAACCGCGACCCGGATGT
chrI	1306013	CAACGCGCTCGTGTACAACGCGCTCGGTCTCCGTTCGTCTCCTGTTAATTAGGCTCGGTCGGCCTAGGAAAATCTGAGATTTGAAATTTGGCGCCAAAATTTTCGAAGCCGAGTCTAGCGTCTCCTCTGGTTAACCGCGACCCGGATGT
chrI	1307120	CAACGCGCTCGTGTACAACGCGCTCGGTCTCCGTTCGTCTCCTGTTAATTAGGCTCGGTCGGCCTAATGAAACTGCCAGTGATGTTATCATTGTTCTTGAGTTGTGAGCCGAGTCTAGCGTCTCCTCTGGTTAACCGCGACCCGGATGT
chrI	1308088	CAACGCGCTCGTGTACAACGCGCTCGGTCTCCGTTCGTCTCCTGTTAATTAGGCTCGGTCGGCCTAAGTGGTAAAGGATATGGTCGGAACGCCAGAGTTCGTGGCTCCCCGAGTCTAGCGTCTCCTCTGGTTAACCGCGACCCGGATGT
chrI	1309277	CAACGCGCTCGTGTACAACGCGCTCGGTCTCCGTTCGTCTCCTGTTAATTAGGCTCGGTCGGCCTAAGAAGAGTGTCTCCAACATCCGTGGATCCGAGGGCCCGAAGGCCGAGTCTAGCGTCTCCTCTGGTTAACCGCGACCCGGATGT
chrI	1310287	CAACGCGCTCGTGTACAACGCGCTCGGTCTCCGTTCGTCTCCTGTTAATTAGGCTCGGTCGGCCTATCCACGGAACCTGGAGATTTGCTGGTGTTTTCTAGAGTTTTCCCGAGTCTAGCGTCTCCTCTGGTTAACCGCGACCCGGATGT
chrI	1312142	CAACGCGCTCGTGTACAACGCGCTCGGTCTCCGTTCGTCTCCTGTTAATTAGGCTCGGTCGGCCTAGGAATTTCCTAGAAATTGAATTTTCCCGAATTTTGCCTCGAACCGAGTCTAGCGTCTCCTCTGGTTAACCGCGACCCGGATGT
chrI	1313510	CAACGCGCTCGTGTACAACGCGCTCGGTCTCCGTTCGTCTCCTGTTAATTAGGCTCGGTCGGCCTACCCTTACTATTCGCATAGTGGCCTAGAATTATTGCAAAAGTTCCGAGTCTAGCGTCTCCTCTGGTTAACCGCGACCCGGATGT
chrI	1315608	CAACGCGCTCGTGTACAACGCGCTCGGTCTCCGTTCGTCTCCTGTTAATTAGGCTCGGTCGGCCTAGGTGCATCCACATTCATAATACATATATCTGTCTCTCTGCTACCGAGTCTAGCGTCTCCTCTGGTTAACCGCGACCCGGATGT
chrI	1317072	CAACGCGCTCGTGTACAACGCGCTCGGTCTCCGTTCGTCTCCTGTTAATTAGGCTCGGTCGGCCTAACAGGATCGATACTCGAAACTTGGCAGCGTGCCTGCGTACTCCCGAGTCTAGCGTCTCCTCTGGTTAACCGCGACCCGGATGT
chrI	1320213	CAACGCGCTCGTGTACAACGCGCTCGGTCTCCGTTCGTCTCCTGTTAATTAGGCTCGGTCGGCCTATGGTTGTGATATTAATCATGCAGATCATGTAAGTCTAGTCGACCGAGTCTAGCGTCTCCTCTGGTTAACCGCGACCCGGATGT
chrI	1320922	CAACGCGCTCGTGTACAACGCGCTCGGTCTCCGTTCGTCTCCTGTTAATTAGGCTCGGTCGGCCTAGGCTAACATTATTTGTGTGCTCAGCAGCCAATCAGCGACGTTCCGAGTCTAGCGTCTCCTCTGGTTAACCGCGACCCGGATGT
chrI	1322256	CAACGCGCTCGTGTACAACGCGCTCGGTCTCCGTTCGTCTCCTGTTAATTAGGCTCGGTCGGCCTACCGACAGAAGTTCAATATAAGCAGATCTTGTATTGGATGAACCCGAGTCTAGCGTCTCCTCTGGTTAACCGCGACCCGGATGT
chrI	1323580	CAACGCGCTCGTGTACAACGCGCTCGGTCTCCGTTCGTCTCCTGTTAATTAGGCTCGGTCGGCCTACGTGAATCATTTGAACTTGGTGCGAAAGAAGCATGCAAACTTCCGAGTCTAGCGTCTCCTCTGGTTAACCGCGACCCGGATGT
chrI	1324663	CAACGCGCTCGTGTACAACGCGCTCGGTCTCCGTTCGTCTCCTGTTAATTAGGCTCGGTCGGCCTACAACTGCTCAGCGCGGAGTTCCTCTCGAAAGCCAGTCCAAACCCGAGTCTAGCGTCTCCTCTGGTTAACCGCGACCCGGATGT
chrI	1326155	CAACGCGCTCGTGTACAACGCGCTCGGTCTCCGTTCGTCTCCTGTTAATTAGGCTCGGTCGGCCTATGGTCGGTGATGCAGTTGAAATTCGGGCTCGCGGGCCTTCCGCCGAGTCTAGCGTCTCCTCTGGTTAACCGCGACCCGGATGT
chrI	1326767	CAACGCGCTCGTGTACAACGCGCTCGGTCTCCGTTCGTCTCCTGTTAATTAGGCTCGGTCGGCCTAAGCTTCTCAGAATAATTGAAGGTCTCCAGGAATTTCCTAAAACCGAGTCTAGCGTCTCCTCTGGTTAACCGCGACCCGGATGT
chrI	1329367	CAACGCGCTCGTGTACAACGCGCTCGGTCTCCGTTCGTCTCCTGTTAATTAGGCTCGGTCGGCCTAGCGTCTGCTTTCATCATCTCAATAGCCTTGATCAGCTCAAAACCGAGTCTAGCGTCTCCTCTGGTTAACCGCGACCCGGATGT
chrI	1331006	CAACGCGCTCGTGTACAACGCGCTCGGTCTCCGTTCGTCTCCTGTTAATTAGGCTCGGTCGGCCTAGTCATTGGTTATTTCCGTGAAACAGTCATTGGTTATTTCCTTCCGAGTCTAGCGTCTCCTCTGGTTAACCGCGACCCGGATGT
chrI	1333351	CAACGCGCTCGTGTACAACGCGCTCGGTCTCCGTTCGTCTCCTGTTAATTAGGCTCGGTCGGCCTAGCCGGATTTGGTGAGGAGTTGGGATTCTAGGCCACGAGTGACCCGAGTCTAGCGTCTCCTCTGGTTAACCGCGACCCGGATGT
chrI	1335316	CAACGCGCTCGTGTACAACGCGCTCGGTCTCCGTTCGTCTCCTGTTAATTAGGCTCGGTCGGCCTACCGTTATCACTATTAATATCAGTTGGACGGTCATTGCACCTACCGAGTCTAGCGTCTCCTCTGGTTAACCGCGACCCGGATGT
chrI	1336848	CAACGCGCTCGTGTACAACGCGCTCGGTCTCCGTTCGTCTCCTGTTAATTAGGCTCGGTCGGCCTAGCTGATAAACACATTATTCTCACACATGCATTCACTTTCAGTCCGAGTCTAGCGTCTCCTCTGGTTAACCGCGACCCGGATGT
chrI	1338066	CAACGCGCTCGTGTACAACGCGCTCGGTCTCCGTTCGTCTCCTGTTAATTAGGCTCGGTCGGCCTATGTTGTCGGACTTGGCATCGGTTATCTCGCTTTCGGCGCGAGCCGAGTCTAGCGTCTCCTCTGGTTAACCGCGACCCGGATGT
chrI	1339509	CAACGCGCTCGTGTACAACGCGCTCGGTCTCCGTTCGTCTCCTGTTAATTAGGCTCGGTCGGCCTATATTCGTTGATGCTGGTAGCAATGACATATAATTATCCGCTACCGAGTCTAGCGTCTCCTCTGGTTAACCGCGACCCGGATGT
chrI	1340614	CAACGCGCTCGTGTACAACGCGCTCGGTCTCCGTTCGTCTCCTGTTAATTAGGCTCGGTCGGCCTAGTTGCATTCTCCATAGCAACTCTACCTCTCTCCTTCTATCTCCCGAGTCTAGCGTCTCCTCTGGTTAACCGCGACCCGGATGT
chrI	1341395	CAACGCGCTCGTGTACAACGCGCTCGGTCTCCGTTCGTCTCCTGTTAATTAGGCTCGGTCGGCCTAACCTTCTCCGTCCATTCGCCTCCACTAGCCATGAAGTTCTCGCCGAGTCTAGCGTCTCCTCTGGTTAACCGCGACCCGGATGT
chrI	1342220	CAACGCGCTCGTGTACAACGCGCTCGGTCTCCGTTCGTCTCCTGTTAATTAGGCTCGGTCGGCCTAGGGAAGCGTTGATCTCGGCGTCGCATCACCCATATATCCTCCCCGAGTCTAGCGTCTCCTCTGGTTAACCGCGACCCGGATGT
chrI	1342884	CAACGCGCTCGTGTACAACGCGCTCGGTCTCCGTTCGTCTCCTGTTAATTAGGCTCGGTCGGCCTAGGAGTACACTAGCACGTCGGTGTCTCAGAGTGTCTCGTTTCGCCGAGTCTAGCGTCTCCTCTGGTTAACCGCGACCCGGATGT
chrI	1344446	CAACGCGCTCGTGTACAACGCGCTCGGTCTCCGTTCGTCTCCTGTTAATTAGGCTCGGTCGGCCTACGGACCTCACGTCAATTGCTCCGTAGAATTCGCTCTCGTTGACCGAGTCTAGCGTCTCCTCTGGTTAACCGCGACCCGGATGT
chrI	1346212	CAACGCGCTCGTGTACAACGCGCTCGGTCTCCGTTCGTCTCCTGTTAATTAGGCTCGGTCGGCCTAAAGTGGAAAAGTAATGAAATGGAGGAGAGAATTGCTGATAAGCCGAGTCTAGCGTCTCCTCTGGTTAACCGCGACCCGGATGT
chrI	1350888	CAACGCGCTCGTGTACAACGCGCTCGGTCTCCGTTCGTCTCCTGTTAATTAGGCTCGGTCGGCCTATCTCCATCTCCACCGGTTGCCTTAACAATTGCACATATTGCACCGAGTCTAGCGTCTCCTCTGGTTAACCGCGACCCGGATGT
chrI	1354310	CAACGCGCTCGTGTACAACGCGCTCGGTCTCCGTTCGTCTCCTGTTAATTAGGCTCGGTCGGCCTAATTTTGAACAAATTGCCGATTATATGATTGCGAAGTGCGTGCCCGAGTCTAGCGTCTCCTCTGGTTAACCGCGACCCGGATGT
chrI	1357104	CAACGCGCTCGTGTACAACGCGCTCGGTCTCCGTTCGTCTCCTGTTAATTAGGCTCGGTCGGCCTATGATAGAGAGGTCAAAAGTTCAAATTGTAGGTCTTTCACGGACCGAGTCTAGCGTCTCCTCTGGTTAACCGCGACCCGGATGT
chrI	1359644	CAACGCGCTCGTGTACAACGCGCTCGGTCTCCGTTCGTCTCCTGTTAATTAGGCTCGGTCGGCCTATCACGTGATTAAAGTCGCCGGGATCACACATTTAACGAAATGCCGAGTCTAGCGTCTCCTCTGGTTAACCGCGACCCGGATGT
chrI	1363837	CAACGCGCTCGTGTACAACGCGCTCGGTCTCCGTTCGTCTCCTGTTAATTAGGCTCGGTCGGCCTACGGGTAGTAGTTGCAGCAAAAGATTTAGTTTTAGGAAAGTTTCCGAGTCTAGCGTCTCCTCTGGTTAACCGCGACCCGGATGT
chrI	1367448	CAACGCGCTCGTGTACAACGCGCTCGGTCTCCGTTCGTCTCCTGTTAATTAGGCTCGGTCGGCCTAGCGCGCGCTCACAGAGTTCAAGTGGCTTGTAGGTTTAGTGTTCCGAGTCTAGCGTCTCCTCTGGTTAACCGCGACCCGGATGT
chrI	1370710	CAACGCGCTCGTGTACAACGCGCTCGGTCTCCGTTCGTCTCCTGTTAATTAGGCTCGGTCGGCCTAGTTGAAATTTGACGATTTTCTGATTTCTGGCTTCCCTCATAACCGAGTCTAGCGTCTCCTCTGGTTAACCGCGACCCGGATGT
chrI	1377102	CAACGCGCTCGTGTACAACGCGCTCGGTCTCCGTTCGTCTCCTGTTAATTAGGCTCGGTCGGCCTATCCTGTAGTAATGCAATTACTCGCACAAGTACTAATCGATTACCGAGTCTAGCGTCTCCTCTGGTTAACCGCGACCCGGATGT
chrI	1379547	CAACGCGCTCGTGTACAACGCGCTCGGTCTCCGTTCGTCTCCTGTTAATTAGGCTCGGTCGGCCTATTGATCGCTTCTGTTGGGAAAATGAATGCAAGCACTATTGCTCCGAGTCTAGCGTCTCCTCTGGTTAACCGCGACCCGGATGT
chrI	1385462	CAACGCGCTCGTGTACAACGCGCTCGGTCTCCGTTCGTCTCCTGTTAATTAGGCTCGGTCGGCCTATGACTAGTAGCTCGGGAGAAACGGGAAATCTCCTTCATCCAGCCGAGTCTAGCGTCTCCTCTGGTTAACCGCGACCCGGATGT
chrI	1389420	CAACGCGCTCGTGTACAACGCGCTCGGTCTCCGTTCGTCTCCTGTTAATTAGGCTCGGTCGGCCTAGATGTTTGAGTTTCACATGTTCGGCGGATCTGGAAATTTTGACCGAGTCTAGCGTCTCCTCTGGTTAACCGCGACCCGGATGT
chrI	1393911	CAACGCGCTCGTGTACAACGCGCTCGGTCTCCGTTCGTCTCCTGTTAATTAGGCTCGGTCGGCCTACTTTTCCGGCTTACACTACAGGAATTTAACATTTAAAACGCACCGAGTCTAGCGTCTCCTCTGGTTAACCGCGACCCGGATGT
chrI	1396026	CAACGCGCTCGTGTACAACGCGCTCGGTCTCCGTTCGTCTCCTGTTAATTAGGCTCGGTCGGCCTAAGAAAAGAGCAAATGTGGCAACAATTCCAGTCCAATTTTCAGCCGAGTCTAGCGTCTCCTCTGGTTAACCGCGACCCGGATGT
chrI	1401899	CAACGCGCTCGTGTACAACGCGCTCGGTCTCCGTTCGTCTCCTGTTAATTAGGCTCGGTCGGCCTAACACAAGAGCGCTACAGTATTAATTTAATGGACTACTGTAGTCCGAGTCTAGCGTCTCCTCTGGTTAACCGCGACCCGGATGT
chrI	1402775	CAACGCGCTCGTGTACAACGCGCTCGGTCTCCGTTCGTCTCCTGTTAATTAGGCTCGGTCGGCCTAGAGAAGCTTGATCCAGAACTTGTGAAAGCTGTGGATCATATGCCGAGTCTAGCGTCTCCTCTGGTTAACCGCGACCCGGATGT
chrI	1406227	CAACGCGCTCGTGTACAACGCGCTCGGTCTCCGTTCGTCTCCTGTTAATTAGGCTCGGTCGGCCTACCGCCTGGTCACCTTATTTAAAAGTTTTACCAAAGGAATTTACCGAGTCTAGCGTCTCCTCTGGTTAACCGCGACCCGGATGT
chrI	1411508	CAACGCGCTCGTGTACAACGCGCTCGGTCTCCGTTCGTCTCCTGTTAATTAGGCTCGGTCGGCCTAAAGGCGAACAAATATTCGTGTGTTATGGTGCACATGACAATGCCGAGTCTAGCGTCTCCTCTGGTTAACCGCGACCCGGATGT
chrI	1415424	CAACGCGCTCGTGTACAACGCGCTCGGTCTCCGTTCGTCTCCTGTTAATTAGGCTCGGTCGGCCTAGCTGAATAAATTGACGTGGTTTCGGGCGCGGTTTCATGAATTCCGAGTCTAGCGTCTCCTCTGGTTAACCGCGACCCGGATGT
chrI	1416726	CAACGCGCTCGTGTACAACGCGCTCGGTCTCCGTTCGTCTCCTGTTAATTAGGCTCGGTCGGCCTACCAGAATCGTACAAGGTAGCTTTCAAGCTCTCTAAATAGCTCCCGAGTCTAGCGTCTCCTCTGGTTAACCGCGACCCGGATGT
chrI	1420309	CAACGCGCTCGTGTACAACGCGCTCGGTCTCCGTTCGTCTCCTGTTAATTAGGCTCGGTCGGCCTAATCATTCTCGGACTAATCGAATTCGACAAATCGCACACCGGACCGAGTCTAGCGTCTCCTCTGGTTAACCGCGACCCGGATGT
chrI	1420883	CAACGCGCTCGTGTACAACGCGCTCGGTCTCCGTTCGTCTCCTGTTAATTAGGCTCGGTCGGCCTAGATACGAGTTCACGATGAGCCACGGAGCCTGTCAGAGCTTCTCCGAGTCTAGCGTCTCCTCTGGTTAACCGCGACCCGGATGT
chrI	1422677	CAACGCGCTCGTGTACAACGCGCTCGGTCTCCGTTCGTCTCCTGTTAATTAGGCTCGGTCGGCCTATGAAATCCTTTCAGAAACCCTCTCCGACCTAAGCCAAGTCGGCCGAGTCTAGCGTCTCCTCTGGTTAACCGCGACCCGGATGT
chrI	1424467	CAACGCGCTCGTGTACAACGCGCTCGGTCTCCGTTCGTCTCCTGTTAATTAGGCTCGGTCGGCCTACGGATTCATTGGCTACACGGGCGGTGCAATGTTCGTTCTTGCCCGAGTCTAGCGTCTCCTCTGGTTAACCGCGACCCGGATGT
chrI	1427207	CAACGCGCTCGTGTACAACGCGCTCGGTCTCCGTTCGTCTCCTGTTAATTAGGCTCGGTCGGCCTACAGCCGTGCCCATGATTTACATACTACTGATATAATTTCAAACCGAGTCTAGCGTCTCCTCTGGTTAACCGCGACCCGGATGT
chrI	1427862	CAACGCGCTCGTGTACAACGCGCTCGGTCTCCGTTCGTCTCCTGTTAATTAGGCTCGGTCGGCCTAGTCCAGTTATGAACATACATATCAGAGGTGCGGCGGCAATTGCCGAGTCTAGCGTCTCCTCTGGTTAACCGCGACCCGGATGT
chrI	1432115	CAACGCGCTCGTGTACAACGCGCTCGGTCTCCGTTCGTCTCCTGTTAATTAGGCTCGGTCGGCCTAGTAGACCGAACAATTTTGACATGGCTCAGTTCTATTATTTCTCCGAGTCTAGCGTCTCCTCTGGTTAACCGCGACCCGGATGT
chrI	1432804	CAACGCGCTCGTGTACAACGCGCTCGGTCTCCGTTCGTCTCCTGTTAATTAGGCTCGGTCGGCCTAAAACCTCGATTACTGTTCCATTCGCCCGCAATATTATGCAAACCGAGTCTAGCGTCTCCTCTGGTTAACCGCGACCCGGATGT
chrI	1436310	CAACGCGCTCGTGTACAACGCGCTCGGTCTCCGTTCGTCTCCTGTTAATTAGGCTCGGTCGGCCTACGTAGTGCCAAAGAACGGGCTCTTCAGATTGTCGAGCAGGCTCCGAGTCTAGCGTCTCCTCTGGTTAACCGCGACCCGGATGT
chrI	1440781	CAACGCGCTCGTGTACAACGCGCTCGGTCTCCGTTCGTCTCCTGTTAATTAGGCTCGGTCGGCCTATTGAAGTACAATATGCAACTCCGTCAGCTATTGCGGCTGTTGCCGAGTCTAGCGTCTCCTCTGGTTAACCGCGACCCGGATGT
chrI	1443588	CAACGCGCTCGTGTACAACGCGCTCGGTCTCCGTTCGTCTCCTGTTAATTAGGCTCGGTCGGCCTACAATTTCTCACTAGTTTTCTGCTCATGCTTGGCAGTTCCATCCCGAGTCTAGCGTCTCCTCTGGTTAACCGCGACCCGGATGT
chrI	1444668	CAACGCGCTCGTGTACAACGCGCTCGGTCTCCGTTCGTCTCCTGTTAATTAGGCTCGGTCGGCCTACGGCTGAAAGTCCAGAAATAACTCGAAAATACGATCAAAATTCCGAGTCTAGCGTCTCCTCTGGTTAACCGCGACCCGGATGT
chrI	1446807	CAACGCGCTCGTGTACAACGCGCTCGGTCTCCGTTCGTCTCCTGTTAATTAGGCTCGGTCGGCCTAACTGTGAATCGTCGCTATGAGGACACATGGGCCTGTGAGGAGCCGAGTCTAGCGTCTCCTCTGGTTAACCGCGACCCGGATGT
chrI	1447569	CAACGCGCTCGTGTACAACGCGCTCGGTCTCCGTTCGTCTCCTGTTAATTAGGCTCGGTCGGCCTAAATTTGAACTTTTGGAAAATTCGAAATAGAGCGCGTTTGCAGCCGAGTCTAGCGTCTCCTCTGGTTAACCGCGACCCGGATGT
chrI	1449331	CAACGCGCTCGTGTACAACGCGCTCGGTCTCCGTTCGTCTCCTGTTAATTAGGCTCGGTCGGCCTATCTGATTCCATTATCAGTGATATCGATGATTTTGCGAAGCTTCCGAGTCTAGCGTCTCCTCTGGTTAACCGCGACCCGGATGT
chrI	1449795	CAACGCGCTCGTGTACAACGCGCTCGGTCTCCGTTCGTCTCCTGTTAATTAGGCTCGGTCGGCCTACGAGTACTTTGCCGTTAACTCATTCGAGCAGTTTTGCATCAACCGAGTCTAGCGTCTCCTCTGGTTAACCGCGACCCGGATGT
chrI	1451023	CAACGCGCTCGTGTACAACGCGCTCGGTCTCCGTTCGTCTCCTGTTAATTAGGCTCGGTCGGCCTAGCACTTTGACACCTCGCGTAAAGGCTTTGTCAGTTAATTAACCCGAGTCTAGCGTCTCCTCTGGTTAACCGCGACCCGGATGT
chrI	1451549	CAACGCGCTCGTGTACAACGCGCTCGGTCTCCGTTCGTCTCCTGTTAATTAGGCTCGGTCGGCCTAATTTGGTGTTTTGGAATGCTAATTGTTGTGTGGTCCTTTGCGCCGAGTCTAGCGTCTCCTCTGGTTAACCGCGACCCGGATGT
chrI	1452818	CAACGCGCTCGTGTACAACGCGCTCGGTCTCCGTTCGTCTCCTGTTAATTAGGCTCGGTCGGCCTACGAGATGTCTTATAATTGTCCCAGATTGCACAATTTCCTTATCCGAGTCTAGCGTCTCCTCTGGTTAACCGCGACCCGGATGT
chrI	1454466	CAACGCGCTCGTGTACAACGCGCTCGGTCTCCGTTCGTCTCCTGTTAATTAGGCTCGGTCGGCCTAAGTCAGATGAAAGCATGGCACTTTGACGGCTCCGCGATTCTCCCGAGTCTAGCGTCTCCTCTGGTTAACCGCGACCCGGATGT
chrI	1454959	CAACGCGCTCGTGTACAACGCGCTCGGTCTCCGTTCGTCTCCTGTTAATTAGGCTCGGTCGGCCTACAAACTTCGTGTGTTTATGCATGCATTAGGGCTCCGCATTTTCCGAGTCTAGCGTCTCCTCTGGTTAACCGCGACCCGGATGT
chrI	1456702	CAACGCGCTCGTGTACAACGCGCTCGGTCTCCGTTCGTCTCCTGTTAATTAGGCTCGGTCGGCCTAAGGAGTGTTAATGTCTATTGATTTGGAGGGATTAGAGTTGTGCCGAGTCTAGCGTCTCCTCTGGTTAACCGCGACCCGGATGT
chrI	1459356	CAACGCGCTCGTGTACAACGCGCTCGGTCTCCGTTCGTCTCCTGTTAATTAGGCTCGGTCGGCCTACATTGATACATTTTGCCCGAAATCCCTGAAAGTTTAGTGAATCCGAGTCTAGCGTCTCCTCTGGTTAACCGCGACCCGGATGT
chrI	1461562	CAACGCGCTCGTGTACAACGCGCTCGGTCTCCGTTCGTCTCCTGTTAATTAGGCTCGGTCGGCCTAGCAAAGAAGCCGAGGATAAGGAACGTCGGGAGGCTGAGGAGACCGAGTCTAGCGTCTCCTCTGGTTAACCGCGACCCGGATGT
chrI	1463643	CAACGCGCTCGTGTACAACGCGCTCGGTCTCCGTTCGTCTCCTGTTAATTAGGCTCGGTCGGCCTAGAACTCGGCGAATCGGGATGTTCCACCGACACGTGCTCCATTCCGAGTCTAGCGTCTCCTCTGGTTAACCGCGACCCGGATGT
chrI	1465088	CAACGCGCTCGTGTACAACGCGCTCGGTCTCCGTTCGTCTCCTGTTAATTAGGCTCGGTCGGCCTAGCAAATGTGCGAGCTGCCACTGGAGCAAACAGGTCTTCTCAGCCGAGTCTAGCGTCTCCTCTGGTTAACCGCGACCCGGATGT
chrI	1466677	CAACGCGCTCGTGTACAACGCGCTCGGTCTCCGTTCGTCTCCTGTTAATTAGGCTCGGTCGGCCTAAGGCAAGAACAGTAAGGCGATGGCAGTTGAAACGGAGCAGAACCGAGTCTAGCGTCTCCTCTGGTTAACCGCGACCCGGATGT
chrI	1468260	CAACGCGCTCGTGTACAACGCGCTCGGTCTCCGTTCGTCTCCTGTTAATTAGGCTCGGTCGGCCTATCGATGAGATGAGCGAGATGACATTGATCCAGTATGACAGCCCCGAGTCTAGCGTCTCCTCTGGTTAACCGCGACCCGGATGT
chrI	1470555	CAACGCGCTCGTGTACAACGCGCTCGGTCTCCGTTCGTCTCCTGTTAATTAGGCTCGGTCGGCCTAGCGGTTGGAACTTAATTTCAATCTGATACATCTTTTGGCATTCCGAGTCTAGCGTCTCCTCTGGTTAACCGCGACCCGGATGT
chrI	1475676	CAACGCGCTCGTGTACAACGCGCTCGGTCTCCGTTCGTCTCCTGTTAATTAGGCTCGGTCGGCCTAATTTTCGAAAATAGTCAGCGAAATGGAATCATTGGCCGCCGGCCGAGTCTAGCGTCTCCTCTGGTTAACCGCGACCCGGATGT
chrI	1476788	CAACGCGCTCGTGTACAACGCGCTCGGTCTCCGTTCGTCTCCTGTTAATTAGGCTCGGTCGGCCTATATTTTGGCGGAAGAGGATCACAAACATGCGTGAGTCACAATCCGAGTCTAGCGTCTCCTCTGGTTAACCGCGACCCGGATGT
chrI	1478088	CAACGCGCTCGTGTACAACGCGCTCGGTCTCCGTTCGTCTCCTGTTAATTAGGCTCGGTCGGCCTAGTGTCTCGAAAGAGGTGTTGAAGCTTATCAAGGTGCAAGCGGCCGAGTCTAGCGTCTCCTCTGGTTAACCGCGACCCGGATGT
chrI	1478915	CAACGCGCTCGTGTACAACGCGCTCGGTCTCCGTTCGTCTCCTGTTAATTAGGCTCGGTCGGCCTAAACTGTTGATTCGAGTCTACTATGGATCGACGTTCATGGGATCCGAGTCTAGCGTCTCCTCTGGTTAACCGCGACCCGGATGT
chrI	1479561	CAACGCGCTCGTGTACAACGCGCTCGGTCTCCGTTCGTCTCCTGTTAATTAGGCTCGGTCGGCCTATGTCGTTTTGTAGCCTAACTTTTATGATTTCTAGGCAATCGGCCGAGTCTAGCGTCTCCTCTGGTTAACCGCGACCCGGATGT
chrI	1481478	CAACGCGCTCGTGTACAACGCGCTCGGTCTCCGTTCGTCTCCTGTTAATTAGGCTCGGTCGGCCTAGCCACTAATTTTCTCTTCCTCATCCACTTCGTAATATCCCTGCCGAGTCTAGCGTCTCCTCTGGTTAACCGCGACCCGGATGT
chrI	1482564	CAACGCGCTCGTGTACAACGCGCTCGGTCTCCGTTCGTCTCCTGTTAATTAGGCTCGGTCGGCCTACAATGGGAGAGGAAATGCATTTTCTCTTACGCGCGTGGTGTCCCGAGTCTAGCGTCTCCTCTGGTTAACCGCGACCCGGATGT
chrI	1484515	CAACGCGCTCGTGTACAACGCGCTCGGTCTCCGTTCGTCTCCTGTTAATTAGGCTCGGTCGGCCTAAATCGAAAATTCCCTAAGAATTTTGTGGATATCAACTACCCGCCGAGTCTAGCGTCTCCTCTGGTTAACCGCGACCCGGATGT
chrI	1485870	CAACGCGCTCGTGTACAACGCGCTCGGTCTCCGTTCGTCTCCTGTTAATTAGGCTCGGTCGGCCTACACTCCGATATTCCGCTACCTAGAAGTGACGTCACACGCTTCCCGAGTCTAGCGTCTCCTCTGGTTAACCGCGACCCGGATGT
chrI	1487377	CAACGCGCTCGTGTACAACGCGCTCGGTCTCCGTTCGTCTCCTGTTAATTAGGCTCGGTCGGCCTATTCAAATGAGCACGAGATGAAAGAATATTCCAGCTATGTGAGCCGAGTCTAGCGTCTCCTCTGGTTAACCGCGACCCGGATGT
chrI	1488635	CAACGCGCTCGTGTACAACGCGCTCGGTCTCCGTTCGTCTCCTGTTAATTAGGCTCGGTCGGCCTAGAGAATTAATGATGCAATTGGAGCATTTAATGGCTCAGTTGACCGAGTCTAGCGTCTCCTCTGGTTAACCGCGACCCGGATGT
chrI	1490101	CAACGCGCTCGTGTACAACGCGCTCGGTCTCCGTTCGTCTCCTGTTAATTAGGCTCGGTCGGCCTATGCAAGAGCCACTGTATGCGCCTTGAAAATGAAAGTTTACAGCCGAGTCTAGCGTCTCCTCTGGTTAACCGCGACCCGGATGT
chrI	1491857	CAACGCGCTCGTGTACAACGCGCTCGGTCTCCGTTCGTCTCCTGTTAATTAGGCTCGGTCGGCCTAAATCGAGTTGAAAAGGCAAGACCAAAATTTGGCAAAGATTTCCCGAGTCTAGCGTCTCCTCTGGTTAACCGCGACCCGGATGT
chrI	1495773	CAACGCGCTCGTGTACAACGCGCTCGGTCTCCGTTCGTCTCCTGTTAATTAGGCTCGGTCGGCCTAAGCTCCTGATCTACACACGCCCGCCTCGAATATCGCAATTTTCCGAGTCTAGCGTCTCCTCTGGTTAACCGCGACCCGGATGT
chrI	1499092	CAACGCGCTCGTGTACAACGCGCTCGGTCTCCGTTCGTCTCCTGTTAATTAGGCTCGGTCGGCCTACACATAATCCACACATCCACCGAGACCTTCCATCAGCAGCAGCCGAGTCTAGCGTCTCCTCTGGTTAACCGCGACCCGGATGT
chrI	1500725	CAACGCGCTCGTGTACAACGCGCTCGGTCTCCGTTCGTCTCTATGAGGACGAATCTCCCGCTTATATGCGAAGCCGCGTTCCGTTCACTCCAATCAGCTCGACAAGCTGCGTTAGGGTGCTTACGTCTGGTTAACCGCGACCCGGATGT
chrI	1501321	CAACGCGCTCGTGTACAACGCGCTCGGTCTCCGTTCGTCTCTATGAGGACGAATCTCCCGCTTATAGCCGTAAATTTGGACAAACTTGCCGGATTTGACATTTTCTGGGCGTTAGGGTGCTTACGTCTGGTTAACCGCGACCCGGATGT
chrI	1503803	CAACGCGCTCGTGTACAACGCGCTCGGTCTCCGTTCGTCTCTATGAGGACGAATCTCCCGCTTATATGGGTTATTGTAACTCAATTATAGGATTCATCGGGTTACTGTGCGTTAGGGTGCTTACGTCTGGTTAACCGCGACCCGGATGT
chrI	1506957	CAACGCGCTCGTGTACAACGCGCTCGGTCTCCGTTCGTCTCTATGAGGACGAATCTCCCGCTTATATAGTTCCCTTTAGTAGAAAGTGATCCAAATGCGAGCTTCGCCGCGTTAGGGTGCTTACGTCTGGTTAACCGCGACCCGGATGT
chrI	1511247	CAACGCGCTCGTGTACAACGCGCTCGGTCTCCGTTCGTCTCTATGAGGACGAATCTCCCGCTTATATAGCTTCACCCATCGTCGCCTCACTAATACACTGTGTCCAATGCGTTAGGGTGCTTACGTCTGGTTAACCGCGACCCGGATGT
chrI	1511827	CAACGCGCTCGTGTACAACGCGCTCGGTCTCCGTTCGTCTCTATGAGGACGAATCTCCCGCTTATAACAGTTCGCATGACTATCGGTTTCAGGGCGTTCCAGACAATCGCGTTAGGGTGCTTACGTCTGGTTAACCGCGACCCGGATGT
chrI	1514751	CAACGCGCTCGTGTACAACGCGCTCGGTCTCCGTTCGTCTCTATGAGGACGAATCTCCCGCTTATATGATTCCAGGCAAAATGAACGAACAGCAGACGAGGAGGATTCGCGTTAGGGTGCTTACGTCTGGTTAACCGCGACCCGGATGT
chrI	1517537	CAACGCGCTCGTGTACAACGCGCTCGGTCTCCGTTCGTCTCTATGAGGACGAATCTCCCGCTTATATAAACTCGATGATTCGCGAGAACGAGGCATGGTTCAAGTCACGCGTTAGGGTGCTTACGTCTGGTTAACCGCGACCCGGATGT
chrI	1518054	CAACGCGCTCGTGTACAACGCGCTCGGTCTCCGTTCGTCTCTATGAGGACGAATCTCCCGCTTATAGGCTAAAGCGTTGCCAAATGCACAGGAGAATCGCGTTCAGTTGCGTTAGGGTGCTTACGTCTGGTTAACCGCGACCCGGATGT
chrI	1522183	CAACGCGCTCGTGTACAACGCGCTCGGTCTCCGTTCGTCTCTATGAGGACGAATCTCCCGCTTATATCTATTCCTAACACCAACAGGCCCTCAACAAAACAGTATTGTGCGTTAGGGTGCTTACGTCTGGTTAACCGCGACCCGGATGT
chrI	1526270	CAACGCGCTCGTGTACAACGCGCTCGGTCTCCGTTCGTCTCTATGAGGACGAATCTCCCGCTTATAACTCTCCCAAAACAGAAAACAAATTCTGAGAATGCGTATTGGGCGTTAGGGTGCTTACGTCTGGTTAACCGCGACCCGGATGT
chrI	1530051	CAACGCGCTCGTGTACAACGCGCTCGGTCTCCGTTCGTCTCTATGAGGACGAATCTCCCGCTTATATCGGTCATGACGAGGCGATAGCGAATATTTTGTTGATGATGAGCGTTAGGGTGCTTACGTCTGGTTAACCGCGACCCGGATGT
chrI	1534020	CAACGCGCTCGTGTACAACGCGCTCGGTCTCCGTTCGTCTCTATGAGGACGAATCTCCCGCTTATAGAGCATTCGTCATCGAGAACTCTTCGAGGAAACAGGTGTGCTGCGTTAGGGTGCTTACGTCTGGTTAACCGCGACCCGGATGT
chrI	1537419	CAACGCGCTCGTGTACAACGCGCTCGGTCTCCGTTCGTCTCTATGAGGACGAATCTCCCGCTTATACGAGGAAAAGTATTACTTGTGCCCGAAGGTGAAACTTATTGTGCGTTAGGGTGCTTACGTCTGGTTAACCGCGACCCGGATGT
chrI	1540885	CAACGCGCTCGTGTACAACGCGCTCGGTCTCCGTTCGTCTCTATGAGGACGAATCTCCCGCTTATAGTTTCTTCCTATACATCTCAATACACATAACTGGTTGCCGTCGCGTTAGGGTGCTTACGTCTGGTTAACCGCGACCCGGATGT
chrI	1543851	CAACGCGCTCGTGTACAACGCGCTCGGTCTCCGTTCGTCTCTATGAGGACGAATCTCCCGCTTATACTATTGCGTGGTACAAAACTCGGGAAACGTGATTTGCTCGGCGCGTTAGGGTGCTTACGTCTGGTTAACCGCGACCCGGATGT
chrI	1544789	CAACGCGCTCGTGTACAACGCGCTCGGTCTCCGTTCGTCTCTATGAGGACGAATCTCCCGCTTATATTTCACTTTATGCCATCATCGTCCGACAATTCACCGAGTGACGCGTTAGGGTGCTTACGTCTGGTTAACCGCGACCCGGATGT
chrI	1547139	CAACGCGCTCGTGTACAACGCGCTCGGTCTCCGTTCGTCTCTATGAGGACGAATCTCCCGCTTATAAGTTTTCTGATTTCGCCCAAGCCATGTAGTACTATAATATCAGCGTTAGGGTGCTTACGTCTGGTTAACCGCGACCCGGATGT
chrI	1548758	CAACGCGCTCGTGTACAACGCGCTCGGTCTCCGTTCGTCTCTATGAGGACGAATCTCCCGCTTATAGCCTTGATAAGTCAGTCAGTGATCATCGAAAATTTAGTTGACGCGTTAGGGTGCTTACGTCTGGTTAACCGCGACCCGGATGT
chrI	1550507	CAACGCGCTCGTGTACAACGCGCTCGGTCTCCGTTCGTCTCTATGAGGACGAATCTCCCGCTTATAACGGATCCGCGTCCGGGAGCTGCCACAAGAGTTCCGCTGCTCGCGTTAGGGTGCTTACGTCTGGTTAACCGCGACCCGGATGT
chrI	1553193	CAACGCGCTCGTGTACAACGCGCTCGGTCTCCGTTCGTCTCTATGAGGACGAATCTCCCGCTTATAAAGTTGCCGGTGTTTTGAATTGGTTGAAACCACTATATTCTGGCGTTAGGGTGCTTACGTCTGGTTAACCGCGACCCGGATGT
chrI	1554296	CAACGCGCTCGTGTACAACGCGCTCGGTCTCCGTTCGTCTCTATGAGGACGAATCTCCCGCTTATACTGCTCGCGTGATAATGGCCATAATGAATGAGAAAGCGTGTCGCGTTAGGGTGCTTACGTCTGGTTAACCGCGACCCGGATGT
chrI	1555860	CAACGCGCTCGTGTACAACGCGCTCGGTCTCCGTTCGTCTCTATGAGGACGAATCTCCCGCTTATAGAAAACTCGGAAATTTTCTCGGGAGTTGATTAGAATCATCGAGCGTTAGGGTGCTTACGTCTGGTTAACCGCGACCCGGATGT
chrI	1557332	CAACGCGCTCGTGTACAACGCGCTCGGTCTCCGTTCGTCTCTATGAGGACGAATCTCCCGCTTATACTCCAAAACCGAATCAAAACTCGATTTCTTTGTGAAATCTTGGCGTTAGGGTGCTTACGTCTGGTTAACCGCGACCCGGATGT
chrI	1559487	CAACGCGCTCGTGTACAACGCGCTCGGTCTCCGTTCGTCTCTATGAGGACGAATCTCCCGCTTATAGATTCCTGTTTCTGTGCCCATTATGTCTTGGAGCAACCGATAGCGTTAGGGTGCTTACGTCTGGTTAACCGCGACCCGGATGT
chrI	1564191	CAACGCGCTCGTGTACAACGCGCTCGGTCTCCGTTCGTCTCTATGAGGACGAATCTCCCGCTTATAACCAGCAGAAATTAGTGGAAGAAGATAGAAAATGAGAGAGAGGCGTTAGGGTGCTTACGTCTGGTTAACCGCGACCCGGATGT
chrI	1567084	CAACGCGCTCGTGTACAACGCGCTCGGTCTCCGTTCGTCTCTATGAGGACGAATCTCCCGCTTATAGAATTTCGCGACGATTCAAGTATTTCACATGGTGTCAGAGTGGCGTTAGGGTGCTTACGTCTGGTTAACCGCGACCCGGATGT
chrI	1570656	CAACGCGCTCGTGTACAACGCGCTCGGTCTCCGTTCGTCTCTATGAGGACGAATCTCCCGCTTATAGCCAAGCAACAGACTATTGAGAGTGAAGAGTGAGTTGCATTGGCGTTAGGGTGCTTACGTCTGGTTAACCGCGACCCGGATGT
chrI	1573434	CAACGCGCTCGTGTACAACGCGCTCGGTCTCCGTTCGTCTCTATGAGGACGAATCTCCCGCTTATAGAATGAATTTCTTTTCGAATTTTCGTAAATCGACACCAGAGCGCGTTAGGGTGCTTACGTCTGGTTAACCGCGACCCGGATGT
chrI	1575601	CAACGCGCTCGTGTACAACGCGCTCGGTCTCCGTTCGTCTCTATGAGGACGAATCTCCCGCTTATACGAGAGAAGTACTGTATGTACCTTTGAATGTAGACCTCTACAGCGTTAGGGTGCTTACGTCTGGTTAACCGCGACCCGGATGT
chrI	1577843	CAACGCGCTCGTGTACAACGCGCTCGGTCTCCGTTCGTCTCTATGAGGACGAATCTCCCGCTTATATATGACAAAGGGACAGGTTCCGTATCCGGGTGAGTTTGAGTGGCGTTAGGGTGCTTACGTCTGGTTAACCGCGACCCGGATGT
chrI	1580618	CAACGCGCTCGTGTACAACGCGCTCGGTCTCCGTTCGTCTCTATGAGGACGAATCTCCCGCTTATAAACCAATAAATTTCCCAAATATTGGTTACGTCACACGTGGCTGCGTTAGGGTGCTTACGTCTGGTTAACCGCGACCCGGATGT
chrI	1583154	CAACGCGCTCGTGTACAACGCGCTCGGTCTCCGTTCGTCTCTATGAGGACGAATCTCCCGCTTATACATGGCCGAACTTTTCACTTTTGTTAGATGACTTGTGGTCATGCGTTAGGGTGCTTACGTCTGGTTAACCGCGACCCGGATGT
chrI	1585372	CAACGCGCTCGTGTACAACGCGCTCGGTCTCCGTTCGTCTCTATGAGGACGAATCTCCCGCTTATACACCTCACAGCAAAACGATTTCCACGACAGTACGGCAATTACGCGTTAGGGTGCTTACGTCTGGTTAACCGCGACCCGGATGT
chrI	1587227	CAACGCGCTCGTGTACAACGCGCTCGGTCTCCGTTCGTCTCTATGAGGACGAATCTCCCGCTTATACAGACAACGTATGGGTTTATTAGGTCTCCAAATAAGTTCTGGGCGTTAGGGTGCTTACGTCTGGTTAACCGCGACCCGGATGT
chrI	1590394	CAACGCGCTCGTGTACAACGCGCTCGGTCTCCGTTCGTCTCTATGAGGACGAATCTCCCGCTTATAGCGCGCTTGCATGAATTTATTATCAAATTTGCAAATTTCCACGCGTTAGGGTGCTTACGTCTGGTTAACCGCGACCCGGATGT
chrI	1592027	CAACGCGCTCGTGTACAACGCGCTCGGTCTCCGTTCGTCTCTATGAGGACGAATCTCCCGCTTATAGCCAGAAATCCGTGAACATCTCATATAGGAACAACTATCACTGCGTTAGGGTGCTTACGTCTGGTTAACCGCGACCCGGATGT
chrI	1593355	CAACGCGCTCGTGTACAACGCGCTCGGTCTCCGTTCGTCTCTATGAGGACGAATCTCCCGCTTATATCACCATCTCCAAATGAACGAATGCAGATGGGCCTGAACCCAGCGTTAGGGTGCTTACGTCTGGTTAACCGCGACCCGGATGT
chrI	1596079	CAACGCGCTCGTGTACAACGCGCTCGGTCTCCGTTCGTCTCTATGAGGACGAATCTCCCGCTTATACAGTTTCCGTCTTCTCACCACCATCGTCCTTCATACCGAGACGCGTTAGGGTGCTTACGTCTGGTTAACCGCGACCCGGATGT
chrI	1598763	CAACGCGCTCGTGTACAACGCGCTCGGTCTCCGTTCGTCTCTATGAGGACGAATCTCCCGCTTATAGGAAGAAGAGATGGGTAAAATGAAACAAGAAGAGCAAAGAATGCGTTAGGGTGCTTACGTCTGGTTAACCGCGACCCGGATGT
chrI	1601073	CAACGCGCTCGTGTACAACGCGCTCGGTCTCCGTTCGTCTCTATGAGGACGAATCTCCCGCTTATACCGTCTAACCAATAACGAATGTACTTATTGATTTCTCTTGCCGCGTTAGGGTGCTTACGTCTGGTTAACCGCGACCCGGATGT
chrI	1602174	CAACGCGCTCGTGTACAACGCGCTCGGTCTCCGTTCGTCTCTATGAGGACGAATCTCCCGCTTATAAATTTCGATGAATCTGAGCCAGAAATTGAAGATGAGGAGGAAGCGTTAGGGTGCTTACGTCTGGTTAACCGCGACCCGGATGT
chrI	1605043	CAACGCGCTCGTGTACAACGCGCTCGGTCTCCGTTCGTCTCTATGAGGACGAATCTCCCGCTTATATAAGGTAGAAAATTGTGGCGGAAAAGCGTTGGATTTCTGCTTGCGTTAGGGTGCTTACGTCTGGTTAACCGCGACCCGGATGT
chrI	1607850	CAACGCGCTCGTGTACAACGCGCTCGGTCTCCGTTCGTCTCTATGAGGACGAATCTCCCGCTTATAAACGCCCGTAACAAATCGGAAGATATTCAGAGAAATGGAGAGGCGTTAGGGTGCTTACGTCTGGTTAACCGCGACCCGGATGT
chrI	1610004	CAACGCGCTCGTGTACAACGCGCTCGGTCTCCGTTCGTCTCTATGAGGACGAATCTCCCGCTTATACAGCAGCACCGGTATCAGCCATTGCAGGCAATACATTTTGCCGCGTTAGGGTGCTTACGTCTGGTTAACCGCGACCCGGATGT
chrI	1610926	CAACGCGCTCGTGTACAACGCGCTCGGTCTCCGTTCGTCTCTATGAGGACGAATCTCCCGCTTATACTGAAAATTCGCTGAAAATTCCTCTAAAATCACGAAGAAACCGCGTTAGGGTGCTTACGTCTGGTTAACCGCGACCCGGATGT
chrI	1613527	CAACGCGCTCGTGTACAACGCGCTCGGTCTCCGTTCGTCTCTATGAGGACGAATCTCCCGCTTATAAAACGTGGCACCGAAGTAGTCGTGAATCACGGTGGAGGTGGTGCGTTAGGGTGCTTACGTCTGGTTAACCGCGACCCGGATGT
chrI	1616248	CAACGCGCTCGTGTACAACGCGCTCGGTCTCCGTTCGTCTCTATGAGGACGAATCTCCCGCTTATAAGAGGATGTTGAGGCGGTGAGGGAGGGTTTTCGAGAATTTGGGCGTTAGGGTGCTTACGTCTGGTTAACCGCGACCCGGATGT
chrI	1621635	CAACGCGCTCGTGTACAACGCGCTCGGTCTCCGTTCGTCTCTATGAGGACGAATCTCCCGCTTATATTATACTTCAGATTGCTTAGGCCGTCACGTGTCCATCGGCGCGCGTTAGGGTGCTTACGTCTGGTTAACCGCGACCCGGATGT
chrI	1623798	CAACGCGCTCGTGTACAACGCGCTCGGTCTCCGTTCGTCTCTATGAGGACGAATCTCCCGCTTATAGATTCGCCACTTGCTCCACAATGAAAATTGCATAGTCCAATTGCGTTAGGGTGCTTACGTCTGGTTAACCGCGACCCGGATGT
chrI	1626448	CAACGCGCTCGTGTACAACGCGCTCGGTCTCCGTTCGTCTCTATGAGGACGAATCTCCCGCTTATAGCCTCCATTGCGTCGACGTCGGCAATAAGGGTCGAGGAGCCGGCGTTAGGGTGCTTACGTCTGGTTAACCGCGACCCGGATGT
chrI	1629067	CAACGCGCTCGTGTACAACGCGCTCGGTCTCCGTTCGTCTCTATGAGGACGAATCTCCCGCTTATAGCTCGAGACCGGAAGGCGACCGCAAAGAAGGACGAAGCCGACGCGTTAGGGTGCTTACGTCTGGTTAACCGCGACCCGGATGT
chrI	1630719	CAACGCGCTCGTGTACAACGCGCTCGGTCTCCGTTCGTCTCTATGAGGACGAATCTCCCGCTTATAGCGCTGAAAGTACTTGGAGAGGAGAAGGCGCTGGATGATGATGCGTTAGGGTGCTTACGTCTGGTTAACCGCGACCCGGATGT
chrI	1634680	CAACGCGCTCGTGTACAACGCGCTCGGTCTCCGTTCGTCTCTATGAGGACGAATCTCCCGCTTATATTGACCTGGATTCAGTCTGATAACTGACCGATATTCTTGATTGCGTTAGGGTGCTTACGTCTGGTTAACCGCGACCCGGATGT
chrI	1637437	CAACGCGCTCGTGTACAACGCGCTCGGTCTCCGTTCGTCTCTATGAGGACGAATCTCCCGCTTATAAGTCCTCAAAGCTTCGGAAACTTTCCAGAACTTTCTAGAAAAGCGTTAGGGTGCTTACGTCTGGTTAACCGCGACCCGGATGT
chrI	1639059	CAACGCGCTCGTGTACAACGCGCTCGGTCTCCGTTCGTCTCTATGAGGACGAATCTCCCGCTTATAGGCTTAAAGGTACGAATAGAAGAAAACATAGGGCCATAATTTGCGTTAGGGTGCTTACGTCTGGTTAACCGCGACCCGGATGT
chrI	1640612	CAACGCGCTCGTGTACAACGCGCTCGGTCTCCGTTCGTCTCTATGAGGACGAATCTCCCGCTTATAAAACTACAACCACTAGACTACAGACCACACGCCGACCGCCAAGCGTTAGGGTGCTTACGTCTGGTTAACCGCGACCCGGATGT
chrI	1642602	CAACGCGCTCGTGTACAACGCGCTCGGTCTCCGTTCGTCTCTATGAGGACGAATCTCCCGCTTATATCGATAATAATTTCAGAAACGAGTTGCGCCTCCGCCTAGACAGCGTTAGGGTGCTTACGTCTGGTTAACCGCGACCCGGATGT
chrI	1643354	CAACGCGCTCGTGTACAACGCGCTCGGTCTCCGTTCGTCTCTATGAGGACGAATCTCCCGCTTATATTCGGGCAGGAAGTGTAAACGCGCTCTATTGTGAATTTTCCCGCGTTAGGGTGCTTACGTCTGGTTAACCGCGACCCGGATGT
chrI	1645789	CAACGCGCTCGTGTACAACGCGCTCGGTCTCCGTTCGTCTCTATGAGGACGAATCTCCCGCTTATAATGAGCTCGAAATCCAGCCGACTGATTTCTCATTTGTCTTTGGCGTTAGGGTGCTTACGTCTGGTTAACCGCGACCCGGATGT
chrI	1647016	CAACGCGCTCGTGTACAACGCGCTCGGTCTCCGTTCGTCTCTATGAGGACGAATCTCCCGCTTATAGCAGTCTCTTCCATTAGGAGGCCGGTGTCGAGGAGCTGAAAAGCGTTAGGGTGCTTACGTCTGGTTAACCGCGACCCGGATGT
chrI	1648222	CAACGCGCTCGTGTACAACGCGCTCGGTCTCCGTTCGTCTCTATGAGGACGAATCTCCCGCTTATAACTCTTGCCACACGACTATGAACGATTCGCTCGCCGAACGAGGCGTTAGGGTGCTTACGTCTGGTTAACCGCGACCCGGATGT
chrI	1649750	CAACGCGCTCGTGTACAACGCGCTCGGTCTCCGTTCGTCTCTATGAGGACGAATCTCCCGCTTATAACGGAATTCTCCAATGTTCGGGTCGGCAAATGTGTTGTCTGCGCGTTAGGGTGCTTACGTCTGGTTAACCGCGACCCGGATGT
chrI	1651803	CAACGCGCTCGTGTACAACGCGCTCGGTCTCCGTTCGTCTCTATGAGGACGAATCTCCCGCTTATAAACGCTTAAAACTTTGCAGTGACGGTCCGTACCTGGTTAGGGGCGTTAGGGTGCTTACGTCTGGTTAACCGCGACCCGGATGT
chrI	1653479	CAACGCGCTCGTGTACAACGCGCTCGGTCTCCGTTCGTCTCTATGAGGACGAATCTCCCGCTTATACCCAATGTTCCATTATTCAACAGTTGGAATAAGTGTATGACAGCGTTAGGGTGCTTACGTCTGGTTAACCGCGACCCGGATGT
chrI	1654423	CAACGCGCTCGTGTACAACGCGCTCGGTCTCCGTTCGTCTCTATGAGGACGAATCTCCCGCTTATATGGAATGGCTCCAAAAGTTCTAGAGCTTTTATAACTAGCTAAGCGTTAGGGTGCTTACGTCTGGTTAACCGCGACCCGGATGT
chrI	1655173	CAACGCGCTCGTGTACAACGCGCTCGGTCTCCGTTCGTCTCTATGAGGACGAATCTCCCGCTTATATTCAGTTCATGGAGCTTATCAAGCAAATCGTCAGGGAAGAAAGCGTTAGGGTGCTTACGTCTGGTTAACCGCGACCCGGATGT
chrI	1656196	CAACGCGCTCGTGTACAACGCGCTCGGTCTCCGTTCGTCTCTATGAGGACGAATCTCCCGCTTATAGCCAGAAATCCGTGAACGTTTACCGGAAAATTCAAAATTCTGGCGTTAGGGTGCTTACGTCTGGTTAACCGCGACCCGGATGT
chrI	1657748	CAACGCGCTCGTGTACAACGCGCTCGGTCTCCGTTCGTCTCTATGAGGACGAATCTCCCGCTTATATCATTAGAGACCCGAATATGCAAAAGTATTGAAATGGGACTAGCGTTAGGGTGCTTACGTCTGGTTAACCGCGACCCGGATGT
chrI	1660598	CAACGCGCTCGTGTACAACGCGCTCGGTCTCCGTTCGTCTCTATGAGGACGAATCTCCCGCTTATAGTAAAGCGGCCACGTAGACCATAAAGTAGGCACGTACGCAGGGCGTTAGGGTGCTTACGTCTGGTTAACCGCGACCCGGATGT
chrI	1663582	CAACGCGCTCGTGTACAACGCGCTCGGTCTCCGTTCGTCTCTATGAGGACGAATCTCCCGCTTATACCCGGTGAAAGTTGATCCAAAATATGAAATTTCTGGAGAAAAGCGTTAGGGTGCTTACGTCTGGTTAACCGCGACCCGGATGT
chrI	1664281	CAACGCGCTCGTGTACAACGCGCTCGGTCTCCGTTCGTCTCTATGAGGACGAATCTCCCGCTTATAACAGCTCGGCAGCCTGATTCATCGAGATTTGTGTGGTGTAGTGCGTTAGGGTGCTTACGTCTGGTTAACCGCGACCCGGATGT
chrI	1667066	CAACGCGCTCGTGTACAACGCGCTCGGTCTCCGTTCGTCTCTATGAGGACGAATCTCCCGCTTATAACCTTCGTCCTCACAAACTTCATTTGCATCGTGGCCTAGAAAGCGTTAGGGTGCTTACGTCTGGTTAACCGCGACCCGGATGT
chrI	1668201	CAACGCGCTCGTGTACAACGCGCTCGGTCTCCGTTCGTCTCTATGAGGACGAATCTCCCGCTTATAAGTTCGAGCGAGGTCTCCTATACGCAGTGTCGGCGTGCAGCCGCGTTAGGGTGCTTACGTCTGGTTAACCGCGACCCGGATGT
chrI	1669313	CAACGCGCTCGTGTACAACGCGCTCGGTCTCCGTTCGTCTCTATGAGGACGAATCTCCCGCTTATACAGCTGGATCTAGTGCGATAGAACGCGTTTTCTCGCCGGAGCGCGTTAGGGTGCTTACGTCTGGTTAACCGCGACCCGGATGT
chrI	1671081	CAACGCGCTCGTGTACAACGCGCTCGGTCTCCGTTCGTCTCTATGAGGACGAATCTCCCGCTTATAGAGACCCGTTCGATCGTTCATCGTGAATATCGCCACTGATGGGCGTTAGGGTGCTTACGTCTGGTTAACCGCGACCCGGATGT
chrI	1672091	CAACGCGCTCGTGTACAACGCGCTCGGTCTCCGTTCGTCTCTATGAGGACGAATCTCCCGCTTATACATCAAAATGTGCTGAAGGTCTCGATGAGCGTAGGCGCACATGCGTTAGGGTGCTTACGTCTGGTTAACCGCGACCCGGATGT
chrI	1673189	CAACGCGCTCGTGTACAACGCGCTCGGTCTCCGTTCGTCTCTATGAGGACGAATCTCCCGCTTATATGTCACTATTATATTGCAATTCGTGCCGATTTCTGCTGTCTGGCGTTAGGGTGCTTACGTCTGGTTAACCGCGACCCGGATGT
chrI	1674959	CAACGCGCTCGTGTACAACGCGCTCGGTCTCCGTTCGTCTCTATGAGGACGAATCTCCCGCTTATATCATCTTCTTGCTCAAAATCGTCATCATAAAGCTGTGCGACGGCGTTAGGGTGCTTACGTCTGGTTAACCGCGACCCGGATGT
chrI	1676251	CAACGCGCTCGTGTACAACGCGCTCGGTCTCCGTTCGTCTCTATGAGGACGAATCTCCCGCTTATAGGTTCGATAAGCGGAGACATAGAAACCTGGGAAAATTGTTGGGCGTTAGGGTGCTTACGTCTGGTTAACCGCGACCCGGATGT
chrI	1678191	CAACGCGCTCGTGTACAACGCGCTCGGTCTCCGTTCGTCTCTATGAGGACGAATCTCCCGCTTATAGGGAGATTAGCATGAGTTGAAAGATCTCCAACATTATCGGTAGCGTTAGGGTGCTTACGTCTGGTTAACCGCGACCCGGATGT
chrI	1680276	CAACGCGCTCGTGTACAACGCGCTCGGTCTCCGTTCGTCTCTATGAGGACGAATCTCCCGCTTATAGTTCATCTGATTCGTCATTTTGAAGGCGTTATCCTTAATTGAGCGTTAGGGTGCTTACGTCTGGTTAACCGCGACCCGGATGT
chrI	1681786	CAACGCGCTCGTGTACAACGCGCTCGGTCTCCGTTCGTCTCTATGAGGACGAATCTCCCGCTTATAAATCTTCGATTTCATTCATCGGAATTAATTATGAGACGGCACGCGTTAGGGTGCTTACGTCTGGTTAACCGCGACCCGGATGT
chrI	1682948	CAACGCGCTCGTGTACAACGCGCTCGGTCTCCGTTCGTCTCTATGAGGACGAATCTCCCGCTTATACGTCCTCTGGTGGATAATCGATATTTTCTAGTTCAAGTCACTGCGTTAGGGTGCTTACGTCTGGTTAACCGCGACCCGGATGT
chrI	1684283	CAACGCGCTCGTGTACAACGCGCTCGGTCTCCGTTCGTCTCTATGAGGACGAATCTCCCGCTTATATGCTCCGAAATTTAAATTTCACAGATGCATCACATTTTACGCGCGTTAGGGTGCTTACGTCTGGTTAACCGCGACCCGGATGT
chrI	1686224	CAACGCGCTCGTGTACAACGCGCTCGGTCTCCGTTCGTCTCTATGAGGACGAATCTCCCGCTTATATCTTCTGATGGTAGTTCCTCAAGTATTCTCCGATAATGTCATGCGTTAGGGTGCTTACGTCTGGTTAACCGCGACCCGGATGT
chrI	1687883	CAACGCGCTCGTGTACAACGCGCTCGGTCTCCGTTCGTCTCTATGAGGACGAATCTCCCGCTTATAATTGTGACACTTTCATGTGACTCTGTTGTCTGCTGGCTCGGCGCGTTAGGGTGCTTACGTCTGGTTAACCGCGACCCGGATGT
chrI	1690236	CAACGCGCTCGTGTACAACGCGCTCGGTCTCCGTTCGTCTCTATGAGGACGAATCTCCCGCTTATAGCGGAAAAGTGCTTGTGGCATTTTATTTTGTTTTGCTAAATGGCGTTAGGGTGCTTACGTCTGGTTAACCGCGACCCGGATGT
chrI	1691217	CAACGCGCTCGTGTACAACGCGCTCGGTCTCCGTTCGTCTCTATGAGGACGAATCTCCCGCTTATAGGGAGTGTGTACTTTGCATAGTTCTTTGTCTCTTAGTCATAAGCGTTAGGGTGCTTACGTCTGGTTAACCGCGACCCGGATGT
chrI	1692929	CAACGCGCTCGTGTACAACGCGCTCGGTCTCCGTTCGTCTCTATGAGGACGAATCTCCCGCTTATACCGGAAACCAATTTCCCACTCTATTAGAACATTCTTGTTCTAGCGTTAGGGTGCTTACGTCTGGTTAACCGCGACCCGGATGT
chrI	1693454	CAACGCGCTCGTGTACAACGCGCTCGGTCTCCGTTCGTCTCTATGAGGACGAATCTCCCGCTTATACAGCCATCTTATTCGAGATCTCCGTAAATTACAGTAGCAGATGCGTTAGGGTGCTTACGTCTGGTTAACCGCGACCCGGATGT
chrI	1695307	CAACGCGCTCGTGTACAACGCGCTCGGTCTCCGTTCGTCTCTATGAGGACGAATCTCCCGCTTATACTGCCCATATTTCCTACATCACACGATCTCCACAGCCCTTCAGCGTTAGGGTGCTTACGTCTGGTTAACCGCGACCCGGATGT
chrI	1697951	CAACGCGCTCGTGTACAACGCGCTCGGTCTCCGTTCGTCTCTATGAGGACGAATCTCCCGCTTATACCCTGTCATTCATCTGTATGCTAGTCTGTTTCTCTTCCAACTGCGTTAGGGTGCTTACGTCTGGTTAACCGCGACCCGGATGT
chrI	1698886	CAACGCGCTCGTGTACAACGCGCTCGGTCTCCGTTCGTCTCTATGAGGACGAATCTCCCGCTTATAGCACCACGTGTGATATAAATCGCCTGTAAATTTACTGAATTTGCGTTAGGGTGCTTACGTCTGGTTAACCGCGACCCGGATGT
chrI	1700720	CAACGCGCTCGTGTACAACGCGCTCGGTCTCCGTTCGTCTCTATGAGGACGAATCTCCCGCTTATAAGGAGGACGAGGACGAATGCGGCTCGGACTATAATGATGATGGCGTTAGGGTGCTTACGTCTGGTTAACCGCGACCCGGATGT
chrI	1702120	CAACGCGCTCGTGTACAACGCGCTCGGTCTCCGTTCGTCTCTATGAGGACGAATCTCCCGCTTATAAGGATAATGCCACCCGGACCACTTCCCGCCTTAGTAAGTTGAGCGTTAGGGTGCTTACGTCTGGTTAACCGCGACCCGGATGT
chrI	1704052	CAACGCGCTCGTGTACAACGCGCTCGGTCTCCGTTCGTCTCTATGAGGACGAATCTCCCGCTTATACCACGCATTGAGAAGCTTCCCGAGAAATATCAATATCTGTATGCGTTAGGGTGCTTACGTCTGGTTAACCGCGACCCGGATGT
chrI	1705915	CAACGCGCTCGTGTACAACGCGCTCGGTCTCCGTTCGTCTCTATGAGGACGAATCTCCCGCTTATAGAGAAGTGGAAATGCGGATGAGTTGCTGAAAAGTGTTGGAATGCGTTAGGGTGCTTACGTCTGGTTAACCGCGACCCGGATGT
chrI	1708276	CAACGCGCTCGTGTACAACGCGCTCGGTCTCCGTTCGTCTCTATGAGGACGAATCTCCCGCTTATACCCGCCGACAAATTAGGTCTTCTCAGAAAATTTGAAATTCCCGCGTTAGGGTGCTTACGTCTGGTTAACCGCGACCCGGATGT
chrI	1710959	CAACGCGCTCGTGTACAACGCGCTCGGTCTCCGTTCGTCTCTATGAGGACGAATCTCCCGCTTATAGAAAGACGAGTCGGCACAGTTGTGGAGAAGTGTTTGCAATAGGCGTTAGGGTGCTTACGTCTGGTTAACCGCGACCCGGATGT
chrI	1717429	CAACGCGCTCGTGTACAACGCGCTCGGTCTCCGTTCGTCTCTATGAGGACGAATCTCCCGCTTATACCGTACAATAACAACTTCACGACCTTTTATAACTATTCACCCGCGTTAGGGTGCTTACGTCTGGTTAACCGCGACCCGGATGT
chrI	1720470	CAACGCGCTCGTGTACAACGCGCTCGGTCTCCGTTCGTCTCTATGAGGACGAATCTCCCGCTTATATAACCATTAAATGGGCGTGGCATATCCCAGAAACTAGTAAGCGCGTTAGGGTGCTTACGTCTGGTTAACCGCGACCCGGATGT
chrI	1721959	CAACGCGCTCGTGTACAACGCGCTCGGTCTCCGTTCGTCTCTATGAGGACGAATCTCCCGCTTATAACTCTGGATGGACAACGGGCGCACATTTGAGCACTATTTGGTGCGTTAGGGTGCTTACGTCTGGTTAACCGCGACCCGGATGT
chrI	1725095	CAACGCGCTCGTGTACAACGCGCTCGGTCTCCGTTCGTCTCTATGAGGACGAATCTCCCGCTTATAGTATGTCCAATGCAGAGATGGTATTCTCCGAGGGCTTCACCCGCGTTAGGGTGCTTACGTCTGGTTAACCGCGACCCGGATGT
chrI	1726486	CAACGCGCTCGTGTACAACGCGCTCGGTCTCCGTTCGTCTCTATGAGGACGAATCTCCCGCTTATACCATAGTTCTTGAAATATTTTGCCAATTTGAATTCCGCGCCAGCGTTAGGGTGCTTACGTCTGGTTAACCGCGACCCGGATGT
chrI	1727094	CAACGCGCTCGTGTACAACGCGCTCGGTCTCCGTTCGTCTCTATGAGGACGAATCTCCCGCTTATAGTCAGTGGAGAGATTACATCGCAGGAGTTGGCGAGGGTAAGGGCGTTAGGGTGCTTACGTCTGGTTAACCGCGACCCGGATGT
chrI	1728447	CAACGCGCTCGTGTACAACGCGCTCGGTCTCCGTTCGTCTCTATGAGGACGAATCTCCCGCTTATAGGTCGTTCAATGGACCGCAGTCGAGGAATACGACGATCGCGTGCGTTAGGGTGCTTACGTCTGGTTAACCGCGACCCGGATGT
chrI	1729522	CAACGCGCTCGTGTACAACGCGCTCGGTCTCCGTTCGTCTCTATGAGGACGAATCTCCCGCTTATACTAAATTGTCAACTGAGCCATGTAAAGTAGTTACCGAAAGGTGCGTTAGGGTGCTTACGTCTGGTTAACCGCGACCCGGATGT
chrI	1730301	CAACGCGCTCGTGTACAACGCGCTCGGTCTCCGTTCGTCTCTATGAGGACGAATCTCCCGCTTATACGGATCATTGAGCCATTATTCAGTTTAAAGGTGGAGTACCGAGCGTTAGGGTGCTTACGTCTGGTTAACCGCGACCCGGATGT
chrI	1731319	CAACGCGCTCGTGTACAACGCGCTCGGTCTCCGTTCGTCTCTATGAGGACGAATCTCCCGCTTATAGAGCGGCTTCTCGATGCAGCTGCGAAGGTTGCTCACGCAACGGCGTTAGGGTGCTTACGTCTGGTTAACCGCGACCCGGATGT
chrI	1732550	CAACGCGCTCGTGTACAACGCGCTCGGTCTCCGTTCGTCTCTATGAGGACGAATCTCCCGCTTATAATCTTGAAGTTGAATATGCTTTCCGATCGTCGTTTGACCTATGCGTTAGGGTGCTTACGTCTGGTTAACCGCGACCCGGATGT
chrI	1733748	CAACGCGCTCGTGTACAACGCGCTCGGTCTCCGTTCGTCTCTATGAGGACGAATCTCCCGCTTATAGCTCCTCCAGGCTATAATTTTGCGCTAGAACAATTTAAAATTGCGTTAGGGTGCTTACGTCTGGTTAACCGCGACCCGGATGT
chrI	1734458	CAACGCGCTCGTGTACAACGCGCTCGGTCTCCGTTCGTCTCTATGAGGACGAATCTCCCGCTTATACCTCCATCCGTGAAAGCCAGAAGGTCGACAACACGCCTGGAGGCGTTAGGGTGCTTACGTCTGGTTAACCGCGACCCGGATGT
chrI	1734915	CAACGCGCTCGTGTACAACGCGCTCGGTCTCCGTTCGTCTCTATGAGGACGAATCTCCCGCTTATAATACGTCGGAACGTCTGCTGTGGAACTTGCTCAAGGACTCAGGCGTTAGGGTGCTTACGTCTGGTTAACCGCGACCCGGATGT
chrI	1735437	CAACGCGCTCGTGTACAACGCGCTCGGTCTCCGTTCGTCTCTATGAGGACGAATCTCCCGCTTATATGGATCCATTGGTGTCTTGGAGACTCTCCGCCAAGCCGGAAAGCGTTAGGGTGCTTACGTCTGGTTAACCGCGACCCGGATGT
chrI	1735959	CAACGCGCTCGTGTACAACGCGCTCGGTCTCCGTTCGTCTCTATGAGGACGAATCTCCCGCTTATAATCGAGACAGTTGAACCGTGAAGAGCTTATGAGCGATATCTCGCGTTAGGGTGCTTACGTCTGGTTAACCGCGACCCGGATGT
chrI	1736469	CAACGCGCTCGTGTACAACGCGCTCGGTCTCCGTTCGTCTCTATGAGGACGAATCTCCCGCTTATATGCTCCAGGGCAGATGGAGTTGGAAGCCGCGATTGGAAGACTGCGTTAGGGTGCTTACGTCTGGTTAACCGCGACCCGGATGT
chrI	1736959	CAACGCGCTCGTGTACAACGCGCTCGGTCTCCGTTCGTCTCTATGAGGACGAATCTCCCGCTTATATCCAGTGAACAGGGAGCTGTGCAAGGAATGGTTGATACAATTGCGTTAGGGTGCTTACGTCTGGTTAACCGCGACCCGGATGT
chrI	1737532	CAACGCGCTCGTGTACAACGCGCTCGGTCTCCGTTCGTCTCTATGAGGACGAATCTCCCGCTTATAAAGTTCCCATCACACAAGGAAGCTATCGTGAAGACAGCGAAGGCGTTAGGGTGCTTACGTCTGGTTAACCGCGACCCGGATGT
chrI	1738071	CAACGCGCTCGTGTACAACGCGCTCGGTCTCCGTTCGTCTCTATGAGGACGAATCTCCCGCTTATAGAAGCGTGTGATGCAAGGAGCCGACGCACCACAATCTGAGGAGCGTTAGGGTGCTTACGTCTGGTTAACCGCGACCCGGATGT
chrI	1738553	CAACGCGCTCGTGTACAACGCGCTCGGTCTCCGTTCGTCTCTATGAGGACGAATCTCCCGCTTATAAACATTTATAAACTAGGACTCTCCCAATTCCTCTTCGATTCTGCGTTAGGGTGCTTACGTCTGGTTAACCGCGACCCGGATGT
chrI	1739315	CAACGCGCTCGTGTACAACGCGCTCGGTCTCCGTTCGTCTCTATGAGGACGAATCTCCCGCTTATAAACTTTTCTGAACACAGAGACTCCTGGCTTCCCTCATAAATTGCGTTAGGGTGCTTACGTCTGGTTAACCGCGACCCGGATGT
chrI	1742465	CAACGCGCTCGTGTACAACGCGCTCGGTCTCCGTTCGTCTCTATGAGGACGAATCTCCCGCTTATAAAAGCCCAAAATTCCTCAAATCCCGCACCAATTTTCTCCGCAGCGTTAGGGTGCTTACGTCTGGTTAACCGCGACCCGGATGT
chrI	1745868	CAACGCGCTCGTGTACAACGCGCTCGGTCTCCGTTCGTCTCTATGAGGACGAATCTCCCGCTTATAATTGTCAATTTCGTTAAATCAGTGTCCAATCGGAGCTCTCCGGCGTTAGGGTGCTTACGTCTGGTTAACCGCGACCCGGATGT
chrI	1748628	CAACGCGCTCGTGTACAACGCGCTCGGTCTCCGTTCGTCTCTATGAGGACGAATCTCCCGCTTATACAATCCACAATTCCACTGTTTTCCTCGAGTTTTGCAAAGACTGCGTTAGGGTGCTTACGTCTGGTTAACCGCGACCCGGATGT
chrI	1751704	CAACGCGCTCGTGTACAACGCGCTCGGTCTCCGTTCGTCTCTATGAGGACGAATCTCCCGCTTATATCAGAGTGCGGATTTCAAACGGTAGAGACGACAAGCTTCGTCGCGTTAGGGTGCTTACGTCTGGTTAACCGCGACCCGGATGT
chrI	1754029	CAACGCGCTCGTGTACAACGCGCTCGGTCTCCGTTCGTCTCTATGAGGACGAATCTCCCGCTTATAACACATACGGTCAAGCTCTCGCAAATGTGCTCATTTCCATCGGCGTTAGGGTGCTTACGTCTGGTTAACCGCGACCCGGATGT
chrI	1759056	CAACGCGCTCGTGTACAACGCGCTCGGTCTCCGTTCGTCTCTATGAGGACGAATCTCCCGCTTATATCAAGAAGCTCCAGAAGTTCAGGATGTTCCGGATTCTTCGGGGCGTTAGGGTGCTTACGTCTGGTTAACCGCGACCCGGATGT
chrI	1760612	CAACGCGCTCGTGTACAACGCGCTCGGTCTCCGTTCGTCTCTATGAGGACGAATCTCCCGCTTATACTCTCAAATCTTGAGACAATTCGATTGTTGGGTGTCAATAATGCGTTAGGGTGCTTACGTCTGGTTAACCGCGACCCGGATGT
chrI	1763140	CAACGCGCTCGTGTACAACGCGCTCGGTCTCCGTTCGTCTCTATGAGGACGAATCTCCCGCTTATAACACAGAGAAGAGCTCCACCATTGGCAAGTACCGGCCTTCCGGCGTTAGGGTGCTTACGTCTGGTTAACCGCGACCCGGATGT
chrI	1764706	CAACGCGCTCGTGTACAACGCGCTCGGTCTCCGTTCGTCTCTATGAGGACGAATCTCCCGCTTATATGAACGGTTACCCGGATCCAGAAGATCGTATATCAATTGACTGCGTTAGGGTGCTTACGTCTGGTTAACCGCGACCCGGATGT
chrI	1768389	CAACGCGCTCGTGTACAACGCGCTCGGTCTCCGTTCGTCTCTATGAGGACGAATCTCCCGCTTATATCATTTGAACAAATGAATTTGAGCCGACAGATTTTGAAGGCGGCGTTAGGGTGCTTACGTCTGGTTAACCGCGACCCGGATGT
chrI	1771652	CAACGCGCTCGTGTACAACGCGCTCGGTCTCCGTTCGTCTCTATGAGGACGAATCTCCCGCTTATAAAGTGTAGAAAGCGAAGGTGTAATGAAGATGCTCCACGAGCTGCGTTAGGGTGCTTACGTCTGGTTAACCGCGACCCGGATGT
chrI	1773234	CAACGCGCTCGTGTACAACGCGCTCGGTCTCCGTTCGTCTCTATGAGGACGAATCTCCCGCTTATAAAGCTGTTGGCAAAAGCGGCAGCCAAATAACTTCCGAAAAGAGCGTTAGGGTGCTTACGTCTGGTTAACCGCGACCCGGATGT
chrI	1773735	CAACGCGCTCGTGTACAACGCGCTCGGTCTCCGTTCGTCTCTATGAGGACGAATCTCCCGCTTATACGTGAATTTGAAACTGTGAAAGGCCATGCCAAACTGTTCAAAGCGTTAGGGTGCTTACGTCTGGTTAACCGCGACCCGGATGT
chrI	1775887	CAACGCGCTCGTGTACAACGCGCTCGGTCTCCGTTCGTCTCTATGAGGACGAATCTCCCGCTTATAGAACATCACCTTCTGCTTCTTTTCCAGCGACATGGCCAGGGTGCGTTAGGGTGCTTACGTCTGGTTAACCGCGACCCGGATGT
chrI	1777412	CAACGCGCTCGTGTACAACGCGCTCGGTCTCCGTTCGTCTCTATGAGGACGAATCTCCCGCTTATAAAATGGAGAAGCCTCGCGTCACACACTTCTTCGTCTTCTTCTGCGTTAGGGTGCTTACGTCTGGTTAACCGCGACCCGGATGT
chrI	1778646	CAACGCGCTCGTGTACAACGCGCTCGGTCTCCGTTCGTCTCTATGAGGACGAATCTCCCGCTTATAGCAAAGTTTCAAATGAAAACGGATATCTATTGGAAATGAGGCGCGTTAGGGTGCTTACGTCTGGTTAACCGCGACCCGGATGT
chrI	1779915	CAACGCGCTCGTGTACAACGCGCTCGGTCTCCGTTCGTCTCTATGAGGACGAATCTCCCGCTTATAAGCCCAACAGCTCCGCCAGAAATCGCAGCACTCATCACGCAAGCGTTAGGGTGCTTACGTCTGGTTAACCGCGACCCGGATGT
chrI	1780911	CAACGCGCTCGTGTACAACGCGCTCGGTCTCCGTTCGTCTCTATGAGGACGAATCTCCCGCTTATAATCACGGATTGCGCTTGATGCCATCGAGTTTCTGAGAAGAGAGCGTTAGGGTGCTTACGTCTGGTTAACCGCGACCCGGATGT
chrI	1781413	CAACGCGCTCGTGTACAACGCGCTCGGTCTCCGTTCGTCTCTATGAGGACGAATCTCCCGCTTATAGATTGTTGAACTGGCAGACGACGAGCTGGTAGAGAATTATGAGCGTTAGGGTGCTTACGTCTGGTTAACCGCGACCCGGATGT
chrI	1782605	CAACGCGCTCGTGTACAACGCGCTCGGTCTCCGTTCGTCTCTATGAGGACGAATCTCCCGCTTATAGGGATTTGATACAACTGATGATTGGCAATATGTTTGCGCAGCGCGTTAGGGTGCTTACGTCTGGTTAACCGCGACCCGGATGT
chrI	1785068	CAACGCGCTCGTGTACAACGCGCTCGGTCTCCGTTCGTCTCTATGAGGACGAATCTCCCGCTTATAATCAACGAGAATACGGACACCGCGTTGAAACTTCGTCAGGAAGCGTTAGGGTGCTTACGTCTGGTTAACCGCGACCCGGATGT
chrI	1787091	CAACGCGCTCGTGTACAACGCGCTCGGTCTCCGTTCGTCTCTATGAGGACGAATCTCCCGCTTATATCATCGTGTCGGACGTACTGCAAGAGCCGGAAAAGCGGGAAGGCGTTAGGGTGCTTACGTCTGGTTAACCGCGACCCGGATGT
chrI	1789720	CAACGCGCTCGTGTACAACGCGCTCGGTCTCCGTTCGTCTCTATGAGGACGAATCTCCCGCTTATATGCCGTCGTTGAATCCGCTGGAACGAAAGGAGCTGGAAAAGCGCGTTAGGGTGCTTACGTCTGGTTAACCGCGACCCGGATGT
chrI	1792641	CAACGCGCTCGTGTACAACGCGCTCGGTCTCCGTTCGTCTCTATGAGGACGAATCTCCCGCTTATATCGCAGATAGAGTATACAATCAATGTCCTGGATCTATCTCGAGCGTTAGGGTGCTTACGTCTGGTTAACCGCGACCCGGATGT
chrI	1793897	CAACGCGCTCGTGTACAACGCGCTCGGTCTCCGTTCGTCTCTATGAGGACGAATCTCCCGCTTATAACAATTTTCGACGCATCTCTCACCACAACTGATGTGCTCTTGGCGTTAGGGTGCTTACGTCTGGTTAACCGCGACCCGGATGT
chrI	1795027	CAACGCGCTCGTGTACAACGCGCTCGGTCTCCGTTCGTCTCTATGAGGACGAATCTCCCGCTTATACCAATTTTCTTAGTTTTCGGAGCTAATTCGGAACTGAAAACTGCGTTAGGGTGCTTACGTCTGGTTAACCGCGACCCGGATGT
chrI	1796296	CAACGCGCTCGTGTACAACGCGCTCGGTCTCCGTTCGTCTCTATGAGGACGAATCTCCCGCTTATAGGAATCGATTAAGGCATGCAAGACTGGAGGACTTAATAATAAGCGTTAGGGTGCTTACGTCTGGTTAACCGCGACCCGGATGT
chrI	1798706	CAACGCGCTCGTGTACAACGCGCTCGGTCTCCGTTCGTCTCTATGAGGACGAATCTCCCGCTTATATGTTGAGGAGTTTTGGAAATGTTGTTGGAACAATTAGGAAGAGCGTTAGGGTGCTTACGTCTGGTTAACCGCGACCCGGATGT
chrI	1800178	CAACGCGCTCGTGTACAACGCGCTCGGTCTCCGTTCGTCTCTATGAGGACGAATCTCCCGCTTATACGGCCGCCAACCACAGTTTCGAACTACGTTGTGCACTGCACAGCGTTAGGGTGCTTACGTCTGGTTAACCGCGACCCGGATGT
chrI	1801367	CAACGCGCTCGTGTACAACGCGCTCGGTCTCCGTTCGTCTCTATGAGGACGAATCTCCCGCTTATATCATTGCTACCGGGAGAATCGAACATGTAGTCTCTATCAATGGCGTTAGGGTGCTTACGTCTGGTTAACCGCGACCCGGATGT
chrI	1801915	CAACGCGCTCGTGTACAACGCGCTCGGTCTCCGTTCGTCTCTATGAGGACGAATCTCCCGCTTATATTACTTTTGACCAAGCATCTGATGTTATTATAAGTGCGTTCCGCGTTAGGGTGCTTACGTCTGGTTAACCGCGACCCGGATGT
chrI	1802727	CAACGCGCTCGTGTACAACGCGCTCGGTCTCCGTTCGTCTCTATGAGGACGAATCTCCCGCTTATACGTTTCTTTGCATCTTCGAAAGATAATTCAGTGGTGACTGTTGCGTTAGGGTGCTTACGTCTGGTTAACCGCGACCCGGATGT
chrI	1803639	CAACGCGCTCGTGTACAACGCGCTCGGTCTCCGTTCGTCTCTATGAGGACGAATCTCCCGCTTATACAAAAGCTGCAATTGGAGAGTGGACTGGTGCCGTCTTGCCAGGCGTTAGGGTGCTTACGTCTGGTTAACCGCGACCCGGATGT
chrI	1804262	CAACGCGCTCGTGTACAACGCGCTCGGTCTCCGTTCGTCTCTATGAGGACGAATCTCCCGCTTATATTTTCGCAGACGACTACGTGTTTGAAGCGTGTGGAGGAAAGAGCGTTAGGGTGCTTACGTCTGGTTAACCGCGACCCGGATGT
chrI	1805791	CAACGCGCTCGTGTACAACGCGCTCGGTCTCCGTTCGTCTCTATGAGGACGAATCTCCCGCTTATAGTAGAACTGCGCGGCTGGTAAACCAATTTAAATGTTTTATAAGCGTTAGGGTGCTTACGTCTGGTTAACCGCGACCCGGATGT
chrI	1806856	CAACGCGCTCGTGTACAACGCGCTCGGTCTCCGTTCGTCTCTATGAGGACGAATCTCCCGCTTATATCTTACCAAAACCATTCCATGTTCAACTGATCCTAGACATCAGCGTTAGGGTGCTTACGTCTGGTTAACCGCGACCCGGATGT
chrI	1808650	CAACGCGCTCGTGTACAACGCGCTCGGTCTCCGTTCGTCTCTATGAGGACGAATCTCCCGCTTATACCTAGCCGGGTACTGAGACAGGTGGGTAATCCAGTCGTGGATGCGTTAGGGTGCTTACGTCTGGTTAACCGCGACCCGGATGT
chrI	1809645	CAACGCGCTCGTGTACAACGCGCTCGGTCTCCGTTCGTCTCTATGAGGACGAATCTCCCGCTTATACCAACCTGTGGAAGTAAACCAGCAATTTTGTACGCCTGGGCGGCGTTAGGGTGCTTACGTCTGGTTAACCGCGACCCGGATGT
chrI	1811307	CAACGCGCTCGTGTACAACGCGCTCGGTCTCCGTTCGTCTCTATGAGGACGAATCTCCCGCTTATATACCGTACCCATACTCACAGACATGGAAAGGAGGTCAGCGGGGCGTTAGGGTGCTTACGTCTGGTTAACCGCGACCCGGATGT
chrI	1812519	CAACGCGCTCGTGTACAACGCGCTCGGTCTCCGTTCGTCTCTATGAGGACGAATCTCCCGCTTATAAGAATTTGCAATTTGCCGAATTTGCGCAAATAGCCGTTTGCCGCGTTAGGGTGCTTACGTCTGGTTAACCGCGACCCGGATGT
chrI	1813518	CAACGCGCTCGTGTACAACGCGCTCGGTCTCCGTTCGTCTCTATGAGGACGAATCTCCCGCTTATAGAATTCGCATTTTCCCGCTTTAAATTGAACTCAATTGATGGTGCGTTAGGGTGCTTACGTCTGGTTAACCGCGACCCGGATGT
chrI	1815174	CAACGCGCTCGTGTACAACGCGCTCGGTCTCCGTTCGTCTCTATGAGGACGAATCTCCCGCTTATAGGATGCTCGTTTTGTCGAGCTCGATGGTTTCGGCGTTGAGCCGCGTTAGGGTGCTTACGTCTGGTTAACCGCGACCCGGATGT
chrI	1817079	CAACGCGCTCGTGTACAACGCGCTCGGTCTCCGTTCGTCTCTATGAGGACGAATCTCCCGCTTATAATACGAATTCCGGGTACTACAATTAGAGGAGATTGACGGAGTGCGTTAGGGTGCTTACGTCTGGTTAACCGCGACCCGGATGT
chrI	1818105	CAACGCGCTCGTGTACAACGCGCTCGGTCTCCGTTCGTCTCTATGAGGACGAATCTCCCGCTTATAAAGGAGAATACGTGTAAGACAGAGCTAACACATGGTGCCAGGGCGTTAGGGTGCTTACGTCTGGTTAACCGCGACCCGGATGT
chrI	1819116	CAACGCGCTCGTGTACAACGCGCTCGGTCTCCGTTCGTCTCTATGAGGACGAATCTCCCGCTTATATCGTATCCATCCATGACGACCTGATGAGCACGAACAATCAGGGCGTTAGGGTGCTTACGTCTGGTTAACCGCGACCCGGATGT
chrI	1820358	CAACGCGCTCGTGTACAACGCGCTCGGTCTCCGTTCGTCTCTATGAGGACGAATCTCCCGCTTATAAAGACTTAACTTTGGTAGGTGCGTGCAATGGAGCACATTTGCGCGTTAGGGTGCTTACGTCTGGTTAACCGCGACCCGGATGT
chrI	1822175	CAACGCGCTCGTGTACAACGCGCTCGGTCTCCGTTCGTCTCTATGAGGACGAATCTCCCGCTTATAGCGGGAATCCATAAATATCGAACATTGAAAGTAAATCTTCGAGCGTTAGGGTGCTTACGTCTGGTTAACCGCGACCCGGATGT
chrI	1823447	CAACGCGCTCGTGTACAACGCGCTCGGTCTCCGTTCGTCTCTATGAGGACGAATCTCCCGCTTATACAGCGGCGGGATGGACCATTTTATGCCAATAATCTACTGGCAGCGTTAGGGTGCTTACGTCTGGTTAACCGCGACCCGGATGT
chrI	1824069	CAACGCGCTCGTGTACAACGCGCTCGGTCTCCGTTCGTCTCTATGAGGACGAATCTCCCGCTTATAGGGCACTCAGTTGGCGTCAGTGTCCAACGATCACACGCTGGCGCGTTAGGGTGCTTACGTCTGGTTAACCGCGACCCGGATGT
chrI	1825451	CAACGCGCTCGTGTACAACGCGCTCGGTCTCCGTTCGTCTCTATGAGGACGAATCTCCCGCTTATAAGGATGCAATTTATTTCTACGACAGTCAGCACAGTTATCCCGGCGTTAGGGTGCTTACGTCTGGTTAACCGCGACCCGGATGT
chrI	1827759	CAACGCGCTCGTGTACAACGCGCTCGGTCTCCGTTCGTCTCTATGAGGACGAATCTCCCGCTTATATTAATGTCAGATCTTCCACAATCAATGTCAAGTCGTCAACAAGCGTTAGGGTGCTTACGTCTGGTTAACCGCGACCCGGATGT
chrI	1829758	CAACGCGCTCGTGTACAACGCGCTCGGTCTCCGTTCGTCTCTATGAGGACGAATCTCCCGCTTATACGTAGTCTACATACTTTTCAACATTGTACATGGGCTCTACGTGCGTTAGGGTGCTTACGTCTGGTTAACCGCGACCCGGATGT
chrI	1832190	CAACGCGCTCGTGTACAACGCGCTCGGTCTCCGTTCGTCTCTATGAGGACGAATCTCCCGCTTATATCGTCGAGTCGGCCGGCTTTGTCACGTATCCTAAGAACTTTTGCGTTAGGGTGCTTACGTCTGGTTAACCGCGACCCGGATGT
chrI	1832959	CAACGCGCTCGTGTACAACGCGCTCGGTCTCCGTTCGTCTCTATGAGGACGAATCTCCCGCTTATATTCGCTTAGCAACGATCGTGAGAAAACTAGGAAAAGTCATCAGCGTTAGGGTGCTTACGTCTGGTTAACCGCGACCCGGATGT
chrI	1833508	CAACGCGCTCGTGTACAACGCGCTCGGTCTCCGTTCGTCTCTATGAGGACGAATCTCCCGCTTATACTCTGGAGAGTTGTCGAGAAGAGCGACATCATTGTTCAAATCGCGTTAGGGTGCTTACGTCTGGTTAACCGCGACCCGGATGT
chrI	1834201	CAACGCGCTCGTGTACAACGCGCTCGGTCTCCGTTCGTCTCTATGAGGACGAATCTCCCGCTTATAGTTGATCAAATGCGTGACCACTTCGGCCCAACGTCGCTTCTAGCGTTAGGGTGCTTACGTCTGGTTAACCGCGACCCGGATGT
chrI	1834701	CAACGCGCTCGTGTACAACGCGCTCGGTCTCCGTTCGTCTCTATGAGGACGAATCTCCCGCTTATAGCATTACAAGGGAAAGAAGGACAAATTGAGGAGGATTTATAAGCGTTAGGGTGCTTACGTCTGGTTAACCGCGACCCGGATGT
chrI	1835554	CAACGCGCTCGTGTACAACGCGCTCGGTCTCCGTTCGTCTCTATGAGGACGAATCTCCCGCTTATAGTGCGTCAAGGCGAAACGAGAGAGCGTGGCGAGAGTGGAGTGGCGTTAGGGTGCTTACGTCTGGTTAACCGCGACCCGGATGT
chrI	1836115	CAACGCGCTCGTGTACAACGCGCTCGGTCTCCGTTCGTCTCTATGAGGACGAATCTCCCGCTTATACCTGGAATCCTGAAATCCTGGGAGCCAAGCTAAAATTTGAAGGCGTTAGGGTGCTTACGTCTGGTTAACCGCGACCCGGATGT
chrI	1837386	CAACGCGCTCGTGTACAACGCGCTCGGTCTCCGTTCGTCTCTATGAGGACGAATCTCCCGCTTATAGGCTGGAATCGGGACTGTGAAAAGGAACTGGAACGGATTTGGGCGTTAGGGTGCTTACGTCTGGTTAACCGCGACCCGGATGT
chrI	1838871	CAACGCGCTCGTGTACAACGCGCTCGGTCTCCGTTCGTCTCTATGAGGACGAATCTCCCGCTTATATGGATTTCGAGTCGGTGACGTCTTTCGAGGAACCCTACGTGTGCGTTAGGGTGCTTACGTCTGGTTAACCGCGACCCGGATGT
chrI	1839525	CAACGCGCTCGTGTACAACGCGCTCGGTCTCCGTTCGTCTCTATGAGGACGAATCTCCCGCTTATAGCGAAAATATGCAATTTAGTCGCCGACTGTGCACCATAATTAGCGTTAGGGTGCTTACGTCTGGTTAACCGCGACCCGGATGT
chrI	1840282	CAACGCGCTCGTGTACAACGCGCTCGGTCTCCGTTCGTCTCTATGAGGACGAATCTCCCGCTTATATTTGGGCAAATTTCACCCACCTAAATTGTTTTCTTTTCAGGAGCGTTAGGGTGCTTACGTCTGGTTAACCGCGACCCGGATGT
chrI	1841525	CAACGCGCTCGTGTACAACGCGCTCGGTCTCCGTTCGTCTCTATGAGGACGAATCTCCCGCTTATACAACTTCAATTTCTCCCACCCACATCCACATAATTCAAATATGCGTTAGGGTGCTTACGTCTGGTTAACCGCGACCCGGATGT
chrI	1842836	CAACGCGCTCGTGTACAACGCGCTCGGTCTCCGTTCGTCTCTATGAGGACGAATCTCCCGCTTATAGATGCGATACTTGACGGAAGAGGAAATGGCCGCCGATCGGGCGCGTTAGGGTGCTTACGTCTGGTTAACCGCGACCCGGATGT
chrI	1843867	CAACGCGCTCGTGTACAACGCGCTCGGTCTCCGTTCGTCTCTATGAGGACGAATCTCCCGCTTATACACAGAGACAGTCGCCAATGAATCATTTTATTGTTGAAGAATGCGTTAGGGTGCTTACGTCTGGTTAACCGCGACCCGGATGT
chrI	1845447	CAACGCGCTCGTGTACAACGCGCTCGGTCTCCGTTCGTCTCTATGAGGACGAATCTCCCGCTTATATTACGGTAGCTCAAAATTTTGAAGTTTCAATCGTGCCAGGACGCGTTAGGGTGCTTACGTCTGGTTAACCGCGACCCGGATGT
chrI	1847205	CAACGCGCTCGTGTACAACGCGCTCGGTCTCCGTTCGTCTCTATGAGGACGAATCTCCCGCTTATATTGCCGGGACGTGATATTACGGGAATCCAAAATTCTGAGAATGCGTTAGGGTGCTTACGTCTGGTTAACCGCGACCCGGATGT
chrI	1848954	CAACGCGCTCGTGTACAACGCGCTCGGTCTCCGTTCGTCTCTATGAGGACGAATCTCCCGCTTATACTCAAAGAAATTCAAACCTTAAGCGGAAAATCGTTCAAGGAAGCGTTAGGGTGCTTACGTCTGGTTAACCGCGACCCGGATGT
chrI	1850604	CAACGCGCTCGTGTACAACGCGCTCGGTCTCCGTTCGTCTCTATGAGGACGAATCTCCCGCTTATATTTTATCACGGGATCACATAATTCAGATAATGCGTACAGTGCGCGTTAGGGTGCTTACGTCTGGTTAACCGCGACCCGGATGT
chrI	1852253	CAACGCGCTCGTGTACAACGCGCTCGGTCTCCGTTCGTCTCTATGAGGACGAATCTCCCGCTTATAAATTGTCTTACATGATAGTGGAGCCCTAATCTGAACTGTGGTGCGTTAGGGTGCTTACGTCTGGTTAACCGCGACCCGGATGT
chrI	1855221	CAACGCGCTCGTGTACAACGCGCTCGGTCTCCGTTCGTCTCTATGAGGACGAATCTCCCGCTTATATAGATTAAATCCGGAAGCTTTTCAAGAAGCAACGCGAAATACGCGTTAGGGTGCTTACGTCTGGTTAACCGCGACCCGGATGT
chrI	1856556	CAACGCGCTCGTGTACAACGCGCTCGGTCTCCGTTCGTCTCTATGAGGACGAATCTCCCGCTTATACCATCTTTTCGTTCAATATCAACTCCATTTGCACAATCAACTGCGTTAGGGTGCTTACGTCTGGTTAACCGCGACCCGGATGT
chrI	1857528	CAACGCGCTCGTGTACAACGCGCTCGGTCTCCGTTCGTCTCTATGAGGACGAATCTCCCGCTTATAGGCTGTTGAGACTTTTGTTTTGAAATGTGGGTACTAAATTTCGCGTTAGGGTGCTTACGTCTGGTTAACCGCGACCCGGATGT
chrI	1860072	CAACGCGCTCGTGTACAACGCGCTCGGTCTCCGTTCGTCTCTATGAGGACGAATCTCCCGCTTATAAAACCATTCAATCCAGAAGTCGAGACTGAATCTAGATAAACTGCGTTAGGGTGCTTACGTCTGGTTAACCGCGACCCGGATGT
chrI	1861194	CAACGCGCTCGTGTACAACGCGCTCGGTCTCCGTTCGTCTCTATGAGGACGAATCTCCCGCTTATAGCTGCATAGTGCACTGGCATCTCCAAGAATAATTACTGGCAAGCGTTAGGGTGCTTACGTCTGGTTAACCGCGACCCGGATGT
chrI	1862557	CAACGCGCTCGTGTACAACGCGCTCGGTCTCCGTTCGTCTCTATGAGGACGAATCTCCCGCTTATACGCGATTGCAGCAGGCGTAATTTTAATTTTCAATTGTAAGACGCGTTAGGGTGCTTACGTCTGGTTAACCGCGACCCGGATGT
chrI	1865501	CAACGCGCTCGTGTACAACGCGCTCGGTCTCCGTTCGTCTCTATGAGGACGAATCTCCCGCTTATAGAAGACCATAAAATTGAATGACGAATCATTTCTGAACGCCTTGCGTTAGGGTGCTTACGTCTGGTTAACCGCGACCCGGATGT
chrI	1869190	CAACGCGCTCGTGTACAACGCGCTCGGTCTCCGTTCGTCTCTATGAGGACGAATCTCCCGCTTATACAAGCTCTTCCTCTCTCATTCGGAGCTCCTGAGCACGGCGCTGCGTTAGGGTGCTTACGTCTGGTTAACCGCGACCCGGATGT
chrI	1874025	CAACGCGCTCGTGTACAACGCGCTCGGTCTCCGTTCGTCTCTATGAGGACGAATCTCCCGCTTATAGAGGCGACTTCTCTCCCTCTCCGTCTGCCTGCCTGTGTGTGTGCGTTAGGGTGCTTACGTCTGGTTAACCGCGACCCGGATGT
chrI	1874704	CAACGCGCTCGTGTACAACGCGCTCGGTCTCCGTTCGTCTCTATGAGGACGAATCTCCCGCTTATATGGAACTATTCAAGTTTTGTCGAATGCCGGAGTGAATATCACGCGTTAGGGTGCTTACGTCTGGTTAACCGCGACCCGGATGT
chrI	1875296	CAACGCGCTCGTGTACAACGCGCTCGGTCTCCGTTCGTCTCTATGAGGACGAATCTCCCGCTTATAATCAGGGTGAGTTAATCCGTTGGTGGAAAGGATTATATTTCCGCGTTAGGGTGCTTACGTCTGGTTAACCGCGACCCGGATGT
chrI	1876737	CAACGCGCTCGTGTACAACGCGCTCGGTCTCCGTTCGTCTCTATGAGGACGAATCTCCCGCTTATAAGCTCACCGCCTAGTGGCTCTTCTGCCCAAGTTGGTAAGGAAGCGTTAGGGTGCTTACGTCTGGTTAACCGCGACCCGGATGT
chrI	1878613	CAACGCGCTCGTGTACAACGCGCTCGGTCTCCGTTCGTCTCTATGAGGACGAATCTCCCGCTTATAGAAAACTATCTTCTTAAAGGGTTCTACCTTTCCTGGGAGGCGGCGTTAGGGTGCTTACGTCTGGTTAACCGCGACCCGGATGT
chrI	1879958	CAACGCGCTCGTGTACAACGCGCTCGGTCTCCGTTCGTCTCTATGAGGACGAATCTCCCGCTTATAAGAACCGTCGAATCAAAGCACGACGTGACGAGTATGGCGAGCGCGTTAGGGTGCTTACGTCTGGTTAACCGCGACCCGGATGT
chrI	1881370	CAACGCGCTCGTGTACAACGCGCTCGGTCTCCGTTCGTCTCTATGAGGACGAATCTCCCGCTTATACGGACGATCCAAGTTATAGCTGATTTCCTTTTCTGGTTCATTGCGTTAGGGTGCTTACGTCTGGTTAACCGCGACCCGGATGT
chrI	1882730	CAACGCGCTCGTGTACAACGCGCTCGGTCTCCGTTCGTCTCTATGAGGACGAATCTCCCGCTTATATTATCTTTCCAATGACATGAGTAGCATTCGAAACAGGGATGTGCGTTAGGGTGCTTACGTCTGGTTAACCGCGACCCGGATGT
chrI	1884004	CAACGCGCTCGTGTACAACGCGCTCGGTCTCCGTTCGTCTCTATGAGGACGAATCTCCCGCTTATAGTACGGCTGGAAGAATGTTTTAGGGTACAAGTAGTACGCGCTGCGTTAGGGTGCTTACGTCTGGTTAACCGCGACCCGGATGT
chrI	1885311	CAACGCGCTCGTGTACAACGCGCTCGGTCTCCGTTCGTCTCTATGAGGACGAATCTCCCGCTTATATCAGGAACCACCGAAATCGAAGTCTCCGACTGCAAATGCTCGGCGTTAGGGTGCTTACGTCTGGTTAACCGCGACCCGGATGT
chrI	1891703	CAACGCGCTCGTGTACAACGCGCTCGGTCTCCGTTCGTCTCTATGAGGACGAATCTCCCGCTTATATTTATTTTGAAGCGTATCGACAATACACTGGCATCAGGTAGGGCGTTAGGGTGCTTACGTCTGGTTAACCGCGACCCGGATGT
chrI	1892628	CAACGCGCTCGTGTACAACGCGCTCGGTCTCCGTTCGTCTCTATGAGGACGAATCTCCCGCTTATACCTAGGCAAAACTCACCTCTGCCGATTCTTATCCCGATGCAGGCGTTAGGGTGCTTACGTCTGGTTAACCGCGACCCGGATGT
chrI	1893282	CAACGCGCTCGTGTACAACGCGCTCGGTCTCCGTTCGTCTCTATGAGGACGAATCTCCCGCTTATACCTACAAGCTTTTCTCATGCCTATATAGGTGTCTATATGCCTGCGTTAGGGTGCTTACGTCTGGTTAACCGCGACCCGGATGT
chrI	1893941	CAACGCGCTCGTGTACAACGCGCTCGGTCTCCGTTCGTCTCTATGAGGACGAATCTCCCGCTTATAATTTGAGACGATTGTTGCGTAGTCTTCCGGTGCCAACGTGGCGCGTTAGGGTGCTTACGTCTGGTTAACCGCGACCCGGATGT
chrI	1895369	CAACGCGCTCGTGTACAACGCGCTCGGTCTCCGTTCGTCTCTATGAGGACGAATCTCCCGCTTATAAGATCAGTCGTTTTCTGTCTATCAGCATGCGTTGGTATCTTAGCGTTAGGGTGCTTACGTCTGGTTAACCGCGACCCGGATGT
chrI	1898677	CAACGCGCTCGTGTACAACGCGCTCGGTCTCCGTTCGTCTCTATGAGGACGAATCTCCCGCTTATACGTCCACCGACTTTAAAATTATTAAATGAAGGTGAAAATGCGGCGTTAGGGTGCTTACGTCTGGTTAACCGCGACCCGGATGT
chrI	1902707	CAACGCGCTCGTGTACAACGCGCTCGGTCTCCGTTCGTCTCTATGAGGACGAATCTCCCGCTTATAAACACTTGGAAAATGGCTGTTGAGTATTAAGCCGATTTCACTGCGTTAGGGTGCTTACGTCTGGTTAACCGCGACCCGGATGT
chrI	1906046	CAACGCGCTCGTGTACAACGCGCTCGGTCTCCGTTCGTCTCTATGAGGACGAATCTCCCGCTTATAATCGACCTTTTCAATGTACAAATCGACAATTTCGAAGCTGTTGCGTTAGGGTGCTTACGTCTGGTTAACCGCGACCCGGATGT
chrI	1908344	CAACGCGCTCGTGTACAACGCGCTCGGTCTCCGTTCGTCTCTATGAGGACGAATCTCCCGCTTATAAATTTCGAACAGATATCTCGAAAATCGGATGCTTTGTTCTCGGCGTTAGGGTGCTTACGTCTGGTTAACCGCGACCCGGATGT
chrI	1911808	CAACGCGCTCGTGTACAACGCGCTCGGTCTCCGTTCGTCTCTATGAGGACGAATCTCCCGCTTATATACACATACAATTCCCGAACGAACGGACGGAGCATTCATGCTGCGTTAGGGTGCTTACGTCTGGTTAACCGCGACCCGGATGT
chrI	1913465	CAACGCGCTCGTGTACAACGCGCTCGGTCTCCGTTCGTCTCTATGAGGACGAATCTCCCGCTTATACCGAGAATTGGCTCAAATCCAACGGAAGAATCAAGAAGAGTGGCGTTAGGGTGCTTACGTCTGGTTAACCGCGACCCGGATGT
chrI	1914125	CAACGCGCTCGTGTACAACGCGCTCGGTCTCCGTTCGTCTCTATGAGGACGAATCTCCCGCTTATAACGAAAGTGGCGGCGGTGATAAGAGGAATAGTTAGTTAGTCAGCGTTAGGGTGCTTACGTCTGGTTAACCGCGACCCGGATGT
chrI	1915957	CAACGCGCTCGTGTACAACGCGCTCGGTCTCCGTTCGTCTCTATGAGGACGAATCTCCCGCTTATATTGTGGAGCATTAGTCATCCTAGAGAGAGCCTGTAGTGCAGGGCGTTAGGGTGCTTACGTCTGGTTAACCGCGACCCGGATGT
chrI	1917756	CAACGCGCTCGTGTACAACGCGCTCGGTCTCCGTTCGTCTCTATGAGGACGAATCTCCCGCTTATACCTCCTGGAAGTTGAACTGAATCGAGCCGCCGGACCAAACATGCGTTAGGGTGCTTACGTCTGGTTAACCGCGACCCGGATGT
chrI	1918829	CAACGCGCTCGTGTACAACGCGCTCGGTCTCCGTTCGTCTCTATGAGGACGAATCTCCCGCTTATATCACATTTCTAGGGCACTGTGCGGTCAAAGTTTTGGAAAATTGCGTTAGGGTGCTTACGTCTGGTTAACCGCGACCCGGATGT
chrI	1922852	CAACGCGCTCGTGTACAACGCGCTCGGTCTCCGTTCGTCTCTATGAGGACGAATCTCCCGCTTATAGTGTCCTATCGCCGAATAATTCCGATAATAACAATTTTGGAAGCGTTAGGGTGCTTACGTCTGGTTAACCGCGACCCGGATGT
chrI	1926002	CAACGCGCTCGTGTACAACGCGCTCGGTCTCCGTTCGTCTCTATGAGGACGAATCTCCCGCTTATACCACCACGTGTCGAATATCTCATTGAATTCTTCAAATTACTCGCGTTAGGGTGCTTACGTCTGGTTAACCGCGACCCGGATGT
chrI	1929762	CAACGCGCTCGTGTACAACGCGCTCGGTCTCCGTTCGTCTCTATGAGGACGAATCTCCCGCTTATATGCGTGGAGGGCGATGAAAAGTAGTTTAGAATGCGAGAATCGGCGTTAGGGTGCTTACGTCTGGTTAACCGCGACCCGGATGT
chrI	1934604	CAACGCGCTCGTGTACAACGCGCTCGGTCTCCGTTCGTCTCTATGAGGACGAATCTCCCGCTTATAGACACCACTGTCTCAATATTGGATCCATCATTCACGCCATGGGCGTTAGGGTGCTTACGTCTGGTTAACCGCGACCCGGATGT
chrI	1938541	CAACGCGCTCGTGTACAACGCGCTCGGTCTCCGTTCGTCTCTATGAGGACGAATCTCCCGCTTATAATGATGGTGAATGGAGTATTCATGTTGTATGGTGGAGACCTCGCGTTAGGGTGCTTACGTCTGGTTAACCGCGACCCGGATGT
chrI	1940803	CAACGCGCTCGTGTACAACGCGCTCGGTCTCCGTTCGTCTCTATGAGGACGAATCTCCCGCTTATATTCACGTAGTGTCGAAGTTCCTCTTTTCAGTTTGATCTACTGGCGTTAGGGTGCTTACGTCTGGTTAACCGCGACCCGGATGT
chrI	1942230	CAACGCGCTCGTGTACAACGCGCTCGGTCTCCGTTCGTCTCTATGAGGACGAATCTCCCGCTTATAGCTCGGATATTTCTAAAATTTCTGAAAGCCGGCAATTTATGTGCGTTAGGGTGCTTACGTCTGGTTAACCGCGACCCGGATGT
chrI	1945871	CAACGCGCTCGTGTACAACGCGCTCGGTCTCCGTTCGTCTCTATGAGGACGAATCTCCCGCTTATAAAACAATTCTGTCAATACTTAAATTTTCCTGTCCCATTGCGGGCGTTAGGGTGCTTACGTCTGGTTAACCGCGACCCGGATGT
chrI	1947304	CAACGCGCTCGTGTACAACGCGCTCGGTCTCCGTTCGTCTCTATGAGGACGAATCTCCCGCTTATATATTGACAGGAATCTCCAACATAGAACCCTTTACAATCACATGCGTTAGGGTGCTTACGTCTGGTTAACCGCGACCCGGATGT
chrI	1950889	CAACGCGCTCGTGTACAACGCGCTCGGTCTCCGTTCGTCTCTATGAGGACGAATCTCCCGCTTATACTTCCGAGTAGGAGAGGATAACCTGCAAATTTAGATTTTCAGGCGTTAGGGTGCTTACGTCTGGTTAACCGCGACCCGGATGT
chrI	1958224	CAACGCGCTCGTGTACAACGCGCTCGGTCTCCGTTCGTCTCTATGAGGACGAATCTCCCGCTTATAGAAATTCTAGAATTCTACGTGGATTTTCGAACTTTTCGCTGAGCGTTAGGGTGCTTACGTCTGGTTAACCGCGACCCGGATGT
chrI	1961640	CAACGCGCTCGTGTACAACGCGCTCGGTCTCCGTTCGTCTCTATGAGGACGAATCTCCCGCTTATACAGACGGAGAAAAGCCATACGTACACCGAATGATTGCAGTTGGCGTTAGGGTGCTTACGTCTGGTTAACCGCGACCCGGATGT
chrI	1964947	CAACGCGCTCGTGTACAACGCGCTCGGTCTCCGTTCGTCTCTATGAGGACGAATCTCCCGCTTATAGATTCGCATTCAGCATTGTTACCACAATAACACACAATCATTGCGTTAGGGTGCTTACGTCTGGTTAACCGCGACCCGGATGT
chrI	1969801	CAACGCGCTCGTGTACAACGCGCTCGGTCTCCGTTCGTCTCTATGAGGACGAATCTCCCGCTTATATCCTACTTGGGATTCGGTGTGAAATGTCGTAACGGAGGACACGCGTTAGGGTGCTTACGTCTGGTTAACCGCGACCCGGATGT
chrI	1972603	CAACGCGCTCGTGTACAACGCGCTCGGTCTCCGTTCGTCTCTATGAGGACGAATCTCCCGCTTATAATTTCAGGCACCCGACAAATCGTTGTATGAGCACCGGAGACGGCGTTAGGGTGCTTACGTCTGGTTAACCGCGACCCGGATGT
chrI	1974745	CAACGCGCTCGTGTACAACGCGCTCGGTCTCCGTTCGTCTCTATGAGGACGAATCTCCCGCTTATATAAGCCTAGCACTTAAATTAAGCCTAAGTCTATGCCTAACACGCGTTAGGGTGCTTACGTCTGGTTAACCGCGACCCGGATGT
chrI	1978524	CAACGCGCTCGTGTACAACGCGCTCGGTCTCCGTTCGTCTCTATGAGGACGAATCTCCCGCTTATAACGAAGGACAACATCTTCCGAAAATCCTGCAATGTGCCCACAGCGTTAGGGTGCTTACGTCTGGTTAACCGCGACCCGGATGT
chrI	1981515	CAACGCGCTCGTGTACAACGCGCTCGGTCTCCGTTCGTCTCTATGAGGACGAATCTCCCGCTTATAAGTCTGCAGCCTCTTCGCGTCGAAATGCAACGCCAGGAGAATGCGTTAGGGTGCTTACGTCTGGTTAACCGCGACCCGGATGT
chrI	1983691	CAACGCGCTCGTGTACAACGCGCTCGGTCTCCGTTCGTCTCTATGAGGACGAATCTCCCGCTTATACAACGTGACCAAAATAACAAAGTGTGCAATAAATATGGCCCGGCGTTAGGGTGCTTACGTCTGGTTAACCGCGACCCGGATGT
chrI	1988109	CAACGCGCTCGTGTACAACGCGCTCGGTCTCCGTTCGTCTCTATGAGGACGAATCTCCCGCTTATAATTCCAGGAACCGTCCAGCTTGAAAATTTCTTGAAAATCTCGGCGTTAGGGTGCTTACGTCTGGTTAACCGCGACCCGGATGT
chrI	1989302	CAACGCGCTCGTGTACAACGCGCTCGGTCTCCGTTCGTCTCTATGAGGACGAATCTCCCGCTTATATATCCAAAGGAGCACAATATCCGAGACGTAAATTCGTGGAAAGCGTTAGGGTGCTTACGTCTGGTTAACCGCGACCCGGATGT
chrI	1990389	CAACGCGCTCGTGTACAACGCGCTCGGTCTCCGTTCGTCTCTATGAGGACGAATCTCCCGCTTATAAGATTCTGTTGTTTCAGAGATTGTGAGAATTGTGCATTTTCGGCGTTAGGGTGCTTACGTCTGGTTAACCGCGACCCGGATGT
chrI	1993488	CAACGCGCTCGTGTACAACGCGCTCGGTCTCCGTTCGTCTCTATGAGGACGAATCTCCCGCTTATATTGATAGTTGAATATTTGTACTGCACGTTGGAATACATCTGCGCGTTAGGGTGCTTACGTCTGGTTAACCGCGACCCGGATGT
chrI	1997796	CAACGCGCTCGTGTACAACGCGCTCGGTCTCCGTTCGTCTCTATGAGGACGAATCTCCCGCTTATAAAATAAAGTGTCGGCGGCTGTTGTTGAGGAAATGATGGTGACGCGTTAGGGTGCTTACGTCTGGTTAACCGCGACCCGGATGT
chrI	1999297	CAACGCGCTCGTGTACAACGCGCTCGGTCTCCGTTCGTCTCTATGAGGACGAATCTCCCGCTTATAAAACTCTGCTGGATAATCTTTATCTCTCTATGGATTCACGCGGCGTTAGGGTGCTTACGTCTGGTTAACCGCGACCCGGATGT
chrI	2001091	CAACGCGCTCGTGTACAACGCGCTCGGTCTCCGTTCGTCTCAAGGAGTCACGGTCATTCCTTTTACGAAACGGTTGTCGATGGTGACGGCATTGCAGTTGAACTTGTTttgatctCGCTggatcGtTCTGTTAACCGCGACCCGGATGT
chrI	2006274	CAACGCGCTCGTGTACAACGCGCTCGGTCTCCGTTCGTCTCAAGGAGTCACGGTCATTCCTTTTACGACGGACTCCGCCGGAAATCGCTCGATCACAGTATCTGAAAAttgatctCGCTggatcGtTCTGTTAACCGCGACCCGGATGT
chrI	2007554	CAACGCGCTCGTGTACAACGCGCTCGGTCTCCGTTCGTCTCAAGGAGTCACGGTCATTCCTTTTACTCGGCCACCTCTGTGATCTGTAAAAGCACGGAATCTGAGAATttgatctCGCTggatcGtTCTGTTAACCGCGACCCGGATGT
chrI	2009889	CAACGCGCTCGTGTACAACGCGCTCGGTCTCCGTTCGTCTCAAGGAGTCACGGTCATTCCTTTTACGCATCTACAATATCTCGAAGGGTCTCGAAACGCTTTCCTTCGttgatctCGCTggatcGtTCTGTTAACCGCGACCCGGATGT
chrI	2011487	CAACGCGCTCGTGTACAACGCGCTCGGTCTCCGTTCGTCTCAAGGAGTCACGGTCATTCCTTTTACGAGGACGGAGAACACGGAAAGTTTTGGAATTTATTCAAATATttgatctCGCTggatcGtTCTGTTAACCGCGACCCGGATGT
chrI	2014711	CAACGCGCTCGTGTACAACGCGCTCGGTCTCCGTTCGTCTCAAGGAGTCACGGTCATTCCTTTTACAGTCATTGGCTAGACATATGATGATATCTCTGAGTTTTCCAAttgatctCGCTggatcGtTCTGTTAACCGCGACCCGGATGT
chrI	2017258	CAACGCGCTCGTGTACAACGCGCTCGGTCTCCGTTCGTCTCAAGGAGTCACGGTCATTCCTTTTACGGCCATAAACAAACTAGGCCAGATTGTAAATTTCAAGGCTTGttgatctCGCTggatcGtTCTGTTAACCGCGACCCGGATGT
chrI	2019932	CAACGCGCTCGTGTACAACGCGCTCGGTCTCCGTTCGTCTCAAGGAGTCACGGTCATTCCTTTTACTCGGCCACATATTTGTCGAGTTCTATCTAGGGCCTACGTGGCttgatctCGCTggatcGtTCTGTTAACCGCGACCCGGATGT
chrI	2022166	CAACGCGCTCGTGTACAACGCGCTCGGTCTCCGTTCGTCTCAAGGAGTCACGGTCATTCCTTTTACCTGCCACGTGGAACTTCAGCTCATTTGTTGTCACTTCTTCTTttgatctCGCTggatcGtTCTGTTAACCGCGACCCGGATGT
chrI	2024478	CAACGCGCTCGTGTACAACGCGCTCGGTCTCCGTTCGTCTCAAGGAGTCACGGTCATTCCTTTTACCTGCTAAACTTCTGCCATATATCAGGTTTTCTAGGCCACGGCttgatctCGCTggatcGtTCTGTTAACCGCGACCCGGATGT
chrI	2025692	CAACGCGCTCGTGTACAACGCGCTCGGTCTCCGTTCGTCTCAAGGAGTCACGGTCATTCCTTTTACTTCCACTTACTCCATGCCTAACTTGATAAAATCCCAGGTAACttgatctCGCTggatcGtTCTGTTAACCGCGACCCGGATGT
chrI	2027671	CAACGCGCTCGTGTACAACGCGCTCGGTCTCCGTTCGTCTCAAGGAGTCACGGTCATTCCTTTTACGCAGAAAATTGAAATTTCTGACTATTTCGGCCATTTCGGTAAttgatctCGCTggatcGtTCTGTTAACCGCGACCCGGATGT
chrI	2028932	CAACGCGCTCGTGTACAACGCGCTCGGTCTCCGTTCGTCTCAAGGAGTCACGGTCATTCCTTTTACTCGTAGCTCAGAAATGGGTATAGATGAAACAAGGTGGCCAAAttgatctCGCTggatcGtTCTGTTAACCGCGACCCGGATGT
chrI	2029959	CAACGCGCTCGTGTACAACGCGCTCGGTCTCCGTTCGTCTCAAGGAGTCACGGTCATTCCTTTTACGCAATAATGGAATGTCACCGTTACAATCACCTAATCATATGAttgatctCGCTggatcGtTCTGTTAACCGCGACCCGGATGT
chrI	2031871	CAACGCGCTCGTGTACAACGCGCTCGGTCTCCGTTCGTCTCAAGGAGTCACGGTCATTCCTTTTACGGTGGATACTATCATGCTCCAATTGGACCAAGACATAGTACAttgatctCGCTggatcGtTCTGTTAACCGCGACCCGGATGT
chrI	2033386	CAACGCGCTCGTGTACAACGCGCTCGGTCTCCGTTCGTCTCAAGGAGTCACGGTCATTCCTTTTACACAAATGCTCCAAAATTAGGTCCCGCCCACGCACGTGGTGTCttgatctCGCTggatcGtTCTGTTAACCGCGACCCGGATGT
chrI	2035849	CAACGCGCTCGTGTACAACGCGCTCGGTCTCCGTTCGTCTCAAGGAGTCACGGTCATTCCTTTTACCCTTTTCTTTAATTTTCCTCATTATTTCCAACGACGCATCGTttgatctCGCTggatcGtTCTGTTAACCGCGACCCGGATGT
chrI	2041636	CAACGCGCTCGTGTACAACGCGCTCGGTCTCCGTTCGTCTCAAGGAGTCACGGTCATTCCTTTTACGGAGCTTCCGGGATAGAATCAGTTTCTCTGGAGGTTGGAGACttgatctCGCTggatcGtTCTGTTAACCGCGACCCGGATGT
chrI	2042128	CAACGCGCTCGTGTACAACGCGCTCGGTCTCCGTTCGTCTCAAGGAGTCACGGTCATTCCTTTTACGCATTCCTTGCTGATGGTGGATTCGCACAAGGATTCCATCCTttgatctCGCTggatcGtTCTGTTAACCGCGACCCGGATGT
chrI	2042668	CAACGCGCTCGTGTACAACGCGCTCGGTCTCCGTTCGTCTCAAGGAGTCACGGTCATTCCTTTTACGCTCTGTGCTCTACTAGTTCCATGAAGTCGACCACTCGCTTTttgatctCGCTggatcGtTCTGTTAACCGCGACCCGGATGT
chrI	2045153	CAACGCGCTCGTGTACAACGCGCTCGGTCTCCGTTCGTCTCAAGGAGTCACGGTCATTCCTTTTACAGTAACACGTGGCCTACATAATGACAGCTGCAATGAATAAAGttgatctCGCTggatcGtTCTGTTAACCGCGACCCGGATGT
chrI	2049102	CAACGCGCTCGTGTACAACGCGCTCGGTCTCCGTTCGTCTCAAGGAGTCACGGTCATTCCTTTTACGAACAAATTGTACACAAAAGGGAATTACTGGCAGGTCAAAATttgatctCGCTggatcGtTCTGTTAACCGCGACCCGGATGT
chrI	2049733	CAACGCGCTCGTGTACAACGCGCTCGGTCTCCGTTCGTCTCAAGGAGTCACGGTCATTCCTTTTACTTCTTATGATGCTCCACATCTCTCAATGCTGCTATATATGACttgatctCGCTggatcGtTCTGTTAACCGCGACCCGGATGT
chrI	2050808	CAACGCGCTCGTGTACAACGCGCTCGGTCTCCGTTCGTCTCAAGGAGTCACGGTCATTCCTTTTACGAGAAATCCATCAAATTTGCACCGAGTATCTGCTTGTCAATGttgatctCGCTggatcGtTCTGTTAACCGCGACCCGGATGT
chrI	2051497	CAACGCGCTCGTGTACAACGCGCTCGGTCTCCGTTCGTCTCAAGGAGTCACGGTCATTCCTTTTACTCAGCTTCGTGTGATTTCCAGTGTACATTTGAAACCACGCTCttgatctCGCTggatcGtTCTGTTAACCGCGACCCGGATGT
chrI	2052284	CAACGCGCTCGTGTACAACGCGCTCGGTCTCCGTTCGTCTCAAGGAGTCACGGTCATTCCTTTTACACAATTTCCGATCAGAAGACAAAGTTTCGTCGTTCCTCCTCCttgatctCGCTggatcGtTCTGTTAACCGCGACCCGGATGT
chrI	2052839	CAACGCGCTCGTGTACAACGCGCTCGGTCTCCGTTCGTCTCAAGGAGTCACGGTCATTCCTTTTACGCCCTTGACGTAATTTGAGCGATTTGTTTTCTTAATATCAGAttgatctCGCTggatcGtTCTGTTAACCGCGACCCGGATGT
chrI	2053544	CAACGCGCTCGTGTACAACGCGCTCGGTCTCCGTTCGTCTCAAGGAGTCACGGTCATTCCTTTTACTCTGTCAAGAGCTTCTGTCAATTCTACATTCGACAGGTTTAGttgatctCGCTggatcGtTCTGTTAACCGCGACCCGGATGT
chrI	2055158	CAACGCGCTCGTGTACAACGCGCTCGGTCTCCGTTCGTCTCAAGGAGTCACGGTCATTCCTTTTACATCCGTTCTTTCAGGTGGTATCTCCGTCGTCCCAGGATAATTttgatctCGCTggatcGtTCTGTTAACCGCGACCCGGATGT
chrI	2055777	CAACGCGCTCGTGTACAACGCGCTCGGTCTCCGTTCGTCTCAAGGAGTCACGGTCATTCCTTTTACTCCATCGATTTTATTTCTGTTTTGATGACGTCCGCCTCTGTTttgatctCGCTggatcGtTCTGTTAACCGCGACCCGGATGT
chrI	2056325	CAACGCGCTCGTGTACAACGCGCTCGGTCTCCGTTCGTCTCAAGGAGTCACGGTCATTCCTTTTACCACTGCACCATCCGGATAAGTGAATCTCAAATAAATCGCTGCttgatctCGCTggatcGtTCTGTTAACCGCGACCCGGATGT
chrI	2056864	CAACGCGCTCGTGTACAACGCGCTCGGTCTCCGTTCGTCTCAAGGAGTCACGGTCATTCCTTTTACCCGATTCTGCTAACATCGCCACATTATCGACGTACAGATTGGttgatctCGCTggatcGtTCTGTTAACCGCGACCCGGATGT
chrI	2057487	CAACGCGCTCGTGTACAACGCGCTCGGTCTCCGTTCGTCTCAAGGAGTCACGGTCATTCCTTTTACAGCTCATTCTCTCTTCCATTGAAAGGTAACATGACTTGGATTttgatctCGCTggatcGtTCTGTTAACCGCGACCCGGATGT
chrI	2058034	CAACGCGCTCGTGTACAACGCGCTCGGTCTCCGTTCGTCTCAAGGAGTCACGGTCATTCCTTTTACTCGTCGCCATTCGTCTGAAACCTGGAGCTGCCATCGTCCATAttgatctCGCTggatcGtTCTGTTAACCGCGACCCGGATGT
chrI	2058575	CAACGCGCTCGTGTACAACGCGCTCGGTCTCCGTTCGTCTCAAGGAGTCACGGTCATTCCTTTTACAACAGTTATATTTCGACTTGCAATCCCTGGCGAAGTGTTTCGttgatctCGCTggatcGtTCTGTTAACCGCGACCCGGATGT
chrI	2059152	CAACGCGCTCGTGTACAACGCGCTCGGTCTCCGTTCGTCTCAAGGAGTCACGGTCATTCCTTTTACTAACCGTCTGACATCTCCCGCGTATGTCGCCAGCGACTCTTCttgatctCGCTggatcGtTCTGTTAACCGCGACCCGGATGT
chrI	2059618	CAACGCGCTCGTGTACAACGCGCTCGGTCTCCGTTCGTCTCAAGGAGTCACGGTCATTCCTTTTACGTGTCGTCACCGAACAATCTGTCTTGATTTGCCAATAGTGGAttgatctCGCTggatcGtTCTGTTAACCGCGACCCGGATGT
chrI	2060304	CAACGCGCTCGTGTACAACGCGCTCGGTCTCCGTTCGTCTCAAGGAGTCACGGTCATTCCTTTTACGATCAAAATTGCGACGCCACCAGAAGGAATTCCGACGAAGAGttgatctCGCTggatcGtTCTGTTAACCGCGACCCGGATGT
chrI	2061849	CAACGCGCTCGTGTACAACGCGCTCGGTCTCCGTTCGTCTCAAGGAGTCACGGTCATTCCTTTTACTCCACGTGGATTTCTGGATCGGAGGGAATTGTGAGATTCTGGttgatctCGCTggatcGtTCTGTTAACCGCGACCCGGATGT
chrI	2063127	CAACGCGCTCGTGTACAACGCGCTCGGTCTCCGTTCGTCTCAAGGAGTCACGGTCATTCCTTTTACGTTTTCTATCACTTTGTCCAAGAACTTGAGCTCCACTTTTGCttgatctCGCTggatcGtTCTGTTAACCGCGACCCGGATGT
chrI	2064023	CAACGCGCTCGTGTACAACGCGCTCGGTCTCCGTTCGTCTCAAGGAGTCACGGTCATTCCTTTTACAATTTTAAAATCTTTGCTGCAACTACGGTCGACAACTGTGCAttgatctCGCTggatcGtTCTGTTAACCGCGACCCGGATGT
chrI	2064886	CAACGCGCTCGTGTACAACGCGCTCGGTCTCCGTTCGTCTCAAGGAGTCACGGTCATTCCTTTTACTATCCCGCGCATTTCCTAATCTCGGTCATTTATGTCACCGAGttgatctCGCTggatcGtTCTGTTAACCGCGACCCGGATGT
chrI	2065757	CAACGCGCTCGTGTACAACGCGCTCGGTCTCCGTTCGTCTCAAGGAGTCACGGTCATTCCTTTTACCCGAAAAGTCGTGGTTCGAAACTATTTTCTGCTGTTGTTGCCttgatctCGCTggatcGtTCTGTTAACCGCGACCCGGATGT
chrI	2067563	CAACGCGCTCGTGTACAACGCGCTCGGTCTCCGTTCGTCTCAAGGAGTCACGGTCATTCCTTTTACACGCAGTTTTCTTATCTTGAGTGTAATATTGCACTCCCTAATttgatctCGCTggatcGtTCTGTTAACCGCGACCCGGATGT
chrI	2068520	CAACGCGCTCGTGTACAACGCGCTCGGTCTCCGTTCGTCTCAAGGAGTCACGGTCATTCCTTTTACCTATGTGGAATTATCCGAGGGTGTTAAAACCGCCGAGTTGGCttgatctCGCTggatcGtTCTGTTAACCGCGACCCGGATGT
chrI	2069268	CAACGCGCTCGTGTACAACGCGCTCGGTCTCCGTTCGTCTCAAGGAGTCACGGTCATTCCTTTTACGGCTCCGGAAGAGACAGAAGTGATGAGGTTCTGAAAACAATCttgatctCGCTggatcGtTCTGTTAACCGCGACCCGGATGT
chrI	2069865	CAACGCGCTCGTGTACAACGCGCTCGGTCTCCGTTCGTCTCAAGGAGTCACGGTCATTCCTTTTACTACGTTTCATAGTCATGAAAGATAATTGTCTCGAACCCAGAGttgatctCGCTggatcGtTCTGTTAACCGCGACCCGGATGT
chrI	2070518	CAACGCGCTCGTGTACAACGCGCTCGGTCTCCGTTCGTCTCAAGGAGTCACGGTCATTCCTTTTACCTCCAGGATGCTTCCTGTGCTTTCCAATACGTCCGTGTCCGTttgatctCGCTggatcGtTCTGTTAACCGCGACCCGGATGT
chrI	2071620	CAACGCGCTCGTGTACAACGCGCTCGGTCTCCGTTCGTCTCAAGGAGTCACGGTCATTCCTTTTACGCAAAACGTCAACATTACTCTCCGTATCCTTCACAGACCAAGttgatctCGCTggatcGtTCTGTTAACCGCGACCCGGATGT
chrI	2072302	CAACGCGCTCGTGTACAACGCGCTCGGTCTCCGTTCGTCTCAAGGAGTCACGGTCATTCCTTTTACAATATCTCCGGTTACGTGTTTTAGACGAATTCCACTCATTTTttgatctCGCTggatcGtTCTGTTAACCGCGACCCGGATGT
chrI	2073716	CAACGCGCTCGTGTACAACGCGCTCGGTCTCCGTTCGTCTCAAGGAGTCACGGTCATTCCTTTTACAAAGAGAAACGGAAAGCAGCTTCATATGACGCATTCAAGAAGttgatctCGCTggatcGtTCTGTTAACCGCGACCCGGATGT
chrI	2076027	CAACGCGCTCGTGTACAACGCGCTCGGTCTCCGTTCGTCTCAAGGAGTCACGGTCATTCCTTTTACGTCGACGCGGAAGAAGCCAGCAGAGATAACCGAAAGAAGGCCttgatctCGCTggatcGtTCTGTTAACCGCGACCCGGATGT
chrI	2078185	CAACGCGCTCGTGTACAACGCGCTCGGTCTCCGTTCGTCTCAAGGAGTCACGGTCATTCCTTTTACTGCTCCGGGTTCGACGTCCTTTTCGAACTGATAACGTCACAAttgatctCGCTggatcGtTCTGTTAACCGCGACCCGGATGT
chrI	2081217	CAACGCGCTCGTGTACAACGCGCTCGGTCTCCGTTCGTCTCAAGGAGTCACGGTCATTCCTTTTACTGATTTAGTTGGCCGAATGCTTCTGCTCACCAAGAACCATCAttgatctCGCTggatcGtTCTGTTAACCGCGACCCGGATGT
chrI	2084405	CAACGCGCTCGTGTACAACGCGCTCGGTCTCCGTTCGTCTCAAGGAGTCACGGTCATTCCTTTTACCGTTCTGGCCTATAAGGTTTGTAGTTTGAACTTTTCGAAATAttgatctCGCTggatcGtTCTGTTAACCGCGACCCGGATGT
chrI	2085232	CAACGCGCTCGTGTACAACGCGCTCGGTCTCCGTTCGTCTCAAGGAGTCACGGTCATTCCTTTTACAATATCAAGGTTTAAACTTTCAGGCAGTTATCAACGGATTCCttgatctCGCTggatcGtTCTGTTAACCGCGACCCGGATGT
chrI	2086713	CAACGCGCTCGTGTACAACGCGCTCGGTCTCCGTTCGTCTCAAGGAGTCACGGTCATTCCTTTTACCAAAGAAAAGAAGATACAGTAGCACGGCTTCCCTCATAAATTttgatctCGCTggatcGtTCTGTTAACCGCGACCCGGATGT
chrI	2087766	CAACGCGCTCGTGTACAACGCGCTCGGTCTCCGTTCGTCTCAAGGAGTCACGGTCATTCCTTTTACAACTGCCAGTATAACTGTGGAGATGGAGTTGCCAAGGCGGTAttgatctCGCTggatcGtTCTGTTAACCGCGACCCGGATGT
chrI	2089104	CAACGCGCTCGTGTACAACGCGCTCGGTCTCCGTTCGTCTCAAGGAGTCACGGTCATTCCTTTTACCCACCACTTTAAATTAATCCCATGAGGGTAGAGACTTGGCTAttgatctCGCTggatcGtTCTGTTAACCGCGACCCGGATGT
chrI	2090544	CAACGCGCTCGTGTACAACGCGCTCGGTCTCCGTTCGTCTCAAGGAGTCACGGTCATTCCTTTTACTGATAAATCAACGAGACGCAAAGATTCCAGATGTGACATGTCttgatctCGCTggatcGtTCTGTTAACCGCGACCCGGATGT
chrI	2092510	CAACGCGCTCGTGTACAACGCGCTCGGTCTCCGTTCGTCTCAAGGAGTCACGGTCATTCCTTTTACAGAGTGGAAAAGAATTTAATGACAGGACTCATTGATCTACGTttgatctCGCTggatcGtTCTGTTAACCGCGACCCGGATGT
chrI	2095209	CAACGCGCTCGTGTACAACGCGCTCGGTCTCCGTTCGTCTCAAGGAGTCACGGTCATTCCTTTTACACACAATAGGCCTTCGGACTCCAACAACCAAAAGAAAAGGGAttgatctCGCTggatcGtTCTGTTAACCGCGACCCGGATGT
chrI	2097433	CAACGCGCTCGTGTACAACGCGCTCGGTCTCCGTTCGTCTCAAGGAGTCACGGTCATTCCTTTTACACCGTGTCGGCCAAGAGGTTTGTAAATAATGTTTAAAATGTTttgatctCGCTggatcGtTCTGTTAACCGCGACCCGGATGT
chrI	2100622	CAACGCGCTCGTGTACAACGCGCTCGGTCTCCGTTCGTCTCAAGGAGTCACGGTCATTCCTTTTACTTTCAGAATCTCCCATTTGGCGGCGGAAAATTCGTGAATAAGttgatctCGCTggatcGtTCTGTTAACCGCGACCCGGATGT
chrI	2101621	CAACGCGCTCGTGTACAACGCGCTCGGTCTCCGTTCGTCTCAAGGAGTCACGGTCATTCCTTTTACCGCGTTGTTTTGTTGATTACTGTACATTCCGATAGGTAATCGttgatctCGCTggatcGtTCTGTTAACCGCGACCCGGATGT
chrI	2103202	CAACGCGCTCGTGTACAACGCGCTCGGTCTCCGTTCGTCTCAAGGAGTCACGGTCATTCCTTTTACGCGAGCAATATTTTATGTCAAATGGACCATCGGAATTTCAATttgatctCGCTggatcGtTCTGTTAACCGCGACCCGGATGT
chrI	2105332	CAACGCGCTCGTGTACAACGCGCTCGGTCTCCGTTCGTCTCAAGGAGTCACGGTCATTCCTTTTACGGTCAGATGTATTCGAAATGGCTGTTAGTAGATCAGTCTATTttgatctCGCTggatcGtTCTGTTAACCGCGACCCGGATGT
chrI	2107702	CAACGCGCTCGTGTACAACGCGCTCGGTCTCCGTTCGTCTCAAGGAGTCACGGTCATTCCTTTTACCGAAGAAGTGAACGTGTTGGGACGGCAGTTTTAATGTGTGGAttgatctCGCTggatcGtTCTGTTAACCGCGACCCGGATGT
chrI	2110149	CAACGCGCTCGTGTACAACGCGCTCGGTCTCCGTTCGTCTCAAGGAGTCACGGTCATTCCTTTTACCCATCAGAAGTGATCTGCCGCGTTGCAAGTGACACTGAAATAttgatctCGCTggatcGtTCTGTTAACCGCGACCCGGATGT
chrI	2111463	CAACGCGCTCGTGTACAACGCGCTCGGTCTCCGTTCGTCTCAAGGAGTCACGGTCATTCCTTTTACTACCACAGAAAGTTCGTGAAGTTCTTCCCGATATGTGCCTTCttgatctCGCTggatcGtTCTGTTAACCGCGACCCGGATGT
chrI	2115251	CAACGCGCTCGTGTACAACGCGCTCGGTCTCCGTTCGTCTCAAGGAGTCACGGTCATTCCTTTTACTCCTACCTGTGCATGATAGAACACGTTGAACATGAAACCGGTttgatctCGCTggatcGtTCTGTTAACCGCGACCCGGATGT
chrI	2116262	CAACGCGCTCGTGTACAACGCGCTCGGTCTCCGTTCGTCTCAAGGAGTCACGGTCATTCCTTTTACATCATCACAGTCCACAAAAGTCCGAATCGTTTTGCGACGAATttgatctCGCTggatcGtTCTGTTAACCGCGACCCGGATGT
chrI	2116812	CAACGCGCTCGTGTACAACGCGCTCGGTCTCCGTTCGTCTCAAGGAGTCACGGTCATTCCTTTTACGATGACCCAGGAGGCCAAGTTATAGACAATGATGAATCCGCAttgatctCGCTggatcGtTCTGTTAACCGCGACCCGGATGT
chrI	2117959	CAACGCGCTCGTGTACAACGCGCTCGGTCTCCGTTCGTCTCAAGGAGTCACGGTCATTCCTTTTACTCCAAATATTGTCCGACAATCGTGATGACGACAAGTTTGAGTttgatctCGCTggatcGtTCTGTTAACCGCGACCCGGATGT
chrI	2119463	CAACGCGCTCGTGTACAACGCGCTCGGTCTCCGTTCGTCTCAAGGAGTCACGGTCATTCCTTTTACAGCGCACTCAATTTGCAAATGATAACGAGTTGAGTTGATAAAttgatctCGCTggatcGtTCTGTTAACCGCGACCCGGATGT
chrI	2125036	CAACGCGCTCGTGTACAACGCGCTCGGTCTCCGTTCGTCTCAAGGAGTCACGGTCATTCCTTTTACTGTGAGAACTTTTCGAGACATCTCGTTAGAAAATTCGAAAGAttgatctCGCTggatcGtTCTGTTAACCGCGACCCGGATGT
chrI	2131801	CAACGCGCTCGTGTACAACGCGCTCGGTCTCCGTTCGTCTCAAGGAGTCACGGTCATTCCTTTTACTTGAAAATCTGGGCCAGAACGCTACTGATGAGAGACGATAGTttgatctCGCTggatcGtTCTGTTAACCGCGACCCGGATGT
chrI	2132537	CAACGCGCTCGTGTACAACGCGCTCGGTCTCCGTTCGTCTCAAGGAGTCACGGTCATTCCTTTTACTGTACCGTAAACTTAATGGTATTGTGGTCACTAGACCCTATTttgatctCGCTggatcGtTCTGTTAACCGCGACCCGGATGT
chrI	2133328	CAACGCGCTCGTGTACAACGCGCTCGGTCTCCGTTCGTCTCAAGGAGTCACGGTCATTCCTTTTACTCGGAGTAAGAAACTTCTCGAAGTATTTTCCCAAACATCTATttgatctCGCTggatcGtTCTGTTAACCGCGACCCGGATGT
chrI	2135059	CAACGCGCTCGTGTACAACGCGCTCGGTCTCCGTTCGTCTCAAGGAGTCACGGTCATTCCTTTTACACTTCCAACCAACTGGAACCATCCGATTGGCCACAAATGAGAttgatctCGCTggatcGtTCTGTTAACCGCGACCCGGATGT
chrI	2136894	CAACGCGCTCGTGTACAACGCGCTCGGTCTCCGTTCGTCTCAAGGAGTCACGGTCATTCCTTTTACTGCTGTGCTTACGGTAATTAATGCGTATTGCACAACATATTTttgatctCGCTggatcGtTCTGTTAACCGCGACCCGGATGT
chrI	2138959	CAACGCGCTCGTGTACAACGCGCTCGGTCTCCGTTCGTCTCAAGGAGTCACGGTCATTCCTTTTACTGGATGTCAACTGGTTTCCTCGATGGAGTCAGCAGTGGTGGTttgatctCGCTggatcGtTCTGTTAACCGCGACCCGGATGT
chrI	2141073	CAACGCGCTCGTGTACAACGCGCTCGGTCTCCGTTCGTCTCAAGGAGTCACGGTCATTCCTTTTACCCAGAATGAGGAATACCTTCCGACTTTAATTCGAGAATATGAttgatctCGCTggatcGtTCTGTTAACCGCGACCCGGATGT
chrI	2142866	CAACGCGCTCGTGTACAACGCGCTCGGTCTCCGTTCGTCTCAAGGAGTCACGGTCATTCCTTTTACCGAAACTCTACAATGCTGTGATGAGCGCGGGCCGTGAACACGttgatctCGCTggatcGtTCTGTTAACCGCGACCCGGATGT
chrI	2144871	CAACGCGCTCGTGTACAACGCGCTCGGTCTCCGTTCGTCTCAAGGAGTCACGGTCATTCCTTTTACAGTGATTCCAGTCGTCGCCTCGCATTGATTACATTTGATACGttgatctCGCTggatcGtTCTGTTAACCGCGACCCGGATGT
chrI	2146618	CAACGCGCTCGTGTACAACGCGCTCGGTCTCCGTTCGTCTCAAGGAGTCACGGTCATTCCTTTTACTGTAACTTGAACTGACCAATGTTATTCGAAGCTTGATGAAGCttgatctCGCTggatcGtTCTGTTAACCGCGACCCGGATGT
chrI	2149095	CAACGCGCTCGTGTACAACGCGCTCGGTCTCCGTTCGTCTCAAGGAGTCACGGTCATTCCTTTTACGCTCGTCATTAACAGCACGACCGATATGGAACTGGAAAATGAttgatctCGCTggatcGtTCTGTTAACCGCGACCCGGATGT
chrI	2149944	CAACGCGCTCGTGTACAACGCGCTCGGTCTCCGTTCGTCTCAAGGAGTCACGGTCATTCCTTTTACTTTCGCTTGTGGTTCATTGTTGAAGTGGAAGAGTCTGAGTTCttgatctCGCTggatcGtTCTGTTAACCGCGACCCGGATGT
chrI	2150945	CAACGCGCTCGTGTACAACGCGCTCGGTCTCCGTTCGTCTCAAGGAGTCACGGTCATTCCTTTTACACCACTCTATCGTTCACAAGGATTTCGATCATGTTCTAAAATttgatctCGCTggatcGtTCTGTTAACCGCGACCCGGATGT
chrI	2152283	CAACGCGCTCGTGTACAACGCGCTCGGTCTCCGTTCGTCTCAAGGAGTCACGGTCATTCCTTTTACTCCCTAATTTGTTTTGTAGGATAGAGGTAGGAATACGAGACTttgatctCGCTggatcGtTCTGTTAACCGCGACCCGGATGT
chrI	2153365	CAACGCGCTCGTGTACAACGCGCTCGGTCTCCGTTCGTCTCAAGGAGTCACGGTCATTCCTTTTACCTTATTCACACAAGAGATTTCGAATTTTGGCGCGATAGACGCttgatctCGCTggatcGtTCTGTTAACCGCGACCCGGATGT
chrI	2155597	CAACGCGCTCGTGTACAACGCGCTCGGTCTCCGTTCGTCTCAAGGAGTCACGGTCATTCCTTTTACGTCATCGTCCGTCCAGGTAACCCTTCAGTCAACCGCCGGGCGttgatctCGCTggatcGtTCTGTTAACCGCGACCCGGATGT
chrI	2156799	CAACGCGCTCGTGTACAACGCGCTCGGTCTCCGTTCGTCTCAAGGAGTCACGGTCATTCCTTTTACTAAATTTTCTGTTTCCACCGTAATCTTTCAAAGGCACATGCCttgatctCGCTggatcGtTCTGTTAACCGCGACCCGGATGT
chrI	2158764	CAACGCGCTCGTGTACAACGCGCTCGGTCTCCGTTCGTCTCAAGGAGTCACGGTCATTCCTTTTACGTTGCCTCATTAAAACCAAGATCTTCATCTAAGTCTCTCTCAttgatctCGCTggatcGtTCTGTTAACCGCGACCCGGATGT
chrI	2161611	CAACGCGCTCGTGTACAACGCGCTCGGTCTCCGTTCGTCTCAAGGAGTCACGGTCATTCCTTTTACGTGTTAGTGTGAACACGACAGGGACCTAGAATATTTTGAAAGttgatctCGCTggatcGtTCTGTTAACCGCGACCCGGATGT
chrI	2164915	CAACGCGCTCGTGTACAACGCGCTCGGTCTCCGTTCGTCTCAAGGAGTCACGGTCATTCCTTTTACATCTAATCCAGAAGCTGTTATGAGAAAACGGAGGGAAAAGAAttgatctCGCTggatcGtTCTGTTAACCGCGACCCGGATGT
chrI	2169465	CAACGCGCTCGTGTACAACGCGCTCGGTCTCCGTTCGTCTCAAGGAGTCACGGTCATTCCTTTTACATTAACCAGGTTGCCGAAATTTTGGGAAATGCCGAATTTGCCttgatctCGCTggatcGtTCTGTTAACCGCGACCCGGATGT
chrI	2170652	CAACGCGCTCGTGTACAACGCGCTCGGTCTCCGTTCGTCTCAAGGAGTCACGGTCATTCCTTTTACAGACATACCACCCAGAACTTATTCAGAAACCAGATGTGAGTTttgatctCGCTggatcGtTCTGTTAACCGCGACCCGGATGT
chrI	2173607	CAACGCGCTCGTGTACAACGCGCTCGGTCTCCGTTCGTCTCAAGGAGTCACGGTCATTCCTTTTACCGATTCCGCATCATTTAGACAATACAATGTCTCAATTTCTCAttgatctCGCTggatcGtTCTGTTAACCGCGACCCGGATGT
chrI	2176222	CAACGCGCTCGTGTACAACGCGCTCGGTCTCCGTTCGTCTCAAGGAGTCACGGTCATTCCTTTTACTCAATATAACCACTTATCGTGACACACAATTGACCATACGGTttgatctCGCTggatcGtTCTGTTAACCGCGACCCGGATGT
chrI	2178068	CAACGCGCTCGTGTACAACGCGCTCGGTCTCCGTTCGTCTCAAGGAGTCACGGTCATTCCTTTTACAAACAATATTGTCATGGAAATGCAATAAATGCGCGGTAATCCttgatctCGCTggatcGtTCTGTTAACCGCGACCCGGATGT
chrI	2179390	CAACGCGCTCGTGTACAACGCGCTCGGTCTCCGTTCGTCTCAAGGAGTCACGGTCATTCCTTTTACGCAATTTGCGGATTTTGCCAAACTGCAATTACACCACTGGTAttgatctCGCTggatcGtTCTGTTAACCGCGACCCGGATGT
chrI	2183007	CAACGCGCTCGTGTACAACGCGCTCGGTCTCCGTTCGTCTCAAGGAGTCACGGTCATTCCTTTTACTCTGACCATAGACGGTATGTTGGGATAGCTGGTGGCTTCAGCttgatctCGCTggatcGtTCTGTTAACCGCGACCCGGATGT
chrI	2184896	CAACGCGCTCGTGTACAACGCGCTCGGTCTCCGTTCGTCTCAAGGAGTCACGGTCATTCCTTTTACTCGCCTTCCTTCCATTTTCGGCTTGCGGCTTTCTTTCTGCCGttgatctCGCTggatcGtTCTGTTAACCGCGACCCGGATGT
chrI	2186336	CAACGCGCTCGTGTACAACGCGCTCGGTCTCCGTTCGTCTCAAGGAGTCACGGTCATTCCTTTTACCGCCTGAGCCTGATTCCAATAACCTACAGACGTGACTACTAAttgatctCGCTggatcGtTCTGTTAACCGCGACCCGGATGT
chrI	2189495	CAACGCGCTCGTGTACAACGCGCTCGGTCTCCGTTCGTCTCAAGGAGTCACGGTCATTCCTTTTACGTGATGAGCACAAAAGAGCACCACACCTACCTTGTCAAAAGGttgatctCGCTggatcGtTCTGTTAACCGCGACCCGGATGT
chrI	2191555	CAACGCGCTCGTGTACAACGCGCTCGGTCTCCGTTCGTCTCAAGGAGTCACGGTCATTCCTTTTACTTCAAACCAGTCAAAATTGGAATTCCTTGGAGTTTCAGACTAttgatctCGCTggatcGtTCTGTTAACCGCGACCCGGATGT
chrI	2194710	CAACGCGCTCGTGTACAACGCGCTCGGTCTCCGTTCGTCTCAAGGAGTCACGGTCATTCCTTTTACCGGAGAGTTCCCTGAAATTTATAAATTTTGATACATGGTGCAttgatctCGCTggatcGtTCTGTTAACCGCGACCCGGATGT
chrI	2195801	CAACGCGCTCGTGTACAACGCGCTCGGTCTCCGTTCGTCTCAAGGAGTCACGGTCATTCCTTTTACGATTGGTTGCAGTGCTTCAAAGTGTCATCCGTCCGGCGGCGCttgatctCGCTggatcGtTCTGTTAACCGCGACCCGGATGT
chrI	2196327	CAACGCGCTCGTGTACAACGCGCTCGGTCTCCGTTCGTCTCAAGGAGTCACGGTCATTCCTTTTACGGCGGATAAGCTGACGTTGGAGGATGGGCAGCGCGTGACACTttgatctCGCTggatcGtTCTGTTAACCGCGACCCGGATGT
chrI	2197868	CAACGCGCTCGTGTACAACGCGCTCGGTCTCCGTTCGTCTCAAGGAGTCACGGTCATTCCTTTTACACCGCCACTACCAATATTATTCCGTTTTGAAGGATAGATTATttgatctCGCTggatcGtTCTGTTAACCGCGACCCGGATGT
chrI	2201769	CAACGCGCTCGTGTACAACGCGCTCGGTCTCCGTTCGTCTCAAGGAGTCACGGTCATTCCTTTTACGCATTTCGACGTCCGGAAAAGAGCCGCTCACCGTAACGGGCTttgatctCGCTggatcGtTCTGTTAACCGCGACCCGGATGT
chrI	2203806	CAACGCGCTCGTGTACAACGCGCTCGGTCTCCGTTCGTCTCAAGGAGTCACGGTCATTCCTTTTACGCGGTCTCGTCGGATATTCGAGTAACGCGGCACGGGAGTCGAttgatctCGCTggatcGtTCTGTTAACCGCGACCCGGATGT
chrI	2205228	CAACGCGCTCGTGTACAACGCGCTCGGTCTCCGTTCGTCTCAAGGAGTCACGGTCATTCCTTTTACGTTATCAGGCCTGTCGACCTGAATATGCCGAAAGCGACACCAttgatctCGCTggatcGtTCTGTTAACCGCGACCCGGATGT
chrI	2207597	CAACGCGCTCGTGTACAACGCGCTCGGTCTCCGTTCGTCTCAAGGAGTCACGGTCATTCCTTTTACCACCTACATCTTATCAAGAACGTGAAATTCCGATTCATGTGCttgatctCGCTggatcGtTCTGTTAACCGCGACCCGGATGT
chrI	2210334	CAACGCGCTCGTGTACAACGCGCTCGGTCTCCGTTCGTCTCAAGGAGTCACGGTCATTCCTTTTACCTTTGAGTCCTCTAGCTACCCTAATTTGTTTCAAACTCAACTttgatctCGCTggatcGtTCTGTTAACCGCGACCCGGATGT
chrI	2211742	CAACGCGCTCGTGTACAACGCGCTCGGTCTCCGTTCGTCTCAAGGAGTCACGGTCATTCCTTTTACGTTTCTTGTGTTTCGTCACAGCCTAAGAGTCGTTTTCATCTCttgatctCGCTggatcGtTCTGTTAACCGCGACCCGGATGT
chrI	2217313	CAACGCGCTCGTGTACAACGCGCTCGGTCTCCGTTCGTCTCAAGGAGTCACGGTCATTCCTTTTACCACTGGCGGGAATTCAAATGCCATTTTCACTAACGGGAAGGCttgatctCGCTggatcGtTCTGTTAACCGCGACCCGGATGT
chrI	2218915	CAACGCGCTCGTGTACAACGCGCTCGGTCTCCGTTCGTCTCAAGGAGTCACGGTCATTCCTTTTACGGCGCAACTTCTATACATCACTCAATGCCAATACAAAGTAACttgatctCGCTggatcGtTCTGTTAACCGCGACCCGGATGT
chrI	2219386	CAACGCGCTCGTGTACAACGCGCTCGGTCTCCGTTCGTCTCAAGGAGTCACGGTCATTCCTTTTACACAAAGCACACAGTTTTCTTAGAGATATCAACTAGTCGCTAAttgatctCGCTggatcGtTCTGTTAACCGCGACCCGGATGT
chrI	2220560	CAACGCGCTCGTGTACAACGCGCTCGGTCTCCGTTCGTCTCAAGGAGTCACGGTCATTCCTTTTACACCTGAAGCACACTGATAGAAATTCTTGCAATTGTAAACATCttgatctCGCTggatcGtTCTGTTAACCGCGACCCGGATGT
chrI	2222119	CAACGCGCTCGTGTACAACGCGCTCGGTCTCCGTTCGTCTCAAGGAGTCACGGTCATTCCTTTTACACAACAATCCACCGCCCACCCTCACATTTCCAGAATTTGTTCttgatctCGCTggatcGtTCTGTTAACCGCGACCCGGATGT
chrI	2222923	CAACGCGCTCGTGTACAACGCGCTCGGTCTCCGTTCGTCTCAAGGAGTCACGGTCATTCCTTTTACTGACAGTAATCTAAAAGTACCTATACAGTAACCCAACAGCAAttgatctCGCTggatcGtTCTGTTAACCGCGACCCGGATGT
chrI	2224440	CAACGCGCTCGTGTACAACGCGCTCGGTCTCCGTTCGTCTCAAGGAGTCACGGTCATTCCTTTTACTCCGGAAACACAGAGGTACCCGTCGCCTATTGTTTCTACCTGttgatctCGCTggatcGtTCTGTTAACCGCGACCCGGATGT
chrI	2225660	CAACGCGCTCGTGTACAACGCGCTCGGTCTCCGTTCGTCTCAAGGAGTCACGGTCATTCCTTTTACGCTCCTCCACCAACTCCTTAGTCCTCTCATTAACCTCCTCCTttgatctCGCTggatcGtTCTGTTAACCGCGACCCGGATGT
chrI	2226226	CAACGCGCTCGTGTACAACGCGCTCGGTCTCCGTTCGTCTCAAGGAGTCACGGTCATTCCTTTTACAAGCCAAGCCCATTCGCGATATCTCTGATTAGGGATAACATGttgatctCGCTggatcGtTCTGTTAACCGCGACCCGGATGT
chrI	2227038	CAACGCGCTCGTGTACAACGCGCTCGGTCTCCGTTCGTCTCAAGGAGTCACGGTCATTCCTTTTACTGCGACTTTCGACTGTTAACTTGGTCGAAGTGGATGGTCCACttgatctCGCTggatcGtTCTGTTAACCGCGACCCGGATGT
chrI	2228538	CAACGCGCTCGTGTACAACGCGCTCGGTCTCCGTTCGTCTCAAGGAGTCACGGTCATTCCTTTTACTCGCCTTGGGACGTTGTCTCCCGTTCCAGACATCCATTACCTttgatctCGCTggatcGtTCTGTTAACCGCGACCCGGATGT
chrI	2229902	CAACGCGCTCGTGTACAACGCGCTCGGTCTCCGTTCGTCTCAAGGAGTCACGGTCATTCCTTTTACGGCTTGAAATTCTTCTGATGGTCTAAAATGTACCAGATTAGCttgatctCGCTggatcGtTCTGTTAACCGCGACCCGGATGT
chrI	2230544	CAACGCGCTCGTGTACAACGCGCTCGGTCTCCGTTCGTCTCAAGGAGTCACGGTCATTCCTTTTACGCATCAAAGTTCGCTTCGAACCATTCCCAGAAGCCACACAGGttgatctCGCTggatcGtTCTGTTAACCGCGACCCGGATGT
chrI	2231545	CAACGCGCTCGTGTACAACGCGCTCGGTCTCCGTTCGTCTCAAGGAGTCACGGTCATTCCTTTTACCAGTCTTCCCGGCGCCCAGAATTTCATTACACTCGTCAAAGTttgatctCGCTggatcGtTCTGTTAACCGCGACCCGGATGT
chrI	2232827	CAACGCGCTCGTGTACAACGCGCTCGGTCTCCGTTCGTCTCAAGGAGTCACGGTCATTCCTTTTACGATCTCCTGTAATTCCCACTTACTCAAAATCAAACCCATCCAttgatctCGCTggatcGtTCTGTTAACCGCGACCCGGATGT
chrI	2233944	CAACGCGCTCGTGTACAACGCGCTCGGTCTCCGTTCGTCTCAAGGAGTCACGGTCATTCCTTTTACCGCTTCCAAAGAGCTCGGGCAATTGTACGCGATTCCTGGAAAttgatctCGCTggatcGtTCTGTTAACCGCGACCCGGATGT
chrI	2234607	CAACGCGCTCGTGTACAACGCGCTCGGTCTCCGTTCGTCTCAAGGAGTCACGGTCATTCCTTTTACGCCTACCTGTCTCCTCAATCTTAGCTGCCTACATGCCTACCTttgatctCGCTggatcGtTCTGTTAACCGCGACCCGGATGT
chrI	2235425	CAACGCGCTCGTGTACAACGCGCTCGGTCTCCGTTCGTCTCAAGGAGTCACGGTCATTCCTTTTACGTGTTTTCGCTAAATGAGAATCTTGAAGGCATAAGGCAGGCAttgatctCGCTggatcGtTCTGTTAACCGCGACCCGGATGT
chrI	2236194	CAACGCGCTCGTGTACAACGCGCTCGGTCTCCGTTCGTCTCAAGGAGTCACGGTCATTCCTTTTACCAAACTACAACGAAAATTTAGTCTAGTAGGCAGGCATACAGGttgatctCGCTggatcGtTCTGTTAACCGCGACCCGGATGT
chrI	2236770	CAACGCGCTCGTGTACAACGCGCTCGGTCTCCGTTCGTCTCAAGGAGTCACGGTCATTCCTTTTACCTTGACTGGGAATGGGACTTTCATTCTGCAAATTATAACCTAttgatctCGCTggatcGtTCTGTTAACCGCGACCCGGATGT
chrI	2237350	CAACGCGCTCGTGTACAACGCGCTCGGTCTCCGTTCGTCTCAAGGAGTCACGGTCATTCCTTTTACAGTCGACAAGTTTTGGCATGGTTTGAGGGTAGCAAATGAACAttgatctCGCTggatcGtTCTGTTAACCGCGACCCGGATGT
chrI	2238053	CAACGCGCTCGTGTACAACGCGCTCGGTCTCCGTTCGTCTCAAGGAGTCACGGTCATTCCTTTTACAGCTCCTCTGCAAAATTTCAAATTAGAAAAGTCAGTTCCCTCttgatctCGCTggatcGtTCTGTTAACCGCGACCCGGATGT
chrI	2238525	CAACGCGCTCGTGTACAACGCGCTCGGTCTCCGTTCGTCTCAAGGAGTCACGGTCATTCCTTTTACTTGCAAAACCCACTGTATCCCGCTTTCTTCTGGATCCTTGAGttgatctCGCTggatcGtTCTGTTAACCGCGACCCGGATGT
chrI	2239128	CAACGCGCTCGTGTACAACGCGCTCGGTCTCCGTTCGTCTCAAGGAGTCACGGTCATTCCTTTTACCTATCGACCCAGAAAGAGAAGCAAGATCTGACTGAAGAAGCTttgatctCGCTggatcGtTCTGTTAACCGCGACCCGGATGT
chrI	2239757	CAACGCGCTCGTGTACAACGCGCTCGGTCTCCGTTCGTCTCAAGGAGTCACGGTCATTCCTTTTACTTTTGGAGTGTTTTGAAGACAGGAAGAGACGACTTGGAGATCttgatctCGCTggatcGtTCTGTTAACCGCGACCCGGATGT
chrI	2240330	CAACGCGCTCGTGTACAACGCGCTCGGTCTCCGTTCGTCTCAAGGAGTCACGGTCATTCCTTTTACGTGTCGATGGCTGTTGTGTTCAAGTTGATGACTTCTTGAAGCttgatctCGCTggatcGtTCTGTTAACCGCGACCCGGATGT
chrI	2240959	CAACGCGCTCGTGTACAACGCGCTCGGTCTCCGTTCGTCTCAAGGAGTCACGGTCATTCCTTTTACTTAAAGCGGCGAGCAAAACGAGAATCCTTGTTGAATACTGACttgatctCGCTggatcGtTCTGTTAACCGCGACCCGGATGT
chrI	2242134	CAACGCGCTCGTGTACAACGCGCTCGGTCTCCGTTCGTCTCAAGGAGTCACGGTCATTCCTTTTACTGACACAAGCATATGTAAATTCAATTTCAACGGAGCAAAAGCttgatctCGCTggatcGtTCTGTTAACCGCGACCCGGATGT
chrI	2243403	CAACGCGCTCGTGTACAACGCGCTCGGTCTCCGTTCGTCTCAAGGAGTCACGGTCATTCCTTTTACTAGATCTCTGCCAGGAAATCCAGTTGGTGTCCAAGTCGAGGTttgatctCGCTggatcGtTCTGTTAACCGCGACCCGGATGT
chrI	2244525	CAACGCGCTCGTGTACAACGCGCTCGGTCTCCGTTCGTCTCAAGGAGTCACGGTCATTCCTTTTACTGATTTGTCGAGGTACCGGACATCTAGACATACAGAGGTATTttgatctCGCTggatcGtTCTGTTAACCGCGACCCGGATGT
chrI	2246227	CAACGCGCTCGTGTACAACGCGCTCGGTCTCCGTTCGTCTCAAGGAGTCACGGTCATTCCTTTTACTTCGCCTCCCTCCTCGAACTCGCCTTCGTCGCCTATCAGGACttgatctCGCTggatcGtTCTGTTAACCGCGACCCGGATGT
chrI	2246944	CAACGCGCTCGTGTACAACGCGCTCGGTCTCCGTTCGTCTCAAGGAGTCACGGTCATTCCTTTTACGAGCACTGTAGGAATTATGTAGAGCAACAGTAAGGTTACTGTttgatctCGCTggatcGtTCTGTTAACCGCGACCCGGATGT
chrI	2247870	CAACGCGCTCGTGTACAACGCGCTCGGTCTCCGTTCGTCTCAAGGAGTCACGGTCATTCCTTTTACACCAGTTTTCCGGGTTCTTAAATAAATCAGACAGAAACTAGAttgatctCGCTggatcGtTCTGTTAACCGCGACCCGGATGT
chrI	2249260	CAACGCGCTCGTGTACAACGCGCTCGGTCTCCGTTCGTCTCAAGGAGTCACGGTCATTCCTTTTACTCCCATGACTGTTTCTGCTCCCTCATTCTCCTACTCCTCCTCttgatctCGCTggatcGtTCTGTTAACCGCGACCCGGATGT
chrI	2251039	CAACGCGCTCGTGTACAACGCGCTCGGTCTCCGTTCGTCTCAAGGAGTCACGGTCATTCCTTTTACAAACTTTGGTGAACTAAGAAAAGTTAGGCCACCAAACATTGGttgatctCGCTggatcGtTCTGTTAACCGCGACCCGGATGT
chrI	2252571	CAACGCGCTCGTGTACAACGCGCTCGGTCTCCGTTCGTCTCAAGGAGTCACGGTCATTCCTTTTACGGATAAGCCAAGGGAGTCGAAATATATCACAGCGACAGAGTTttgatctCGCTggatcGtTCTGTTAACCGCGACCCGGATGT
chrI	2253367	CAACGCGCTCGTGTACAACGCGCTCGGTCTCCGTTCGTCTCAAGGAGTCACGGTCATTCCTTTTACTAAAAGTAAGAATGATGACGTCATAGCTGGATGACCTAGAAAttgatctCGCTggatcGtTCTGTTAACCGCGACCCGGATGT
chrI	2254153	CAACGCGCTCGTGTACAACGCGCTCGGTCTCCGTTCGTCTCAAGGAGTCACGGTCATTCCTTTTACCTCATTTTCCAAATTTTCGGGCATGGTACGGAAGGCGGCACGttgatctCGCTggatcGtTCTGTTAACCGCGACCCGGATGT
chrI	2257070	CAACGCGCTCGTGTACAACGCGCTCGGTCTCCGTTCGTCTCAAGGAGTCACGGTCATTCCTTTTACCAAAACCCGCGCAACACTCGCAGTTCCCTGCTCAATGTGAATttgatctCGCTggatcGtTCTGTTAACCGCGACCCGGATGT
chrI	2257623	CAACGCGCTCGTGTACAACGCGCTCGGTCTCCGTTCGTCTCAAGGAGTCACGGTCATTCCTTTTACGAATCGATTTGAGTCGGTACAATTCCTCGAATCCTCGCGTAGttgatctCGCTggatcGtTCTGTTAACCGCGACCCGGATGT
chrI	2258676	CAACGCGCTCGTGTACAACGCGCTCGGTCTCCGTTCGTCTCAAGGAGTCACGGTCATTCCTTTTACGTTATAGGCCTTTGCAAGATTCCGAACTATCAACGCATGATTttgatctCGCTggatcGtTCTGTTAACCGCGACCCGGATGT
chrI	2259325	CAACGCGCTCGTGTACAACGCGCTCGGTCTCCGTTCGTCTCAAGGAGTCACGGTCATTCCTTTTACAATTGCAATTAGGACAAAAGAGAGAGCCGCCACAGAAAAGGCttgatctCGCTggatcGtTCTGTTAACCGCGACCCGGATGT
chrI	2260407	CAACGCGCTCGTGTACAACGCGCTCGGTCTCCGTTCGTCTCAAGGAGTCACGGTCATTCCTTTTACACTTTTCTCAATCCACCGACTAGCTGCAAGTGCAAAGCCTCGttgatctCGCTggatcGtTCTGTTAACCGCGACCCGGATGT
chrI	2261319	CAACGCGCTCGTGTACAACGCGCTCGGTCTCCGTTCGTCTCAAGGAGTCACGGTCATTCCTTTTACTGTCTTTGATAGTCTCAAGCCATCCACGTTTCGATGTATCAAttgatctCGCTggatcGtTCTGTTAACCGCGACCCGGATGT
chrI	2262336	CAACGCGCTCGTGTACAACGCGCTCGGTCTCCGTTCGTCTCAAGGAGTCACGGTCATTCCTTTTACAAATAGCTCCACACTTACACAGAATCCTTATCAACTCCTGGTttgatctCGCTggatcGtTCTGTTAACCGCGACCCGGATGT
chrI	2262811	CAACGCGCTCGTGTACAACGCGCTCGGTCTCCGTTCGTCTCAAGGAGTCACGGTCATTCCTTTTACAGATCAGACGTTTGCCATCGAGGAGATCGGGTTTCTCGAAGTttgatctCGCTggatcGtTCTGTTAACCGCGACCCGGATGT
chrI	2264452	CAACGCGCTCGTGTACAACGCGCTCGGTCTCCGTTCGTCTCAAGGAGTCACGGTCATTCCTTTTACCGCCTGTAAATCAATGCTTAACATCAGTATTTTAAGCCTTGAttgatctCGCTggatcGtTCTGTTAACCGCGACCCGGATGT
chrI	2265296	CAACGCGCTCGTGTACAACGCGCTCGGTCTCCGTTCGTCTCAAGGAGTCACGGTCATTCCTTTTACGCGTGTCACGTTTGTTTTGAGGAAAATTATTTGAAAATTCCGttgatctCGCTggatcGtTCTGTTAACCGCGACCCGGATGT
chrI	2265937	CAACGCGCTCGTGTACAACGCGCTCGGTCTCCGTTCGTCTCAAGGAGTCACGGTCATTCCTTTTACGCATAATCATGCAGAGCTCCACGGAAATCCCTAAAACGGGATttgatctCGCTggatcGtTCTGTTAACCGCGACCCGGATGT
chrI	2266681	CAACGCGCTCGTGTACAACGCGCTCGGTCTCCGTTCGTCTCAAGGAGTCACGGTCATTCCTTTTACAAAATTAAAATTCTGGAGCAGTATAACGTTCCTCTCGGCCGAttgatctCGCTggatcGtTCTGTTAACCGCGACCCGGATGT
chrI	2267519	CAACGCGCTCGTGTACAACGCGCTCGGTCTCCGTTCGTCTCAAGGAGTCACGGTCATTCCTTTTACGGAAATTAAACTGATTTCGCAGAACTAAGAATGTTCTGACGTttgatctCGCTggatcGtTCTGTTAACCGCGACCCGGATGT
chrI	2268915	CAACGCGCTCGTGTACAACGCGCTCGGTCTCCGTTCGTCTCAAGGAGTCACGGTCATTCCTTTTACCCATAAGACACACCGCGTTCTGAAATTCGCGTAGAATTGAAAttgatctCGCTggatcGtTCTGTTAACCGCGACCCGGATGT
chrI	2270107	CAACGCGCTCGTGTACAACGCGCTCGGTCTCCGTTCGTCTCAAGGAGTCACGGTCATTCCTTTTACATTATTTAAATCGGTCACACTCATTTCTTGGTTGGTACGCCCttgatctCGCTggatcGtTCTGTTAACCGCGACCCGGATGT
chrI	2271397	CAACGCGCTCGTGTACAACGCGCTCGGTCTCCGTTCGTCTCAAGGAGTCACGGTCATTCCTTTTACGGCCATAGATTTCACAAGAAAACTCTTCCACGGTCAAGCTCAttgatctCGCTggatcGtTCTGTTAACCGCGACCCGGATGT
chrI	2272081	CAACGCGCTCGTGTACAACGCGCTCGGTCTCCGTTCGTCTCAAGGAGTCACGGTCATTCCTTTTACGCGGAGTTGTAGAGAAGAGTAGTAGATCGCATCCACTATTCTttgatctCGCTggatcGtTCTGTTAACCGCGACCCGGATGT
chrI	2273078	CAACGCGCTCGTGTACAACGCGCTCGGTCTCCGTTCGTCTCAAGGAGTCACGGTCATTCCTTTTACATCAGGTTTAGCAAATAAAGAGAGGGAAAGTGTGTAGAGAAGttgatctCGCTggatcGtTCTGTTAACCGCGACCCGGATGT
chrI	2275959	CAACGCGCTCGTGTACAACGCGCTCGGTCTCCGTTCGTCTCAAGGAGTCACGGTCATTCCTTTTACTTTTATTTACTTTTGGGCTCTTCCTCTCACTCTAACTGTCTGttgatctCGCTggatcGtTCTGTTAACCGCGACCCGGATGT
chrI	2277139	CAACGCGCTCGTGTACAACGCGCTCGGTCTCCGTTCGTCTCAAGGAGTCACGGTCATTCCTTTTACAGAGGAGATAGAAGACGTTGAGGGAGAGAAGAGAATGCTTCCttgatctCGCTggatcGtTCTGTTAACCGCGACCCGGATGT
chrI	2278699	CAACGCGCTCGTGTACAACGCGCTCGGTCTCCGTTCGTCTCAAGGAGTCACGGTCATTCCTTTTACCTCCGCAGAGCAGCAATAGGTCCATTTTATTTTATTTTCTAAttgatctCGCTggatcGtTCTGTTAACCGCGACCCGGATGT
chrI	2280807	CAACGCGCTCGTGTACAACGCGCTCGGTCTCCGTTCGTCTCAAGGAGTCACGGTCATTCCTTTTACCTGAGATTTCCCTACGACCCGATCCGATAATTGACTACCGTAttgatctCGCTggatcGtTCTGTTAACCGCGACCCGGATGT
chrI	2286164	CAACGCGCTCGTGTACAACGCGCTCGGTCTCCGTTCGTCTCAAGGAGTCACGGTCATTCCTTTTACCGATACCATCTTGTCACAACCTGAAAATCGGGAAATTTGCAAttgatctCGCTggatcGtTCTGTTAACCGCGACCCGGATGT
chrI	2289679	CAACGCGCTCGTGTACAACGCGCTCGGTCTCCGTTCGTCTCAAGGAGTCACGGTCATTCCTTTTACGTCTTGTGCGAGATAAACGTTGGCGAATTGTCCTTCTCCAAGttgatctCGCTggatcGtTCTGTTAACCGCGACCCGGATGT
chrI	2292568	CAACGCGCTCGTGTACAACGCGCTCGGTCTCCGTTCGTCTCAAGGAGTCACGGTCATTCCTTTTACCCAGACAGCTCCACAACAGGAAAACCTTTCGGCAAACGTTGGttgatctCGCTggatcGtTCTGTTAACCGCGACCCGGATGT
chrI	2293259	CAACGCGCTCGTGTACAACGCGCTCGGTCTCCGTTCGTCTCAAGGAGTCACGGTCATTCCTTTTACAGCAGCTCACTTGAGCGTCGAGTGACCGAGCTTCAGGATGAGttgatctCGCTggatcGtTCTGTTAACCGCGACCCGGATGT
chrI	2293739	CAACGCGCTCGTGTACAACGCGCTCGGTCTCCGTTCGTCTCAAGGAGTCACGGTCATTCCTTTTACGAGGCTCAGAAGGAGGATATCTTGAACCATACGAAGAACTCTttgatctCGCTggatcGtTCTGTTAACCGCGACCCGGATGT
chrI	2294197	CAACGCGCTCGTGTACAACGCGCTCGGTCTCCGTTCGTCTCAAGGAGTCACGGTCATTCCTTTTACAACGATGACATTCTCGAATGAGAAGGCCAAGTTCTGTCATGCttgatctCGCTggatcGtTCTGTTAACCGCGACCCGGATGT
chrI	2294681	CAACGCGCTCGTGTACAACGCGCTCGGTCTCCGTTCGTCTCAAGGAGTCACGGTCATTCCTTTTACGCTGCCAAGAAAGATGAGATTTTAAAGCTTAATAGTCTCTGTttgatctCGCTggatcGtTCTGTTAACCGCGACCCGGATGT
chrI	2295475	CAACGCGCTCGTGTACAACGCGCTCGGTCTCCGTTCGTCTCAAGGAGTCACGGTCATTCCTTTTACAACTGATTTCGCATGGCTCACGCTCTCGTTAAAGCCGAATAAttgatctCGCTggatcGtTCTGTTAACCGCGACCCGGATGT
chrI	2297332	CAACGCGCTCGTGTACAACGCGCTCGGTCTCCGTTCGTCTCAAGGAGTCACGGTCATTCCTTTTACTAACAAACTTGGCTCAGAAGAAACCTTTCGCAAAATTCAGACttgatctCGCTggatcGtTCTGTTAACCGCGACCCGGATGT
chrI	2298723	CAACGCGCTCGTGTACAACGCGCTCGGTCTCCGTTCGTCTCAAGGAGTCACGGTCATTCCTTTTACTATAACTTTTCCTAACTTCCCACTTTTAAGGGTGGTGTAGTCttgatctCGCTggatcGtTCTGTTAACCGCGACCCGGATGT
chrI	2300099	CAACGCGCTCGTGTACAACGCGCTCGGTCTCCGTTCGTCTCAAGGAGTCACGGTCATTCCTTTTACCAACAGCTTTCAAAAGAATGAGTGCCAACAGAACTGTCACAGttgatctCGCTggatcGtTCTGTTAACCGCGACCCGGATGT
chrI	2301069	CAACGCGCTCGTGTACAACGCGCTCGGTCTCCGTTCGTCTCAAGGAGTCACGGTCATTCCTTTTACAGCACGAGAGCCGCATTGAGACGCTGGAACGTGAAGTTTGTGttgatctCGCTggatcGtTCTGTTAACCGCGACCCGGATGT
chrI	2301575	CAACGCGCTCGTGTACAACGCGCTCGGTCTCCGTTCGTCTCAAGGAGTCACGGTCATTCCTTTTACGAACAACTCAAACTTGGCAGTGATAAAGCTGCTGCGTTTTCCttgatctCGCTggatcGtTCTGTTAACCGCGACCCGGATGT
chrI	2302178	CAACGCGCTCGTGTACAACGCGCTCGGTCTCCGTTCGTCTCAAGGAGTCACGGTCATTCCTTTTACCACAAACTTGAAGTAGCACTCTTGGAAGATGCGAAATCCGGAttgatctCGCTggatcGtTCTGTTAACCGCGACCCGGATGT
chrI	2302709	CAACGCGCTCGTGTACAACGCGCTCGGTCTCCGTTCGTCTCAAGGAGTCACGGTCATTCCTTTTACGTCTTTCATGCCCGCCTAAATTGTTCTCAATTTGTTATTACAttgatctCGCTggatcGtTCTGTTAACCGCGACCCGGATGT
chrI	2303518	CAACGCGCTCGTGTACAACGCGCTCGGTCTCCGTTCGTCTCAAGGAGTCACGGTCATTCCTTTTACCGGCGTGTACGGTCACGGGATCTGTCACCTCCTGCAGTAGCAttgatctCGCTggatcGtTCTGTTAACCGCGACCCGGATGT
chrI	2304004	CAACGCGCTCGTGTACAACGCGCTCGGTCTCCGTTCGTCTCAAGGAGTCACGGTCATTCCTTTTACTTTGGCACGATTTTGAGTGGTTCTCTGATTGGTTGCTGCTGCttgatctCGCTggatcGtTCTGTTAACCGCGACCCGGATGT
chrI	2304904	CAACGCGCTCGTGTACAACGCGCTCGGTCTCCGTTCGTCTCAAGGAGTCACGGTCATTCCTTTTACTTCCAATCGATCCGAAGAATTGAGCCACGTCGAATGGTGGATttgatctCGCTggatcGtTCTGTTAACCGCGACCCGGATGT
chrI	2305431	CAACGCGCTCGTGTACAACGCGCTCGGTCTCCGTTCGTCTCAAGGAGTCACGGTCATTCCTTTTACACATTTGATGTAGAAGACGAAGCTGCGTGGGCCGATCGTTTCttgatctCGCTggatcGtTCTGTTAACCGCGACCCGGATGT
chrI	2305959	CAACGCGCTCGTGTACAACGCGCTCGGTCTCCGTTCGTCTCAAGGAGTCACGGTCATTCCTTTTACCGTGCTTTCTCCCTTTTCTTCTCGAGCTCTTTCATCCGGAGCttgatctCGCTggatcGtTCTGTTAACCGCGACCCGGATGT
chrI	2306586	CAACGCGCTCGTGTACAACGCGCTCGGTCTCCGTTCGTCTCAAGGAGTCACGGTCATTCCTTTTACACATCCTCTTGTACAGATCTGCGAAAACTTTTGCAGCCGCGTttgatctCGCTggatcGtTCTGTTAACCGCGACCCGGATGT
chrI	2307622	CAACGCGCTCGTGTACAACGCGCTCGGTCTCCGTTCGTCTCAAGGAGTCACGGTCATTCCTTTTACTTGTTGATGAGTACGGATTCGCTGTGATGCCAGAGGAAGGCTttgatctCGCTggatcGtTCTGTTAACCGCGACCCGGATGT
chrI	2308157	CAACGCGCTCGTGTACAACGCGCTCGGTCTCCGTTCGTCTCAAGGAGTCACGGTCATTCCTTTTACCTCTCGTGCTCCAACGACGGAACAGTACGATTTTGGAGCTGCttgatctCGCTggatcGtTCTGTTAACCGCGACCCGGATGT
chrI	2308691	CAACGCGCTCGTGTACAACGCGCTCGGTCTCCGTTCGTCTCAAGGAGTCACGGTCATTCCTTTTACAGCCGGTGTACGATATGGCGATTTATCAGAAGAATATTTATAttgatctCGCTggatcGtTCTGTTAACCGCGACCCGGATGT
chrI	2309736	CAACGCGCTCGTGTACAACGCGCTCGGTCTCCGTTCGTCTCAAGGAGTCACGGTCATTCCTTTTACCAACTTCGACCAATACTGAAGATTCTGAGCCGGATGAAGCGAttgatctCGCTggatcGtTCTGTTAACCGCGACCCGGATGT
chrI	2311116	CAACGCGCTCGTGTACAACGCGCTCGGTCTCCGTTCGTCTCAAGGAGTCACGGTCATTCCTTTTACCTGTAAAAGTTGGTGGCTCGGTTGTCTACTCGACGTGCACACttgatctCGCTggatcGtTCTGTTAACCGCGACCCGGATGT
chrI	2312297	CAACGCGCTCGTGTACAACGCGCTCGGTCTCCGTTCGTCTCAAGGAGTCACGGTCATTCCTTTTACACCTGTGTCGCCCAACAGACAGCGGTCAATTTGTATTTATTTttgatctCGCTggatcGtTCTGTTAACCGCGACCCGGATGT
chrI	2313317	CAACGCGCTCGTGTACAACGCGCTCGGTCTCCGTTCGTCTCAAGGAGTCACGGTCATTCCTTTTACGCTTCTGGTAAGTGTTAGCTTTTCGGTTTCAAGAAAATTTCAttgatctCGCTggatcGtTCTGTTAACCGCGACCCGGATGT
chrI	2313867	CAACGCGCTCGTGTACAACGCGCTCGGTCTCCGTTCGTCTCAAGGAGTCACGGTCATTCCTTTTACTTGCCCAGGTCACGACATTCTTATGGCCACCATGTTGAACGGttgatctCGCTggatcGtTCTGTTAACCGCGACCCGGATGT
chrI	2315252	CAACGCGCTCGTGTACAACGCGCTCGGTCTCCGTTCGTCTCAAGGAGTCACGGTCATTCCTTTTACTCGACTCTCTGTTTGCCGAAAAGAACCAGCTGGAATACGCCGttgatctCGCTggatcGtTCTGTTAACCGCGACCCGGATGT
chrI	2315766	CAACGCGCTCGTGTACAACGCGCTCGGTCTCCGTTCGTCTCAAGGAGTCACGGTCATTCCTTTTACGCTATCATCGATTTGTTGTCTACACCGGTTTTGACATATTATttgatctCGCTggatcGtTCTGTTAACCGCGACCCGGATGT
chrI	2316695	CAACGCGCTCGTGTACAACGCGCTCGGTCTCCGTTCGTCTCAAGGAGTCACGGTCATTCCTTTTACCATGTCCGAAACCTTCGTCGGAATCTGCGTTCCCGTTTCCCAttgatctCGCTggatcGtTCTGTTAACCGCGACCCGGATGT
chrI	2317212	CAACGCGCTCGTGTACAACGCGCTCGGTCTCCGTTCGTCTCAAGGAGTCACGGTCATTCCTTTTACTTTCAGATGCCAAGATGAAGCTCAATGCAACATTTTCCGCAAttgatctCGCTggatcGtTCTGTTAACCGCGACCCGGATGT
chrI	2317756	CAACGCGCTCGTGTACAACGCGCTCGGTCTCCGTTCGTCTCAAGGAGTCACGGTCATTCCTTTTACCGGGAATCGATTTGCTCGTCGGCTTCCGAGTTCTCATCCGACttgatctCGCTggatcGtTCTGTTAACCGCGACCCGGATGT
chrI	2319093	CAACGCGCTCGTGTACAACGCGCTCGGTCTCCGTTCGTCTCAAGGAGTCACGGTCATTCCTTTTACATCCACAGACACCTCTTGTGAAAGACGAATCTTGGCGTGAGCttgatctCGCTggatcGtTCTGTTAACCGCGACCCGGATGT
chrI	2319601	CAACGCGCTCGTGTACAACGCGCTCGGTCTCCGTTCGTCTCAAGGAGTCACGGTCATTCCTTTTACAATGATTCCGGCCTTGGCGATTGAGAGAGTCTGCTGCTCCATttgatctCGCTggatcGtTCTGTTAACCGCGACCCGGATGT
chrI	2320110	CAACGCGCTCGTGTACAACGCGCTCGGTCTCCGTTCGTCTCAAGGAGTCACGGTCATTCCTTTTACGATGCAAACGCGACGTGTCCATCTTACGGAAGTGCAACGCATttgatctCGCTggatcGtTCTGTTAACCGCGACCCGGATGT
chrI	2320641	CAACGCGCTCGTGTACAACGCGCTCGGTCTCCGTTCGTCTCAAGGAGTCACGGTCATTCCTTTTACGTGTGCGATTGAAGCGTTCGGCGAAGACTTCGTTGACGACAAttgatctCGCTggatcGtTCTGTTAACCGCGACCCGGATGT
chrI	2321319	CAACGCGCTCGTGTACAACGCGCTCGGTCTCCGTTCGTCTCAAGGAGTCACGGTCATTCCTTTTACTTCTCGCAATACCGTTGAACATCAGCCACACAGATTCGAGTTttgatctCGCTggatcGtTCTGTTAACCGCGACCCGGATGT
chrI	2322258	CAACGCGCTCGTGTACAACGCGCTCGGTCTCCGTTCGTCTCAAGGAGTCACGGTCATTCCTTTTACTACCTGCATCGATGTGAAACAATCTGCCGCGGATTCCGTCACttgatctCGCTggatcGtTCTGTTAACCGCGACCCGGATGT
chrI	2324397	CAACGCGCTCGTGTACAACGCGCTCGGTCTCCGTTCGTCTCAAGGAGTCACGGTCATTCCTTTTACCTTCTGATCCTTTTCCTTTACATTAGGCTTTGACCGTTTTGGttgatctCGCTggatcGtTCTGTTAACCGCGACCCGGATGT
chrI	2326238	CAACGCGCTCGTGTACAACGCGCTCGGTCTCCGTTCGTCTCAAGGAGTCACGGTCATTCCTTTTACCTGCTGTGAAGTCGACTTCTTCTGCAGTTTCGATTTCCGCCCttgatctCGCTggatcGtTCTGTTAACCGCGACCCGGATGT
chrI	2327004	CAACGCGCTCGTGTACAACGCGCTCGGTCTCCGTTCGTCTCAAGGAGTCACGGTCATTCCTTTTACCTTATGTTGTTTGCGGATCTTCTCGGACGGGAATTTTGGCATttgatctCGCTggatcGtTCTGTTAACCGCGACCCGGATGT
chrI	2329212	CAACGCGCTCGTGTACAACGCGCTCGGTCTCCGTTCGTCTCAAGGAGTCACGGTCATTCCTTTTACGTAGATGTTCCTTTGGAGTGTGACAATTTTAACTGCGTTATTttgatctCGCTggatcGtTCTGTTAACCGCGACCCGGATGT
chrI	2330949	CAACGCGCTCGTGTACAACGCGCTCGGTCTCCGTTCGTCTCAAGGAGTCACGGTCATTCCTTTTACGAGATAAGGTCAGAGATCATCCCAAATTCTGATAAGTCGATTttgatctCGCTggatcGtTCTGTTAACCGCGACCCGGATGT
chrI	2331720	CAACGCGCTCGTGTACAACGCGCTCGGTCTCCGTTCGTCTCAAGGAGTCACGGTCATTCCTTTTACGGTAAATTGATAATTCCGGCGCTATTGGCAATCGATAATTACttgatctCGCTggatcGtTCTGTTAACCGCGACCCGGATGT
chrI	2333156	CAACGCGCTCGTGTACAACGCGCTCGGTCTCCGTTCGTCTCAAGGAGTCACGGTCATTCCTTTTACGACCTGTACTCCCTATTATCATCAAACCAACAAACCAACGCTttgatctCGCTggatcGtTCTGTTAACCGCGACCCGGATGT
chrI	2334190	CAACGCGCTCGTGTACAACGCGCTCGGTCTCCGTTCGTCTCAAGGAGTCACGGTCATTCCTTTTACCAAACAACTTGTGCGGAATTTACATCAAACCGAGAAATTTTCttgatctCGCTggatcGtTCTGTTAACCGCGACCCGGATGT
chrI	2335567	CAACGCGCTCGTGTACAACGCGCTCGGTCTCCGTTCGTCTCAAGGAGTCACGGTCATTCCTTTTACCAAACTCTAATCCGTATCTCGATTTTCCACGTCCAGTACTTCttgatctCGCTggatcGtTCTGTTAACCGCGACCCGGATGT
chrI	2338489	CAACGCGCTCGTGTACAACGCGCTCGGTCTCCGTTCGTCTCAAGGAGTCACGGTCATTCCTTTTACCATATATTCGGAAATTGAACTGGTTCCAAAGAACATTTGCTGttgatctCGCTggatcGtTCTGTTAACCGCGACCCGGATGT
chrI	2342400	CAACGCGCTCGTGTACAACGCGCTCGGTCTCCGTTCGTCTCAAGGAGTCACGGTCATTCCTTTTACGGAGGCAAATGGTAAGGTTTTGAGATTTAACTGGCAGAGCACttgatctCGCTggatcGtTCTGTTAACCGCGACCCGGATGT
chrI	2345591	CAACGCGCTCGTGTACAACGCGCTCGGTCTCCGTTCGTCTCAAGGAGTCACGGTCATTCCTTTTACTCACAAGATAATTACACCACCAAAATTAGACGGCAATTTCAGttgatctCGCTggatcGtTCTGTTAACCGCGACCCGGATGT
chrI	2347504	CAACGCGCTCGTGTACAACGCGCTCGGTCTCCGTTCGTCTCAAGGAGTCACGGTCATTCCTTTTACCACAACTCTCGAAATTAGCAATAAACCTTTGAGCAAAGAAGAttgatctCGCTggatcGtTCTGTTAACCGCGACCCGGATGT
chrI	2348136	CAACGCGCTCGTGTACAACGCGCTCGGTCTCCGTTCGTCTCAAGGAGTCACGGTCATTCCTTTTACCACAATTGAAGCAGTTTCACAATGATACCAAACAATATGACGttgatctCGCTggatcGtTCTGTTAACCGCGACCCGGATGT
chrI	2349173	CAACGCGCTCGTGTACAACGCGCTCGGTCTCCGTTCGTCTCAAGGAGTCACGGTCATTCCTTTTACTGGGAAGCTATTCAAAATCTAGTTGATCAAGAGTTTGACTGGttgatctCGCTggatcGtTCTGTTAACCGCGACCCGGATGT
chrI	2350106	CAACGCGCTCGTGTACAACGCGCTCGGTCTCCGTTCGTCTCAAGGAGTCACGGTCATTCCTTTTACAACGTGTTCACAATAATTTCACTCCGCATCTTCTCCTCCGAAttgatctCGCTggatcGtTCTGTTAACCGCGACCCGGATGT
chrI	2350952	CAACGCGCTCGTGTACAACGCGCTCGGTCTCCGTTCGTCTCAAGGAGTCACGGTCATTCCTTTTACGGCACCCACCATAGCATATAGAACATAATCATCGTAAAGAATttgatctCGCTggatcGtTCTGTTAACCGCGACCCGGATGT
chrI	2352071	CAACGCGCTCGTGTACAACGCGCTCGGTCTCCGTTCGTCTCAAGGAGTCACGGTCATTCCTTTTACGCCCTTTTAGATCTTCCCTAAGTCTCAGGATTTACATTAACAttgatctCGCTggatcGtTCTGTTAACCGCGACCCGGATGT
chrI	2353094	CAACGCGCTCGTGTACAACGCGCTCGGTCTCCGTTCGTCTCAAGGAGTCACGGTCATTCCTTTTACTACATTCTCGTATCATGACTTCTGCCTACACGTGCTCTTCACttgatctCGCTggatcGtTCTGTTAACCGCGACCCGGATGT
chrI	2355172	CAACGCGCTCGTGTACAACGCGCTCGGTCTCCGTTCGTCTCAAGGAGTCACGGTCATTCCTTTTACCTTTTGCGGGTAGCCACAGCTGATTTGCCGTTTGTAAAATACttgatctCGCTggatcGtTCTGTTAACCGCGACCCGGATGT
chrI	2356259	CAACGCGCTCGTGTACAACGCGCTCGGTCTCCGTTCGTCTCAAGGAGTCACGGTCATTCCTTTTACCGTTTTGAGGTGCGTTTTGTAAGATTTTCGTTTTGGTTACAAttgatctCGCTggatcGtTCTGTTAACCGCGACCCGGATGT
chrI	2357734	CAACGCGCTCGTGTACAACGCGCTCGGTCTCCGTTCGTCTCAAGGAGTCACGGTCATTCCTTTTACTCAAATGATTGCGAAATCCACAAAGGCGAGAAGAAAATTCAGttgatctCGCTggatcGtTCTGTTAACCGCGACCCGGATGT
chrI	2359225	CAACGCGCTCGTGTACAACGCGCTCGGTCTCCGTTCGTCTCAAGGAGTCACGGTCATTCCTTTTACCTTTTCTCGGCCACAAATTGCGATTTTCAAAGAGTGGAAGAGttgatctCGCTggatcGtTCTGTTAACCGCGACCCGGATGT
chrI	2360210	CAACGCGCTCGTGTACAACGCGCTCGGTCTCCGTTCGTCTCAAGGAGTCACGGTCATTCCTTTTACCATCCAAGATTTCCAGGTGCCTTCGGGTCCGCCGTGCTCTACttgatctCGCTggatcGtTCTGTTAACCGCGACCCGGATGT
chrI	2362855	CAACGCGCTCGTGTACAACGCGCTCGGTCTCCGTTCGTCTCAAGGAGTCACGGTCATTCCTTTTACCCAGAGATGTGTTCAGGTGTCTCTTATAATGAGAAAAGTGATttgatctCGCTggatcGtTCTGTTAACCGCGACCCGGATGT
chrI	2364359	CAACGCGCTCGTGTACAACGCGCTCGGTCTCCGTTCGTCTCAAGGAGTCACGGTCATTCCTTTTACCCCTGTCCTCAATTCCAGACCTTCCCAGCCGGATATCGATTAttgatctCGCTggatcGtTCTGTTAACCGCGACCCGGATGT
chrI	2368955	CAACGCGCTCGTGTACAACGCGCTCGGTCTCCGTTCGTCTCAAGGAGTCACGGTCATTCCTTTTACACCATGTGGTGGCCGTATTGGAAAGTGGTGAATGTCTAGGATttgatctCGCTggatcGtTCTGTTAACCGCGACCCGGATGT
chrI	2369554	CAACGCGCTCGTGTACAACGCGCTCGGTCTCCGTTCGTCTCAAGGAGTCACGGTCATTCCTTTTACTCGGCCGTAATGACAACACTGAACTCGGCCTCGGGAATAGCCttgatctCGCTggatcGtTCTGTTAACCGCGACCCGGATGT
chrI	2371337	CAACGCGCTCGTGTACAACGCGCTCGGTCTCCGTTCGTCTCAAGGAGTCACGGTCATTCCTTTTACGTTCGAGAAGGCTGAAATTATACCAATTGACGCGTCGAAACGttgatctCGCTggatcGtTCTGTTAACCGCGACCCGGATGT
chrI	2373231	CAACGCGCTCGTGTACAACGCGCTCGGTCTCCGTTCGTCTCAAGGAGTCACGGTCATTCCTTTTACTTCCGAAAACTGTTTTAAGCTCAACCAAAAGTTTTCTTGGGAttgatctCGCTggatcGtTCTGTTAACCGCGACCCGGATGT
chrI	2377072	CAACGCGCTCGTGTACAACGCGCTCGGTCTCCGTTCGTCTCAAGGAGTCACGGTCATTCCTTTTACCTGACACCACGTGAAAGGATTCAAAAGTTCGAGAACGACTGCttgatctCGCTggatcGtTCTGTTAACCGCGACCCGGATGT
chrI	2379562	CAACGCGCTCGTGTACAACGCGCTCGGTCTCCGTTCGTCTCAAGGAGTCACGGTCATTCCTTTTACGAATAAGGAGGTGGCTGAATTGGTGGAGGTATAGGTGGTGGTttgatctCGCTggatcGtTCTGTTAACCGCGACCCGGATGT
chrI	2381568	CAACGCGCTCGTGTACAACGCGCTCGGTCTCCGTTCGTCTCAAGGAGTCACGGTCATTCCTTTTACGCCGGCTGTTGCTCTTTTCTCTTGGCGGCTTCTTCCTTCCGCttgatctCGCTggatcGtTCTGTTAACCGCGACCCGGATGT
chrI	2384647	CAACGCGCTCGTGTACAACGCGCTCGGTCTCCGTTCGTCTCAAGGAGTCACGGTCATTCCTTTTACTCTCCTTCTCTTTCACCGCATTATCGACTTTCAGCGCGTGCTttgatctCGCTggatcGtTCTGTTAACCGCGACCCGGATGT
chrI	2387463	CAACGCGCTCGTGTACAACGCGCTCGGTCTCCGTTCGTCTCAAGGAGTCACGGTCATTCCTTTTACTTTACGGGCTTCATTTCATCGATAGAATATTGAAGTTACGCTttgatctCGCTggatcGtTCTGTTAACCGCGACCCGGATGT
chrI	2388728	CAACGCGCTCGTGTACAACGCGCTCGGTCTCCGTTCGTCTCAAGGAGTCACGGTCATTCCTTTTACAGGGCCAAATGCCGATGGAGATGCTTCTGTTGGTTGGCTCAGttgatctCGCTggatcGtTCTGTTAACCGCGACCCGGATGT
chrI	2391602	CAACGCGCTCGTGTACAACGCGCTCGGTCTCCGTTCGTCTCAAGGAGTCACGGTCATTCCTTTTACTCACGATTTTAGCTTTAAAATTACGGTAACCGCGGTCTCGGCttgatctCGCTggatcGtTCTGTTAACCGCGACCCGGATGT
chrI	2395085	CAACGCGCTCGTGTACAACGCGCTCGGTCTCCGTTCGTCTCAAGGAGTCACGGTCATTCCTTTTACAAAGACAGTGTGCAAAATAGAAGAGAGGAGAGGAAAAGGAACttgatctCGCTggatcGtTCTGTTAACCGCGACCCGGATGT
chrI	2397776	CAACGCGCTCGTGTACAACGCGCTCGGTCTCCGTTCGTCTCAAGGAGTCACGGTCATTCCTTTTACCAGCTCAGTATTAATTCGGAGCATCAGCGCGGCGTCAAACGCttgatctCGCTggatcGtTCTGTTAACCGCGACCCGGATGT
chrI	2401110	CAACGCGCTCGTGTACAACGCGCTCGGTCTCCGTTCGTCTCAAGGAGTCACGGTCATTCCTTTTACCGACCACCAATTGTTTAACTAGGGAGCACACGCTGAAAATGGttgatctCGCTggatcGtTCTGTTAACCGCGACCCGGATGT
chrI	2403130	CAACGCGCTCGTGTACAACGCGCTCGGTCTCCGTTCGTCTCAAGGAGTCACGGTCATTCCTTTTACTTTCCATCCAAGGGAACAGGATCAGGAGCAGGAAAAGCGGAGttgatctCGCTggatcGtTCTGTTAACCGCGACCCGGATGT
chrI	2405046	CAACGCGCTCGTGTACAACGCGCTCGGTCTCCGTTCGTCTCAAGGAGTCACGGTCATTCCTTTTACGAAAATTCCGTCAATTTTGAGAAGTGTGCGGCGAGCTTGCGGttgatctCGCTggatcGtTCTGTTAACCGCGACCCGGATGT
chrI	2407888	CAACGCGCTCGTGTACAACGCGCTCGGTCTCCGTTCGTCTCAAGGAGTCACGGTCATTCCTTTTACCACTCTGCTCTTCAGAAACTTCCTTCAAGCTCTGGCCTACGGttgatctCGCTggatcGtTCTGTTAACCGCGACCCGGATGT
chrI	2409527	CAACGCGCTCGTGTACAACGCGCTCGGTCTCCGTTCGTCTCAAGGAGTCACGGTCATTCCTTTTACGTATGATTGAAAAGTCGAGACGCGGTGAAACGGAGACCGAGTttgatctCGCTggatcGtTCTGTTAACCGCGACCCGGATGT
chrI	2410218	CAACGCGCTCGTGTACAACGCGCTCGGTCTCCGTTCGTCTCAAGGAGTCACGGTCATTCCTTTTACTAATGAGTCTGAATTACCATGTTGAGATCTTGTCTGAGCTCCttgatctCGCTggatcGtTCTGTTAACCGCGACCCGGATGT
chrI	2412717	CAACGCGCTCGTGTACAACGCGCTCGGTCTCCGTTCGTCTCAAGGAGTCACGGTCATTCCTTTTACCCTGCTCTTTTGTCTGTTTGTGCAAATGGAAATGCTCAAAACttgatctCGCTggatcGtTCTGTTAACCGCGACCCGGATGT
chrI	2414205	CAACGCGCTCGTGTACAACGCGCTCGGTCTCCGTTCGTCTCAAGGAGTCACGGTCATTCCTTTTACAAATACGCATTCTAATCGTCCTCTTCCGCCCATTTGTCTCTCttgatctCGCTggatcGtTCTGTTAACCGCGACCCGGATGT
chrI	2415932	CAACGCGCTCGTGTACAACGCGCTCGGTCTCCGTTCGTCTCAAGGAGTCACGGTCATTCCTTTTACATTCATCCGGATTCTCCGCAGGTGTGTTTTGAGGCGTGACCTttgatctCGCTggatcGtTCTGTTAACCGCGACCCGGATGT
chrI	2417936	CAACGCGCTCGTGTACAACGCGCTCGGTCTCCGTTCGTCTCAAGGAGTCACGGTCATTCCTTTTACGAATGTGTGAGTTTCCGTAATACTATAAAGTGCAATTGCGCTttgatctCGCTggatcGtTCTGTTAACCGCGACCCGGATGT
chrI	2419544	CAACGCGCTCGTGTACAACGCGCTCGGTCTCCGTTCGTCTCAAGGAGTCACGGTCATTCCTTTTACACGGCTATCGATCGATATAGTAAGAATCACCTTAATCGTGTCttgatctCGCTggatcGtTCTGTTAACCGCGACCCGGATGT
chrI	2420113	CAACGCGCTCGTGTACAACGCGCTCGGTCTCCGTTCGTCTCAAGGAGTCACGGTCATTCCTTTTACCAGCGGTTGGAAATCAGCTTTTATTGCCAATTTTAATCGATTttgatctCGCTggatcGtTCTGTTAACCGCGACCCGGATGT
chrI	2421212	CAACGCGCTCGTGTACAACGCGCTCGGTCTCCGTTCGTCTCAAGGAGTCACGGTCATTCCTTTTACAATCTATCCATCAACTGTTGAACTTTCTCGAGATTCATGCTCttgatctCGCTggatcGtTCTGTTAACCGCGACCCGGATGT
chrI	2421896	CAACGCGCTCGTGTACAACGCGCTCGGTCTCCGTTCGTCTCAAGGAGTCACGGTCATTCCTTTTACGGGTTGTAGAAATTTCTGTATTTTAAGTCGGTTTCAGGCTATttgatctCGCTggatcGtTCTGTTAACCGCGACCCGGATGT
chrI	2422915	CAACGCGCTCGTGTACAACGCGCTCGGTCTCCGTTCGTCTCAAGGAGTCACGGTCATTCCTTTTACTCGGAACCTTCTTCGTCAGGTCCATGACATACGAGATTCCCTttgatctCGCTggatcGtTCTGTTAACCGCGACCCGGATGT
chrI	2424112	CAACGCGCTCGTGTACAACGCGCTCGGTCTCCGTTCGTCTCAAGGAGTCACGGTCATTCCTTTTACCTGCGAATGCTCAATCTCCCATGGTTGCTTCAAGATCGGAGTttgatctCGCTggatcGtTCTGTTAACCGCGACCCGGATGT
chrI	2424943	CAACGCGCTCGTGTACAACGCGCTCGGTCTCCGTTCGTCTCAAGGAGTCACGGTCATTCCTTTTACGTTGTATTTTCATTTCAACTTTCAGATGCTGGCGGAGGTTTTttgatctCGCTggatcGtTCTGTTAACCGCGACCCGGATGT
chrI	2427522	CAACGCGCTCGTGTACAACGCGCTCGGTCTCCGTTCGTCTCAAGGAGTCACGGTCATTCCTTTTACATGCACCATGTCTTTGGCAACTCATATTTTGGTTGATTTTGTttgatctCGCTggatcGtTCTGTTAACCGCGACCCGGATGT
chrI	2428486	CAACGCGCTCGTGTACAACGCGCTCGGTCTCCGTTCGTCTCAAGGAGTCACGGTCATTCCTTTTACCGATCTTCTGTTCTATGAAAATAGAAGGTCACCAGAAGGAAAttgatctCGCTggatcGtTCTGTTAACCGCGACCCGGATGT
chrI	2429220	CAACGCGCTCGTGTACAACGCGCTCGGTCTCCGTTCGTCTCAAGGAGTCACGGTCATTCCTTTTACGGACCAACCAATTCGAGAAGGCCGGGATCTTCACAAGTGCGCttgatctCGCTggatcGtTCTGTTAACCGCGACCCGGATGT
chrI	2430470	CAACGCGCTCGTGTACAACGCGCTCGGTCTCCGTTCGTCTCAAGGAGTCACGGTCATTCCTTTTACATGTCTTTGAAAGCCTATACTTCGGTTCATTTCGTAGCTGTCttgatctCGCTggatcGtTCTGTTAACCGCGACCCGGATGT
chrI	2431473	CAACGCGCTCGTGTACAACGCGCTCGGTCTCCGTTCGTCTCAAGGAGTCACGGTCATTCCTTTTACGCCGCGTAGGCTTCATAAGGCCGATATTTTGTGATTTGCGGGttgatctCGCTggatcGtTCTGTTAACCGCGACCCGGATGT
chrI	2431956	CAACGCGCTCGTGTACAACGCGCTCGGTCTCCGTTCGTCTCAAGGAGTCACGGTCATTCCTTTTACGGAAGAATTTCTCCGCCACGTTTGCCGGAATCGATTTTCGATttgatctCGCTggatcGtTCTGTTAACCGCGACCCGGATGT
chrI	2432811	CAACGCGCTCGTGTACAACGCGCTCGGTCTCCGTTCGTCTCAAGGAGTCACGGTCATTCCTTTTACTCATTCGATACTCTTCCTCGACATTTTCATCAATTTCAGCGGttgatctCGCTggatcGtTCTGTTAACCGCGACCCGGATGT
chrI	2433526	CAACGCGCTCGTGTACAACGCGCTCGGTCTCCGTTCGTCTCAAGGAGTCACGGTCATTCCTTTTACCTAGATACCTTCGATTGCTTCGTCTCCCATAGGGCTTGGCTCttgatctCGCTggatcGtTCTGTTAACCGCGACCCGGATGT
chrI	2434613	CAACGCGCTCGTGTACAACGCGCTCGGTCTCCGTTCGTCTCAAGGAGTCACGGTCATTCCTTTTACCCGCTCAAGATCGTCGCCGCGAAAAGAACGAAGACGAAATCGttgatctCGCTggatcGtTCTGTTAACCGCGACCCGGATGT
chrI	2435628	CAACGCGCTCGTGTACAACGCGCTCGGTCTCCGTTCGTCTCAAGGAGTCACGGTCATTCCTTTTACTCTCCCGAATGCTGGTATCACTTGTAAACTAAACATGTATATttgatctCGCTggatcGtTCTGTTAACCGCGACCCGGATGT
chrI	2437440	CAACGCGCTCGTGTACAACGCGCTCGGTCTCCGTTCGTCTCAAGGAGTCACGGTCATTCCTTTTACGATCTACGACTGTGGTGAGTTTCATAACATTTAGCCTGGTAGttgatctCGCTggatcGtTCTGTTAACCGCGACCCGGATGT
chrI	2439130	CAACGCGCTCGTGTACAACGCGCTCGGTCTCCGTTCGTCTCAAGGAGTCACGGTCATTCCTTTTACGGGTAACGTAAGGAATGTTTTAAAGGTGAAGGTCTAAGTGTAttgatctCGCTggatcGtTCTGTTAACCGCGACCCGGATGT
chrI	2439892	CAACGCGCTCGTGTACAACGCGCTCGGTCTCCGTTCGTCTCAAGGAGTCACGGTCATTCCTTTTACCTTTGCATGTCTGAGTATTTATCTTGCATACTCAAATCGGTTttgatctCGCTggatcGtTCTGTTAACCGCGACCCGGATGT
chrI	2441351	CAACGCGCTCGTGTACAACGCGCTCGGTCTCCGTTCGTCTCAAGGAGTCACGGTCATTCCTTTTACGGAGGCAACAAGTGCTAGTGATATGTTCGGAAACTTACTACGttgatctCGCTggatcGtTCTGTTAACCGCGACCCGGATGT
chrI	2443101	CAACGCGCTCGTGTACAACGCGCTCGGTCTCCGTTCGTCTCAAGGAGTCACGGTCATTCCTTTTACGCGCTCTTGAAGGAGAACATCTACAAACTTGAATAGAGTTAAttgatctCGCTggatcGtTCTGTTAACCGCGACCCGGATGT
chrI	2445472	CAACGCGCTCGTGTACAACGCGCTCGGTCTCCGTTCGTCTCAAGGAGTCACGGTCATTCCTTTTACCGAAATTTAAACTTTCGCACATTGCCACACATTAGAACAGTAttgatctCGCTggatcGtTCTGTTAACCGCGACCCGGATGT
chrI	2446800	CAACGCGCTCGTGTACAACGCGCTCGGTCTCCGTTCGTCTCAAGGAGTCACGGTCATTCCTTTTACCGAGTAGCCAAAAGTCACGTTACAAAAGAGGTTTGTTATTATttgatctCGCTggatcGtTCTGTTAACCGCGACCCGGATGT
chrI	2447699	CAACGCGCTCGTGTACAACGCGCTCGGTCTCCGTTCGTCTCAAGGAGTCACGGTCATTCCTTTTACTGCAAGATCCTTCATCGAATGGGCAAGGGACCAAATTATTGGttgatctCGCTggatcGtTCTGTTAACCGCGACCCGGATGT
chrI	2448256	CAACGCGCTCGTGTACAACGCGCTCGGTCTCCGTTCGTCTCAAGGAGTCACGGTCATTCCTTTTACTGAGATCCGAGGCTTCGCCAATCTTCTTCAAGATAATCATGTttgatctCGCTggatcGtTCTGTTAACCGCGACCCGGATGT
chrI	2449219	CAACGCGCTCGTGTACAACGCGCTCGGTCTCCGTTCGTCTCAAGGAGTCACGGTCATTCCTTTTACCAGATTGCATTAGGTTGCATATAAAACGCTCATATTTGCTGAttgatctCGCTggatcGtTCTGTTAACCGCGACCCGGATGT
chrI	2450204	CAACGCGCTCGTGTACAACGCGCTCGGTCTCCGTTCGTCTCAAGGAGTCACGGTCATTCCTTTTACTCGTCTCGTTGTAGAACTTAGGCGCATCACAGTCCAGAAATTttgatctCGCTggatcGtTCTGTTAACCGCGACCCGGATGT
chrI	2450831	CAACGCGCTCGTGTACAACGCGCTCGGTCTCCGTTCGTCTCAAGGAGTCACGGTCATTCCTTTTACAATTCTTGTTGTACATACTCCTCGTGTACCTCTTCGTCGTCGttgatctCGCTggatcGtTCTGTTAACCGCGACCCGGATGT
chrI	2453076	CAACGCGCTCGTGTACAACGCGCTCGGTCTCCGTTCGTCTCAAGGAGTCACGGTCATTCCTTTTACCGATTTGGATGAATTTCATGACATAGTCCACCTTTTCCGAATttgatctCGCTggatcGtTCTGTTAACCGCGACCCGGATGT
chrI	2454890	CAACGCGCTCGTGTACAACGCGCTCGGTCTCCGTTCGTCTCAAGGAGTCACGGTCATTCCTTTTACTCCACGGCCTAAAACTTCAGAAATTAGGGAAAACTAGGCCACttgatctCGCTggatcGtTCTGTTAACCGCGACCCGGATGT
chrI	2456255	CAACGCGCTCGTGTACAACGCGCTCGGTCTCCGTTCGTCTCAAGGAGTCACGGTCATTCCTTTTACTAGATTCTCTGCTATGAGGATTCACCCAACACTCTATCGGAGttgatctCGCTggatcGtTCTGTTAACCGCGACCCGGATGT
chrI	2458127	CAACGCGCTCGTGTACAACGCGCTCGGTCTCCGTTCGTCTCAAGGAGTCACGGTCATTCCTTTTACTCCGTAATAAGAAATTGCGCAATTCTCAGTCAGTAGAGTTCTttgatctCGCTggatcGtTCTGTTAACCGCGACCCGGATGT
chrI	2463066	CAACGCGCTCGTGTACAACGCGCTCGGTCTCCGTTCGTCTCAAGGAGTCACGGTCATTCCTTTTACAAACTATAACTAGTGGAGTCAAGGGCAATATGTCGGTAGGCAttgatctCGCTggatcGtTCTGTTAACCGCGACCCGGATGT
chrI	2464083	CAACGCGCTCGTGTACAACGCGCTCGGTCTCCGTTCGTCTCAAGGAGTCACGGTCATTCCTTTTACCAGAAGCATAAAATCGAATTTTGCGCCAAATATCAGACTACAttgatctCGCTggatcGtTCTGTTAACCGCGACCCGGATGT
chrI	2465329	CAACGCGCTCGTGTACAACGCGCTCGGTCTCCGTTCGTCTCAAGGAGTCACGGTCATTCCTTTTACTGTTCTTTCTTTGGGCTAAGAGAGGTACTAATCGATTCAAATttgatctCGCTggatcGtTCTGTTAACCGCGACCCGGATGT
chrI	2469080	CAACGCGCTCGTGTACAACGCGCTCGGTCTCCGTTCGTCTCAAGGAGTCACGGTCATTCCTTTTACATTAGAACATAGTCCGAGAAGAGAATCCACGTGGCGGCAACGttgatctCGCTggatcGtTCTGTTAACCGCGACCCGGATGT
chrI	2472822	CAACGCGCTCGTGTACAACGCGCTCGGTCTCCGTTCGTCTCAAGGAGTCACGGTCATTCCTTTTACAATTGAGAAAGGCGGTCGAATTTGTTCGGAAATTGTCTATTGttgatctCGCTggatcGtTCTGTTAACCGCGACCCGGATGT
chrI	2475034	CAACGCGCTCGTGTACAACGCGCTCGGTCTCCGTTCGTCTCAAGGAGTCACGGTCATTCCTTTTACTTCGTGTAGATCCGCAAGCTTAGCCGCCTGATAAACCTCTTCttgatctCGCTggatcGtTCTGTTAACCGCGACCCGGATGT
chrI	2475611	CAACGCGCTCGTGTACAACGCGCTCGGTCTCCGTTCGTCTCAAGGAGTCACGGTCATTCCTTTTACCCTGCCATGCACATTACACCGATTAGAGCTCCTGGAAGAAGAttgatctCGCTggatcGtTCTGTTAACCGCGACCCGGATGT
chrI	2478619	CAACGCGCTCGTGTACAACGCGCTCGGTCTCCGTTCGTCTCAAGGAGTCACGGTCATTCCTTTTACTGTTCCTCTATCGATTGCTTTTGAGAGAGCTCCAGTTTGACGttgatctCGCTggatcGtTCTGTTAACCGCGACCCGGATGT
chrI	2482257	CAACGCGCTCGTGTACAACGCGCTCGGTCTCCGTTCGTCTCAAGGAGTCACGGTCATTCCTTTTACGAGGTGGGCTCGCCGAGCATAAAAGAGCCGTCCGAATTCAGAttgatctCGCTggatcGtTCTGTTAACCGCGACCCGGATGT
chrI	2483818	CAACGCGCTCGTGTACAACGCGCTCGGTCTCCGTTCGTCTCAAGGAGTCACGGTCATTCCTTTTACATTCTCATGTTCCCGTGGAGTAGAAAAGCCTAAGCCTAAGCCttgatctCGCTggatcGtTCTGTTAACCGCGACCCGGATGT
chrI	2485586	CAACGCGCTCGTGTACAACGCGCTCGGTCTCCGTTCGTCTCAAGGAGTCACGGTCATTCCTTTTACTGAAAATCGAAATTTCGTCAGCTGATGTCGATTATTCTGCGCttgatctCGCTggatcGtTCTGTTAACCGCGACCCGGATGT
chrI	2487079	CAACGCGCTCGTGTACAACGCGCTCGGTCTCCGTTCGTCTCAAGGAGTCACGGTCATTCCTTTTACGGGTGGAGAGTCATTCTTCTACTCACAATTCGATGTGAACGCttgatctCGCTggatcGtTCTGTTAACCGCGACCCGGATGT
chrI	2488269	CAACGCGCTCGTGTACAACGCGCTCGGTCTCCGTTCGTCTCAAGGAGTCACGGTCATTCCTTTTACTCACGCGACAAGACGGCCGCCCTGCTCGACGTGAACGATCTGttgatctCGCTggatcGtTCTGTTAACCGCGACCCGGATGT
chrI	2490160	CAACGCGCTCGTGTACAACGCGCTCGGTCTCCGTTCGTCTCAAGGAGTCACGGTCATTCCTTTTACCGAAGTTGAGCAGAAATATCAGGAAATGCTCAAGGTAGCTCTttgatctCGCTggatcGtTCTGTTAACCGCGACCCGGATGT
chrI	2490811	CAACGCGCTCGTGTACAACGCGCTCGGTCTCCGTTCGTCTCAAGGAGTCACGGTCATTCCTTTTACCGGCTACTCAGACACGAAATGTCAAGGATTTGTGCAGAGTTTttgatctCGCTggatcGtTCTGTTAACCGCGACCCGGATGT
chrI	2492890	CAACGCGCTCGTGTACAACGCGCTCGGTCTCCGTTCGTCTCAAGGAGTCACGGTCATTCCTTTTACGAGAGCAAAGCCGCCGTGCTCATTGCCACAGACGTAGCGTCTttgatctCGCTggatcGtTCTGTTAACCGCGACCCGGATGT
chrI	2495624	CAACGCGCTCGTGTACAACGCGCTCGGTCTCCGTTCGTCTCAAGGAGTCACGGTCATTCCTTTTACGGCGTGGTCTTGGTTTTCTTTTCACCAGTTCTCCTATCGGTGttgatctCGCTggatcGtTCTGTTAACCGCGACCCGGATGT
chrI	2498247	CAACGCGCTCGTGTACAACGCGCTCGGTCTCCGTTCGTCTCAAGGAGTCACGGTCATTCCTTTTACTTCCAGGAGCCAGCCGTCGTCAGCTCCGTCAGAATTTCACCGttgatctCGCTggatcGtTCTGTTAACCGCGACCCGGATGT
chrI	2500319	CAACGCGCTCGTGTACAACGCGCTCGGTCTCCGTTCGTCTCAAGGAGTCACGGTCATTCCTTTTACTCATTGGAACTCGATTGCGAGCATCCTGTTGAATCGGTGCTCttgatctCGCTggatcGtTCTGTTAACCGCGACCCGGATGT
chrI	2502319	CAACGCGCTCGTGTACAACGCGCTCGGTCTCCGTTCGTCTCTGCGGGTGTTTTCTTTTGGTAGCAAGTGAAGCTTGTCGAAAAGGATCGAGATATGCAGAAAGTTGATCGTCAGTACAGGGTGTGATGCGTTAACCGCGACCCGGATGT
chrI	2505640	CAACGCGCTCGTGTACAACGCGCTCGGTCTCCGTTCGTCTCTGCGGGTGTTTTCTTTTGGTAGCAATCAAGGAGCTGAGGAGGAATATGAAGAAAATATGCAGATTAACGTCAGTACAGGGTGTGATGCGTTAACCGCGACCCGGATGT
chrI	2507302	CAACGCGCTCGTGTACAACGCGCTCGGTCTCCGTTCGTCTCTGCGGGTGTTTTCTTTTGGTAGCAATCAATATGATTTGCTCTGTGTACGAATAGAATCCAGGTTTGACGTCAGTACAGGGTGTGATGCGTTAACCGCGACCCGGATGT
chrI	2510631	CAACGCGCTCGTGTACAACGCGCTCGGTCTCCGTTCGTCTCTGCGGGTGTTTTCTTTTGGTAGCAAAAAATTGGAGTTGCTTTCTCATTTTAAAGGTGGACTACACCCCGTCAGTACAGGGTGTGATGCGTTAACCGCGACCCGGATGT
chrI	2511605	CAACGCGCTCGTGTACAACGCGCTCGGTCTCCGTTCGTCTCTGCGGGTGTTTTCTTTTGGTAGCAAGGCCGTAGCTGACATCGATCTTGTTTAACACAAAATTAATTTCGTCAGTACAGGGTGTGATGCGTTAACCGCGACCCGGATGT
chrI	2513530	CAACGCGCTCGTGTACAACGCGCTCGGTCTCCGTTCGTCTCTGCGGGTGTTTTCTTTTGGTAGCAAAACAAACTCACGTTGATTGAATATCCATTTGGTTGACGACGACGTCAGTACAGGGTGTGATGCGTTAACCGCGACCCGGATGT
chrI	2514366	CAACGCGCTCGTGTACAACGCGCTCGGTCTCCGTTCGTCTCTGCGGGTGTTTTCTTTTGGTAGCAACACCGTGCGCATCATGGCAGTACGGCGAGGGAGGTTTCGATACGTCAGTACAGGGTGTGATGCGTTAACCGCGACCCGGATGT
chrI	2517198	CAACGCGCTCGTGTACAACGCGCTCGGTCTCCGTTCGTCTCTGCGGGTGTTTTCTTTTGGTAGCAAAATAGTTGGTCAAAGTGCTTTGAAAATTTTCCTCGATGCATGCGTCAGTACAGGGTGTGATGCGTTAACCGCGACCCGGATGT
chrI	2518558	CAACGCGCTCGTGTACAACGCGCTCGGTCTCCGTTCGTCTCTGCGGGTGTTTTCTTTTGGTAGCAAGAAAAGTTTAGACCTAACTTGACGAACAATCACATACCATCCCGTCAGTACAGGGTGTGATGCGTTAACCGCGACCCGGATGT
chrI	2520489	CAACGCGCTCGTGTACAACGCGCTCGGTCTCCGTTCGTCTCTGCGGGTGTTTTCTTTTGGTAGCAATCTCCGACATCTTTACTGATGATGTAAGCATATTTCAACACTCGTCAGTACAGGGTGTGATGCGTTAACCGCGACCCGGATGT
chrI	2522707	CAACGCGCTCGTGTACAACGCGCTCGGTCTCCGTTCGTCTCTGCGGGTGTTTTCTTTTGGTAGCAATTCAGACTTTATCGCCGTTCCGTGTTCCTTGTCTCGCCTCTGCGTCAGTACAGGGTGTGATGCGTTAACCGCGACCCGGATGT
chrI	2524611	CAACGCGCTCGTGTACAACGCGCTCGGTCTCCGTTCGTCTCTGCGGGTGTTTTCTTTTGGTAGCAATTACATGAAAGAGCGCTCTATTGCACAGGTGGCCTGGAAAATCGTCAGTACAGGGTGTGATGCGTTAACCGCGACCCGGATGT
chrI	2525218	CAACGCGCTCGTGTACAACGCGCTCGGTCTCCGTTCGTCTCTGCGGGTGTTTTCTTTTGGTAGCAACTCACAATGCACGGCTTCACTCATTTCATTAAACTCTAAATTCGTCAGTACAGGGTGTGATGCGTTAACCGCGACCCGGATGT
chrI	2526252	CAACGCGCTCGTGTACAACGCGCTCGGTCTCCGTTCGTCTCTGCGGGTGTTTTCTTTTGGTAGCAAGCCTCCTTGGCAGTTTCAGTGAAAGAGGAGTGACGTCACAGGCGTCAGTACAGGGTGTGATGCGTTAACCGCGACCCGGATGT
chrI	2528406	CAACGCGCTCGTGTACAACGCGCTCGGTCTCCGTTCGTCTCTGCGGGTGTTTTCTTTTGGTAGCAACGAAGTTCCCTTACAAATCATCATGATTGCTCGTGTTTGTCACGTCAGTACAGGGTGTGATGCGTTAACCGCGACCCGGATGT
chrI	2531214	CAACGCGCTCGTGTACAACGCGCTCGGTCTCCGTTCGTCTCTGCGGGTGTTTTCTTTTGGTAGCAAATGTTTTGCAACAATAATCTTCACTGTAGGTCTCCAAAATGCCGTCAGTACAGGGTGTGATGCGTTAACCGCGACCCGGATGT
chrI	2532765	CAACGCGCTCGTGTACAACGCGCTCGGTCTCCGTTCGTCTCTGCGGGTGTTTTCTTTTGGTAGCAAATTTTAAATTTTCTAGGCCACCATAGTCCTCCTAGCGGCCGTCGTCAGTACAGGGTGTGATGCGTTAACCGCGACCCGGATGT
chrI	2534242	CAACGCGCTCGTGTACAACGCGCTCGGTCTCCGTTCGTCTCTGCGGGTGTTTTCTTTTGGTAGCAATCTGCTCCCTTCTTAAAAGCTTACAAATCTCAAGTTGATCTACGTCAGTACAGGGTGTGATGCGTTAACCGCGACCCGGATGT
chrI	2535103	CAACGCGCTCGTGTACAACGCGCTCGGTCTCCGTTCGTCTCTGCGGGTGTTTTCTTTTGGTAGCAAAAATCGAATCATGCTACGGGAGAAAGAGTAAAAGGGATGGGCCGTCAGTACAGGGTGTGATGCGTTAACCGCGACCCGGATGT
chrI	2536087	CAACGCGCTCGTGTACAACGCGCTCGGTCTCCGTTCGTCTCTGCGGGTGTTTTCTTTTGGTAGCAATCTCCCGTAAATCTACACCATTCCGTAAATCGACACAGATCACGTCAGTACAGGGTGTGATGCGTTAACCGCGACCCGGATGT
chrI	2536854	CAACGCGCTCGTGTACAACGCGCTCGGTCTCCGTTCGTCTCTGCGGGTGTTTTCTTTTGGTAGCAACGAGATTGGGTGAATTTACGGAAGCTGTAAAATGTTGTATATCGTCAGTACAGGGTGTGATGCGTTAACCGCGACCCGGATGT
chrI	2538292	CAACGCGCTCGTGTACAACGCGCTCGGTCTCCGTTCGTCTCTGCGGGTGTTTTCTTTTGGTAGCAACAATAAGTTCACTGAAAACCTCCGATGCACCAAGTATTGCGCCGTCAGTACAGGGTGTGATGCGTTAACCGCGACCCGGATGT
chrI	2538897	CAACGCGCTCGTGTACAACGCGCTCGGTCTCCGTTCGTCTCTGCGGGTGTTTTCTTTTGGTAGCAACATCCGCTATCGAATAATCGAAGGAGAAGTTGGCGCGGTGCCCGTCAGTACAGGGTGTGATGCGTTAACCGCGACCCGGATGT
chrI	2540602	CAACGCGCTCGTGTACAACGCGCTCGGTCTCCGTTCGTCTCTGCGGGTGTTTTCTTTTGGTAGCAAACAAGGTGTGCTCACATTTGCCGCCGGAGCCAACCCTCGGCTCGTCAGTACAGGGTGTGATGCGTTAACCGCGACCCGGATGT
chrI	2542177	CAACGCGCTCGTGTACAACGCGCTCGGTCTCCGTTCGTCTCTGCGGGTGTTTTCTTTTGGTAGCAACAGATGTTTCCAGATTTGGTCTGAAATTACGGTTGTAAGTAACGTCAGTACAGGGTGTGATGCGTTAACCGCGACCCGGATGT
chrI	2545099	CAACGCGCTCGTGTACAACGCGCTCGGTCTCCGTTCGTCTCTGCGGGTGTTTTCTTTTGGTAGCAATGTGGGTCAGCAGGGTGGTGGCGTTCTTATAAGTTTTCTTGACGTCAGTACAGGGTGTGATGCGTTAACCGCGACCCGGATGT
chrI	2546351	CAACGCGCTCGTGTACAACGCGCTCGGTCTCCGTTCGTCTCTGCGGGTGTTTTCTTTTGGTAGCAACAGCTCACAAACTATCTCAAAATGGATGTATCGCAAATTTTGCGTCAGTACAGGGTGTGATGCGTTAACCGCGACCCGGATGT
chrI	2547471	CAACGCGCTCGTGTACAACGCGCTCGGTCTCCGTTCGTCTCTGCGGGTGTTTTCTTTTGGTAGCAAGTTGTGATCACAGAAGCTCTATCCAGTAGGCTTCCACGCAGGCGTCAGTACAGGGTGTGATGCGTTAACCGCGACCCGGATGT
chrI	2549222	CAACGCGCTCGTGTACAACGCGCTCGGTCTCCGTTCGTCTCTGCGGGTGTTTTCTTTTGGTAGCAATAATCAAATCTCAACTCACGGGACCACAAATCTTGTTCGGCGCGTCAGTACAGGGTGTGATGCGTTAACCGCGACCCGGATGT
chrI	2549845	CAACGCGCTCGTGTACAACGCGCTCGGTCTCCGTTCGTCTCTGCGGGTGTTTTCTTTTGGTAGCAAGAGAATTCGCGTGGTGGCAAAGGAAAATCGGCGAGATCAAAGCGTCAGTACAGGGTGTGATGCGTTAACCGCGACCCGGATGT
chrI	2550516	CAACGCGCTCGTGTACAACGCGCTCGGTCTCCGTTCGTCTCTGCGGGTGTTTTCTTTTGGTAGCAATATTCAGTCGACTTATCAGAATTTGGGATGATCTCTGACCGTCGTCAGTACAGGGTGTGATGCGTTAACCGCGACCCGGATGT
chrI	2551469	CAACGCGCTCGTGTACAACGCGCTCGGTCTCCGTTCGTCTCTGCGGGTGTTTTCTTTTGGTAGCAATTGTTTGATCCACCATTTCCACCCTGGGCGTAGTCCTCACGGCGTCAGTACAGGGTGTGATGCGTTAACCGCGACCCGGATGT
chrI	2552748	CAACGCGCTCGTGTACAACGCGCTCGGTCTCCGTTCGTCTCTGCGGGTGTTTTCTTTTGGTAGCAATGACCTAGAATTCTGCAAACCTCGGCCATCAATAATTAATGACGTCAGTACAGGGTGTGATGCGTTAACCGCGACCCGGATGT
chrI	2553617	CAACGCGCTCGTGTACAACGCGCTCGGTCTCCGTTCGTCTCTGCGGGTGTTTTCTTTTGGTAGCAAGTATTCTTTTCCAAACGTCTCCAAAACATTAAACTGTCCACACGTCAGTACAGGGTGTGATGCGTTAACCGCGACCCGGATGT
chrI	2556563	CAACGCGCTCGTGTACAACGCGCTCGGTCTCCGTTCGTCTCTGCGGGTGTTTTCTTTTGGTAGCAACGATGGAGTGTCGTAGTATGAATATTTGGAAAATTTTCAGCACGTCAGTACAGGGTGTGATGCGTTAACCGCGACCCGGATGT
chrI	2558293	CAACGCGCTCGTGTACAACGCGCTCGGTCTCCGTTCGTCTCTGCGGGTGTTTTCTTTTGGTAGCAACCATGATTTTATGGATGTTATTTCAACTTCGGAGTCGTAAGTCGTCAGTACAGGGTGTGATGCGTTAACCGCGACCCGGATGT
chrI	2559071	CAACGCGCTCGTGTACAACGCGCTCGGTCTCCGTTCGTCTCTGCGGGTGTTTTCTTTTGGTAGCAAAATTTACCGTTTGCCGATCTCGACCAATTTGTCGATTTTGCCCGTCAGTACAGGGTGTGATGCGTTAACCGCGACCCGGATGT
chrI	2560073	CAACGCGCTCGTGTACAACGCGCTCGGTCTCCGTTCGTCTCTGCGGGTGTTTTCTTTTGGTAGCAATGAGCCTTCTATTTCGTAAAATATATCTTCCCAGAAGGTGAACGTCAGTACAGGGTGTGATGCGTTAACCGCGACCCGGATGT
chrI	2560817	CAACGCGCTCGTGTACAACGCGCTCGGTCTCCGTTCGTCTCTGCGGGTGTTTTCTTTTGGTAGCAAGACAGCTTTCTGTAGAATTTTGCCAAATATCTGTCTACCAACCGTCAGTACAGGGTGTGATGCGTTAACCGCGACCCGGATGT
chrI	2561782	CAACGCGCTCGTGTACAACGCGCTCGGTCTCCGTTCGTCTCTGCGGGTGTTTTCTTTTGGTAGCAAGCGACTCAATATGTTTTCTCCTTTGATGGTATAAACTTGTGACGTCAGTACAGGGTGTGATGCGTTAACCGCGACCCGGATGT
chrI	2563383	CAACGCGCTCGTGTACAACGCGCTCGGTCTCCGTTCGTCTCTGCGGGTGTTTTCTTTTGGTAGCAATTATGAATTTTCCAGCATTTCTCACTAGGGCACCGTCAGAAGCGTCAGTACAGGGTGTGATGCGTTAACCGCGACCCGGATGT
chrI	2565372	CAACGCGCTCGTGTACAACGCGCTCGGTCTCCGTTCGTCTCTGCGGGTGTTTTCTTTTGGTAGCAAACGCAAATAGACAGGATTCTAGATGAAGAAAGAGATGTGCAACGTCAGTACAGGGTGTGATGCGTTAACCGCGACCCGGATGT
chrI	2566834	CAACGCGCTCGTGTACAACGCGCTCGGTCTCCGTTCGTCTCTGCGGGTGTTTTCTTTTGGTAGCAAACCGTACCCATGAGAAAAGGCACCCTCCTCGAATTTGCATACCGTCAGTACAGGGTGTGATGCGTTAACCGCGACCCGGATGT
chrI	2568237	CAACGCGCTCGTGTACAACGCGCTCGGTCTCCGTTCGTCTCTGCGGGTGTTTTCTTTTGGTAGCAAGGCCTAAAACGCCTGGTATAGGAATTACAATTTTAGAGAAGTCGTCAGTACAGGGTGTGATGCGTTAACCGCGACCCGGATGT
chrI	2568797	CAACGCGCTCGTGTACAACGCGCTCGGTCTCCGTTCGTCTCTGCGGGTGTTTTCTTTTGGTAGCAATATGGCTGGCTTCGTTACCGCCCACTTTGCACGTAACACCGTCGTCAGTACAGGGTGTGATGCGTTAACCGCGACCCGGATGT
chrI	2570128	CAACGCGCTCGTGTACAACGCGCTCGGTCTCCGTTCGTCTCTGCGGGTGTTTTCTTTTGGTAGCAAGGGACATTTGCGAACGCATAGTAAGTTGATGGGTCTCGCAACCGTCAGTACAGGGTGTGATGCGTTAACCGCGACCCGGATGT
chrI	2571929	CAACGCGCTCGTGTACAACGCGCTCGGTCTCCGTTCGTCTCTGCGGGTGTTTTCTTTTGGTAGCAATGTAGACAACAGATTAACCCATATGGAAGAGAATGATTCCGGCGTCAGTACAGGGTGTGATGCGTTAACCGCGACCCGGATGT
chrI	2572650	CAACGCGCTCGTGTACAACGCGCTCGGTCTCCGTTCGTCTCTGCGGGTGTTTTCTTTTGGTAGCAAGAAGATTCTCTGAGCCCAGAAGCCGAACATCACGTAGGTGATCGTCAGTACAGGGTGTGATGCGTTAACCGCGACCCGGATGT
chrI	2573809	CAACGCGCTCGTGTACAACGCGCTCGGTCTCCGTTCGTCTCTGCGGGTGTTTTCTTTTGGTAGCAAGATGTCCTTGCCTGGCCGCCGCATACATGTACCTGCTGCCCGCGTCAGTACAGGGTGTGATGCGTTAACCGCGACCCGGATGT
chrI	2574366	CAACGCGCTCGTGTACAACGCGCTCGGTCTCCGTTCGTCTCTGCGGGTGTTTTCTTTTGGTAGCAAAAGAGCTTGGCGATTGTTGCAAGAATTTGAAAGCGAGCTGCACGTCAGTACAGGGTGTGATGCGTTAACCGCGACCCGGATGT
chrI	2575504	CAACGCGCTCGTGTACAACGCGCTCGGTCTCCGTTCGTCTCTGCGGGTGTTTTCTTTTGGTAGCAAGATATGTCATCAGGACGGAGACCCACATGAACGCAAAAGCAACGTCAGTACAGGGTGTGATGCGTTAACCGCGACCCGGATGT
chrI	2576833	CAACGCGCTCGTGTACAACGCGCTCGGTCTCCGTTCGTCTCTGCGGGTGTTTTCTTTTGGTAGCAATCAAGCTTATTTAAGCCTAGTCCCGTTGAACTCATTCTTTAACGTCAGTACAGGGTGTGATGCGTTAACCGCGACCCGGATGT
chrI	2578821	CAACGCGCTCGTGTACAACGCGCTCGGTCTCCGTTCGTCTCTGCGGGTGTTTTCTTTTGGTAGCAATTCTTTGTGATAAGTGTAATCAAATGAGAGCACACGCGCAATCGTCAGTACAGGGTGTGATGCGTTAACCGCGACCCGGATGT
chrI	2580631	CAACGCGCTCGTGTACAACGCGCTCGGTCTCCGTTCGTCTCTGCGGGTGTTTTCTTTTGGTAGCAATATGAGTACTGTAGGTCGATTTACGGAGCCTCGATTTTCGAGCGTCAGTACAGGGTGTGATGCGTTAACCGCGACCCGGATGT
chrI	2582805	CAACGCGCTCGTGTACAACGCGCTCGGTCTCCGTTCGTCTCTGCGGGTGTTTTCTTTTGGTAGCAATTCGTGTACGAATATACTCGGCGAAACCCTTGCTCCATGTCTCGTCAGTACAGGGTGTGATGCGTTAACCGCGACCCGGATGT
chrI	2586011	CAACGCGCTCGTGTACAACGCGCTCGGTCTCCGTTCGTCTCTGCGGGTGTTTTCTTTTGGTAGCAAGCAACGCGGTAAGCTCTCCACTTGCATCGGCATGCTTACGCTCGTCAGTACAGGGTGTGATGCGTTAACCGCGACCCGGATGT
chrI	2586809	CAACGCGCTCGTGTACAACGCGCTCGGTCTCCGTTCGTCTCTGCGGGTGTTTTCTTTTGGTAGCAAAAATCGCAGTGAGACCCGAAGCCAGAAGGGAAGGCGTGCGCCCGTCAGTACAGGGTGTGATGCGTTAACCGCGACCCGGATGT
chrI	2587863	CAACGCGCTCGTGTACAACGCGCTCGGTCTCCGTTCGTCTCTGCGGGTGTTTTCTTTTGGTAGCAAGATCTATATATTACGGGAAGAACACTGCAAATGCGTATCGCACGTCAGTACAGGGTGTGATGCGTTAACCGCGACCCGGATGT
chrI	2589284	CAACGCGCTCGTGTACAACGCGCTCGGTCTCCGTTCGTCTCTGCGGGTGTTTTCTTTTGGTAGCAATGGATTGGGTCGGAAGTTTTGATGCACCATGAGCAAATATGCCGTCAGTACAGGGTGTGATGCGTTAACCGCGACCCGGATGT
chrI	2589871	CAACGCGCTCGTGTACAACGCGCTCGGTCTCCGTTCGTCTCTGCGGGTGTTTTCTTTTGGTAGCAACGCCAACTTTTATGGTATTTGTACCTAAGCGCCTAATGACTACGTCAGTACAGGGTGTGATGCGTTAACCGCGACCCGGATGT
chrI	2590588	CAACGCGCTCGTGTACAACGCGCTCGGTCTCCGTTCGTCTCTGCGGGTGTTTTCTTTTGGTAGCAATTCCAAGAACATTGGCAAATTATTCACATCAATTCCTCCTCTCGTCAGTACAGGGTGTGATGCGTTAACCGCGACCCGGATGT
chrI	2591266	CAACGCGCTCGTGTACAACGCGCTCGGTCTCCGTTCGTCTCTGCGGGTGTTTTCTTTTGGTAGCAACAGCCGCTAAACTATTTACCCTTTCGAAAGCGTGGCAACCACCGTCAGTACAGGGTGTGATGCGTTAACCGCGACCCGGATGT
chrI	2592028	CAACGCGCTCGTGTACAACGCGCTCGGTCTCCGTTCGTCTCTGCGGGTGTTTTCTTTTGGTAGCAAGAAAATACACGCCATATTTCCATAGCCGAGCAGTGAGATCTCCGTCAGTACAGGGTGTGATGCGTTAACCGCGACCCGGATGT
chrI	2592617	CAACGCGCTCGTGTACAACGCGCTCGGTCTCCGTTCGTCTCTGCGGGTGTTTTCTTTTGGTAGCAACTCTGAAATAATGCAATAGTGGTATGGTAGCCTGGAACAAAACGTCAGTACAGGGTGTGATGCGTTAACCGCGACCCGGATGT
chrI	2594018	CAACGCGCTCGTGTACAACGCGCTCGGTCTCCGTTCGTCTCTGCGGGTGTTTTCTTTTGGTAGCAAACGAACATAGCGATTCCATTTCCGTTGTGCGCGAAGAAATCTCGTCAGTACAGGGTGTGATGCGTTAACCGCGACCCGGATGT
chrI	2594837	CAACGCGCTCGTGTACAACGCGCTCGGTCTCCGTTCGTCTCTGCGGGTGTTTTCTTTTGGTAGCAAGCGGTCCTTTAGTAATGTTGTAGGGATACGGTAGGATTACTGCGTCAGTACAGGGTGTGATGCGTTAACCGCGACCCGGATGT
chrI	2596572	CAACGCGCTCGTGTACAACGCGCTCGGTCTCCGTTCGTCTCTGCGGGTGTTTTCTTTTGGTAGCAAGCAGACTGTCTAAGGAAGTACTTGAACAGTTAATTGACTCAGCGTCAGTACAGGGTGTGATGCGTTAACCGCGACCCGGATGT
chrI	2598314	CAACGCGCTCGTGTACAACGCGCTCGGTCTCCGTTCGTCTCTGCGGGTGTTTTCTTTTGGTAGCAAGTTTAATGAAACAATTGCTGGAAGTCACAACAACGGATATTGCGTCAGTACAGGGTGTGATGCGTTAACCGCGACCCGGATGT
chrI	2599650	CAACGCGCTCGTGTACAACGCGCTCGGTCTCCGTTCGTCTCTGCGGGTGTTTTCTTTTGGTAGCAAGCATCGAATAAGTCGGCGATTGATAAATGTTTCAAGATATCGCGTCAGTACAGGGTGTGATGCGTTAACCGCGACCCGGATGT
chrI	2600550	CAACGCGCTCGTGTACAACGCGCTCGGTCTCCGTTCGTCTCTGCGGGTGTTTTCTTTTGGTAGCAATTGGCCAGGAAGAAGCCAAGAAGTATCTGGCAGTTGCTGTCTCGTCAGTACAGGGTGTGATGCGTTAACCGCGACCCGGATGT
chrI	2601257	CAACGCGCTCGTGTACAACGCGCTCGGTCTCCGTTCGTCTCTGCGGGTGTTTTCTTTTGGTAGCAACACAACGTTGACTCAGGCCGGATATGTTGGTGATGACGTGGACGTCAGTACAGGGTGTGATGCGTTAACCGCGACCCGGATGT
chrI	2602019	CAACGCGCTCGTGTACAACGCGCTCGGTCTCCGTTCGTCTCTGCGGGTGTTTTCTTTTGGTAGCAAACCAGGATACGACGGAAAAGCTTCGTGATTCGGATGAAGAGACGTCAGTACAGGGTGTGATGCGTTAACCGCGACCCGGATGT
chrI	2602691	CAACGCGCTCGTGTACAACGCGCTCGGTCTCCGTTCGTCTCTGCGGGTGTTTTCTTTTGGTAGCAATTGCAGTTTGCAACCTGTAGTTTGTAGCAGGAGTAGGCGGTACGTCAGTACAGGGTGTGATGCGTTAACCGCGACCCGGATGT
chrI	2604466	CAACGCGCTCGTGTACAACGCGCTCGGTCTCCGTTCGTCTCTGCGGGTGTTTTCTTTTGGTAGCAACCGAAAATTGTGTGACTTTTGGAGTACTACAATTAGCATGTTCGTCAGTACAGGGTGTGATGCGTTAACCGCGACCCGGATGT
chrI	2606347	CAACGCGCTCGTGTACAACGCGCTCGGTCTCCGTTCGTCTCTGCGGGTGTTTTCTTTTGGTAGCAAACCGGCTGTTTTATAGTACCAAAAGTTTAAAGGCGCTTAGCCCGTCAGTACAGGGTGTGATGCGTTAACCGCGACCCGGATGT
chrI	2608104	CAACGCGCTCGTGTACAACGCGCTCGGTCTCCGTTCGTCTCTGCGGGTGTTTTCTTTTGGTAGCAATAGCATGGAACGGACAAACCCAGTTTGGATAGAATTTACAAACGTCAGTACAGGGTGTGATGCGTTAACCGCGACCCGGATGT
chrI	2608959	CAACGCGCTCGTGTACAACGCGCTCGGTCTCCGTTCGTCTCTGCGGGTGTTTTCTTTTGGTAGCAAAGCAGTGTCACCAGAGTCCTGCTACTCGCGGATCGGGTGCTTCGTCAGTACAGGGTGTGATGCGTTAACCGCGACCCGGATGT
chrI	2611535	CAACGCGCTCGTGTACAACGCGCTCGGTCTCCGTTCGTCTCTGCGGGTGTTTTCTTTTGGTAGCAAATGCAGATTCGAGATGACAAATCTGATACAGCCAGATGAGAACGTCAGTACAGGGTGTGATGCGTTAACCGCGACCCGGATGT
chrI	2612223	CAACGCGCTCGTGTACAACGCGCTCGGTCTCCGTTCGTCTCTGCGGGTGTTTTCTTTTGGTAGCAAAAGGCATTGTAGAATTATGTTAGGATTGTATTACCGTAGGGTCGTCAGTACAGGGTGTGATGCGTTAACCGCGACCCGGATGT
chrI	2613359	CAACGCGCTCGTGTACAACGCGCTCGGTCTCCGTTCGTCTCTGCGGGTGTTTTCTTTTGGTAGCAACGTCAAAGCCGATTACATTGGATGTGGAGGTAAGTAACTTGACGTCAGTACAGGGTGTGATGCGTTAACCGCGACCCGGATGT
chrI	2614107	CAACGCGCTCGTGTACAACGCGCTCGGTCTCCGTTCGTCTCTGCGGGTGTTTTCTTTTGGTAGCAAATGCCGAGAATGACATAGTGAAACGGGCCAAAGCAATGTCATCGTCAGTACAGGGTGTGATGCGTTAACCGCGACCCGGATGT
chrI	2614839	CAACGCGCTCGTGTACAACGCGCTCGGTCTCCGTTCGTCTCTGCGGGTGTTTTCTTTTGGTAGCAACGAGTCATTTGAGTAGAGACATGTCCCTTTAAATTCCCTCGGCGTCAGTACAGGGTGTGATGCGTTAACCGCGACCCGGATGT
chrI	2616329	CAACGCGCTCGTGTACAACGCGCTCGGTCTCCGTTCGTCTCTGCGGGTGTTTTCTTTTGGTAGCAAAGGCATGAGGCAAAGTACGTAGGTAACCTAACAAATAATATACGTCAGTACAGGGTGTGATGCGTTAACCGCGACCCGGATGT
chrI	2616868	CAACGCGCTCGTGTACAACGCGCTCGGTCTCCGTTCGTCTCTGCGGGTGTTTTCTTTTGGTAGCAAATGCTTATACGTCTTGCCTACCTGCTAAAGTGCCTGCCTACCCGTCAGTACAGGGTGTGATGCGTTAACCGCGACCCGGATGT
chrI	2617776	CAACGCGCTCGTGTACAACGCGCTCGGTCTCCGTTCGTCTCTGCGGGTGTTTTCTTTTGGTAGCAATGGAACTAAAGAGCTTGTCATATTATCTGCACTGACCATGTGCGTCAGTACAGGGTGTGATGCGTTAACCGCGACCCGGATGT
chrI	2619165	CAACGCGCTCGTGTACAACGCGCTCGGTCTCCGTTCGTCTCTGCGGGTGTTTTCTTTTGGTAGCAACGAGTCACTAACGTCTCGCAATCGCATATTATGTTCGCTTTGCGTCAGTACAGGGTGTGATGCGTTAACCGCGACCCGGATGT
chrI	2620463	CAACGCGCTCGTGTACAACGCGCTCGGTCTCCGTTCGTCTCTGCGGGTGTTTTCTTTTGGTAGCAAATTTCGATCCCTAAAACTGAGGTTTCAAACAAGCTGCAAGTACGTCAGTACAGGGTGTGATGCGTTAACCGCGACCCGGATGT
chrI	2621201	CAACGCGCTCGTGTACAACGCGCTCGGTCTCCGTTCGTCTCTGCGGGTGTTTTCTTTTGGTAGCAACACCGCGATTGTGAGAAATGAGGGAAAGTAAGTCGAATTACACGTCAGTACAGGGTGTGATGCGTTAACCGCGACCCGGATGT
chrI	2622229	CAACGCGCTCGTGTACAACGCGCTCGGTCTCCGTTCGTCTCTGCGGGTGTTTTCTTTTGGTAGCAAAAAATTATGTGTCGAGACCGGTGTTCGGCCCAAAACTTCCACCGTCAGTACAGGGTGTGATGCGTTAACCGCGACCCGGATGT
chrI	2622959	CAACGCGCTCGTGTACAACGCGCTCGGTCTCCGTTCGTCTCTGCGGGTGTTTTCTTTTGGTAGCAACGATCGAAACGAGACAATCCACGTGCGACGAGCGGCTCGATCCGTCAGTACAGGGTGTGATGCGTTAACCGCGACCCGGATGT
chrI	2623838	CAACGCGCTCGTGTACAACGCGCTCGGTCTCCGTTCGTCTCTGCGGGTGTTTTCTTTTGGTAGCAATCTGCTCTTGCTCTCGGAGCAATGTGGCACGATCCACAAGCTCGTCAGTACAGGGTGTGATGCGTTAACCGCGACCCGGATGT
chrI	2624662	CAACGCGCTCGTGTACAACGCGCTCGGTCTCCGTTCGTCTCTGCGGGTGTTTTCTTTTGGTAGCAAGGAGCACTTTTCCAACTGTTCCAACTGAAATAAAAGCTATTTCGTCAGTACAGGGTGTGATGCGTTAACCGCGACCCGGATGT
chrI	2625835	CAACGCGCTCGTGTACAACGCGCTCGGTCTCCGTTCGTCTCTGCGGGTGTTTTCTTTTGGTAGCAAAATGCTTCGGATTCTGCTCGAAAGCTTTCGTATCAAAATAGACGTCAGTACAGGGTGTGATGCGTTAACCGCGACCCGGATGT
chrI	2626726	CAACGCGCTCGTGTACAACGCGCTCGGTCTCCGTTCGTCTCTGCGGGTGTTTTCTTTTGGTAGCAATCTTCTTGTCCGGATCCATTTCAGTTTCGAATTTCGTCTTGACGTCAGTACAGGGTGTGATGCGTTAACCGCGACCCGGATGT
chrI	2628298	CAACGCGCTCGTGTACAACGCGCTCGGTCTCCGTTCGTCTCTGCGGGTGTTTTCTTTTGGTAGCAACGAGAGAGTGGAGACAAGTGAAGAGACTGCAGACAGCTACGCCGTCAGTACAGGGTGTGATGCGTTAACCGCGACCCGGATGT
chrI	2629223	CAACGCGCTCGTGTACAACGCGCTCGGTCTCCGTTCGTCTCTGCGGGTGTTTTCTTTTGGTAGCAAGAAACGTGGACAGGGTTTGTTTGTTCAGACACGCATGCATCGCGTCAGTACAGGGTGTGATGCGTTAACCGCGACCCGGATGT
chrI	2630602	CAACGCGCTCGTGTACAACGCGCTCGGTCTCCGTTCGTCTCTGCGGGTGTTTTCTTTTGGTAGCAACTACTAAGCCATCGCCACAGCATTATGGATCCTAATTTGAGACGTCAGTACAGGGTGTGATGCGTTAACCGCGACCCGGATGT
chrI	2631545	CAACGCGCTCGTGTACAACGCGCTCGGTCTCCGTTCGTCTCTGCGGGTGTTTTCTTTTGGTAGCAAGCAGTTTTGCAGGGTATCTCTCCTTGACACGAGTTCGATGGACGTCAGTACAGGGTGTGATGCGTTAACCGCGACCCGGATGT
chrI	2632192	CAACGCGCTCGTGTACAACGCGCTCGGTCTCCGTTCGTCTCTGCGGGTGTTTTCTTTTGGTAGCAACCATCATGCTGAGCCAGCCCAACAGGAGCTCTTCTATGCCGTCGTCAGTACAGGGTGTGATGCGTTAACCGCGACCCGGATGT
chrI	2633742	CAACGCGCTCGTGTACAACGCGCTCGGTCTCCGTTCGTCTCTGCGGGTGTTTTCTTTTGGTAGCAACGTGCTCACCAGAGTCTCCGCTCAAGACTCGATTGCCACTGACGTCAGTACAGGGTGTGATGCGTTAACCGCGACCCGGATGT
chrI	2634533	CAACGCGCTCGTGTACAACGCGCTCGGTCTCCGTTCGTCTCTGCGGGTGTTTTCTTTTGGTAGCAACATCAATGGTTAGATGTATTCAGACGATAGATCCTGGCCACGCGTCAGTACAGGGTGTGATGCGTTAACCGCGACCCGGATGT
chrI	2640624	CAACGCGCTCGTGTACAACGCGCTCGGTCTCCGTTCGTCTCTGCGGGTGTTTTCTTTTGGTAGCAACTGACTGTTTCCTGGGATGTTACATCGGCAGTTTTCCAAAATCGTCAGTACAGGGTGTGATGCGTTAACCGCGACCCGGATGT
chrI	2643422	CAACGCGCTCGTGTACAACGCGCTCGGTCTCCGTTCGTCTCTGCGGGTGTTTTCTTTTGGTAGCAACTGAAGAAATTAATCGCTCCAAACGCTCGTTCCGAGTTCATCCGTCAGTACAGGGTGTGATGCGTTAACCGCGACCCGGATGT
chrI	2645180	CAACGCGCTCGTGTACAACGCGCTCGGTCTCCGTTCGTCTCTGCGGGTGTTTTCTTTTGGTAGCAAGTGCGCTTTTAAATATGAGTTTCCCATAATATTACGACAGGTCGTCAGTACAGGGTGTGATGCGTTAACCGCGACCCGGATGT
chrI	2646282	CAACGCGCTCGTGTACAACGCGCTCGGTCTCCGTTCGTCTCTGCGGGTGTTTTCTTTTGGTAGCAACAGAATTTTCAACAAATGTCACACGGTTAAGAGCAAGCTACGCGTCAGTACAGGGTGTGATGCGTTAACCGCGACCCGGATGT
chrI	2646865	CAACGCGCTCGTGTACAACGCGCTCGGTCTCCGTTCGTCTCTGCGGGTGTTTTCTTTTGGTAGCAAAAATAGCAGCCAAGCATCACATACGTCTGCTCAGGCGGTACCCGTCAGTACAGGGTGTGATGCGTTAACCGCGACCCGGATGT
chrI	2648388	CAACGCGCTCGTGTACAACGCGCTCGGTCTCCGTTCGTCTCTGCGGGTGTTTTCTTTTGGTAGCAATCTACCGCCATCTCTCTTTTACAAGTAACGCTCCAGTTCTTTCGTCAGTACAGGGTGTGATGCGTTAACCGCGACCCGGATGT
chrI	2649505	CAACGCGCTCGTGTACAACGCGCTCGGTCTCCGTTCGTCTCTGCGGGTGTTTTCTTTTGGTAGCAAACAGATACGCTCTGTCCACGTGGCCTAGAAAGTAGGGAAAACCGTCAGTACAGGGTGTGATGCGTTAACCGCGACCCGGATGT
chrI	2650385	CAACGCGCTCGTGTACAACGCGCTCGGTCTCCGTTCGTCTCTGCGGGTGTTTTCTTTTGGTAGCAACACAGGATTCCAAAAGATTTGCCGAACTAATTAGTGTCAAATCGTCAGTACAGGGTGTGATGCGTTAACCGCGACCCGGATGT
chrI	2651517	CAACGCGCTCGTGTACAACGCGCTCGGTCTCCGTTCGTCTCTGCGGGTGTTTTCTTTTGGTAGCAAACCGTCTGTATTGAATGTAAGATGCAATGTTACAAGATCTTGCGTCAGTACAGGGTGTGATGCGTTAACCGCGACCCGGATGT
chrI	2652801	CAACGCGCTCGTGTACAACGCGCTCGGTCTCCGTTCGTCTCTGCGGGTGTTTTCTTTTGGTAGCAACGGTTACGGTCATGACTTGTTCATATATTCATGCTTACTCATCGTCAGTACAGGGTGTGATGCGTTAACCGCGACCCGGATGT
chrI	2654412	CAACGCGCTCGTGTACAACGCGCTCGGTCTCCGTTCGTCTCTGCGGGTGTTTTCTTTTGGTAGCAACACTTCCCGTGACCGAACCAAAATTTCTAGGCCATCTCTGAACGTCAGTACAGGGTGTGATGCGTTAACCGCGACCCGGATGT
chrI	2656079	CAACGCGCTCGTGTACAACGCGCTCGGTCTCCGTTCGTCTCTGCGGGTGTTTTCTTTTGGTAGCAAAGCATGTTTCTGGAAATAGATAAGAAGGCATGAATCACACAACGTCAGTACAGGGTGTGATGCGTTAACCGCGACCCGGATGT
chrI	2657102	CAACGCGCTCGTGTACAACGCGCTCGGTCTCCGTTCGTCTCTGCGGGTGTTTTCTTTTGGTAGCAAAGGTGTGCAGTTGCTCTTCTCATTACATTCCGAACACTGATCCGTCAGTACAGGGTGTGATGCGTTAACCGCGACCCGGATGT
chrI	2657833	CAACGCGCTCGTGTACAACGCGCTCGGTCTCCGTTCGTCTCTGCGGGTGTTTTCTTTTGGTAGCAATCACCTGCGCGGCTCTGAAATCGGTGGCCTAGTTTTCGGGTTCGTCAGTACAGGGTGTGATGCGTTAACCGCGACCCGGATGT
chrI	2659305	CAACGCGCTCGTGTACAACGCGCTCGGTCTCCGTTCGTCTCTGCGGGTGTTTTCTTTTGGTAGCAAAACCGGCAATTGCTGCCTAACCCTGATGTAGGCGCCAAAACGCGTCAGTACAGGGTGTGATGCGTTAACCGCGACCCGGATGT
chrI	2661271	CAACGCGCTCGTGTACAACGCGCTCGGTCTCCGTTCGTCTCTGCGGGTGTTTTCTTTTGGTAGCAAAGTTGTGTTCCAAACTTTTATCTTTCACTCCTTGAAGCTTGACGTCAGTACAGGGTGTGATGCGTTAACCGCGACCCGGATGT
chrI	2662354	CAACGCGCTCGTGTACAACGCGCTCGGTCTCCGTTCGTCTCTGCGGGTGTTTTCTTTTGGTAGCAAAAATTTCTGACTAGTGCAAAAGTGCTCCATGGAGCTCAAGCTCGTCAGTACAGGGTGTGATGCGTTAACCGCGACCCGGATGT
chrI	2664014	CAACGCGCTCGTGTACAACGCGCTCGGTCTCCGTTCGTCTCTGCGGGTGTTTTCTTTTGGTAGCAACTCAACTTTTCTCAGTCACCGGTCACGAGATTAGCAAGCCGGCGTCAGTACAGGGTGTGATGCGTTAACCGCGACCCGGATGT
chrI	2665004	CAACGCGCTCGTGTACAACGCGCTCGGTCTCCGTTCGTCTCTGCGGGTGTTTTCTTTTGGTAGCAAGCCACCTAAATCTGAATATTCCTTCTCTCTATATCTCCGTCTCGTCAGTACAGGGTGTGATGCGTTAACCGCGACCCGGATGT
chrI	2666013	CAACGCGCTCGTGTACAACGCGCTCGGTCTCCGTTCGTCTCTGCGGGTGTTTTCTTTTGGTAGCAAACGCGTAGTATTAAGCATTTTCTATTTCTGGCTCACTTTCTTCGTCAGTACAGGGTGTGATGCGTTAACCGCGACCCGGATGT
chrI	2666766	CAACGCGCTCGTGTACAACGCGCTCGGTCTCCGTTCGTCTCTGCGGGTGTTTTCTTTTGGTAGCAAACGGCCTTGCACAATGAGGAACTGGAGTTTTACGAGAATTACCGTCAGTACAGGGTGTGATGCGTTAACCGCGACCCGGATGT
chrI	2668264	CAACGCGCTCGTGTACAACGCGCTCGGTCTCCGTTCGTCTCTGCGGGTGTTTTCTTTTGGTAGCAATGGGTAAAGTGTGTTGACAAGACGAAATTTCCATGAAAATGGCGTCAGTACAGGGTGTGATGCGTTAACCGCGACCCGGATGT
chrI	2668890	CAACGCGCTCGTGTACAACGCGCTCGGTCTCCGTTCGTCTCTGCGGGTGTTTTCTTTTGGTAGCAACCTTGATCCAGTCACCAATGAGACCTTGTTCGCCGGTCTGGCCGTCAGTACAGGGTGTGATGCGTTAACCGCGACCCGGATGT
chrI	2669758	CAACGCGCTCGTGTACAACGCGCTCGGTCTCCGTTCGTCTCTGCGGGTGTTTTCTTTTGGTAGCAATTTTGAAATCCGAAGCATATGGGCATAAACATGTTGTTCTTCCGTCAGTACAGGGTGTGATGCGTTAACCGCGACCCGGATGT
chrI	2670562	CAACGCGCTCGTGTACAACGCGCTCGGTCTCCGTTCGTCTCTGCGGGTGTTTTCTTTTGGTAGCAACGGGTATCGCTCTCCCACAGTCCATCACAATCGTCCCATAGCCGTCAGTACAGGGTGTGATGCGTTAACCGCGACCCGGATGT
chrI	2671935	CAACGCGCTCGTGTACAACGCGCTCGGTCTCCGTTCGTCTCTGCGGGTGTTTTCTTTTGGTAGCAACAAATGGAAGTGGTTCTCCATCGGTTCCGGCTCCATTCGACTCGTCAGTACAGGGTGTGATGCGTTAACCGCGACCCGGATGT
chrI	2673297	CAACGCGCTCGTGTACAACGCGCTCGGTCTCCGTTCGTCTCTGCGGGTGTTTTCTTTTGGTAGCAACCACACGCACCACACGCACCACAGGCTCCGCAGGCTCCGCACCGTCAGTACAGGGTGTGATGCGTTAACCGCGACCCGGATGT
chrI	2674802	CAACGCGCTCGTGTACAACGCGCTCGGTCTCCGTTCGTCTCTGCGGGTGTTTTCTTTTGGTAGCAAACCATTTTCCTTTTATGATCGCGTAGTCGCCTTCCTTGTTAACGTCAGTACAGGGTGTGATGCGTTAACCGCGACCCGGATGT
chrI	2676068	CAACGCGCTCGTGTACAACGCGCTCGGTCTCCGTTCGTCTCTGCGGGTGTTTTCTTTTGGTAGCAAAAGTTGCAGTTCTCGATTCAAATTCACACTCGTTGTTACATTCGTCAGTACAGGGTGTGATGCGTTAACCGCGACCCGGATGT
chrI	2676540	CAACGCGCTCGTGTACAACGCGCTCGGTCTCCGTTCGTCTCTGCGGGTGTTTTCTTTTGGTAGCAATCGAATCCAAGAAAAGCCGGAGCATTGTGCCCTCGGAACATGCGTCAGTACAGGGTGTGATGCGTTAACCGCGACCCGGATGT
chrI	2678244	CAACGCGCTCGTGTACAACGCGCTCGGTCTCCGTTCGTCTCTGCGGGTGTTTTCTTTTGGTAGCAAGATTGATGGATGAAGTGAATTGGTAAGCACCGAGTGAGGAGACGTCAGTACAGGGTGTGATGCGTTAACCGCGACCCGGATGT
chrI	2678828	CAACGCGCTCGTGTACAACGCGCTCGGTCTCCGTTCGTCTCTGCGGGTGTTTTCTTTTGGTAGCAAACTCCGTGACATTGTTCAAGCTTTCAATGTCCAGCAGCCCTTCGTCAGTACAGGGTGTGATGCGTTAACCGCGACCCGGATGT
chrI	2679521	CAACGCGCTCGTGTACAACGCGCTCGGTCTCCGTTCGTCTCTGCGGGTGTTTTCTTTTGGTAGCAATCTCACACCCTCCCACTCAATACGATAGATGGAGAGAGAATCCGTCAGTACAGGGTGTGATGCGTTAACCGCGACCCGGATGT
chrI	2680959	CAACGCGCTCGTGTACAACGCGCTCGGTCTCCGTTCGTCTCTGCGGGTGTTTTCTTTTGGTAGCAAAATGTCTGGTGACCGGAAATCCAAAATTGCGCGTCAAATCTGCGTCAGTACAGGGTGTGATGCGTTAACCGCGACCCGGATGT
chrI	2681915	CAACGCGCTCGTGTACAACGCGCTCGGTCTCCGTTCGTCTCTGCGGGTGTTTTCTTTTGGTAGCAAGAGGTGCGCGGTGGAGTCGAATTTTGAAAGTTAGGAAAACGTCGTCAGTACAGGGTGTGATGCGTTAACCGCGACCCGGATGT
chrI	2683094	CAACGCGCTCGTGTACAACGCGCTCGGTCTCCGTTCGTCTCTGCGGGTGTTTTCTTTTGGTAGCAACACGAGCGGAAAACGAGGAGCACACTTACTAGAGGCGCAGAGCGTCAGTACAGGGTGTGATGCGTTAACCGCGACCCGGATGT
chrI	2684547	CAACGCGCTCGTGTACAACGCGCTCGGTCTCCGTTCGTCTCTGCGGGTGTTTTCTTTTGGTAGCAAGTCGGCCGCGGGACAAGAGGGTTTGACTTCTCGTCATAGTGCCGTCAGTACAGGGTGTGATGCGTTAACCGCGACCCGGATGT
chrI	2685563	CAACGCGCTCGTGTACAACGCGCTCGGTCTCCGTTCGTCTCTGCGGGTGTTTTCTTTTGGTAGCAATCTCTACTAGAGTGTGTCAACAGGCGTGGAAATTTATATTTCCGTCAGTACAGGGTGTGATGCGTTAACCGCGACCCGGATGT
chrI	2687020	CAACGCGCTCGTGTACAACGCGCTCGGTCTCCGTTCGTCTCTGCGGGTGTTTTCTTTTGGTAGCAACCATGGACGGTTCCGTACTCGGAGACCTTGTAGAGGGTGTAGCGTCAGTACAGGGTGTGATGCGTTAACCGCGACCCGGATGT
chrI	2687954	CAACGCGCTCGTGTACAACGCGCTCGGTCTCCGTTCGTCTCTGCGGGTGTTTTCTTTTGGTAGCAAGAATGCCCAGCATGAGCCGCAATCTGAAATTTTAAAATATAACGTCAGTACAGGGTGTGATGCGTTAACCGCGACCCGGATGT
chrI	2689410	CAACGCGCTCGTGTACAACGCGCTCGGTCTCCGTTCGTCTCTGCGGGTGTTTTCTTTTGGTAGCAAAGTTCGCATCTCTCGCCGGAGCAGAAGAGTGTCGACTGACACCGTCAGTACAGGGTGTGATGCGTTAACCGCGACCCGGATGT
chrI	2690371	CAACGCGCTCGTGTACAACGCGCTCGGTCTCCGTTCGTCTCTGCGGGTGTTTTCTTTTGGTAGCAACGATCTTAGTTATTTGAGGCGCTACAAGCTCACAAAACCCGCCGTCAGTACAGGGTGTGATGCGTTAACCGCGACCCGGATGT
chrI	2692255	CAACGCGCTCGTGTACAACGCGCTCGGTCTCCGTTCGTCTCTGCGGGTGTTTTCTTTTGGTAGCAATGATGCTACACCGGGATCTGGATCAGATGCTCCAGCTGCTCCCGTCAGTACAGGGTGTGATGCGTTAACCGCGACCCGGATGT
chrI	2692909	CAACGCGCTCGTGTACAACGCGCTCGGTCTCCGTTCGTCTCTGCGGGTGTTTTCTTTTGGTAGCAAGAAGGATTTAAGTTCACATGCAAATTTGGCAGACTACAAAGTCGTCAGTACAGGGTGTGATGCGTTAACCGCGACCCGGATGT
chrI	2693502	CAACGCGCTCGTGTACAACGCGCTCGGTCTCCGTTCGTCTCTGCGGGTGTTTTCTTTTGGTAGCAACACAGACTAGATAACATGAGCGGAGTTGTGATTGGAAGTATGCGTCAGTACAGGGTGTGATGCGTTAACCGCGACCCGGATGT
chrI	2695726	CAACGCGCTCGTGTACAACGCGCTCGGTCTCCGTTCGTCTCTGCGGGTGTTTTCTTTTGGTAGCAATCGTCTCGTTGCTCTTTCGCTTCCGGTGACTCTCCTTCCACTCGTCAGTACAGGGTGTGATGCGTTAACCGCGACCCGGATGT
chrI	2696602	CAACGCGCTCGTGTACAACGCGCTCGGTCTCCGTTCGTCTCTGCGGGTGTTTTCTTTTGGTAGCAAGTGGACTATATTTGACTTCGCAAGGGTACGGTTCTGTGGAAACGTCAGTACAGGGTGTGATGCGTTAACCGCGACCCGGATGT
chrI	2697460	CAACGCGCTCGTGTACAACGCGCTCGGTCTCCGTTCGTCTCTGCGGGTGTTTTCTTTTGGTAGCAACCTGATCTTTACCGGCTCCCTGGCCTACTTGAGCTCGGCGAGCGTCAGTACAGGGTGTGATGCGTTAACCGCGACCCGGATGT
chrI	2698258	CAACGCGCTCGTGTACAACGCGCTCGGTCTCCGTTCGTCTCTGCGGGTGTTTTCTTTTGGTAGCAAGAGCATCAGAAGAGGATTGAGTTCAACTCGACAAATCAAGAACGTCAGTACAGGGTGTGATGCGTTAACCGCGACCCGGATGT
chrI	2699236	CAACGCGCTCGTGTACAACGCGCTCGGTCTCCGTTCGTCTCTGCGGGTGTTTTCTTTTGGTAGCAACCTTTAAGAATGTCATCTTACTTTGAAGGCAACCTAGGTTTCCGTCAGTACAGGGTGTGATGCGTTAACCGCGACCCGGATGT
chrI	2700175	CAACGCGCTCGTGTACAACGCGCTCGGTCTCCGTTCGTCTCTGCGGGTGTTTTCTTTTGGTAGCAATCTGAAAGTTTACCACCAATTCTCCAAAGATCGTGGCGAGACCGTCAGTACAGGGTGTGATGCGTTAACCGCGACCCGGATGT
chrI	2700893	CAACGCGCTCGTGTACAACGCGCTCGGTCTCCGTTCGTCTCTGCGGGTGTTTTCTTTTGGTAGCAACAAGCCAAATCCGAAGTCGACGCTGCCACGATCAAGAAGATCCGTCAGTACAGGGTGTGATGCGTTAACCGCGACCCGGATGT
chrI	2701583	CAACGCGCTCGTGTACAACGCGCTCGGTCTCCGTTCGTCTCTGCGGGTGTTTTCTTTTGGTAGCAAAACGAGGAAGATCATATGAGAATCATTTCAATGCAAGAAGGGCGTCAGTACAGGGTGTGATGCGTTAACCGCGACCCGGATGT
chrI	2702658	CAACGCGCTCGTGTACAACGCGCTCGGTCTCCGTTCGTCTCTGCGGGTGTTTTCTTTTGGTAGCAACGAATGGCATAGGTTATGTTCAGATGTCCGGAATTAAGTTGACGTCAGTACAGGGTGTGATGCGTTAACCGCGACCCGGATGT
chrI	2703565	CAACGCGCTCGTGTACAACGCGCTCGGTCTCCGTTCGTCTCTGCGGGTGTTTTCTTTTGGTAGCAATACTCTGCTCCACCCGGGTTCTACATAGCTTCTGGTTCTCTTCGTCAGTACAGGGTGTGATGCGTTAACCGCGACCCGGATGT
chrI	2706086	CAACGCGCTCGTGTACAACGCGCTCGGTCTCCGTTCGTCTCTGCGGGTGTTTTCTTTTGGTAGCAACTTCTCCACCTCAACCTCCTCCGTCTCCATCTCTCTTCTTCACGTCAGTACAGGGTGTGATGCGTTAACCGCGACCCGGATGT
chrI	2707325	CAACGCGCTCGTGTACAACGCGCTCGGTCTCCGTTCGTCTCTGCGGGTGTTTTCTTTTGGTAGCAACTTCTTTCTCCATTACTCTCTCTATATGCTAACCAGACGGGTCGTCAGTACAGGGTGTGATGCGTTAACCGCGACCCGGATGT
chrI	2708242	CAACGCGCTCGTGTACAACGCGCTCGGTCTCCGTTCGTCTCTGCGGGTGTTTTCTTTTGGTAGCAATATCAATTCCTGAATCGGGTGATTTGCATAGAGGAATGGAGACGTCAGTACAGGGTGTGATGCGTTAACCGCGACCCGGATGT
chrI	2709832	CAACGCGCTCGTGTACAACGCGCTCGGTCTCCGTTCGTCTCTGCGGGTGTTTTCTTTTGGTAGCAATGGAAGGGATTTCTATACAATACAAGGGTGCCGGAGAAAACACGTCAGTACAGGGTGTGATGCGTTAACCGCGACCCGGATGT
chrI	2711132	CAACGCGCTCGTGTACAACGCGCTCGGTCTCCGTTCGTCTCTGCGGGTGTTTTCTTTTGGTAGCAAGGATTGCTTCTCGATATTGGAAGAATTCGGGATTGGATGGCCCGTCAGTACAGGGTGTGATGCGTTAACCGCGACCCGGATGT
chrI	2712441	CAACGCGCTCGTGTACAACGCGCTCGGTCTCCGTTCGTCTCTGCGGGTGTTTTCTTTTGGTAGCAAGCGTATGGTACGTTCATGGTCAATTTGGTTTGCCGCCGCAAACGTCAGTACAGGGTGTGATGCGTTAACCGCGACCCGGATGT
chrI	2713959	CAACGCGCTCGTGTACAACGCGCTCGGTCTCCGTTCGTCTCTGCGGGTGTTTTCTTTTGGTAGCAAGCGGTCATACCTGTCAATCGGAACATTTGACAATTCATATTGCGTCAGTACAGGGTGTGATGCGTTAACCGCGACCCGGATGT
chrI	2714713	CAACGCGCTCGTGTACAACGCGCTCGGTCTCCGTTCGTCTCTGCGGGTGTTTTCTTTTGGTAGCAAAAATTTATCGATTTTCAGGGCACAGACACATCGAAATTGGAGCGTCAGTACAGGGTGTGATGCGTTAACCGCGACCCGGATGT
chrI	2717047	CAACGCGCTCGTGTACAACGCGCTCGGTCTCCGTTCGTCTCTGCGGGTGTTTTCTTTTGGTAGCAAGCCCTTGTGTCCATTTAAGCGCTACAGTTGTCATTTAAAGATCGTCAGTACAGGGTGTGATGCGTTAACCGCGACCCGGATGT
chrI	2719171	CAACGCGCTCGTGTACAACGCGCTCGGTCTCCGTTCGTCTCTGCGGGTGTTTTCTTTTGGTAGCAATTACAGTAATCCACAGAGCTTTCTTGTATCCAGCTGGATCATCGTCAGTACAGGGTGTGATGCGTTAACCGCGACCCGGATGT
chrI	2721205	CAACGCGCTCGTGTACAACGCGCTCGGTCTCCGTTCGTCTCTGCGGGTGTTTTCTTTTGGTAGCAATTTGGAATTCGCGATTTTGAAGCCAATTTCAAAGTTTTGGCGCGTCAGTACAGGGTGTGATGCGTTAACCGCGACCCGGATGT
chrI	2722926	CAACGCGCTCGTGTACAACGCGCTCGGTCTCCGTTCGTCTCTGCGGGTGTTTTCTTTTGGTAGCAAAAGGCGCATACCCTAATTGCTTTACAAATTTCGCGGCGAGACCGTCAGTACAGGGTGTGATGCGTTAACCGCGACCCGGATGT
chrI	2724308	CAACGCGCTCGTGTACAACGCGCTCGGTCTCCGTTCGTCTCTGCGGGTGTTTTCTTTTGGTAGCAATTTCATAAATCCATTATTACAGACCTTAACGGTGGAGTAGCGCGTCAGTACAGGGTGTGATGCGTTAACCGCGACCCGGATGT
chrI	2726046	CAACGCGCTCGTGTACAACGCGCTCGGTCTCCGTTCGTCTCTGCGGGTGTTTTCTTTTGGTAGCAAGAACAAGATGGTGATTCTGAGCGAAATTCTGTGAAAATTTTGCGTCAGTACAGGGTGTGATGCGTTAACCGCGACCCGGATGT
chrI	2727053	CAACGCGCTCGTGTACAACGCGCTCGGTCTCCGTTCGTCTCTGCGGGTGTTTTCTTTTGGTAGCAAGTACATGGACAAGGAGATGGACTTGAAGCTCAACGGAAACCGCGTCAGTACAGGGTGTGATGCGTTAACCGCGACCCGGATGT
chrI	2727911	CAACGCGCTCGTGTACAACGCGCTCGGTCTCCGTTCGTCTCTGCGGGTGTTTTCTTTTGGTAGCAAGAGTTGAAATATCAATTTTCAAAACGCGGCAGATTCTCAGCCCGTCAGTACAGGGTGTGATGCGTTAACCGCGACCCGGATGT
chrI	2728851	CAACGCGCTCGTGTACAACGCGCTCGGTCTCCGTTCGTCTCTGCGGGTGTTTTCTTTTGGTAGCAAGATTGATTCCATTCCCGTTCCGTTTTCGCCGTGCTCTCTCTCCGTCAGTACAGGGTGTGATGCGTTAACCGCGACCCGGATGT
chrI	2730942	CAACGCGCTCGTGTACAACGCGCTCGGTCTCCGTTCGTCTCTGCGGGTGTTTTCTTTTGGTAGCAAAAGCAACAAGGAAGACGACACTCAATGGTTGACCTACTGGGTCGTCAGTACAGGGTGTGATGCGTTAACCGCGACCCGGATGT
chrI	2731654	CAACGCGCTCGTGTACAACGCGCTCGGTCTCCGTTCGTCTCTGCGGGTGTTTTCTTTTGGTAGCAAGTGCACACTGAAAATTTGGAGGGTCCCGGCGCGATCCACGAGCGTCAGTACAGGGTGTGATGCGTTAACCGCGACCCGGATGT
chrI	2733247	CAACGCGCTCGTGTACAACGCGCTCGGTCTCCGTTCGTCTCTGCGGGTGTTTTCTTTTGGTAGCAAGCTTCTCAGAGTCTACGAGCCACTTATGAACGATGATGCTCGCGTCAGTACAGGGTGTGATGCGTTAACCGCGACCCGGATGT
chrI	2735206	CAACGCGCTCGTGTACAACGCGCTCGGTCTCCGTTCGTCTCTGCGGGTGTTTTCTTTTGGTAGCAAATCCGACCAGTCTCCCTGTCTCAAACCGCGAAGAACGCCTTCCGTCAGTACAGGGTGTGATGCGTTAACCGCGACCCGGATGT
chrI	2735871	CAACGCGCTCGTGTACAACGCGCTCGGTCTCCGTTCGTCTCTGCGGGTGTTTTCTTTTGGTAGCAATTGGACTTCTTACAAGCTAGAGCCAGAATCACCAGAGCCAGGCGTCAGTACAGGGTGTGATGCGTTAACCGCGACCCGGATGT
chrI	2736808	CAACGCGCTCGTGTACAACGCGCTCGGTCTCCGTTCGTCTCTGCGGGTGTTTTCTTTTGGTAGCAAGATCAGAGCCCTTCTAGAGATGAATCACGTGGTGTCAGAATGCGTCAGTACAGGGTGTGATGCGTTAACCGCGACCCGGATGT
chrI	2738011	CAACGCGCTCGTGTACAACGCGCTCGGTCTCCGTTCGTCTCTGCGGGTGTTTTCTTTTGGTAGCAACTAAACTTACACTTGACAGAAGGTTCTGCTTCAGCTTGAGAGCGTCAGTACAGGGTGTGATGCGTTAACCGCGACCCGGATGT
chrI	2738599	CAACGCGCTCGTGTACAACGCGCTCGGTCTCCGTTCGTCTCTGCGGGTGTTTTCTTTTGGTAGCAAAGAGAGATGGGTGATCGAGTTGTTATGCAGGATGAGTTGCTCCGTCAGTACAGGGTGTGATGCGTTAACCGCGACCCGGATGT
chrI	2739745	CAACGCGCTCGTGTACAACGCGCTCGGTCTCCGTTCGTCTCTGCGGGTGTTTTCTTTTGGTAGCAAATTTGCATAACGTTGTGTTTCTCCGTATGTCTCAAGTGCATACGTCAGTACAGGGTGTGATGCGTTAACCGCGACCCGGATGT
chrI	2740515	CAACGCGCTCGTGTACAACGCGCTCGGTCTCCGTTCGTCTCTGCGGGTGTTTTCTTTTGGTAGCAAGCTTAGTTTAAGCCAAGATTTAGGCATTGGTTTAGGCGTAGGCGTCAGTACAGGGTGTGATGCGTTAACCGCGACCCGGATGT
chrI	2741433	CAACGCGCTCGTGTACAACGCGCTCGGTCTCCGTTCGTCTCTGCGGGTGTTTTCTTTTGGTAGCAAAACGGGAAATTCGGTTGTTGGAAAGGTCGAGTACGGTTGTGCCGTCAGTACAGGGTGTGATGCGTTAACCGCGACCCGGATGT
chrI	2742794	CAACGCGCTCGTGTACAACGCGCTCGGTCTCCGTTCGTCTCTGCGGGTGTTTTCTTTTGGTAGCAATCCAAGAAATTTCCCAAGAAAGGAGCCAGTAGCAAAAGTAATCGTCAGTACAGGGTGTGATGCGTTAACCGCGACCCGGATGT
chrI	2744006	CAACGCGCTCGTGTACAACGCGCTCGGTCTCCGTTCGTCTCTGCGGGTGTTTTCTTTTGGTAGCAAGTGCATCGATCAATTTTCGAAAATTTTGCCGAAATTTCCAGACGTCAGTACAGGGTGTGATGCGTTAACCGCGACCCGGATGT
chrI	2745936	CAACGCGCTCGTGTACAACGCGCTCGGTCTCCGTTCGTCTCTGCGGGTGTTTTCTTTTGGTAGCAACTCCAAATCGCAGCGATGAGAAAATGCACGAGGTCCTAACCTCGTCAGTACAGGGTGTGATGCGTTAACCGCGACCCGGATGT
chrI	2747554	CAACGCGCTCGTGTACAACGCGCTCGGTCTCCGTTCGTCTCTGCGGGTGTTTTCTTTTGGTAGCAAAAAATTTGACATCTCCGACAGTCAGCTGACAATACTCTGGAGCGTCAGTACAGGGTGTGATGCGTTAACCGCGACCCGGATGT
chrI	2748189	CAACGCGCTCGTGTACAACGCGCTCGGTCTCCGTTCGTCTCTGCGGGTGTTTTCTTTTGGTAGCAACTGGTTTTAGGTATTAAGCGGTATTAAAATCGCCTTACAACTCGTCAGTACAGGGTGTGATGCGTTAACCGCGACCCGGATGT
chrI	2749419	CAACGCGCTCGTGTACAACGCGCTCGGTCTCCGTTCGTCTCTGCGGGTGTTTTCTTTTGGTAGCAACAGACTACACAAGTAAATTTTCAGTGAAGCGCGTTCAAATTTCGTCAGTACAGGGTGTGATGCGTTAACCGCGACCCGGATGT
chrI	2750648	CAACGCGCTCGTGTACAACGCGCTCGGTCTCCGTTCGTCTCTGCGGGTGTTTTCTTTTGGTAGCAAGGCATGAGCGGGAGGGTGGAGCTGCCTTACCTTCTTTATCTACGTCAGTACAGGGTGTGATGCGTTAACCGCGACCCGGATGT
chrI	2751881	CAACGCGCTCGTGTACAACGCGCTCGGTCTCCGTTCGTCTCTGCGGGTGTTTTCTTTTGGTAGCAACCTACCTAACTTATTTCAAGGCCGAACTTCACAAGCCACGGCCGTCAGTACAGGGTGTGATGCGTTAACCGCGACCCGGATGT
chrI	2753954	CAACGCGCTCGTGTACAACGCGCTCGGTCTCCGTTCGTCTCTGCGGGTGTTTTCTTTTGGTAGCAAACATTTTAAATTGAAAGATCACCGAATGTAGGCCCAGGCACTCGTCAGTACAGGGTGTGATGCGTTAACCGCGACCCGGATGT
chrI	2755066	CAACGCGCTCGTGTACAACGCGCTCGGTCTCCGTTCGTCTCTGCGGGTGTTTTCTTTTGGTAGCAAGGAGCTAACGTTAGTAAATCGAGCCTTCGAAAACTGATAAAACGTCAGTACAGGGTGTGATGCGTTAACCGCGACCCGGATGT
chrI	2755827	CAACGCGCTCGTGTACAACGCGCTCGGTCTCCGTTCGTCTCTGCGGGTGTTTTCTTTTGGTAGCAAACGCGAGGATGATGGATAAGCCGGCTGGATATCTGCTGCAGACGTCAGTACAGGGTGTGATGCGTTAACCGCGACCCGGATGT
chrI	2756400	CAACGCGCTCGTGTACAACGCGCTCGGTCTCCGTTCGTCTCTGCGGGTGTTTTCTTTTGGTAGCAAGCTCCTTCTCGGTTTTCTCAATATATGTCAGCTGGGTGCCAGCGTCAGTACAGGGTGTGATGCGTTAACCGCGACCCGGATGT
chrI	2756959	CAACGCGCTCGTGTACAACGCGCTCGGTCTCCGTTCGTCTCTGCGGGTGTTTTCTTTTGGTAGCAAGTGATCTCGGCATACAGCTCTGGCATTTGGACGGCGACTCGGCGTCAGTACAGGGTGTGATGCGTTAACCGCGACCCGGATGT
chrI	2757716	CAACGCGCTCGTGTACAACGCGCTCGGTCTCCGTTCGTCTCTGCGGGTGTTTTCTTTTGGTAGCAACTTCCACGATTTGATATGTAAAGTAGCGGGCTTCAGGCTCTGCGTCAGTACAGGGTGTGATGCGTTAACCGCGACCCGGATGT
chrI	2758403	CAACGCGCTCGTGTACAACGCGCTCGGTCTCCGTTCGTCTCTGCGGGTGTTTTCTTTTGGTAGCAAGCCATTTCAGTGATTATCATGATATATTGACGGGAAAAGGACCGTCAGTACAGGGTGTGATGCGTTAACCGCGACCCGGATGT
chrI	2759575	CAACGCGCTCGTGTACAACGCGCTCGGTCTCCGTTCGTCTCTGCGGGTGTTTTCTTTTGGTAGCAAATCTCTGCAGCTCTATCTACAGTATCCTGTGAGGTCCACGGACGTCAGTACAGGGTGTGATGCGTTAACCGCGACCCGGATGT
chrI	2760922	CAACGCGCTCGTGTACAACGCGCTCGGTCTCCGTTCGTCTCTGCGGGTGTTTTCTTTTGGTAGCAATTTCAGTGCTTCACCTTTAACTCACAAACCTGCCAACTATGGCGTCAGTACAGGGTGTGATGCGTTAACCGCGACCCGGATGT
chrI	2761763	CAACGCGCTCGTGTACAACGCGCTCGGTCTCCGTTCGTCTCTGCGGGTGTTTTCTTTTGGTAGCAATCAGAATTTTGTGTGTCCGTAATAATTTCAGGCGGTGCAGACCGTCAGTACAGGGTGTGATGCGTTAACCGCGACCCGGATGT
chrI	2763829	CAACGCGCTCGTGTACAACGCGCTCGGTCTCCGTTCGTCTCTGCGGGTGTTTTCTTTTGGTAGCAATTCTTCGGGATTCTAAAGTTCTTCAAGCTCAACGTCGGAATCCGTCAGTACAGGGTGTGATGCGTTAACCGCGACCCGGATGT
chrI	2764551	CAACGCGCTCGTGTACAACGCGCTCGGTCTCCGTTCGTCTCTGCGGGTGTTTTCTTTTGGTAGCAAGAAAATTCTTTTCGAGCTGTGACAGTGGTAATCCATTTAGAACGTCAGTACAGGGTGTGATGCGTTAACCGCGACCCGGATGT
chrI	2765614	CAACGCGCTCGTGTACAACGCGCTCGGTCTCCGTTCGTCTCTGCGGGTGTTTTCTTTTGGTAGCAAACAGACGACATTCGGGAAGATGTACTGACCTGTGGCTTTGGTCGTCAGTACAGGGTGTGATGCGTTAACCGCGACCCGGATGT
chrI	2767438	CAACGCGCTCGTGTACAACGCGCTCGGTCTCCGTTCGTCTCTGCGGGTGTTTTCTTTTGGTAGCAACGGATATGAATTATGCCTCATCGGACCGCCTGGAGCTGCTGCCGTCAGTACAGGGTGTGATGCGTTAACCGCGACCCGGATGT
chrI	2769817	CAACGCGCTCGTGTACAACGCGCTCGGTCTCCGTTCGTCTCTGCGGGTGTTTTCTTTTGGTAGCAAAGTTATTTGGGATGTTGTCTTGACCACATAGTTGCTCGGCGACGTCAGTACAGGGTGTGATGCGTTAACCGCGACCCGGATGT
chrI	2771178	CAACGCGCTCGTGTACAACGCGCTCGGTCTCCGTTCGTCTCTGCGGGTGTTTTCTTTTGGTAGCAAGGAGATTTTGGGACTATATGGGATAATTTTCGAATCGTCTGTCGTCAGTACAGGGTGTGATGCGTTAACCGCGACCCGGATGT
chrI	2775022	CAACGCGCTCGTGTACAACGCGCTCGGTCTCCGTTCGTCTCTGCGGGTGTTTTCTTTTGGTAGCAATGGTCCCGGCGATCCTCTCCATCATTCAAATTCCACGGAACGCGTCAGTACAGGGTGTGATGCGTTAACCGCGACCCGGATGT
chrI	2775770	CAACGCGCTCGTGTACAACGCGCTCGGTCTCCGTTCGTCTCTGCGGGTGTTTTCTTTTGGTAGCAACCTTCAGATAATTGTTGAACTTTTCGAGCAATAGTAGCATCACGTCAGTACAGGGTGTGATGCGTTAACCGCGACCCGGATGT
chrI	2776514	CAACGCGCTCGTGTACAACGCGCTCGGTCTCCGTTCGTCTCTGCGGGTGTTTTCTTTTGGTAGCAAAGCAGCCTGGTCACGGTCACGGCGGTATTCTTTGTAGTTCTGCGTCAGTACAGGGTGTGATGCGTTAACCGCGACCCGGATGT
chrI	2777665	CAACGCGCTCGTGTACAACGCGCTCGGTCTCCGTTCGTCTCTGCGGGTGTTTTCTTTTGGTAGCAAACGTGAATTATTGGTTAAATGGAAATGAACTGTGCGCCTTTACGTCAGTACAGGGTGTGATGCGTTAACCGCGACCCGGATGT
chrI	2778684	CAACGCGCTCGTGTACAACGCGCTCGGTCTCCGTTCGTCTCTGCGGGTGTTTTCTTTTGGTAGCAACGTGGCATGAGAAAATTAATATGAGATGATTGAACATCTGGACGTCAGTACAGGGTGTGATGCGTTAACCGCGACCCGGATGT
chrI	2780959	CAACGCGCTCGTGTACAACGCGCTCGGTCTCCGTTCGTCTCTGCGGGTGTTTTCTTTTGGTAGCAAGTCTTCTCACAATCGATGCCTTGTGTAAAAGCTTGAGGAACTCGTCAGTACAGGGTGTGATGCGTTAACCGCGACCCGGATGT
chrI	2781557	CAACGCGCTCGTGTACAACGCGCTCGGTCTCCGTTCGTCTCTGCGGGTGTTTTCTTTTGGTAGCAATAGCTTCAGTAGTTACGACAGCTGGAGGAATTGCTCGTGGTGCGTCAGTACAGGGTGTGATGCGTTAACCGCGACCCGGATGT
chrI	2782330	CAACGCGCTCGTGTACAACGCGCTCGGTCTCCGTTCGTCTCTGCGGGTGTTTTCTTTTGGTAGCAATCTTCACCACCTTTGTGAGGAACCCAACGATCGAATCGGCCACGTCAGTACAGGGTGTGATGCGTTAACCGCGACCCGGATGT
chrI	2783049	CAACGCGCTCGTGTACAACGCGCTCGGTCTCCGTTCGTCTCTGCGGGTGTTTTCTTTTGGTAGCAACTTCATTGGCCTAGAAAACAGAAGTTACCAAGATCTGGAACTCGTCAGTACAGGGTGTGATGCGTTAACCGCGACCCGGATGT
chrI	2783676	CAACGCGCTCGTGTACAACGCGCTCGGTCTCCGTTCGTCTCTGCGGGTGTTTTCTTTTGGTAGCAAACTGAAAGCTCCAATGACAGCTCCAATCGGTTTTGCCTTGCACGTCAGTACAGGGTGTGATGCGTTAACCGCGACCCGGATGT
chrI	2784640	CAACGCGCTCGTGTACAACGCGCTCGGTCTCCGTTCGTCTCTGCGGGTGTTTTCTTTTGGTAGCAATTATTGACACAAGAAATGGGTAAGTTCAATTCAAGCCTTTGGCGTCAGTACAGGGTGTGATGCGTTAACCGCGACCCGGATGT
chrI	2785833	CAACGCGCTCGTGTACAACGCGCTCGGTCTCCGTTCGTCTCTGCGGGTGTTTTCTTTTGGTAGCAACGGATTTGTGAGTTGCACAGAGTGCTAAAAGTTCCGATATATCGTCAGTACAGGGTGTGATGCGTTAACCGCGACCCGGATGT
chrI	2786804	CAACGCGCTCGTGTACAACGCGCTCGGTCTCCGTTCGTCTCTGCGGGTGTTTTCTTTTGGTAGCAACTCGGCTCTTCAAGAGACTCAACAACCAGTTGCCTTGCCAACCGTCAGTACAGGGTGTGATGCGTTAACCGCGACCCGGATGT
chrI	2787422	CAACGCGCTCGTGTACAACGCGCTCGGTCTCCGTTCGTCTCTGCGGGTGTTTTCTTTTGGTAGCAACCATATGTATCAAATCCTCTTGGTCTCCTCGTTCCTCTTCTCCGTCAGTACAGGGTGTGATGCGTTAACCGCGACCCGGATGT
chrI	2788225	CAACGCGCTCGTGTACAACGCGCTCGGTCTCCGTTCGTCTCTGCGGGTGTTTTCTTTTGGTAGCAAGTTTTCAGCGTAGTAGTGTCAGCTACAGTAGTCCCGATGACACGTCAGTACAGGGTGTGATGCGTTAACCGCGACCCGGATGT
chrI	2788915	CAACGCGCTCGTGTACAACGCGCTCGGTCTCCGTTCGTCTCTGCGGGTGTTTTCTTTTGGTAGCAACTCTCAGGCTTTTCAGGCTTCTCAGGCTTCTCAGGCTTCTTACGTCAGTACAGGGTGTGATGCGTTAACCGCGACCCGGATGT
chrI	2789503	CAACGCGCTCGTGTACAACGCGCTCGGTCTCCGTTCGTCTCTGCGGGTGTTTTCTTTTGGTAGCAAGTTTTCAGCTTCTCATAGGTCCGTCCCATAACATAAGTACGACGTCAGTACAGGGTGTGATGCGTTAACCGCGACCCGGATGT
chrI	2790261	CAACGCGCTCGTGTACAACGCGCTCGGTCTCCGTTCGTCTCTGCGGGTGTTTTCTTTTGGTAGCAAGAGCCAACAGAAGCAAGAGTAGAAAATTGATTAATTTTCCCACGTCAGTACAGGGTGTGATGCGTTAACCGCGACCCGGATGT
chrI	2791332	CAACGCGCTCGTGTACAACGCGCTCGGTCTCCGTTCGTCTCTGCGGGTGTTTTCTTTTGGTAGCAAACCAAGGTCACCCACAGATCCATGACCATGGCCGTGGATAGGCGTCAGTACAGGGTGTGATGCGTTAACCGCGACCCGGATGT
chrI	2792345	CAACGCGCTCGTGTACAACGCGCTCGGTCTCCGTTCGTCTCTGCGGGTGTTTTCTTTTGGTAGCAACTCTTTGATTCATCCGGAACCCTTATCGACTCTACCTACATCCGTCAGTACAGGGTGTGATGCGTTAACCGCGACCCGGATGT
chrI	2794143	CAACGCGCTCGTGTACAACGCGCTCGGTCTCCGTTCGTCTCTGCGGGTGTTTTCTTTTGGTAGCAAATGGAGTCATGTGTTCCCATAGAAACTTCCAGATTATGACAGCGTCAGTACAGGGTGTGATGCGTTAACCGCGACCCGGATGT
chrI	2794959	CAACGCGCTCGTGTACAACGCGCTCGGTCTCCGTTCGTCTCTGCGGGTGTTTTCTTTTGGTAGCAATTCCACTAAAACTCTTTATGCAGCAAAAGATCTCTTCACTTGCGTCAGTACAGGGTGTGATGCGTTAACCGCGACCCGGATGT
chrI	2796187	CAACGCGCTCGTGTACAACGCGCTCGGTCTCCGTTCGTCTCTGCGGGTGTTTTCTTTTGGTAGCAACCGATGAACAATCCGAATATGGAGAAGTAGAACATACCGAATCGTCAGTACAGGGTGTGATGCGTTAACCGCGACCCGGATGT
chrI	2796827	CAACGCGCTCGTGTACAACGCGCTCGGTCTCCGTTCGTCTCTGCGGGTGTTTTCTTTTGGTAGCAACTCAAGAACTCGATTGAAAAGCATTGCTGTGAGGAGTTACAACGTCAGTACAGGGTGTGATGCGTTAACCGCGACCCGGATGT
chrI	2797462	CAACGCGCTCGTGTACAACGCGCTCGGTCTCCGTTCGTCTCTGCGGGTGTTTTCTTTTGGTAGCAATTTAATGTAATTTTGTGCCGGGTTCTGGAGTTCGAAAGATGTCGTCAGTACAGGGTGTGATGCGTTAACCGCGACCCGGATGT
chrI	2798354	CAACGCGCTCGTGTACAACGCGCTCGGTCTCCGTTCGTCTCTGCGGGTGTTTTCTTTTGGTAGCAACTTCACACGCTGTCCGACGAATTCAAGCTTGAGCACGGAGCTCGTCAGTACAGGGTGTGATGCGTTAACCGCGACCCGGATGT
chrI	2799165	CAACGCGCTCGTGTACAACGCGCTCGGTCTCCGTTCGTCTCTGCGGGTGTTTTCTTTTGGTAGCAAATTGACGTCTTCATGATTGCCACGCAGCAAGAAAACATGCTGCGTCAGTACAGGGTGTGATGCGTTAACCGCGACCCGGATGT
chrI	2799812	CAACGCGCTCGTGTACAACGCGCTCGGTCTCCGTTCGTCTCTGCGGGTGTTTTCTTTTGGTAGCAAGCCCAAAACATTACTTACCTCATTCGAAGAAGTCATTTTGTTCGTCAGTACAGGGTGTGATGCGTTAACCGCGACCCGGATGT
chrI	2800824	CAACGCGCTCGTGTACAACGCGCTCGGTCTCCGTTCGTCTCTGCGGGTGTTTTCTTTTGGTAGCAAGAAGAAAACAAACATGGGTCGCCTCTTCATACACTTTTCGAACGTCAGTACAGGGTGTGATGCGTTAACCGCGACCCGGATGT
chrI	2801959	CAACGCGCTCGTGTACAACGCGCTCGGTCTCCGTTCGTCTCTGCGGGTGTTTTCTTTTGGTAGCAATTCTCTTTCTTTCTGTGTGTGTTTCTAACCCACTCCGGAGTACGTCAGTACAGGGTGTGATGCGTTAACCGCGACCCGGATGT
chrI	2803532	CAACGCGCTCGTGTACAACGCGCTCGGTCTCCGTTCGTCTCTGCGGGTGTTTTCTTTTGGTAGCAATAAACCAGCGCATTTAATTTTGAAACTAGGTTGTAAGTCTGCCGTCAGTACAGGGTGTGATGCGTTAACCGCGACCCGGATGT
chrI	2804760	CAACGCGCTCGTGTACAACGCGCTCGGTCTCCGTTCGTCTCTGCGGGTGTTTTCTTTTGGTAGCAACCGATTTGCCGGAAAGAATTACCTTTCAAAATAGATGTAAGACGTCAGTACAGGGTGTGATGCGTTAACCGCGACCCGGATGT
chrI	2805366	CAACGCGCTCGTGTACAACGCGCTCGGTCTCCGTTCGTCTCTGCGGGTGTTTTCTTTTGGTAGCAATACGGTACAGAGATGGCCGGCCCGAATTGTCGACTGCGTGAGCGTCAGTACAGGGTGTGATGCGTTAACCGCGACCCGGATGT
chrI	2806032	CAACGCGCTCGTGTACAACGCGCTCGGTCTCCGTTCGTCTCTGCGGGTGTTTTCTTTTGGTAGCAAAGGGTAAGGTTACTGTGGGTTACTGTAAATTACTGTAGGTTACGTCAGTACAGGGTGTGATGCGTTAACCGCGACCCGGATGT
chrI	2806703	CAACGCGCTCGTGTACAACGCGCTCGGTCTCCGTTCGTCTCTGCGGGTGTTTTCTTTTGGTAGCAATCTTCAAAAGTTACGTGAAACACTAGGCAAAATGCTGTGGACCGTCAGTACAGGGTGTGATGCGTTAACCGCGACCCGGATGT
chrI	2807199	CAACGCGCTCGTGTACAACGCGCTCGGTCTCCGTTCGTCTCTGCGGGTGTTTTCTTTTGGTAGCAAAATGTTTCCAGCAACAATCCCTCGATCCTGTGCAGAAGCCTACGTCAGTACAGGGTGTGATGCGTTAACCGCGACCCGGATGT
chrI	2807893	CAACGCGCTCGTGTACAACGCGCTCGGTCTCCGTTCGTCTCTGCGGGTGTTTTCTTTTGGTAGCAAGCTTACTGTAAGGTTACTGTACTGTTGGGTTACTGTAGTTTCCGTCAGTACAGGGTGTGATGCGTTAACCGCGACCCGGATGT
chrI	2808708	CAACGCGCTCGTGTACAACGCGCTCGGTCTCCGTTCGTCTCTGCGGGTGTTTTCTTTTGGTAGCAAAGCTCACTGGCAGGTATTCGGGAATTTGTGAAGTGGTCACACCGTCAGTACAGGGTGTGATGCGTTAACCGCGACCCGGATGT
chrI	2809243	CAACGCGCTCGTGTACAACGCGCTCGGTCTCCGTTCGTCTCTGCGGGTGTTTTCTTTTGGTAGCAAATCCGGGTTACCGTAGACGCCACACATGTGCTGATGACTATTCGTCAGTACAGGGTGTGATGCGTTAACCGCGACCCGGATGT
chrI	2810469	CAACGCGCTCGTGTACAACGCGCTCGGTCTCCGTTCGTCTCTGCGGGTGTTTTCTTTTGGTAGCAAGATATCTAAAGTTCGACGATGTGAAGAATGTGCTGAATGCTCCGTCAGTACAGGGTGTGATGCGTTAACCGCGACCCGGATGT
chrI	2811252	CAACGCGCTCGTGTACAACGCGCTCGGTCTCCGTTCGTCTCTGCGGGTGTTTTCTTTTGGTAGCAAGCTGTCCGAAATACCAATTACTCGACTATTGGATGTCTATAACGTCAGTACAGGGTGTGATGCGTTAACCGCGACCCGGATGT
chrI	2811785	CAACGCGCTCGTGTACAACGCGCTCGGTCTCCGTTCGTCTCTGCGGGTGTTTTCTTTTGGTAGCAACTTGTGACTGCTCCCGTACCAGCTACACCGGAGCATCTTGCTCGTCAGTACAGGGTGTGATGCGTTAACCGCGACCCGGATGT
chrI	2812539	CAACGCGCTCGTGTACAACGCGCTCGGTCTCCGTTCGTCTCTGCGGGTGTTTTCTTTTGGTAGCAAGGCACTGTAAGAGACACTGCAAAATTTTATGAATAGAGCTACCGTCAGTACAGGGTGTGATGCGTTAACCGCGACCCGGATGT
chrI	2813191	CAACGCGCTCGTGTACAACGCGCTCGGTCTCCGTTCGTCTCTGCGGGTGTTTTCTTTTGGTAGCAAACCGAGTTTAGAAGATTTGTCTATTTTCGTGATGTTGAACCACGTCAGTACAGGGTGTGATGCGTTAACCGCGACCCGGATGT
chrI	2813862	CAACGCGCTCGTGTACAACGCGCTCGGTCTCCGTTCGTCTCTGCGGGTGTTTTCTTTTGGTAGCAATTGGCTTCTTGTTAGAGTAGAATCAGCACGTGGCCTCGAGTACGTCAGTACAGGGTGTGATGCGTTAACCGCGACCCGGATGT
chrI	2815518	CAACGCGCTCGTGTACAACGCGCTCGGTCTCCGTTCGTCTCTGCGGGTGTTTTCTTTTGGTAGCAACGAACCGGTGACCCAACCGCTCCAAAAGATAGCCCATTATACCGTCAGTACAGGGTGTGATGCGTTAACCGCGACCCGGATGT
chrI	2816902	CAACGCGCTCGTGTACAACGCGCTCGGTCTCCGTTCGTCTCTGCGGGTGTTTTCTTTTGGTAGCAATGGGTAATGTGGAGTCGGAGTCAAGAAAGATCCCAGATACCACGTCAGTACAGGGTGTGATGCGTTAACCGCGACCCGGATGT
chrI	2818374	CAACGCGCTCGTGTACAACGCGCTCGGTCTCCGTTCGTCTCTGCGGGTGTTTTCTTTTGGTAGCAAGGGTACTGTTGTTTCCAACTCCTTTATCAAGTTTCACAATTTCGTCAGTACAGGGTGTGATGCGTTAACCGCGACCCGGATGT
chrI	2819589	CAACGCGCTCGTGTACAACGCGCTCGGTCTCCGTTCGTCTCTGCGGGTGTTTTCTTTTGGTAGCAACGCCTGTTAGATACTGACGGAAAATTTGTGAATAATCGAAAACGTCAGTACAGGGTGTGATGCGTTAACCGCGACCCGGATGT
chrI	2820664	CAACGCGCTCGTGTACAACGCGCTCGGTCTCCGTTCGTCTCTGCGGGTGTTTTCTTTTGGTAGCAAGAATATTCGCTTTTCTCCACCGGCTTAAGATGTTTGCGGCGGCGTCAGTACAGGGTGTGATGCGTTAACCGCGACCCGGATGT
chrI	2822721	CAACGCGCTCGTGTACAACGCGCTCGGTCTCCGTTCGTCTCTGCGGGTGTTTTCTTTTGGTAGCAAATACGGTAGATGGTTTCCGACGGGAATTTCAAGAAAATCAACCGTCAGTACAGGGTGTGATGCGTTAACCGCGACCCGGATGT
chrI	2823903	CAACGCGCTCGTGTACAACGCGCTCGGTCTCCGTTCGTCTCTGCGGGTGTTTTCTTTTGGTAGCAATCTGGCTCGGCACTTCTTCTGATCGTTGTTCTCCGATGCTGGCGTCAGTACAGGGTGTGATGCGTTAACCGCGACCCGGATGT
chrI	2825190	CAACGCGCTCGTGTACAACGCGCTCGGTCTCCGTTCGTCTCTGCGGGTGTTTTCTTTTGGTAGCAACCTTCGATCGACATTCTGTGGAGCCATTGATGATGGATGCATCGTCAGTACAGGGTGTGATGCGTTAACCGCGACCCGGATGT
chrI	2826239	CAACGCGCTCGTGTACAACGCGCTCGGTCTCCGTTCGTCTCTGCGGGTGTTTTCTTTTGGTAGCAACCTTAAGGAGTACTGTAGTTTTCAAGATTTGCCGCACAGCTCCGTCAGTACAGGGTGTGATGCGTTAACCGCGACCCGGATGT
chrI	2829212	CAACGCGCTCGTGTACAACGCGCTCGGTCTCCGTTCGTCTCTGCGGGTGTTTTCTTTTGGTAGCAATTCAAGTACTCACGACGGATTAGCACACAAGATAACGGACCGCGTCAGTACAGGGTGTGATGCGTTAACCGCGACCCGGATGT
chrI	2831195	CAACGCGCTCGTGTACAACGCGCTCGGTCTCCGTTCGTCTCTGCGGGTGTTTTCTTTTGGTAGCAAGGGAATTTTAAATTAAAGAGCAGGAATCGATACGGTGAACAACGTCAGTACAGGGTGTGATGCGTTAACCGCGACCCGGATGT
chrI	2832592	CAACGCGCTCGTGTACAACGCGCTCGGTCTCCGTTCGTCTCTGCGGGTGTTTTCTTTTGGTAGCAATGCCGAATGATAAATAATTTCCGTTAATCGACCTACAGTAGTCGTCAGTACAGGGTGTGATGCGTTAACCGCGACCCGGATGT
chrI	2834254	CAACGCGCTCGTGTACAACGCGCTCGGTCTCCGTTCGTCTCTGCGGGTGTTTTCTTTTGGTAGCAACCTCTCAGTGCAGTCAGTCATCTGTCTTTGTCATAAATATAACGTCAGTACAGGGTGTGATGCGTTAACCGCGACCCGGATGT
chrI	2835367	CAACGCGCTCGTGTACAACGCGCTCGGTCTCCGTTCGTCTCTGCGGGTGTTTTCTTTTGGTAGCAATTATATGTGTACACCTGACTGACTAATTGACCCGTCTTGTTCCGTCAGTACAGGGTGTGATGCGTTAACCGCGACCCGGATGT
chrI	2836493	CAACGCGCTCGTGTACAACGCGCTCGGTCTCCGTTCGTCTCTGCGGGTGTTTTCTTTTGGTAGCAAGTTTCCTGTTTGCCTGATATCAATTTGCCTAGGATGCGTACACGTCAGTACAGGGTGTGATGCGTTAACCGCGACCCGGATGT
chrI	2837544	CAACGCGCTCGTGTACAACGCGCTCGGTCTCCGTTCGTCTCTGCGGGTGTTTTCTTTTGGTAGCAATGGCTCGATCGTAAAATATATGGCACATTACCTAGAATTAGACGTCAGTACAGGGTGTGATGCGTTAACCGCGACCCGGATGT
chrI	2838354	CAACGCGCTCGTGTACAACGCGCTCGGTCTCCGTTCGTCTCTGCGGGTGTTTTCTTTTGGTAGCAAGAGAATCGGGCGACTCACCGAATGAATTTCTGCCTCCACCGGCGTCAGTACAGGGTGTGATGCGTTAACCGCGACCCGGATGT
chrI	2839734	CAACGCGCTCGTGTACAACGCGCTCGGTCTCCGTTCGTCTCTGCGGGTGTTTTCTTTTGGTAGCAAGTAAGAGACCTGGGAGGAGATTTGAATAGAGACGACACGCGTCGTCAGTACAGGGTGTGATGCGTTAACCGCGACCCGGATGT
chrI	2840895	CAACGCGCTCGTGTACAACGCGCTCGGTCTCCGTTCGTCTCTGCGGGTGTTTTCTTTTGGTAGCAATTTGGCTCTTCGAGCATCTACTTTGTTTACACTCATTTGCTGCGTCAGTACAGGGTGTGATGCGTTAACCGCGACCCGGATGT
chrI	2842287	CAACGCGCTCGTGTACAACGCGCTCGGTCTCCGTTCGTCTCTGCGGGTGTTTTCTTTTGGTAGCAATTTGGAGAAGTTGGTTTGTATGGAAAGAAGGTTAGCAAATAGCGTCAGTACAGGGTGTGATGCGTTAACCGCGACCCGGATGT
chrI	2844370	CAACGCGCTCGTGTACAACGCGCTCGGTCTCCGTTCGTCTCTGCGGGTGTTTTCTTTTGGTAGCAAATTCAAACAGTACATAAACAGCTGCCGGTGTTGTCACGCAACCGTCAGTACAGGGTGTGATGCGTTAACCGCGACCCGGATGT
chrI	2845703	CAACGCGCTCGTGTACAACGCGCTCGGTCTCCGTTCGTCTCTGCGGGTGTTTTCTTTTGGTAGCAATGACACCTGTGCAAATTCGTAAAAGGGACGGGACACATGCAGCGTCAGTACAGGGTGTGATGCGTTAACCGCGACCCGGATGT
chrI	2846909	CAACGCGCTCGTGTACAACGCGCTCGGTCTCCGTTCGTCTCTGCGGGTGTTTTCTTTTGGTAGCAAGCACCAAAACCAACTTAGCTATAAGCTTTCAAAGTAAGTGTACGTCAGTACAGGGTGTGATGCGTTAACCGCGACCCGGATGT
chrI	2847790	CAACGCGCTCGTGTACAACGCGCTCGGTCTCCGTTCGTCTCTGCGGGTGTTTTCTTTTGGTAGCAAATTTCTCACCAGACTCCAAACTACAACCTACAAACTACAAACCGTCAGTACAGGGTGTGATGCGTTAACCGCGACCCGGATGT
chrI	2848430	CAACGCGCTCGTGTACAACGCGCTCGGTCTCCGTTCGTCTCTGCGGGTGTTTTCTTTTGGTAGCAATCGAGGACAGGATGAGAATCAAGAGGTGGAATTGATTATGAGCGTCAGTACAGGGTGTGATGCGTTAACCGCGACCCGGATGT
chrI	2849335	CAACGCGCTCGTGTACAACGCGCTCGGTCTCCGTTCGTCTCTGCGGGTGTTTTCTTTTGGTAGCAAAATGAACGACGACAGAGTAGGTGGTCACGACGATGAGCAGCTCGTCAGTACAGGGTGTGATGCGTTAACCGCGACCCGGATGT
chrI	2851072	CAACGCGCTCGTGTACAACGCGCTCGGTCTCCGTTCGTCTCTGCGGGTGTTTTCTTTTGGTAGCAACTGATGGCAATGACTAACCGATTTTCGGGATAATTGAGATGACGTCAGTACAGGGTGTGATGCGTTAACCGCGACCCGGATGT
chrI	2852301	CAACGCGCTCGTGTACAACGCGCTCGGTCTCCGTTCGTCTCTGCGGGTGTTTTCTTTTGGTAGCAATGAAAAGGAAGTATTGAATTTTATGAGGCTATCTACCTGCCTCGTCAGTACAGGGTGTGATGCGTTAACCGCGACCCGGATGT
chrI	2853229	CAACGCGCTCGTGTACAACGCGCTCGGTCTCCGTTCGTCTCTGCGGGTGTTTTCTTTTGGTAGCAAATCACTGGGAGTTTTGTGTCATCATTGAAACCTGCTGCAAAGCGTCAGTACAGGGTGTGATGCGTTAACCGCGACCCGGATGT
chrI	2854199	CAACGCGCTCGTGTACAACGCGCTCGGTCTCCGTTCGTCTCTGCGGGTGTTTTCTTTTGGTAGCAATAGAAATGTCATAGACTCCTCCAACAGATTCCGAGTGTTCTCCGTCAGTACAGGGTGTGATGCGTTAACCGCGACCCGGATGT
chrI	2854802	CAACGCGCTCGTGTACAACGCGCTCGGTCTCCGTTCGTCTCTGCGGGTGTTTTCTTTTGGTAGCAAGAGTGAGACATGGATTGAATGGATATCCCTTCAAAGAACGTCCGTCAGTACAGGGTGTGATGCGTTAACCGCGACCCGGATGT
chrI	2855718	CAACGCGCTCGTGTACAACGCGCTCGGTCTCCGTTCGTCTCTGCGGGTGTTTTCTTTTGGTAGCAATCTTCGGTAATAATCAATCTGAGCTTTCTTTCATGACACGTTCGTCAGTACAGGGTGTGATGCGTTAACCGCGACCCGGATGT
chrI	2856808	CAACGCGCTCGTGTACAACGCGCTCGGTCTCCGTTCGTCTCTGCGGGTGTTTTCTTTTGGTAGCAATTTGTATTCAAGCTCCACCCATAGAACCGTGTTGCACTCTTCCGTCAGTACAGGGTGTGATGCGTTAACCGCGACCCGGATGT
chrI	2858898	CAACGCGCTCGTGTACAACGCGCTCGGTCTCCGTTCGTCTCTGCGGGTGTTTTCTTTTGGTAGCAAGAAGTTTTCAGGTAAATTGTGATGTCATAACCAGGACTGTCGCGTCAGTACAGGGTGTGATGCGTTAACCGCGACCCGGATGT
chrI	2860233	CAACGCGCTCGTGTACAACGCGCTCGGTCTCCGTTCGTCTCTGCGGGTGTTTTCTTTTGGTAGCAAGGGAGATTGGAGTGTCGTTGTTTCGCAGCGAAAATCCCATGACGTCAGTACAGGGTGTGATGCGTTAACCGCGACCCGGATGT
chrI	2861915	CAACGCGCTCGTGTACAACGCGCTCGGTCTCCGTTCGTCTCTGCGGGTGTTTTCTTTTGGTAGCAATTTGTTTTCGTTTTCGTCTCCGCGTGATTTGCTGCTGGTCTTCGTCAGTACAGGGTGTGATGCGTTAACCGCGACCCGGATGT
chrI	2864222	CAACGCGCTCGTGTACAACGCGCTCGGTCTCCGTTCGTCTCTGCGGGTGTTTTCTTTTGGTAGCAACGAATCAATGAACACCTCGGGAAGGCAGCCACACAGCAGCAGCGTCAGTACAGGGTGTGATGCGTTAACCGCGACCCGGATGT
chrI	2867565	CAACGCGCTCGTGTACAACGCGCTCGGTCTCCGTTCGTCTCTGCGGGTGTTTTCTTTTGGTAGCAAACCATAGCCGTCGATCGGTTCCTGTCTTTATGATGGGTAGGACGTCAGTACAGGGTGTGATGCGTTAACCGCGACCCGGATGT
chrI	2870609	CAACGCGCTCGTGTACAACGCGCTCGGTCTCCGTTCGTCTCTGCGGGTGTTTTCTTTTGGTAGCAAGTTCAAGTAGACTTCTCAGCTTTCTTCTGGAAAAGTTTCAAACGTCAGTACAGGGTGTGATGCGTTAACCGCGACCCGGATGT
chrI	2873103	CAACGCGCTCGTGTACAACGCGCTCGGTCTCCGTTCGTCTCTGCGGGTGTTTTCTTTTGGTAGCAAGTCGTGTATTTTAACCTTTCCAATTGCATTTACAACTCTCCACGTCAGTACAGGGTGTGATGCGTTAACCGCGACCCGGATGT
chrI	2875338	CAACGCGCTCGTGTACAACGCGCTCGGTCTCCGTTCGTCTCTGCGGGTGTTTTCTTTTGGTAGCAAGCAACTTCCGATAGACGATTGTTAGACAATGTAACTTTTGAACGTCAGTACAGGGTGTGATGCGTTAACCGCGACCCGGATGT
chrI	2875862	CAACGCGCTCGTGTACAACGCGCTCGGTCTCCGTTCGTCTCTGCGGGTGTTTTCTTTTGGTAGCAATCTTCAAGTCATCGGCGCTCATCGATGGAATGTCTCCGGCGGCGTCAGTACAGGGTGTGATGCGTTAACCGCGACCCGGATGT
chrI	2876484	CAACGCGCTCGTGTACAACGCGCTCGGTCTCCGTTCGTCTCTGCGGGTGTTTTCTTTTGGTAGCAAGATAAAATTTTAGGCCAAGCAGTGCACACGCAGCAACGAGTGCGTCAGTACAGGGTGTGATGCGTTAACCGCGACCCGGATGT
chrI	2877160	CAACGCGCTCGTGTACAACGCGCTCGGTCTCCGTTCGTCTCTGCGGGTGTTTTCTTTTGGTAGCAAGGAGGATGGACCACATCAGATGGAGTCAGTGTAACCGCAGCTCGTCAGTACAGGGTGTGATGCGTTAACCGCGACCCGGATGT
chrI	2877865	CAACGCGCTCGTGTACAACGCGCTCGGTCTCCGTTCGTCTCTGCGGGTGTTTTCTTTTGGTAGCAATTCAGAAGACACTCATGCTCACAATGGCATCTCGTGGCGTCGCGTCAGTACAGGGTGTGATGCGTTAACCGCGACCCGGATGT
chrI	2878922	CAACGCGCTCGTGTACAACGCGCTCGGTCTCCGTTCGTCTCTGCGGGTGTTTTCTTTTGGTAGCAAGGTCAAGACTCGGTGCTGAGACTCGAAAATAGTAATTATTAACGTCAGTACAGGGTGTGATGCGTTAACCGCGACCCGGATGT
chrI	2880258	CAACGCGCTCGTGTACAACGCGCTCGGTCTCCGTTCGTCTCTGCGGGTGTTTTCTTTTGGTAGCAATGAAAACCACCTTCGCATGCAATATTTCCGTAAAATACGCGACGTCAGTACAGGGTGTGATGCGTTAACCGCGACCCGGATGT
chrI	2882293	CAACGCGCTCGTGTACAACGCGCTCGGTCTCCGTTCGTCTCTGCGGGTGTTTTCTTTTGGTAGCAATAGAACACAATATTTTCCAATTTTAACTGTCGCCAGATCACCCGTCAGTACAGGGTGTGATGCGTTAACCGCGACCCGGATGT
chrI	2885811	CAACGCGCTCGTGTACAACGCGCTCGGTCTCCGTTCGTCTCTGCGGGTGTTTTCTTTTGGTAGCAATTGAACATCAATCGGCTTCGGCTTCAACCGTCCACCACTCAGCGTCAGTACAGGGTGTGATGCGTTAACCGCGACCCGGATGT
chrI	2886331	CAACGCGCTCGTGTACAACGCGCTCGGTCTCCGTTCGTCTCTGCGGGTGTTTTCTTTTGGTAGCAAATGTGTTTGATACAGGAACCGATTACATAGCCATCGGCAACTCGTCAGTACAGGGTGTGATGCGTTAACCGCGACCCGGATGT
chrI	2887555	CAACGCGCTCGTGTACAACGCGCTCGGTCTCCGTTCGTCTCTGCGGGTGTTTTCTTTTGGTAGCAACGAGGATCCAACAGGAGGTGATTGAAGCTGAGAAGGAGTTGGCGTCAGTACAGGGTGTGATGCGTTAACCGCGACCCGGATGT
chrI	2888049	CAACGCGCTCGTGTACAACGCGCTCGGTCTCCGTTCGTCTCTGCGGGTGTTTTCTTTTGGTAGCAAGTTCTCAAAAGAGACGAGCGATTCTTGAGAAGACACCGAAGGCGTCAGTACAGGGTGTGATGCGTTAACCGCGACCCGGATGT
chrI	2888705	CAACGCGCTCGTGTACAACGCGCTCGGTCTCCGTTCGTCTCTGCGGGTGTTTTCTTTTGGTAGCAACTCTGTAAAATCGAAGACAACCGTCGATCCCAGTCGATGCACCGTCAGTACAGGGTGTGATGCGTTAACCGCGACCCGGATGT
chrI	2889355	CAACGCGCTCGTGTACAACGCGCTCGGTCTCCGTTCGTCTCTGCGGGTGTTTTCTTTTGGTAGCAACTGAAGCTTCAGCTGAAGTGATTTGAATAAAACTTGGCTTTTCGTCAGTACAGGGTGTGATGCGTTAACCGCGACCCGGATGT
chrI	2891151	CAACGCGCTCGTGTACAACGCGCTCGGTCTCCGTTCGTCTCTGCGGGTGTTTTCTTTTGGTAGCAAGGGAACAAGTATCCATCATTGTCGGGAATGTGTAAATTGTCGCGTCAGTACAGGGTGTGATGCGTTAACCGCGACCCGGATGT
chrI	2893437	CAACGCGCTCGTGTACAACGCGCTCGGTCTCCGTTCGTCTCTGCGGGTGTTTTCTTTTGGTAGCAACGGCCGGCGACAAAGCTTCATCTCCAATAAAGAAATCAAGATCGTCAGTACAGGGTGTGATGCGTTAACCGCGACCCGGATGT
chrI	2895200	CAACGCGCTCGTGTACAACGCGCTCGGTCTCCGTTCGTCTCTGCGGGTGTTTTCTTTTGGTAGCAAGCAATACCAAAACCCTAGACTTTACGACAATTTTCTTACTGTCGTCAGTACAGGGTGTGATGCGTTAACCGCGACCCGGATGT
chrI	2895959	CAACGCGCTCGTGTACAACGCGCTCGGTCTCCGTTCGTCTCTGCGGGTGTTTTCTTTTGGTAGCAATGAAGAAAGTATTGATAGCAGATCTCAGTGTCAGGATACGATCGTCAGTACAGGGTGTGATGCGTTAACCGCGACCCGGATGT
chrI	2896552	CAACGCGCTCGTGTACAACGCGCTCGGTCTCCGTTCGTCTCTGCGGGTGTTTTCTTTTGGTAGCAAGAGACAGCTGGAGCTGGGTTAGGAACCACTTCCTCATCATCACGTCAGTACAGGGTGTGATGCGTTAACCGCGACCCGGATGT
chrI	2897840	CAACGCGCTCGTGTACAACGCGCTCGGTCTCCGTTCGTCTCTGCGGGTGTTTTCTTTTGGTAGCAAGCCTTGAAGAAGAGCAGTCTCTCCGAGAGCCTCCCAGACTGCCGTCAGTACAGGGTGTGATGCGTTAACCGCGACCCGGATGT
chrI	2898407	CAACGCGCTCGTGTACAACGCGCTCGGTCTCCGTTCGTCTCTGCGGGTGTTTTCTTTTGGTAGCAACCAAATCACATAACGAACTTTCGACACTTTCACTGAAGCAGTCGTCAGTACAGGGTGTGATGCGTTAACCGCGACCCGGATGT
chrI	2898948	CAACGCGCTCGTGTACAACGCGCTCGGTCTCCGTTCGTCTCTGCGGGTGTTTTCTTTTGGTAGCAACGGAGAAAAGCTCTAAATTTAGCTAAGATCTCCAACTTCGTACGTCAGTACAGGGTGTGATGCGTTAACCGCGACCCGGATGT
chrI	2900036	CAACGCGCTCGTGTACAACGCGCTCGGTCTCCGTTCGTCTCTGCGGGTGTTTTCTTTTGGTAGCAACGTCTCATTGTAACGCCAAATCTTGACTTGACGATCATCGGACGTCAGTACAGGGTGTGATGCGTTAACCGCGACCCGGATGT
chrI	2900482	CAACGCGCTCGTGTACAACGCGCTCGGTCTCCGTTCGTCTCTGCGGGTGTTTTCTTTTGGTAGCAAGTGTGAAAATACAGCGTTTCTGCTTGTAATTCCACACTTTAACGTCAGTACAGGGTGTGATGCGTTAACCGCGACCCGGATGT
chrI	2901346	CAACGCGCTCGTGTACAACGCGCTCGGTCTCCGTTCGTCTCTGCGGGTGTTTTCTTTTGGTAGCAAGGCAAAACCGATTTTATATTCATATTGGCGTTCGTCGTGTGCCGTCAGTACAGGGTGTGATGCGTTAACCGCGACCCGGATGT
chrI	2902683	CAACGCGCTCGTGTACAACGCGCTCGGTCTCCGTTCGTCTCTGCGGGTGTTTTCTTTTGGTAGCAATGAACAAGGGATTCTTAGCTCTCGAAGAACTTTTGAAGAAGCCGTCAGTACAGGGTGTGATGCGTTAACCGCGACCCGGATGT
chrI	2903959	CAACGCGCTCGTGTACAACGCGCTCGGTCTCCGTTCGTCTCTGCGGGTGTTTTCTTTTGGTAGCAAAAGAAGTGGTGAGAAGGTGAACATGAAGATTGGTCCTGCAAACGTCAGTACAGGGTGTGATGCGTTAACCGCGACCCGGATGT
chrI	2905215	CAACGCGCTCGTGTACAACGCGCTCGGTCTCCGTTCGTCTCTGCGGGTGTTTTCTTTTGGTAGCAAAATTTTCAGCCGAAAGAGAAAGAGCAACGTGCGGAAATGATCCGTCAGTACAGGGTGTGATGCGTTAACCGCGACCCGGATGT
chrI	2907348	CAACGCGCTCGTGTACAACGCGCTCGGTCTCCGTTCGTCTCTGCGGGTGTTTTCTTTTGGTAGCAAAAAGAAACGAGCAAGAGTGGACGAAATTCAAGGAAACGTACGCGTCAGTACAGGGTGTGATGCGTTAACCGCGACCCGGATGT
chrI	2915201	CAACGCGCTCGTGTACAACGCGCTCGGTCTCCGTTCGTCTCTGCGGGTGTTTTCTTTTGGTAGCAAATTATTCCCATCTATTAAACTGGCCGCTTCATATCGTCATGTCGTCAGTACAGGGTGTGATGCGTTAACCGCGACCCGGATGT
chrI	2915888	CAACGCGCTCGTGTACAACGCGCTCGGTCTCCGTTCGTCTCTGCGGGTGTTTTCTTTTGGTAGCAAAGTATGGTCCGACGGAACATGGTCAAGAGTTGGAATTCAGTGCGTCAGTACAGGGTGTGATGCGTTAACCGCGACCCGGATGT
chrI	2919896	CAACGCGCTCGTGTACAACGCGCTCGGTCTCCGTTCGTCTCTGCGGGTGTTTTCTTTTGGTAGCAAGAAAACCACGGAAATTCGCTTAAAGTGACCGGAAAATTTGAACGTCAGTACAGGGTGTGATGCGTTAACCGCGACCCGGATGT
chrI	2925279	CAACGCGCTCGTGTACAACGCGCTCGGTCTCCGTTCGTCTCTGCGGGTGTTTTCTTTTGGTAGCAAGTCATGTAGACTTCAGGATAGCAGAATTCGAAGCAATTTGCTCGTCAGTACAGGGTGTGATGCGTTAACCGCGACCCGGATGT
chrI	2926500	CAACGCGCTCGTGTACAACGCGCTCGGTCTCCGTTCGTCTCTGCGGGTGTTTTCTTTTGGTAGCAAACTATTTGTTTTGCTCCATCTTCAAAATATCCCTTTTCCCTGCGTCAGTACAGGGTGTGATGCGTTAACCGCGACCCGGATGT
chrI	2927813	CAACGCGCTCGTGTACAACGCGCTCGGTCTCCGTTCGTCTCTGCGGGTGTTTTCTTTTGGTAGCAACTGCGCTGAAAACCTTCCAAACCATCCTGCAATGGATTTGATCGTCAGTACAGGGTGTGATGCGTTAACCGCGACCCGGATGT
chrI	2928714	CAACGCGCTCGTGTACAACGCGCTCGGTCTCCGTTCGTCTCTGCGGGTGTTTTCTTTTGGTAGCAATACACCGGAAAGCCAGTGAAATACCTGATTGGATTCCAAAACCGTCAGTACAGGGTGTGATGCGTTAACCGCGACCCGGATGT
chrI	2929298	CAACGCGCTCGTGTACAACGCGCTCGGTCTCCGTTCGTCTCTGCGGGTGTTTTCTTTTGGTAGCAAAGATCGCCGGCCACCGTGTCACCAAAGGCTCGCAAATCCGCCCGTCAGTACAGGGTGTGATGCGTTAACCGCGACCCGGATGT
chrI	2930209	CAACGCGCTCGTGTACAACGCGCTCGGTCTCCGTTCGTCTCTGCGGGTGTTTTCTTTTGGTAGCAAATATTCAATCTCTTGATGCACAACGTCTTCCGGAAGGTGTTACGTCAGTACAGGGTGTGATGCGTTAACCGCGACCCGGATGT
chrI	2932829	CAACGCGCTCGTGTACAACGCGCTCGGTCTCCGTTCGTCTCTGCGGGTGTTTTCTTTTGGTAGCAAAGAAGCCTACGAATCAGTTTCCAGTAGAACTTGTTCACTCCACGTCAGTACAGGGTGTGATGCGTTAACCGCGACCCGGATGT
chrI	2935749	CAACGCGCTCGTGTACAACGCGCTCGGTCTCCGTTCGTCTCTGCGGGTGTTTTCTTTTGGTAGCAACTCACCCGCCGCGCGAGACACCACAGCTCGACCCTGACACACCGTCAGTACAGGGTGTGATGCGTTAACCGCGACCCGGATGT
chrI	2936719	CAACGCGCTCGTGTACAACGCGCTCGGTCTCCGTTCGTCTCTGCGGGTGTTTTCTTTTGGTAGCAAGTCTACAATTACTTCTGTATTCACTTCTGCACAATCTCCACACGTCAGTACAGGGTGTGATGCGTTAACCGCGACCCGGATGT
chrI	2938577	CAACGCGCTCGTGTACAACGCGCTCGGTCTCCGTTCGTCTCTGCGGGTGTTTTCTTTTGGTAGCAAGGAGGGAAGTGCTCCGGCAACAGCAATTGATCAGCATTGTCTCGTCAGTACAGGGTGTGATGCGTTAACCGCGACCCGGATGT
chrI	2939946	CAACGCGCTCGTGTACAACGCGCTCGGTCTCCGTTCGTCTCTGCGGGTGTTTTCTTTTGGTAGCAAGCGAAAAGTCGTGCTTACTTTCACGCAGGCGCAAAACGGCCTCGTCAGTACAGGGTGTGATGCGTTAACCGCGACCCGGATGT
chrI	2940634	CAACGCGCTCGTGTACAACGCGCTCGGTCTCCGTTCGTCTCTGCGGGTGTTTTCTTTTGGTAGCAAGGGATTATTTTGAAACATCCTAAACATTGCCGAGTGTTTCATCGTCAGTACAGGGTGTGATGCGTTAACCGCGACCCGGATGT
chrI	2941678	CAACGCGCTCGTGTACAACGCGCTCGGTCTCCGTTCGTCTCTGCGGGTGTTTTCTTTTGGTAGCAAGGAAGAGTTTGTTTTGAAACAAAGTTCAATGTCAACTTGCCACGTCAGTACAGGGTGTGATGCGTTAACCGCGACCCGGATGT
chrI	2943505	CAACGCGCTCGTGTACAACGCGCTCGGTCTCCGTTCGTCTCTGCGGGTGTTTTCTTTTGGTAGCAAGCCGAAATTCAACTTTATCGAAAACTTTAGGCAAATAGGCAACGTCAGTACAGGGTGTGATGCGTTAACCGCGACCCGGATGT
chrI	2944517	CAACGCGCTCGTGTACAACGCGCTCGGTCTCCGTTCGTCTCTGCGGGTGTTTTCTTTTGGTAGCAACCATTAATGTACCAACATCTCTATATGACATGGTGCATCGACCGTCAGTACAGGGTGTGATGCGTTAACCGCGACCCGGATGT
chrI	2945847	CAACGCGCTCGTGTACAACGCGCTCGGTCTCCGTTCGTCTCTGCGGGTGTTTTCTTTTGGTAGCAATCAAGAAGCGGGTGTATGCGTGATTGTAGTCGGCATTGCAATCGTCAGTACAGGGTGTGATGCGTTAACCGCGACCCGGATGT
chrI	2946904	CAACGCGCTCGTGTACAACGCGCTCGGTCTCCGTTCGTCTCTGCGGGTGTTTTCTTTTGGTAGCAAGAATGTGCAACAGCTCATCTTGCTGCTCAATAAGTGATTGAGCGTCAGTACAGGGTGTGATGCGTTAACCGCGACCCGGATGT
chrI	2948652	CAACGCGCTCGTGTACAACGCGCTCGGTCTCCGTTCGTCTCTGCGGGTGTTTTCTTTTGGTAGCAAGTGAAGGATGGACTTGTCATTCGGATTTTACAAACAGAAAATCGTCAGTACAGGGTGTGATGCGTTAACCGCGACCCGGATGT
chrI	2950015	CAACGCGCTCGTGTACAACGCGCTCGGTCTCCGTTCGTCTCTGCGGGTGTTTTCTTTTGGTAGCAAGTGTCATGAGGTCTTGACGGTGTCTGATCAGATATTGTTGAGCGTCAGTACAGGGTGTGATGCGTTAACCGCGACCCGGATGT
chrI	2950941	CAACGCGCTCGTGTACAACGCGCTCGGTCTCCGTTCGTCTCTGCGGGTGTTTTCTTTTGGTAGCAACCTCTTCGCCTATATTGTGCAGATTGTAGTTTACACATTTTCCGTCAGTACAGGGTGTGATGCGTTAACCGCGACCCGGATGT
chrI	2951881	CAACGCGCTCGTGTACAACGCGCTCGGTCTCCGTTCGTCTCTGCGGGTGTTTTCTTTTGGTAGCAATTACGAGAAGCTGTATCCTGTCCGTGAAGTTGCACATTAACCCGTCAGTACAGGGTGTGATGCGTTAACCGCGACCCGGATGT
chrI	2953184	CAACGCGCTCGTGTACAACGCGCTCGGTCTCCGTTCGTCTCTGCGGGTGTTTTCTTTTGGTAGCAATTGTACCTTCCGAACACGCGGGAATACAACTCTGGCAGTACTCGTCAGTACAGGGTGTGATGCGTTAACCGCGACCCGGATGT
chrI	2953696	CAACGCGCTCGTGTACAACGCGCTCGGTCTCCGTTCGTCTCTGCGGGTGTTTTCTTTTGGTAGCAAACTTGAAGTCTACCCTTTCCATGGAAATTCTGCCAATAACCGCGTCAGTACAGGGTGTGATGCGTTAACCGCGACCCGGATGT
chrI	2954895	CAACGCGCTCGTGTACAACGCGCTCGGTCTCCGTTCGTCTCTGCGGGTGTTTTCTTTTGGTAGCAATGGATCGATAAGTTGGATGTTTCCGTTAACTGAGATACTCAGCGTCAGTACAGGGTGTGATGCGTTAACCGCGACCCGGATGT
chrI	2956351	CAACGCGCTCGTGTACAACGCGCTCGGTCTCCGTTCGTCTCTGCGGGTGTTTTCTTTTGGTAGCAAAAATTAATTGGGAGCATGTCGTCACCGACTACAAAACAAAACCGTCAGTACAGGGTGTGATGCGTTAACCGCGACCCGGATGT
chrI	2957167	CAACGCGCTCGTGTACAACGCGCTCGGTCTCCGTTCGTCTCTGCGGGTGTTTTCTTTTGGTAGCAAGAGTACTGTAGCTTTGAAATTCTGCGGAATTCACGATTTAAACGTCAGTACAGGGTGTGATGCGTTAACCGCGACCCGGATGT
chrI	2959294	CAACGCGCTCGTGTACAACGCGCTCGGTCTCCGTTCGTCTCTGCGGGTGTTTTCTTTTGGTAGCAAAGAGATGAGTCATGTGTGCAGGCAATTGAGACGGTTCTCATGCGTCAGTACAGGGTGTGATGCGTTAACCGCGACCCGGATGT
chrI	2960959	CAACGCGCTCGTGTACAACGCGCTCGGTCTCCGTTCGTCTCTGCGGGTGTTTTCTTTTGGTAGCAAATTGTTTGCCAAATGACCATTCTTCCATGCACACACCTTTACCGTCAGTACAGGGTGTGATGCGTTAACCGCGACCCGGATGT
chrI	2963488	CAACGCGCTCGTGTACAACGCGCTCGGTCTCCGTTCGTCTCTGCGGGTGTTTTCTTTTGGTAGCAACTGGCCGAAAATTGGAGCTAATTTTGTATTAAATCGAGATGACGTCAGTACAGGGTGTGATGCGTTAACCGCGACCCGGATGT
chrI	2965321	CAACGCGCTCGTGTACAACGCGCTCGGTCTCCGTTCGTCTCTGCGGGTGTTTTCTTTTGGTAGCAACACCACTTGAGTATAATCCAACCTAACAGAAATTGGTTCTTTCGTCAGTACAGGGTGTGATGCGTTAACCGCGACCCGGATGT
chrI	2966541	CAACGCGCTCGTGTACAACGCGCTCGGTCTCCGTTCGTCTCTGCGGGTGTTTTCTTTTGGTAGCAAACAATAACGGTGCGGGCGGAGGCAGATGGTCACCCAAAAGCGCGTCAGTACAGGGTGTGATGCGTTAACCGCGACCCGGATGT
chrI	2967661	CAACGCGCTCGTGTACAACGCGCTCGGTCTCCGTTCGTCTCTGCGGGTGTTTTCTTTTGGTAGCAATGTCTCAATTGTCACATTCGATTCACGTCATATGCCAATCCCCGTCAGTACAGGGTGTGATGCGTTAACCGCGACCCGGATGT
chrI	2968911	CAACGCGCTCGTGTACAACGCGCTCGGTCTCCGTTCGTCTCTGCGGGTGTTTTCTTTTGGTAGCAAAACGATGACAAATGACAGGCCTAAATGTTTTGAACTTGACACCGTCAGTACAGGGTGTGATGCGTTAACCGCGACCCGGATGT
chrI	2970226	CAACGCGCTCGTGTACAACGCGCTCGGTCTCCGTTCGTCTCTGCGGGTGTTTTCTTTTGGTAGCAAGCGGTTGCAACTTGTAGTTGAATGTTGGCTCCGAGGAGACTCCGTCAGTACAGGGTGTGATGCGTTAACCGCGACCCGGATGT
chrI	2972362	CAACGCGCTCGTGTACAACGCGCTCGGTCTCCGTTCGTCTCTGCGGGTGTTTTCTTTTGGTAGCAATTCTGGCGTGAAAGTAATAAAGGTAGCACTTTTGCAGCGGCCCGTCAGTACAGGGTGTGATGCGTTAACCGCGACCCGGATGT
chrI	2974432	CAACGCGCTCGTGTACAACGCGCTCGGTCTCCGTTCGTCTCTGCGGGTGTTTTCTTTTGGTAGCAACGTGCTACAGCAGTAGTGAAAATTTCACTGAAATCATTTCAGCGTCAGTACAGGGTGTGATGCGTTAACCGCGACCCGGATGT
chrI	2976523	CAACGCGCTCGTGTACAACGCGCTCGGTCTCCGTTCGTCTCTGCGGGTGTTTTCTTTTGGTAGCAATCACAGAGCATGAAATTAGAATTTTCCTTGGAGGAACATAGTCGTCAGTACAGGGTGTGATGCGTTAACCGCGACCCGGATGT
chrI	2978429	CAACGCGCTCGTGTACAACGCGCTCGGTCTCCGTTCGTCTCTGCGGGTGTTTTCTTTTGGTAGCAAATACAGGTCTACCTCATGTCTCCCAGTTTTCCGGAAAAGAGACGTCAGTACAGGGTGTGATGCGTTAACCGCGACCCGGATGT
chrI	2980959	CAACGCGCTCGTGTACAACGCGCTCGGTCTCCGTTCGTCTCTGCGGGTGTTTTCTTTTGGTAGCAAAGTTGGCCGGTAGAAGAAGTGTGACGTCAAAATTATTTAAATCGTCAGTACAGGGTGTGATGCGTTAACCGCGACCCGGATGT
chrI	2983284	CAACGCGCTCGTGTACAACGCGCTCGGTCTCCGTTCGTCTCTGCGGGTGTTTTCTTTTGGTAGCAAAAGTAGCTTGCTTCCCGTCTTCAATTTGCTCAACGACGGAGTCGTCAGTACAGGGTGTGATGCGTTAACCGCGACCCGGATGT
chrI	2984854	CAACGCGCTCGTGTACAACGCGCTCGGTCTCCGTTCGTCTCTGCGGGTGTTTTCTTTTGGTAGCAATTTCAACTGTATCCATCATCCAAACCATCAGAGATTGTCCACCGTCAGTACAGGGTGTGATGCGTTAACCGCGACCCGGATGT
chrI	2986321	CAACGCGCTCGTGTACAACGCGCTCGGTCTCCGTTCGTCTCTGCGGGTGTTTTCTTTTGGTAGCAAATTCTTCATTCTCATGAAAATGATTCCACGCCGAGGTATCCCCGTCAGTACAGGGTGTGATGCGTTAACCGCGACCCGGATGT
chrI	2988784	CAACGCGCTCGTGTACAACGCGCTCGGTCTCCGTTCGTCTCTGCGGGTGTTTTCTTTTGGTAGCAAGAAATCGATGAAAATTGAATACATCGGTGAAAATTTGGCTGGCGTCAGTACAGGGTGTGATGCGTTAACCGCGACCCGGATGT
chrI	2992625	CAACGCGCTCGTGTACAACGCGCTCGGTCTCCGTTCGTCTCTGCGGGTGTTTTCTTTTGGTAGCAATGCCGACTGGAGATTCTTGGATTATTTCGTAGATTTTCAATACGTCAGTACAGGGTGTGATGCGTTAACCGCGACCCGGATGT
chrI	2995359	CAACGCGCTCGTGTACAACGCGCTCGGTCTCCGTTCGTCTCTGCGGGTGTTTTCTTTTGGTAGCAAGCGGCAATTTAGCGTTCTAACGAATCTTTTCAATTGAAATGTCGTCAGTACAGGGTGTGATGCGTTAACCGCGACCCGGATGT
chrI	2996415	CAACGCGCTCGTGTACAACGCGCTCGGTCTCCGTTCGTCTCTGCGGGTGTTTTCTTTTGGTAGCAACGCGAGTTCAAAATTAAAAGTCACGCTTATACACGTCAGCTTCGTCAGTACAGGGTGTGATGCGTTAACCGCGACCCGGATGT
chrI	2997528	CAACGCGCTCGTGTACAACGCGCTCGGTCTCCGTTCGTCTCTGCGGGTGTTTTCTTTTGGTAGCAACCACCTTTAAATGCATAATTTCCATTTTCAGATCGACCATTCCGTCAGTACAGGGTGTGATGCGTTAACCGCGACCCGGATGT
chrI	2999272	CAACGCGCTCGTGTACAACGCGCTCGGTCTCCGTTCGTCTCTGCGGGTGTTTTCTTTTGGTAGCAACAATCGAACAACAGGAATGGACAAAATGCCTGGAAACTGGTGCGTCAGTACAGGGTGTGATGCGTTAACCGCGACCCGGATGT
chrI	3000945	CAACGCGCTCGTGTACAACGttgatctTcGGgagtcGTcACCTATGACCGTTTACGTTCTTATCGACCGCCGGAACGCCAATAAACGAGAAATCACAAAAGCCTATCGCCAGTGCTCGTGTGAGAAGTCGTTAACCGCGACCCGGATGT
chrI	3002707	CAACGCGCTCGTGTACAACGttgatctTcGGgagtcGTcACCTATGACCGTTTACGTTCTTATCGATAGAATTGAGATTCAAAGAATCCGCAGATACGTCCCTGTTGGCCAGTGCTCGTGTGAGAAGTCGTTAACCGCGACCCGGATGT
chrI	3005590	CAACGCGCTCGTGTACAACGttgatctTcGGgagtcGTcACCTATGACCGTTTACGTTCTTATCGAAAGAAATCGGATTGATCTCTCGAGATGGCAATTGAGAAATTGCCAGTGCTCGTGTGAGAAGTCGTTAACCGCGACCCGGATGT
chrI	3007907	CAACGCGCTCGTGTACAACGttgatctTcGGgagtcGTcACCTATGACCGTTTACGTTCTTATCGATGTATAGTGGGATCCTGTGAGTCGTTCGGGCTGAAATTTGAACCAGTGCTCGTGTGAGAAGTCGTTAACCGCGACCCGGATGT
chrI	3010262	CAACGCGCTCGTGTACAACGttgatctTcGGgagtcGTcACCTATGACCGTTTACGTTCTTATCGAGTAGAAAACTCATTTACAGCGCCGAAACTCGATTATTGGCTTCCAGTGCTCGTGTGAGAAGTCGTTAACCGCGACCCGGATGT
chrI	3011056	CAACGCGCTCGTGTACAACGttgatctTcGGgagtcGTcACCTATGACCGTTTACGTTCTTATCGACCAGGACCTGATGCCGAGCTTCATGATCGAATTCTCCCGGTTCCAGTGCTCGTGTGAGAAGTCGTTAACCGCGACCCGGATGT
chrI	3012218	CAACGCGCTCGTGTACAACGttgatctTcGGgagtcGTcACCTATGACCGTTTACGTTCTTATCGAACCTCTGGAAAGACGGACTTCCAGGTGCTGGGAAGAAGGACGCCAGTGCTCGTGTGAGAAGTCGTTAACCGCGACCCGGATGT
chrI	3013113	CAACGCGCTCGTGTACAACGttgatctTcGGgagtcGTcACCTATGACCGTTTACGTTCTTATCGAATTCCAACCTTATTAACAACTCCTCCATTTCCATGGCCAAGTCCAGTGCTCGTGTGAGAAGTCGTTAACCGCGACCCGGATGT
chrI	3014655	CAACGCGCTCGTGTACAACGttgatctTcGGgagtcGTcACCTATGACCGTTTACGTTCTTATCGATTAATTTCTTCCGAAACAACTAGTTTTCTCTGAAATCGAGGCCCAGTGCTCGTGTGAGAAGTCGTTAACCGCGACCCGGATGT
chrI	3016215	CAACGCGCTCGTGTACAACGttgatctTcGGgagtcGTcACCTATGACCGTTTACGTTCTTATCGAGCACATTTAGGGCCTAAATAGAGTCCCAGATTCAGCAATTCCCCAGTGCTCGTGTGAGAAGTCGTTAACCGCGACCCGGATGT
chrI	3018397	CAACGCGCTCGTGTACAACGttgatctTcGGgagtcGTcACCTATGACCGTTTACGTTCTTATCGAAGGAGAACATGCTTGTCGGCTGCCTGACCACTGATTTCGCTCCCAGTGCTCGTGTGAGAAGTCGTTAACCGCGACCCGGATGT
chrI	3019691	CAACGCGCTCGTGTACAACGttgatctTcGGgagtcGTcACCTATGACCGTTTACGTTCTTATCGAGCGCCTTTTCGAAGATCAACCAATGCCTCACATGAGAATGGCCCAGTGCTCGTGTGAGAAGTCGTTAACCGCGACCCGGATGT
chrI	3023195	CAACGCGCTCGTGTACAACGttgatctTcGGgagtcGTcACCTATGACCGTTTACGTTCTTATCGACATTGCTGATCTTCTTCGTACTGGAATTGCTGCAGAAATTCGCCAGTGCTCGTGTGAGAAGTCGTTAACCGCGACCCGGATGT
chrI	3026681	CAACGCGCTCGTGTACAACGttgatctTcGGgagtcGTcACCTATGACCGTTTACGTTCTTATCGATTTTCCATCGTCCGTGCATTGAGCCGTGGCTTAAGACTAAGACCAGTGCTCGTGTGAGAAGTCGTTAACCGCGACCCGGATGT
chrI	3028519	CAACGCGCTCGTGTACAACGttgatctTcGGgagtcGTcACCTATGACCGTTTACGTTCTTATCGAGCGAGTACGGCGTATTTGAGCTTTGGATAGTCGTTCATAATGCCAGTGCTCGTGTGAGAAGTCGTTAACCGCGACCCGGATGT
chrI	3030057	CAACGCGCTCGTGTACAACGttgatctTcGGgagtcGTcACCTATGACCGTTTACGTTCTTATCGAAAAACTGTGATATCACCGACGCGTACTGGATCCTCAAGATCACCAGTGCTCGTGTGAGAAGTCGTTAACCGCGACCCGGATGT
chrI	3031517	CAACGCGCTCGTGTACAACGttgatctTcGGgagtcGTcACCTATGACCGTTTACGTTCTTATCGATGTCTGGTGGAATACAATGACGACTGATGAAGCATGAAAGTGCCAGTGCTCGTGTGAGAAGTCGTTAACCGCGACCCGGATGT
chrI	3032547	CAACGCGCTCGTGTACAACGttgatctTcGGgagtcGTcACCTATGACCGTTTACGTTCTTATCGAGCGACATGGAAAGTAGCCAGAATTGGAGATTTTACCCGACATCCAGTGCTCGTGTGAGAAGTCGTTAACCGCGACCCGGATGT
chrI	3033677	CAACGCGCTCGTGTACAACGttgatctTcGGgagtcGTcACCTATGACCGTTTACGTTCTTATCGATCATATTTTCCAGGTCCGAATGCTGCTCGAAGACGACAATCACCAGTGCTCGTGTGAGAAGTCGTTAACCGCGACCCGGATGT
chrI	3035343	CAACGCGCTCGTGTACAACGttgatctTcGGgagtcGTcACCTATGACCGTTTACGTTCTTATCGAAGTTATTGCCCATCGGAAGCGTTCGTAAAGTGTGCCGGTACCCCAGTGCTCGTGTGAGAAGTCGTTAACCGCGACCCGGATGT
chrI	3038632	CAACGCGCTCGTGTACAACGttgatctTcGGgagtcGTcACCTATGACCGTTTACGTTCTTATCGACCATTTGAATTGGCTTGAACGAACTATTGTAGACAGTCATAACCAGTGCTCGTGTGAGAAGTCGTTAACCGCGACCCGGATGT
chrI	3039932	CAACGCGCTCGTGTACAACGttgatctTcGGgagtcGTcACCTATGACCGTTTACGTTCTTATCGACACCATCGAACATTTATTACGGGAACACCTAATTCGGAGAATCCAGTGCTCGTGTGAGAAGTCGTTAACCGCGACCCGGATGT
chrI	3042049	CAACGCGCTCGTGTACAACGttgatctTcGGgagtcGTcACCTATGACCGTTTACGTTCTTATCGAGCAAAGTAAACCATTATAAATACAGCGAGTAGGCACACTGCCCCAGTGCTCGTGTGAGAAGTCGTTAACCGCGACCCGGATGT
chrI	3043107	CAACGCGCTCGTGTACAACGttgatctTcGGgagtcGTcACCTATGACCGTTTACGTTCTTATCGAACATGGGAAGTCCTCCGATCATTAACATAATGAAATATGGAACCAGTGCTCGTGTGAGAAGTCGTTAACCGCGACCCGGATGT
chrI	3044117	CAACGCGCTCGTGTACAACGttgatctTcGGgagtcGTcACCTATGACCGTTTACGTTCTTATCGAAATTTTGGGATATACAGATTTACCGAGCATTTGTGCAGCGCGCCAGTGCTCGTGTGAGAAGTCGTTAACCGCGACCCGGATGT
chrI	3045010	CAACGCGCTCGTGTACAACGttgatctTcGGgagtcGTcACCTATGACCGTTTACGTTCTTATCGAATGATTGTGATCTTCCAGAGTTTACAGAAATCGCGGTAGAAACCAGTGCTCGTGTGAGAAGTCGTTAACCGCGACCCGGATGT
chrI	3045541	CAACGCGCTCGTGTACAACGttgatctTcGGgagtcGTcACCTATGACCGTTTACGTTCTTATCGAAGGCACCAGGCATAGGATAGGCACGTAAGCATGAGATAAGCACCAGTGCTCGTGTGAGAAGTCGTTAACCGCGACCCGGATGT
chrI	3047678	CAACGCGCTCGTGTACAACGttgatctTcGGgagtcGTcACCTATGACCGTTTACGTTCTTATCGAGCACCATATTTTACTCGCAAAACCTATAGAACATTGCTTTCTCCAGTGCTCGTGTGAGAAGTCGTTAACCGCGACCCGGATGT
chrI	3049503	CAACGCGCTCGTGTACAACGttgatctTcGGgagtcGTcACCTATGACCGTTTACGTTCTTATCGACGTGTCTCGGTGATAAGATTGTGTATGAGATGAGAGGAGGAGCCAGTGCTCGTGTGAGAAGTCGTTAACCGCGACCCGGATGT
chrI	3051309	CAACGCGCTCGTGTACAACGttgatctTcGGgagtcGTcACCTATGACCGTTTACGTTCTTATCGAGCGTTTTACTGAAAATTTGGCGTTTCATGTGCTAATTTTGCTCCAGTGCTCGTGTGAGAAGTCGTTAACCGCGACCCGGATGT
chrI	3055423	CAACGCGCTCGTGTACAACGttgatctTcGGgagtcGTcACCTATGACCGTTTACGTTCTTATCGAGATGAAGAAGCAAATTGTTTTCCACATTCCCATTGACATACACCAGTGCTCGTGTGAGAAGTCGTTAACCGCGACCCGGATGT
chrI	3058428	CAACGCGCTCGTGTACAACGttgatctTcGGgagtcGTcACCTATGACCGTTTACGTTCTTATCGAAAAATCGTCTTCATCAGGCCCTCGGTGATCCACAATTTCCTGCCAGTGCTCGTGTGAGAAGTCGTTAACCGCGACCCGGATGT
chrI	3059209	CAACGCGCTCGTGTACAACGttgatctTcGGgagtcGTcACCTATGACCGTTTACGTTCTTATCGACAGAGCAATCGAGCAACAACGTGTACTTTACACTTGCTCTTTCCAGTGCTCGTGTGAGAAGTCGTTAACCGCGACCCGGATGT
chrI	3060474	CAACGCGCTCGTGTACAACGttgatctTcGGgagtcGTcACCTATGACCGTTTACGTTCTTATCGAGATGAAGCATTGAACGATAAAATGCGGGAACAGAAAAGCATACCAGTGCTCGTGTGAGAAGTCGTTAACCGCGACCCGGATGT
chrI	3061595	CAACGCGCTCGTGTACAACGttgatctTcGGgagtcGTcACCTATGACCGTTTACGTTCTTATCGAAATGCCCTCCACCACAATACGTCGGGTCTCGATAGGAATTGACCAGTGCTCGTGTGAGAAGTCGTTAACCGCGACCCGGATGT
chrI	3062774	CAACGCGCTCGTGTACAACGttgatctTcGGgagtcGTcACCTATGACCGTTTACGTTCTTATCGAGGCCACCAATTTTCGTAAAATTTATTTTAAATCTCAGCCACCCCAGTGCTCGTGTGAGAAGTCGTTAACCGCGACCCGGATGT
chrI	3065087	CAACGCGCTCGTGTACAACGttgatctTcGGgagtcGTcACCTATGACCGTTTACGTTCTTATCGACGCAGTTTTATTCGCACCCGATTGTTTCATATTGGTAATTATCCAGTGCTCGTGTGAGAAGTCGTTAACCGCGACCCGGATGT
chrI	3067813	CAACGCGCTCGTGTACAACGttgatctTcGGgagtcGTcACCTATGACCGTTTACGTTCTTATCGATTCGTTCGCTTCGAATTCGGACATCTCTCTGACGTTGAGCTCCCAGTGCTCGTGTGAGAAGTCGTTAACCGCGACCCGGATGT
chrI	3069145	CAACGCGCTCGTGTACAACGttgatctTcGGgagtcGTcACCTATGACCGTTTACGTTCTTATCGATTCCAGTCATCTTATGGCATTTGAATTCCGAAAATTTCCTGGCCAGTGCTCGTGTGAGAAGTCGTTAACCGCGACCCGGATGT
chrI	3069822	CAACGCGCTCGTGTACAACGttgatctTcGGgagtcGTcACCTATGACCGTTTACGTTCTTATCGACCTAAGCCCAAATAAGCTTATTAAATCTCACCTGATCTTTGGCCAGTGCTCGTGTGAGAAGTCGTTAACCGCGACCCGGATGT
chrI	3071182	CAACGCGCTCGTGTACAACGttgatctTcGGgagtcGTcACCTATGACCGTTTACGTTCTTATCGATGGGAAGGGCTTTAAACTAGAAAACTCACCTTTCCCGAGAAGCCAGTGCTCGTGTGAGAAGTCGTTAACCGCGACCCGGATGT
chrI	3074494	CAACGCGCTCGTGTACAACGttgatctTcGGgagtcGTcACCTATGACCGTTTACGTTCTTATCGATCTTGAAAACGCGGTGCCTCTAATTATGCTCCTGAAACCGAACCAGTGCTCGTGTGAGAAGTCGTTAACCGCGACCCGGATGT
chrI	3076612	CAACGCGCTCGTGTACAACGttgatctTcGGgagtcGTcACCTATGACCGTTTACGTTCTTATCGAACGCCATTCCTCTCGACTTTGCAAGAATCGCGGCGAGCCGGGCCAGTGCTCGTGTGAGAAGTCGTTAACCGCGACCCGGATGT
chrI	3078470	CAACGCGCTCGTGTACAACGttgatctTcGGgagtcGTcACCTATGACCGTTTACGTTCTTATCGATTTCTTCGTCTTTTGGCTCATTTGGCTCCGGGATGGGCTCTGCCAGTGCTCGTGTGAGAAGTCGTTAACCGCGACCCGGATGT
chrI	3080042	CAACGCGCTCGTGTACAACGttgatctTcGGgagtcGTcACCTATGACCGTTTACGTTCTTATCGAGTCGATTTACGGCGACTCGATTTTCGAAACAATTCAATTTTCCCAGTGCTCGTGTGAGAAGTCGTTAACCGCGACCCGGATGT
chrI	3083019	CAACGCGCTCGTGTACAACGttgatctTcGGgagtcGTcACCTATGACCGTTTACGTTCTTATCGACTCACTTTTCGGCAAATTATCGAGATAAGCCAACGTACGTGGCCAGTGCTCGTGTGAGAAGTCGTTAACCGCGACCCGGATGT
chrI	3084840	CAACGCGCTCGTGTACAACGttgatctTcGGgagtcGTcACCTATGACCGTTTACGTTCTTATCGATTTTCTGTCGTTCTAGTCTAACACAACTCGAGAAAATCCTGCCCAGTGCTCGTGTGAGAAGTCGTTAACCGCGACCCGGATGT
chrI	3087356	CAACGCGCTCGTGTACAACGttgatctTcGGgagtcGTcACCTATGACCGTTTACGTTCTTATCGATCTTCTTCGGAAGGAAGGAAGGAAGGCTTGACGACGTGGCCTCCAGTGCTCGTGTGAGAAGTCGTTAACCGCGACCCGGATGT
chrI	3089823	CAACGCGCTCGTGTACAACGttgatctTcGGgagtcGTcACCTATGACCGTTTACGTTCTTATCGAGCCGTTGTTCTCACCCAATTAGAGGAAAGTAACACGAGTGCACCAGTGCTCGTGTGAGAAGTCGTTAACCGCGACCCGGATGT
chrI	3091636	CAACGCGCTCGTGTACAACGttgatctTcGGgagtcGTcACCTATGACCGTTTACGTTCTTATCGACGAAATGTAGAACATGCTCCAGTTTATGTGGAATAAATGCATCCAGTGCTCGTGTGAGAAGTCGTTAACCGCGACCCGGATGT
chrI	3093667	CAACGCGCTCGTGTACAACGttgatctTcGGgagtcGTcACCTATGACCGTTTACGTTCTTATCGATCCATCACAAGTACATGGCCTTTTAGAAGATGTGGTTTTGGACCAGTGCTCGTGTGAGAAGTCGTTAACCGCGACCCGGATGT
chrI	3095610	CAACGCGCTCGTGTACAACGttgatctTcGGgagtcGTcACCTATGACCGTTTACGTTCTTATCGACCAAACGTTTTCTGATTTTCAAGAAGAACTTGTAGAAACCGACCAGTGCTCGTGTGAGAAGTCGTTAACCGCGACCCGGATGT
chrI	3097443	CAACGCGCTCGTGTACAACGttgatctTcGGgagtcGTcACCTATGACCGTTTACGTTCTTATCGAAGATGTCAAATATTTGCCCTGTTACTGTTACTTGGAGAAGAGCCAGTGCTCGTGTGAGAAGTCGTTAACCGCGACCCGGATGT
chrI	3099402	CAACGCGCTCGTGTACAACGttgatctTcGGgagtcGTcACCTATGACCGTTTACGTTCTTATCGAGAGAATGCCGATTCCCGAATTTATTTCTAAAATTCTGTGGAACCAGTGCTCGTGTGAGAAGTCGTTAACCGCGACCCGGATGT
chrI	3100845	CAACGCGCTCGTGTACAACGttgatctTcGGgagtcGTcACCTATGACCGTTTACGTTCTTATCGACAGTCTGCCAGTGTGTACTTGAGAATCCAACCAGGTCAATAACCAGTGCTCGTGTGAGAAGTCGTTAACCGCGACCCGGATGT
chrI	3101907	CAACGCGCTCGTGTACAACGttgatctTcGGgagtcGTcACCTATGACCGTTTACGTTCTTATCGACCAAGAAGAGAGCCTGGAGACTGAGAGACGAGACAGCAGCAGCCAGTGCTCGTGTGAGAAGTCGTTAACCGCGACCCGGATGT
chrI	3104644	CAACGCGCTCGTGTACAACGttgatctTcGGgagtcGTcACCTATGACCGTTTACGTTCTTATCGACTAAAATCCAATATTTGGCAACTTACAGCCGCCCGAAACTGACCAGTGCTCGTGTGAGAAGTCGTTAACCGCGACCCGGATGT
chrI	3105677	CAACGCGCTCGTGTACAACGttgatctTcGGgagtcGTcACCTATGACCGTTTACGTTCTTATCGAGCGCCCAAGACTATAAGATGTGGCTTAAATGTTTTGATAAAACCAGTGCTCGTGTGAGAAGTCGTTAACCGCGACCCGGATGT
chrI	3106646	CAACGCGCTCGTGTACAACGttgatctTcGGgagtcGTcACCTATGACCGTTTACGTTCTTATCGAGCGACGGAAATAGTGTGCAATGAGTGGAGGCGCAGAGACATTCCAGTGCTCGTGTGAGAAGTCGTTAACCGCGACCCGGATGT
chrI	3107958	CAACGCGCTCGTGTACAACGttgatctTcGGgagtcGTcACCTATGACCGTTTACGTTCTTATCGAGCAAAGGTTTTGGAAGGATTTCAGAGAGTTGATAATATCACACCAGTGCTCGTGTGAGAAGTCGTTAACCGCGACCCGGATGT
chrI	3108844	CAACGCGCTCGTGTACAACGttgatctTcGGgagtcGTcACCTATGACCGTTTACGTTCTTATCGAGTATTAATAAAATCATACGAATCAAGGGTGAGCCGCAAACGACCAGTGCTCGTGTGAGAAGTCGTTAACCGCGACCCGGATGT
chrI	3110385	CAACGCGCTCGTGTACAACGttgatctTcGGgagtcGTcACCTATGACCGTTTACGTTCTTATCGAGATCCATAAAACACTCACATCTTTTAGCCCGTCATTGGACTGCCAGTGCTCGTGTGAGAAGTCGTTAACCGCGACCCGGATGT
chrI	3112271	CAACGCGCTCGTGTACAACGttgatctTcGGgagtcGTcACCTATGACCGTTTACGTTCTTATCGACTCCGATGATTTGTTTCGCACCTTTGACTCATTTTCTGCAAACCAGTGCTCGTGTGAGAAGTCGTTAACCGCGACCCGGATGT
chrI	3115045	CAACGCGCTCGTGTACAACGttgatctTcGGgagtcGTcACCTATGACCGTTTACGTTCTTATCGAACAAATATTCATTTTCTTTACCGAAAACCTGTGCGCTGCACACCAGTGCTCGTGTGAGAAGTCGTTAACCGCGACCCGGATGT
chrI	3116357	CAACGCGCTCGTGTACAACGttgatctTcGGgagtcGTcACCTATGACCGTTTACGTTCTTATCGACTCTTGCGTCCTTAGAAACCCGATACTATCACGAAAACATGACCAGTGCTCGTGTGAGAAGTCGTTAACCGCGACCCGGATGT
chrI	3117516	CAACGCGCTCGTGTACAACGttgatctTcGGgagtcGTcACCTATGACCGTTTACGTTCTTATCGACCATTGTGCCCTGTGAGACCTTCTTCGGGCCTGTAATCCTCCCCAGTGCTCGTGTGAGAAGTCGTTAACCGCGACCCGGATGT
chrI	3119337	CAACGCGCTCGTGTACAACGttgatctTcGGgagtcGTcACCTATGACCGTTTACGTTCTTATCGACCTAGTTTCATTTGTCGAGGAGAGAGAGGGAAAAGAAAATACCCAGTGCTCGTGTGAGAAGTCGTTAACCGCGACCCGGATGT
chrI	3120908	CAACGCGCTCGTGTACAACGttgatctTcGGgagtcGTcACCTATGACCGTTTACGTTCTTATCGAGAATCAGAAAACTTTGATCTTTGGAAACAATTTACGCAGACGCCAGTGCTCGTGTGAGAAGTCGTTAACCGCGACCCGGATGT
chrI	3122959	CAACGCGCTCGTGTACAACGttgatctTcGGgagtcGTcACCTATGACCGTTTACGTTCTTATCGATTAATGCACGTCTTCAAAATTTATGACGATACTGGGCAGTTGCCAGTGCTCGTGTGAGAAGTCGTTAACCGCGACCCGGATGT
chrI	3125070	CAACGCGCTCGTGTACAACGttgatctTcGGgagtcGTcACCTATGACCGTTTACGTTCTTATCGAAAATACGTGGGAGAACGGAAATCTGAGATGAGTCGAACGTACCCAGTGCTCGTGTGAGAAGTCGTTAACCGCGACCCGGATGT
chrI	3126841	CAACGCGCTCGTGTACAACGttgatctTcGGgagtcGTcACCTATGACCGTTTACGTTCTTATCGACTCTCTGGCTATGCCTACCTACTTGCCTTCTTGTTGGCATACCCAGTGCTCGTGTGAGAAGTCGTTAACCGCGACCCGGATGT
chrI	3128187	CAACGCGCTCGTGTACAACGttgatctTcGGgagtcGTcACCTATGACCGTTTACGTTCTTATCGATGGCCTAACTGCAAAATTCGAAGCTTCTATTATAGAATACGACCAGTGCTCGTGTGAGAAGTCGTTAACCGCGACCCGGATGT
chrI	3129894	CAACGCGCTCGTGTACAACGttgatctTcGGgagtcGTcACCTATGACCGTTTACGTTCTTATCGAGTGGCCGAGTTATTTCAATTTTAGTTTCCAAATAGGGTACATCCAGTGCTCGTGTGAGAAGTCGTTAACCGCGACCCGGATGT
chrI	3131921	CAACGCGCTCGTGTACAACGttgatctTcGGgagtcGTcACCTATGACCGTTTACGTTCTTATCGATGAAAACCAGGAACCAATTAAAGTTGCATGCGTTCTAGTCTACCAGTGCTCGTGTGAGAAGTCGTTAACCGCGACCCGGATGT
chrI	3133075	CAACGCGCTCGTGTACAACGttgatctTcGGgagtcGTcACCTATGACCGTTTACGTTCTTATCGATGCCCTCACTGTCTCCAATTGTTGTATCTGAAATCAAGTTGCCCAGTGCTCGTGTGAGAAGTCGTTAACCGCGACCCGGATGT
chrI	3135081	CAACGCGCTCGTGTACAACGttgatctTcGGgagtcGTcACCTATGACCGTTTACGTTCTTATCGACCACTGGCTGATTCTTCAAATTTCTATAGTAAATGCACTGAACCAGTGCTCGTGTGAGAAGTCGTTAACCGCGACCCGGATGT
chrI	3136366	CAACGCGCTCGTGTACAACGttgatctTcGGgagtcGTcACCTATGACCGTTTACGTTCTTATCGATATTTTACTCTGAAGCCAGCGAGTAAATTATACTGTGAACCCCCAGTGCTCGTGTGAGAAGTCGTTAACCGCGACCCGGATGT
chrI	3137817	CAACGCGCTCGTGTACAACGttgatctTcGGgagtcGTcACCTATGACCGTTTACGTTCTTATCGATCCAGATTGCGCTGAGCCAACAAAGAACTGCCCAGCAGGACCCCAGTGCTCGTGTGAGAAGTCGTTAACCGCGACCCGGATGT
chrI	3138598	CAACGCGCTCGTGTACAACGttgatctTcGGgagtcGTcACCTATGACCGTTTACGTTCTTATCGAATCTAAACTGGCTGCAAAAGCTTCTGAGCGACTCCTTCAAGACCAGTGCTCGTGTGAGAAGTCGTTAACCGCGACCCGGATGT
chrI	3139148	CAACGCGCTCGTGTACAACGttgatctTcGGgagtcGTcACCTATGACCGTTTACGTTCTTATCGAAGGGTACTGTAAGACAGTCTAGGAGCTCAGGTTACTGTAGCCCCAGTGCTCGTGTGAGAAGTCGTTAACCGCGACCCGGATGT
chrI	3140080	CAACGCGCTCGTGTACAACGttgatctTcGGgagtcGTcACCTATGACCGTTTACGTTCTTATCGACTGCAGCGCGCATTTTGGAGAAACGAACTAATTTTAAATTAACCAGTGCTCGTGTGAGAAGTCGTTAACCGCGACCCGGATGT
chrI	3141262	CAACGCGCTCGTGTACAACGttgatctTcGGgagtcGTcACCTATGACCGTTTACGTTCTTATCGACCCTAGATTTTATATAGTTATTACGGGAACACGAAACCCTGACCAGTGCTCGTGTGAGAAGTCGTTAACCGCGACCCGGATGT
chrI	3142912	CAACGCGCTCGTGTACAACGttgatctTcGGgagtcGTcACCTATGACCGTTTACGTTCTTATCGATCACGCGCAAATTTTGAGCAATTTATATTCGTCAAACTTGACCCAGTGCTCGTGTGAGAAGTCGTTAACCGCGACCCGGATGT
chrI	3144295	CAACGCGCTCGTGTACAACGttgatctTcGGgagtcGTcACCTATGACCGTTTACGTTCTTATCGAAGCCCAATCTGTGAAAGCATCACAAATTACGCGCAAACATGACCAGTGCTCGTGTGAGAAGTCGTTAACCGCGACCCGGATGT
chrI	3146135	CAACGCGCTCGTGTACAACGttgatctTcGGgagtcGTcACCTATGACCGTTTACGTTCTTATCGATTCGGAATATTCTTTCCCATCGTCTTTTCCGCTTGCATAAGCCCAGTGCTCGTGTGAGAAGTCGTTAACCGCGACCCGGATGT
chrI	3147559	CAACGCGCTCGTGTACAACGttgatctTcGGgagtcGTcACCTATGACCGTTTACGTTCTTATCGAAATCCGACTCCAGGCCCTTCACGTACTTTCCGACGTCTCCGCCCAGTGCTCGTGTGAGAAGTCGTTAACCGCGACCCGGATGT
chrI	3148422	CAACGCGCTCGTGTACAACGttgatctTcGGgagtcGTcACCTATGACCGTTTACGTTCTTATCGAAGATTCAACTGACGACGCGGTTCTGTGCACAGACAACGCCACCCAGTGCTCGTGTGAGAAGTCGTTAACCGCGACCCGGATGT
chrI	3149045	CAACGCGCTCGTGTACAACGttgatctTcGGgagtcGTcACCTATGACCGTTTACGTTCTTATCGATCGATTTACGAGCCGCGCTTGCATCATTATTCGAAATTAATCCCAGTGCTCGTGTGAGAAGTCGTTAACCGCGACCCGGATGT
chrI	3150767	CAACGCGCTCGTGTACAACGttgatctTcGGgagtcGTcACCTATGACCGTTTACGTTCTTATCGACAAACTTCTGCGTTTCAGTCTCGCTTTCTCGCGACAGATCGCCCAGTGCTCGTGTGAGAAGTCGTTAACCGCGACCCGGATGT
chrI	3151806	CAACGCGCTCGTGTACAACGttgatctTcGGgagtcGTcACCTATGACCGTTTACGTTCTTATCGAGCAGAAGTTAGGATTCACACAGAATTCGTTCAAAAGTTGAATCCAGTGCTCGTGTGAGAAGTCGTTAACCGCGACCCGGATGT
chrI	3152876	CAACGCGCTCGTGTACAACGttgatctTcGGgagtcGTcACCTATGACCGTTTACGTTCTTATCGACCTCTCGGAGGATAGAAGTTTGGCATCATGTGATAAAGTGATCCAGTGCTCGTGTGAGAAGTCGTTAACCGCGACCCGGATGT
chrI	3153841	CAACGCGCTCGTGTACAACGttgatctTcGGgagtcGTcACCTATGACCGTTTACGTTCTTATCGAGATTTTGGTCTTGTTAAAACGCTACGAGTTTGATCAATCAGTCCAGTGCTCGTGTGAGAAGTCGTTAACCGCGACCCGGATGT
chrI	3154915	CAACGCGCTCGTGTACAACGttgatctTcGGgagtcGTcACCTATGACCGTTTACGTTCTTATCGACTTGGTTTTGGTGCAATCTCACCAATAGCTAGATTTGACGTTCCAGTGCTCGTGTGAGAAGTCGTTAACCGCGACCCGGATGT
chrI	3155846	CAACGCGCTCGTGTACAACGttgatctTcGGgagtcGTcACCTATGACCGTTTACGTTCTTATCGAATAGCTCCCTCACAATTGAATATATTAACTACGGCCTGTTAGCCAGTGCTCGTGTGAGAAGTCGTTAACCGCGACCCGGATGT
chrI	3157541	CAACGCGCTCGTGTACAACGttgatctTcGGgagtcGTcACCTATGACCGTTTACGTTCTTATCGAACTCATTACAGGAACACTAAGTCAATGCGTACTGTACATTTTCCAGTGCTCGTGTGAGAAGTCGTTAACCGCGACCCGGATGT
chrI	3158806	CAACGCGCTCGTGTACAACGttgatctTcGGgagtcGTcACCTATGACCGTTTACGTTCTTATCGAGCTATTGACGAGACGCATATGATAGTGCAACTTGAGTATTATCCAGTGCTCGTGTGAGAAGTCGTTAACCGCGACCCGGATGT
chrI	3159908	CAACGCGCTCGTGTACAACGttgatctTcGGgagtcGTcACCTATGACCGTTTACGTTCTTATCGATTTATTTTCTCCACAAACCTCTTCTTGGGCCACTGAAGCCGCCCAGTGCTCGTGTGAGAAGTCGTTAACCGCGACCCGGATGT
chrI	3160491	CAACGCGCTCGTGTACAACGttgatctTcGGgagtcGTcACCTATGACCGTTTACGTTCTTATCGAGCGACAAGAATTGGGCACTGTCCAGAGCGGAACAACTCGAGACCAGTGCTCGTGTGAGAAGTCGTTAACCGCGACCCGGATGT
chrI	3161026	CAACGCGCTCGTGTACAACGttgatctTcGGgagtcGTcACCTATGACCGTTTACGTTCTTATCGATATGCGTTCCAGCGCGAAGACGATTCACTTGATCACGATAGTCCAGTGCTCGTGTGAGAAGTCGTTAACCGCGACCCGGATGT
chrI	3161585	CAACGCGCTCGTGTACAACGttgatctTcGGgagtcGTcACCTATGACCGTTTACGTTCTTATCGACGGTGGAACAAATTGCTGAAATACCATATCGCGTTTAATAATCCAGTGCTCGTGTGAGAAGTCGTTAACCGCGACCCGGATGT
chrI	3162279	CAACGCGCTCGTGTACAACGttgatctTcGGgagtcGTcACCTATGACCGTTTACGTTCTTATCGAGTGTTCATTGTAAGACTATATCAAACGGAAACCCGGAATTCGCCAGTGCTCGTGTGAGAAGTCGTTAACCGCGACCCGGATGT
chrI	3163256	CAACGCGCTCGTGTACAACGttgatctTcGGgagtcGTcACCTATGACCGTTTACGTTCTTATCGATTCCAAGACCGCGATTCTCCATTCACATCACTATTCCGACTTCCAGTGCTCGTGTGAGAAGTCGTTAACCGCGACCCGGATGT
chrI	3164386	CAACGCGCTCGTGTACAACGttgatctTcGGgagtcGTcACCTATGACCGTTTACGTTCTTATCGACCGGAAATTTTCAATTTTAATTTCGCGCAAGTTGCCGGTTTGCCAGTGCTCGTGTGAGAAGTCGTTAACCGCGACCCGGATGT
chrI	3165026	CAACGCGCTCGTGTACAACGttgatctTcGGgagtcGTcACCTATGACCGTTTACGTTCTTATCGAATGATAAGCGTGGGAAGCTTAATGCAGTGATTGCTCTGGCTCCCAGTGCTCGTGTGAGAAGTCGTTAACCGCGACCCGGATGT
chrI	3166309	CAACGCGCTCGTGTACAACGttgatctTcGGgagtcGTcACCTATGACCGTTTACGTTCTTATCGAGATAACCAACTCGGATTGCACAAAGGTTCATTATTATGGAAACCAGTGCTCGTGTGAGAAGTCGTTAACCGCGACCCGGATGT
chrI	3169111	CAACGCGCTCGTGTACAACGttgatctTcGGgagtcGTcACCTATGACCGTTTACGTTCTTATCGAGCCAGTAGTGCAATCGTCTGCGTCGAAGCGGATATAAAAGGACCAGTGCTCGTGTGAGAAGTCGTTAACCGCGACCCGGATGT
chrI	3171084	CAACGCGCTCGTGTACAACGttgatctTcGGgagtcGTcACCTATGACCGTTTACGTTCTTATCGAGAAGAAGGCCGTCGCTACTGCTTCTGCTTCTGCTGCACAATACCAGTGCTCGTGTGAGAAGTCGTTAACCGCGACCCGGATGT
chrI	3173543	CAACGCGCTCGTGTACAACGttgatctTcGGgagtcGTcACCTATGACCGTTTACGTTCTTATCGACATGCCAACTTGAACAGAGCATCGTCGGCCAACTTCTTACGCCCAGTGCTCGTGTGAGAAGTCGTTAACCGCGACCCGGATGT
chrI	3175176	CAACGCGCTCGTGTACAACGttgatctTcGGgagtcGTcACCTATGACCGTTTACGTTCTTATCGAACAAACAATGAAGTATCGAATTTCGAGCCAGCACGGACGATTCCAGTGCTCGTGTGAGAAGTCGTTAACCGCGACCCGGATGT
chrI	3176539	CAACGCGCTCGTGTACAACGttgatctTcGGgagtcGTcACCTATGACCGTTTACGTTCTTATCGATGGGCAAGTCGATTGATTGCTTGATTCGAACCATTTGTACTGCCAGTGCTCGTGTGAGAAGTCGTTAACCGCGACCCGGATGT
chrI	3178541	CAACGCGCTCGTGTACAACGttgatctTcGGgagtcGTcACCTATGACCGTTTACGTTCTTATCGACTCCAGTTACTGGAACTGTTCGAACTTTCATTTCTCCTTCGACCAGTGCTCGTGTGAGAAGTCGTTAACCGCGACCCGGATGT
chrI	3179855	CAACGCGCTCGTGTACAACGttgatctTcGGgagtcGTcACCTATGACCGTTTACGTTCTTATCGAGCCAACGTGTGGATTATGATGATCTTTTGGATATGATTTTGACCAGTGCTCGTGTGAGAAGTCGTTAACCGCGACCCGGATGT
chrI	3183047	CAACGCGCTCGTGTACAACGttgatctTcGGgagtcGTcACCTATGACCGTTTACGTTCTTATCGATTAGGCTTCCAATCTCACATCTAAAACCGTAATAATCCCACACCAGTGCTCGTGTGAGAAGTCGTTAACCGCGACCCGGATGT
chrI	3185703	CAACGCGCTCGTGTACAACGttgatctTcGGgagtcGTcACCTATGACCGTTTACGTTCTTATCGAGATGATGGTGGTGTGCTGGGAGACAGTGAGAACATCTAGTTCCCAGTGCTCGTGTGAGAAGTCGTTAACCGCGACCCGGATGT
chrI	3186289	CAACGCGCTCGTGTACAACGttgatctTcGGgagtcGTcACCTATGACCGTTTACGTTCTTATCGACCCAAATTTCTGAATTTTCAGAGAGTAAAAGTTGACGTCCAACCAGTGCTCGTGTGAGAAGTCGTTAACCGCGACCCGGATGT
chrI	3187306	CAACGCGCTCGTGTACAACGttgatctTcGGgagtcGTcACCTATGACCGTTTACGTTCTTATCGACGTGCCGCAAAACAACCAATTTTAACAGAAATTCTTCGAATTCCAGTGCTCGTGTGAGAAGTCGTTAACCGCGACCCGGATGT
chrI	3188630	CAACGCGCTCGTGTACAACGttgatctTcGGgagtcGTcACCTATGACCGTTTACGTTCTTATCGAACGTTTTCAAAATCTACATTTTCAGGATGCCTAGCACCGTGCCCAGTGCTCGTGTGAGAAGTCGTTAACCGCGACCCGGATGT
chrI	3190627	CAACGCGCTCGTGTACAACGttgatctTcGGgagtcGTcACCTATGACCGTTTACGTTCTTATCGACGAACTATTTTCCGTGTTTATCAGTTCCATAAGCTCTTTGAGCCAGTGCTCGTGTGAGAAGTCGTTAACCGCGACCCGGATGT
chrI	3193780	CAACGCGCTCGTGTACAACGttgatctTcGGgagtcGTcACCTATGACCGTTTACGTTCTTATCGAATCACTTTTCCTGTCATCCTTTGATTTGGCTCTGTTCGGAGCCCAGTGCTCGTGTGAGAAGTCGTTAACCGCGACCCGGATGT
chrI	3196187	CAACGCGCTCGTGTACAACGttgatctTcGGgagtcGTcACCTATGACCGTTTACGTTCTTATCGAGGTATTGGAAGTTTGCGGAAAACTGATTCCTGAAAGTATATTCCAGTGCTCGTGTGAGAAGTCGTTAACCGCGACCCGGATGT
chrI	3198019	CAACGCGCTCGTGTACAACGttgatctTcGGgagtcGTcACCTATGACCGTTTACGTTCTTATCGAAATTATCAATGTTTACCTCCTGCTCGAGCTTTACTTTCTTCTCCAGTGCTCGTGTGAGAAGTCGTTAACCGCGACCCGGATGT
[truncated: 83,294 more rows]
