# Supplementary material for: A multiplexed DNA FISH strategy for assessing genome architecture in Caenorhabditis elegans
Source: eLife. 2019 May 14;8:e42823. doi: 10.7554/eLife.42823 (PMC6516958; doi:10.7554/eLife.42823)
Supplement: Supplementary file 5. — This file contains the barcodes, bridge, and detection oligos used in this study, as well as the fluorophores used to label each detection oligo. Similar bridge and detection oligos could in theory be used for any primary probe targeting any genome. [file elife-42823-supp5.xlsx]

## Sheet: Primers for each chromosome lib
genome	chr	forward (5' -> 3')	reverse (5' -> 3')
ce10 (1st set)	I	ATGCGTTCGGTCTCCGTCAAC	AATCGCGACGTGTGATGGAAC			Forward and Reverse primers are used to linearly amplify the library pool, as well as downstream probe synthesis steps
ce10 (1st set)	II	ATTTGTCGACCCGAGTCGAAC	AACCGGTCGGGATTCCGTAAC
ce10 (1st set)	III	AACATACGCCTCGGGTTGGAC	AGTGTCGCGTCGGCCAGAAAC
ce10 (1st set)	IV	ACACGGCGGAGGGATAAGTTG	ATCGGCCCTTATCGGTAGCAG
ce10 (1st set)	V	ACCCGATACGTCGTGGGATTC	ACTCGGCGTCTTCCGACGATG
ce10 (1st set)	X	ATCCGTTAGGGCGCAAAGGTG	ATGGTTCGGATTGCGAGACTC
ce10 (5th set)	I	ACAACGCGCTCGTGTACAACG	ACATCCGGGTCGCGGTTAAC
ce10 (5th set)	II	CGGACGGCGGTAAATCGATC	GGGCTCGATCACGGAACATC
ce10 (5th set)	III	CCGGGTCCCGTACATTTGCC	TGGTAACGCAACGGATCTCG
ce10 (5th set)	IV	CATTCGCGCACGCTAATGTC	AGCGGCGTTCGACACCTTTG
ce10 (5th set)	V	GAGGGCGGTGCGGTACTAAG	CCGTCAGGTCGACGCTACAC
ce10 (5th set)	X	AGGAGCGTCCGCACCGAATG	CATTGGGTGCGATGACGAAC
T7 promoter (to attach to 5' end of reverse primers)
TAATACGACTCACTATAGGG
*1st set and 5th set refer to the 2 different Oligo chips we purchased from Custom Array

## Sheet: Bridge sequences for ch sets
Oligo_Set*	End	Chromosome	Bridge Oligo Sequence (5' -> 3')	Detection Oligo binding sequence (5' -> 3') Attached to 5' end, 3' end, or Both ends of the Bridge Oligo sequence	Detection Oligo sequence (5' -> 3')	Fluorophore Attached to 5' and 3' end
1st set	5' end	chI	GTTGACGGAGACCGAACGCAT			Alexa488
5th set	5' end	chI	CGTTGTACACGAGCGCGTTG	SEC1 CACCGACGTCGCATAGAACGGAAGAGCGTGTG	CACACGCTCTTCCGTTCTATGCGACGTCGGTG
1st set	3' end	chI	AATCGCGACGTGTGATGGAAC
5th set	3' end	chI	ACATCCGGGTCGCGGTTAAC
1st set	5' end	chII	GTTCGACTCGGGTCGACAAAT			Cy 3
5th set	5' end	chII	GATCGATTTACCGCCGTCCG	SEC 5 TAGCGCAGGAGGTCCACGACGTGCAAGGGTGT	ACACCCTTGCACGTCGTGGACCTCCTGCGCTA
1st set	3' end	chII	AACCGGTCGGGATTCCGTAAC
5th set	3' end	chII	GGGCTCGATCACGGAACATC
1st set	5' end	chIII	GTCCAACCCGAGGCGTATGTT			Alexa647
5th set	5' end	chIII	GGCAAATGTACGGGACCCGG	SEC6 CACACGCTCTCCGTCTTGGCCGTGGTCGATCA	TGATCGACCACGGCCAAGACGGAGAGCGTGTG
1st set	3' end	chIII	AGTGTCGCGTCGGCCAGAAAC
5th set	3' end	chIII	TGGTAACGCAACGGATCTCG
1st set	5' end	chIV	CAACTTATCCCTCCGCCGTGT
5th set	5' end	chIV	GACATTAGCGTGCGCGAATG
1st set	3' end	chIV	ATCGGCCCTTATCGGTAGCAG
5th set	3' end	chIV	AGCGGCGTTCGACACCTTTG
1st set	5' end	chV	GAATCCCACGACGTATCGGGT
5th set	5' end	chV	CTTAGTACCGCACCGCCCTC
1stset	3' end	chV	ACTCGGCGTCTTCCGACGATG
5th set	3' end	chV	CCGTCAGGTCGACGCTACAC
1st set	5' end	chX	CACCTTTGCGCCCTAACGGAT
5th set	5' end	chX	CATTCGGTGCGGACGCTCCT
1st set	3' end	chX	ATGGTTCGGATTGCGAGACTC
5thset	3' end	chX	CATTGGGTGCGATGACGAAC
*1st set and 5th set refer to the 2 different Oligo chips we purchased from Custom Array

## Sheet: 3Mb and 500 kb barcodes
3 Mb barcodes		Name	Sequence
3Mb	0	BB287	CGCTCGGTCTCCGTTCGTCTC				0-5 refer to the 3 Mb segment along each chromosome where 0 equals the start
3Mb	1	BB190	ttgatctTcGGgagtcGTcAC
3Mb	2	BB302	CGCACTGAACCAGACTACCTG
3Mb	3	BB187	ttgatctTgACccatCGAAGC
3Mb	4	BB301	CTGCAGAGAAGAGGCAGGTTC
3Mb	5	BB84	GATACGTTGGGAGGCAATGAG
500 kb barcodes		Name	Sequence
barcode	0	bc25mer_137	TTACCCCTGGTTAGGAAAGAGGCGG				0-255 refer to each 500 kb segment starting from the beginning of chromosome 1 to the end of chromosome X
barcode	1	bc25mer_246	GTCTGAACTAGGTCTTTCTCGCGGC
barcode	2	bc25mer_34	CTGTTAATTAGGCTCGGTCGGCCTA
barcode	3	bc25mer_1	TATGAGGACGAATCTCCCGCTTATA
barcode	4	bc25mer_567	AAGGAGTCACGGTCATTCCTTTTAC
barcode	5	bc25mer_585	TGCGGGTGTTTTCTTTTGGTAGCAA
barcode	6	bc25mer_771	CTATGACCGTTTACGTTCTTATCGA
barcode	7	bc25mer_200	CGTGAGTAATGGCCCTTATCCTGGA
barcode	8	bc25mer_378	TTGGAAGTTTAATGCCCTATACGCC
barcode	9	bc25mer_623	ACAGAGATTCGGTGGCCTGCAAGAC
barcode	10	bc25mer_339	GACATGATTGCCGTTCCGCAAGTTT
barcode	11	bc25mer_366	ATATGAGTTACCTGTCCTAATGTCG
barcode	12	bc25mer_210	CCTCAGCAACCCTAAAAGCTAAACA
barcode	13	bc25mer_256	GTCTGTATGGCCGACTTTACTCGTC
barcode	14	bc25mer_899	TCTTTTACCCGGAATCCAAGCACAC
barcode	15	bc25mer_1182	ATGTGGCTGGCCGTTCCTTGTAGAC
barcode	16	bc25mer_243	GGACAGGGGAACCTCGGATATTCGC
barcode	17	bc25mer_37	CACTGTTTAACAAGCCCGTCAGTAG
barcode	18	bc25mer_123	CTCCTAACGTGTCTGTTTCCCCTAC
barcode	19	bc25mer_16	GCCCGGGAAGTGTGAGGATATACCC
barcode	20	bc25mer_411	TTGTTTGTCGTGCCTCCCTTTGCTG
barcode	21	bc25mer_73	GTTCATGGTACAGGCTTCTTTACGG
barcode	22	bc25mer_100	CTGATCAACTTGCGCCCAGCGTTAT
barcode	23	bc25mer_185	GCTGCTGATTGTACGGGAATTTCCG
barcode	24	bc25mer_14	GGTAACTGCGCATAGTTGGCTCTAT
barcode	25	bc25mer_512	GTTTCTCAGGCAGCTTTCGACGATG
barcode	26	bc25mer_155	CTGCTGAATTGTCGCTTCCACATAT
barcode	27	bc25mer_165	GCTAACTGGAACGTCCCGGAATTGC
barcode	28	bc25mer_285	GGGATCGTTTCACCCTTTCGAGTCG
barcode	29	bc25mer_390	TGTTTATTCGGTGGGCCAGGTCTAG
barcode	30	bc25mer_982	TCTGTCGCCTACGGCTTAAAATCTC
barcode	31	bc25mer_457	TACCAATGCCGTGCGGGTTTCTTCA
barcode	32	bc25mer_130	TTATTCCGTGGAAATCCGCATTACC
barcode	33	bc25mer_302	GTTCGCCTTTGATAGTTGGTACCGA
barcode	34	bc25mer_53	CTCAGCCTGCCTCGCTTCTGATATT
barcode	35	bc25mer_128	CGTTGGGGAATCGCCAAGCTTTAAT
barcode	36	bc25mer_11	GGATGCATGATCTAGGGCCTCGTCT
barcode	37	bc25mer_487	TGAGTGTCTCCTCGGTTCGAGGCTA
barcode	38	bc25mer_194	GAATCGTTGTCTAAGCCTGGGGCTC
barcode	39	bc25mer_187	GCATAACACAAGTACGGCTACGCAG
barcode	40	bc25mer_64	GGTACCTAGTCTCGTAATCATAGGA
barcode	41	bc25mer_1884	GTCATCTTGCTCATGCCCATCAAAG
barcode	42	bc25mer_181	AGTACGAGCACTAGAGGAGTTCGCG
barcode	43	bc25mer_47	ATGAGCTGTCTCGAACCGAAGGCAC
barcode	44	bc25mer_406	AAGACCGTGTGAAAATTCTGGCCCC
barcode	45	bc25mer_1562	TGCGTGCTGGGAAACAATCTACGGT
barcode	46	bc25mer_1431	TCTTTCGTCTGATGGTTGCGACAAG
barcode	47	bc25mer_65	GCGGCATGATCTACCTTAAAGCTTG
barcode	48	bc25mer_742	GGACTGGAAACGTATGGGCCGTTAC
barcode	49	bc25mer_104	GTGGTTTATATAATCCCACCTCCTA
barcode	50	bc25mer_177	AGCGCAAAAGCGGGTCCTAATACAA
barcode	51	bc25mer_148	ATGGCTTGGACGACTAACGCTATGC
barcode	52	bc25mer_126	TTTGGACGATATACAGGACCCGGTG
barcode	53	bc25mer_822	GTCTGACGAATAGGCGGTCTTTCCG
barcode	54	bc25mer_35	AGGTAGTCCTATGCGGGCTTTCTCT
barcode	55	bc25mer_240	TAGCCGTTATCGATTAATCGTCCTG
barcode	56	bc25mer_140	TTATTCTGTCGCAAACCGATGCCAT
barcode	57	bc25mer_304	GTTGTGACATCGTGGGGACGCTACA
barcode	58	bc25mer_204	AGTTCTCGATATGCTGGGGTAACCG
barcode	59	bc25mer_84	CGAGCCTGGTTAGCGCCTACAAGAG
barcode	60	bc25mer_95	TTGACATGTACGCCATTTGGGTCGC
barcode	61	bc25mer_288	CATCCCGTGGTAGTAGGGGACAGAT
barcode	62	bc25mer_317	AGACGTACAGTAATATTCGCTTCGT
barcode	63	bc25mer_77	GCTATTAGTTGCTACCCCAAGAATC
barcode	64	bc25mer_172	GGATGGGAACCCAACACCTGTTCAT
barcode	65	bc25mer_209	TGAACGGACTCCTTTTGATACGGCA
barcode	66	bc25mer_150	GAGAAAATTCGGCAGACCCGCATAG
barcode	67	bc25mer_110	GCTGAGGAAGCCCAATGTTCAGTAC
barcode	68	bc25mer_144	GGACTGTTTCAAGTAACGGCCATCT
barcode	69	bc25mer_284	GTGCTTGCACTTACGACACAATTCC
barcode	70	bc25mer_59	CTAAGTGGCGCCGATTGTTTGTCCA
barcode	71	bc25mer_382	ATCTTGTTAGCCGTTGTAGCGCCTT
barcode	72	bc25mer_577	GGAGCGATGACCGTAACCTATCTGA
barcode	73	bc25mer_633	GTCCGAGTATGGGCACAATTTTAAT
barcode	74	bc25mer_342	GACAGTCAGGTTGCATGTGGATCGC
barcode	75	bc25mer_74	CGATCTCGGGCCTGGGTTTTGAGTA
barcode	76	bc25mer_21	GGTTCTAAGTTTAGCGTAGCCGGTT
barcode	77	bc25mer_829	ACTCGATCACCCTAGACGCATCAGG
barcode	78	bc25mer_170	TCATTCGCTAAATCAGTCGAGTTAG
barcode	79	bc25mer_403	GCGTTTACTGGGTGGACTTCAGCTT
barcode	80	bc25mer_455	CCGAACCATGGTTCCGTGTCGTTAG
barcode	81	bc25mer_993	TGGTCTTTACGTCATGTATCGCTTA
barcode	82	bc25mer_281	AGAAGCCGTGTGCCGGTCTATATTG
barcode	83	bc25mer_154	GCTATGGCTCGTGAAGTGAAACGAA
barcode	84	bc25mer_191	GGCTATGTCCGTAACACTCCTAGCA
barcode	85	bc25mer_346	CACTATGGTCTGATGTGCCCTATAC
barcode	86	bc25mer_258	GACGATGACAACGCGCAGTTCTTAC
barcode	87	bc25mer_683	GCTTTACACAACGGCCATGACACCC
barcode	88	bc25mer_268	GGTTATCGCATGTCGACAAGGACGT
barcode	89	bc25mer_735	TGTAATCACACAACTTGCTCCGGTG
barcode	90	bc25mer_310	GAAGCGATCGTGCTAGTAGTACCGC
barcode	91	bc25mer_42	GCAGGTCCTAACCCGCAACCATTTA
barcode	92	bc25mer_151	CCTGGATGAGGTGTACATACCGTTC
barcode	93	bc25mer_413	GTTAGATCACGTCACGTGGGCGAAA
barcode	94	bc25mer_912	CTGACATGAGACGGCTGACTATACT
barcode	95	bc25mer_156	CGTTCGCACCGTGTCCATCGTATTT
barcode	96	bc25mer_451	TTATGAAGCCTCCTGTGATCCTTTC
barcode	97	bc25mer_646	TGCAGCCTGAGAGGGTGTGCAATAT
barcode	98	bc25mer_626	GATGTTTAGCAGACTTGGCTCCAAG
barcode	99	bc25mer_359	TAGAACCGGAGATCCCAGCATACAA
barcode	100	bc25mer_528	GGTATACTCTCTGGCTGTTCTAGCC
barcode	101	bc25mer_347	GTGCTACTTAGAAACCATTCCATCG
barcode	102	bc25mer_559	GACGGGTGAGAGACGACTCCTTGAC
barcode	103	bc25mer_292	TACATGTGGTTCCTGGTTGTATCGC
barcode	104	bc25mer_197	CCTCCTCGATTCCCGTGGATTAGTA
barcode	105	bc25mer_396	TGACTTCATACTCCCTGACTCAGCC
barcode	106	bc25mer_62	GAGTCGAATATCCACCACCGTATGG
barcode	107	bc25mer_917	CGTAAAGTGTTCACTCATCCAGCGC
barcode	108	bc25mer_207	TTTTGTAATGCTGGGACGTTGCACA
barcode	109	bc25mer_404	GTCAGTAACGCTGCTTGCTGTCGGA
barcode	110	bc25mer_321	CTTCTATATTTCTCCCACTACCAAC
barcode	111	bc25mer_261	GCTTTATGTACTAGCGTTTCCTTGT
barcode	112	bc25mer_36	GGCTTGGACTATAGTCATCGCGTTT
barcode	113	bc25mer_79	GTGTGTTCCTATGCACAATTTCATA
barcode	114	bc25mer_1040	TCAGCGGTTGGCACTACAGGTCAGA
barcode	115	bc25mer_816	ATGCTTTCATCGCGCTGCAAATCTT
barcode	116	bc25mer_27	GGGTACATGCGCCTTACTCCTTGTG
barcode	117	bc25mer_471	TGCTGCATTAATTTCGTCGTGCGAG
barcode	118	bc25mer_70	TCGGGGTGCAATAATCACTAGTGCT
barcode	119	bc25mer_266	TAAGGACTTCTAGCCTGTAGGTCAG
barcode	120	bc25mer_88	GGGAGGACTGCGGTTCAGCTTACAA
barcode	121	bc25mer_3	GTTTATCGGGCGTGGTGCTCGCATA
barcode	122	bc25mer_33	AGAGACTGCCCGACACATCTTAGTG
barcode	123	bc25mer_71	TAGTTCTGGCTATACACACTTCGGG
barcode	124	bc25mer_689	TTTATGCGTGCGCTGTGCCACTAGA
barcode	125	bc25mer_94	TGTACATGTCATACTCAAGGCTTTA
barcode	126	bc25mer_174	TCTCACGTTATATTCGTCTCAGTAC
barcode	127	bc25mer_24	GCTATTACGAGCGCTTGGATCCCGT
barcode	128	bc25mer_176	TTGGGCCGATAAGTTGAGTACCCTG
barcode	129	bc25mer_57	ACAGGTTGTATTACTTCGCGCCTTG
barcode	130	bc25mer_393	TCAGCTTTGGGGCTCTCACCTGTAT
barcode	131	bc25mer_80	TACATGGTAGGGGTCTCCGAACCGT
barcode	132	bc25mer_164	GGTCGGTCAATTCCCTCCTAAGGAG
barcode	133	bc25mer_361	TGTTCCAGGTTTCCGTCCCAATAAG
barcode	134	bc25mer_380	AGATCGTGTGCCACCGAGCCTAAGT
barcode	135	bc25mer_2133	CGATCGTGAGTTTGCAGCGTGACGA
barcode	136	bc25mer_456	GGACAGAGTGTTATGCTTTGGCGTC
barcode	137	bc25mer_143	TGGTATCGATTTGTCGAACCGAGCC
barcode	138	bc25mer_561	GAACGAGCATTTCTTAGTCCGTCCA
barcode	139	bc25mer_788	ATGAAAGCTGTTGCCGATAGCACCG
barcode	140	bc25mer_162	TTCATATTTAGGTCGTCCGCTCTTA
barcode	141	bc25mer_953	TGAGTATCCCAACCATCTGGTTTAG
barcode	142	bc25mer_31	AGAACTATTTCCTGGCTGTTACGCG
barcode	143	bc25mer_29	GCTTGATGCTTTACAAGATCGCGTT
barcode	144	bc25mer_544	TTGGGAACTAGTTAGCTAGGTCTCC
barcode	145	bc25mer_214	TGGGCGGCATTGCGTTCAACTTATG
barcode	146	bc25mer_574	CTTACCCCGGCAGTTTCTGCATAGG
barcode	147	bc25mer_69	TATCTGGTAGACATCTCGGCACAGA
barcode	148	bc25mer_657	TTCAGTGTACACCCAGACCGTGGAT
barcode	149	bc25mer_632	ACCTTTGCATTGGGACTCCGTTTCC
barcode	150	bc25mer_981	AGGGATGGTACACCTAGTTCCCTAA
barcode	151	bc25mer_287	CGGAGGTTATACTTAAGCGGCATCA
barcode	152	bc25mer_115	TTACTGAGTAACGTTCTACCCCGAA
barcode	153	bc25mer_588	GTCCAAGGGTACAAAAGCGGATTGG
barcode	154	bc25mer_322	GAGCGAGTTTCATTCGATACCTCGA
barcode	155	bc25mer_23	GCCACCTTAACACGCGATGATATTG
barcode	156	bc25mer_127	AAGCGTACCAACTACCTCCGAGTCT
barcode	157	bc25mer_93	TGCTCTAAAGACGCGAGGACTACCT
barcode	158	bc25mer_201	GAACCATGGTACCTGAGATCGTGGA
barcode	159	bc25mer_313	ATACGGCAGTTGTGGCTCCCGTTTA
barcode	160	bc25mer_527	CCCGTGGACTCTACTCTCTTACGAC
barcode	161	bc25mer_286	GTTGTTTTAGTCACAAGCCTACGTT
barcode	162	bc25mer_938	AGATATTCAATCTCCCTGCCTTTTG
barcode	163	bc25mer_61	GCAATTTGCGCTTGTTCGGCATAGC
barcode	164	bc25mer_46	GGTCCCATCCGAGCAGATTTGACTC
barcode	165	bc25mer_795	ACTTGACACGAGGATCTCCCAGAAT
barcode	166	bc25mer_9	CTGACGTGTGAGGCGCTAGAGCATA
barcode	167	bc25mer_316	GCTCACAGGGCTACTCTTACTAGTG
barcode	168	bc25mer_1026	TTCGGTCGCAAGCAATCACCGTAAA
barcode	169	bc25mer_142	GTTACGATCTAGATTGAGCTGGGGC
barcode	170	bc25mer_437	AGTATCTGGGCTATTCTTTGCCACC
barcode	171	bc25mer_398	TAGCGTCGAATCCTTTCTATGGTAG
barcode	172	bc25mer_98	TTAGACGAGCAGGTTTCTTGCCTAT
barcode	173	bc25mer_573	GTACTCGGCAGATTGGAAGTTTATG
barcode	174	bc25mer_965	CTCAACGATATCAGACTCATCTCTC
barcode	175	bc25mer_8	TATCCCGTGAAGCTTGAGTGGAATC
barcode	176	bc25mer_488	AATTTCCCTACGAACCTTGCGTTAC
barcode	177	bc25mer_462	CACCTAATCTCGACGCTAGGACCAC
barcode	178	bc25mer_531	GAATGAAGCAGCGGGAGTCCGATTC
barcode	179	bc25mer_257	CGACACCGAACGTGCGACAAAACTA
barcode	180	bc25mer_483	AATAGTGCTGTACACCTTTTAACCC
barcode	181	bc25mer_306	GTATTGTCCCCGAGGCTACCTAGCC
barcode	182	bc25mer_696	AGGGTACCAGTATCGAGCCTAACGC
barcode	183	bc25mer_217	TATAACATTGCGAGCCTGACCACCC
barcode	184	bc25mer_171	AACGGGAGTCCGAGGTCGTACCTAG
barcode	185	bc25mer_1357	TGGAGAGCCATAATCAGTTTGCCAC
barcode	186	bc25mer_507	CTACTGATATATCGTTCCCTAGCGG
barcode	187	bc25mer_649	TATAGCTATTATCCTTCGCTCGTGC
barcode	188	bc25mer_971	AATTTGCTATCGCCTCTTTGCGGTA
barcode	189	bc25mer_348	CAGCGTATGAATGGCAGTGTTCCGC
barcode	190	bc25mer_92	AGCTTGCTGTATGGGTCATGTTCCT
barcode	191	bc25mer_85	CGTAGTAAGATATGTAGTCCACGTC
barcode	192	bc25mer_238	CCTCTGGAATAATTGTACGCATAGT
barcode	193	bc25mer_195	CATGCAATTCTTTTAGCGCCTTGAA
barcode	194	bc25mer_167	AGTCTTTCACAACCCTACGGTGACT
barcode	195	bc25mer_182	ATTCAGGGTTCCCACATCACGCAAA
barcode	196	bc25mer_712	CCTGGGTAGGGGTAGTAAAATCGTT
barcode	197	bc25mer_86	TGTTAGTTGCCCCATATCTTTACGC
barcode	198	bc25mer_279	GATTGTGTAACCAGGGCGCTATGGA
barcode	199	bc25mer_107	ATTCCGTACCAACCCGCGTCTTAGA
barcode	200	bc25mer_133	TTTAGCTCTATTAGCCGCGATGCGC
barcode	201	bc25mer_125	GTGTGTCCTACCTACGCGAGGAATT
barcode	202	bc25mer_343	TCCCGTCTGGTTACACGTTTCCCAC
barcode	203	bc25mer_45	ATAAAAGAAACCCTCCGCATTGTGT
barcode	204	bc25mer_608	GGTAGATAATGGTCCTACGAGACAT
barcode	205	bc25mer_90	GTCTACGTGGTTCTATACCATTCGG
barcode	206	bc25mer_560	GACATATGCAGGAGAGCCTTTAAGT
barcode	207	bc25mer_134	TATAATAGGTGGCGGGCTGCATAAT
barcode	208	bc25mer_212	GGGACAAGCCTGGATCGTCACTTTC
barcode	209	bc25mer_39	TGCTTAATTTACGACCGATGCTGCG
barcode	210	bc25mer_22	CTTTAGGTGGGTGCGATTGCCAGTT
barcode	211	bc25mer_132	ATCAGGGGTCGTCATATCTTCAGTT
barcode	212	bc25mer_51	GGATACATATACGCTCGTCGGGACT
barcode	213	bc25mer_145	TGAGGACCATCATTTATGTAAGCCT
barcode	214	bc25mer_82	TCTGGTGTCTCACCCATGGGATGTC
barcode	215	bc25mer_950	CGTGTTGACGGTTTGATCGCCTTCA
barcode	216	bc25mer_221	TTGCGTCGGGACAACTATCTACAAT
barcode	217	bc25mer_196	ACTTCTCCGAACTAGCGGGATGGAA
barcode	218	bc25mer_146	CTGTGGATAAACAGTCGGACCACTT
barcode	219	bc25mer_72	GCATAGAGTTACCCGATGGATTCGA
barcode	220	bc25mer_26	TTAACCGAACTGACGGCCATCAAGG
barcode	221	bc25mer_235	ACGTCTAGTGTGGTACGGTATCCAC
barcode	222	bc25mer_48	TCGGGCGGTTCAACTTACTGGTAGA
barcode	223	bc25mer_153	TAGCGATTATGTTCCCGTTTTAAGC
barcode	224	bc25mer_28	TTCTATTCTAAGCCGGCGGTCATAT
barcode	225	bc25mer_264	GTATTCCTAGCTATATACCGCGGTA
barcode	226	bc25mer_108	CTGCAGGAGGCTCTAATGCACTCAA
barcode	227	bc25mer_124	ATGTGAAATGAGGTCTACCCTGTCA
barcode	228	bc25mer_211	GGCTATGAGACTGTTCGCTAATCAC
barcode	229	bc25mer_367	CATAAGTGCTCTCAACGCAGGGCAT
barcode	230	bc25mer_254	CTGGTTGGGATCAGTCGCTTAGTGC
barcode	231	bc25mer_5	TAGTAGTTCAGACGCCGTTAAGCGC
barcode	232	bc25mer_364	TTCGGGAACTCTTTACGCGACCAAG
barcode	233	bc25mer_138	GTTGCGATGTTCTACCGGATACAAG
barcode	234	bc25mer_792	AGTTAAGCACTCTCGCGATCGATGA
barcode	235	bc25mer_105	GCGAAGAACATCCCGGCATTTCATG
barcode	236	bc25mer_465	GGGACTATCGCTCACCGGTGCTAAT
barcode	237	bc25mer_276	TGAGACGTGCTCCTATATCCAATCC
barcode	238	bc25mer_122	AGTAAATGGCCTGACCGGAGTTGGT
barcode	239	bc25mer_17	GCTCTTAAAACTGGTATCACCTGAC
barcode	240	bc25mer_10	GGTATGGCACGCCTAATCTGGACAC
barcode	241	bc25mer_358	GTTAAGGATCGCCGAGCTAGTACAG
barcode	242	bc25mer_215	TCTATGGATAATCAGCGACGGATCG
barcode	243	bc25mer_227	GCTAGTTGGTGCTTCTACACACGAT
barcode	244	bc25mer_4	CCGATGTTGACGGACTAATCCTGAC
barcode	245	bc25mer_273	TGGCGTGACTATGTTCGGTTACTAC
barcode	246	bc25mer_54	AGGGCCAAGTCGACCTAGATGGCTA
barcode	247	bc25mer_229	TAGCAACTTGCGCCTATGTCTGCGG
barcode	248	bc25mer_239	GGACTGATATCGAACTAGTCTTCGT
barcode	249	bc25mer_326	GTTAGCTCGTGCGTTATCGGTTCTT
barcode	250	bc25mer_12	GAGGTCTTTCATGCGTATAGTCACA
barcode	251	bc25mer_609	CGGTTGAGGCATCTGATTCGCTGTC
barcode	252	bc25mer_1565	CCGTTATGAGCGACTGCTCGTGCAT
barcode	253	bc25mer_121	GTCTAATATGGCGTAGCTCAACGCG
barcode	254	bc25mer_797	TCCGCGCAATTAGCAGCTAGACCTG
barcode	255	bc25mer_116	ATACTTATTCCGCTCATTGCACAGG
